# Supplementary material for: Single-nucleotide m⁶A mapping uncovers redundant YTHDF function in planarian progenitor fate selection
Source: EMBO J. 2026 Jan 3;45(3):749–88. doi: 10.1038/s44318-025-00662-3 (PMC12864844; doi:10.1038/s44318-025-00662-3)
Supplement: Supplementary file 3 — Dataset EV1 [file 44318_2025_662_MOESM3_ESM.xlsx]

## Sheet: legend
Dataset EV1. m6A positions across the planarian genome

## Sheet: Dataset EV1
m6A site identity						Max site score			Coverage						m6A site score						A nucleotide over position						G nucleotide over position						P-value of site						Transcript annotation						m6A site localization
Gene	Chromosome	Gene coordinate	Transcript coordinate	strand	Number replicate support (1-6)	Replicate suport	Best m6A score	Best p-value	Control #1	Control #2	Control #3	kiaa1429 (RNAi) #1	kiaa1429 (RNAi) #2	kiaa1429 (RNAi) #3	Control #1	Control #2	Control #3	kiaa1429 (RNAi) #1	kiaa1429 (RNAi) #2	kiaa1429 (RNAi) #3	Control #1	Control #2	Control #3	kiaa1429 (RNAi) #1	kiaa1429 (RNAi) #2	kiaa1429 (RNAi) #3	Control #1	Control #2	Control #3	kiaa1429 (RNAi) #1	kiaa1429 (RNAi) #2	kiaa1429 (RNAi) #3	Control #1	Control #2	Control #3	kiaa1429 (RNAi) #1	kiaa1429 (RNAi) #2	kiaa1429 (RNAi) #3	Contig ID	Length	Best Blast hit	ID	E-value	Organism	Sequence around site (-6 to +6)	Distance to intron	Exon from	Exon end	Exon length
SMEST027140001.1	chr3	91591230	650	-	6	Control #1, Control #2, Control #3, kiaa1429 (RNAi) #1, kiaa1429 (RNAi) #2, kiaa1429 (RNAi) #3	0.928	5.2368e-298	838	656	521	608	336	558	0.871	0.928	0.881	0.181	0.188	0.167	728	606	459	110	63	93	108	47	62	497	273	464	5.2368e-298	9.60325e-271	1.25419e-191	4.0775e-17	9.835e-11	6.86751e-14	dd_Smed_v6_75_0_1	840					CUUAGAACUUGAA	256	91591040	91591488	449
SMEST027140001.1	chr3	91591735	195	-	1	kiaa1429 (RNAi) #2	0.127	0.00737106	0	0	0	0	118	0	0	0	0	0	0.127	0	0	0	0	0	15	0	0	0	0	0	103	0	0	0	0	0	0.00737106	0	dd_Smed_v6_75_0_1	840					AAAUGGACCAAAC	196	91591539	91591929	391
SMEST027140001.1	chr3	91591747	183	-	1	kiaa1429 (RNAi) #2	0.132	0.0392395	0	0	0	0	76	0	0	0	0	0	0.132	0	0	0	0	0	10	0	0	0	0	0	66	0	0	0	0	0	0.0392395	0	dd_Smed_v6_75_0_1	840					AAUUUCACUACAA	208	91591539	91591929	391
SMEST075512001.1	chr2	210173155	1572	-	6	Control #1, Control #2, Control #3, kiaa1429 (RNAi) #1, kiaa1429 (RNAi) #2, kiaa1429 (RNAi) #3	0.254	1.43459e-11	325	268	236	358	192	380	0.182	0.243	0.254	0.106	0.131	0.121	59	65	60	38	25	46	266	203	176	320	166	333	8.93315e-09	1.43459e-11	1.85607e-11	0.000194854	0.000669466	1.02135e-05	dd_Smed_v6_223_0_1	1745	myosin, light chain 6B, alkali, smooth muscle and non-muscle (MYL6B)	uc001sjt.3	1e-27	Human	CAAGUAACAAUUU	38	210172982	210173195	214
SMEST075512001.1	chr2	210173126	1601	-	6	Control #1, Control #2, Control #3, kiaa1429 (RNAi) #1, kiaa1429 (RNAi) #2, kiaa1429 (RNAi) #3	0.941	5.96108e-281	718	615	534	802	433	784	0.908	0.941	0.925	0.659	0.63	0.653	648	576	490	527	273	510	66	36	40	273	160	271	5.96108e-281	1.46553e-263	1.5723e-217	2.39411e-173	1.84715e-87	3.97128e-167	dd_Smed_v6_223_0_1	1745	myosin, light chain 6B, alkali, smooth muscle and non-muscle (MYL6B)	uc001sjt.3	1e-27	Human	UCAGAGACCUUUU	67	210172982	210173195	214
SMEST075512001.1	chr2	210173110	1617	-	6	Control #1, Control #2, Control #3, kiaa1429 (RNAi) #1, kiaa1429 (RNAi) #2, kiaa1429 (RNAi) #3	0.399	5.03762e-68	779	641	568	854	482	850	0.385	0.379	0.399	0.25	0.212	0.262	300	243	226	213	102	223	479	398	340	638	380	627	5.03762e-68	3.3335e-54	9.22579e-53	8.33016e-40	1.5533e-17	7.57352e-43	dd_Smed_v6_223_0_1	1745	myosin, light chain 6B, alkali, smooth muscle and non-muscle (MYL6B)	uc001sjt.3	1e-27	Human	GUUCCAACAUUGU	83	210172982	210173195	214
SMEST075512001.1	chr2	210173056	1671	-	6	Control #1, Control #2, Control #3, kiaa1429 (RNAi) #1, kiaa1429 (RNAi) #2, kiaa1429 (RNAi) #3	0.4	4.90619e-56	692	631	489	778	400	681	0.366	0.37	0.4	0.219	0.228	0.219	253	233	195	170	91	149	438	397	293	605	309	531	4.90619e-56	1.27271e-51	1.67794e-45	6.00014e-29	1.53166e-16	8.53856e-26	dd_Smed_v6_223_0_1	1745	myosin, light chain 6B, alkali, smooth muscle and non-muscle (MYL6B)	uc001sjt.3	1e-27	Human	UCUAUAACUUGAU	137	210172982	210173195	214
SMEST052353001.1	chr2	232255313	1250	-	6	Control #1, Control #2, Control #3, kiaa1429 (RNAi) #1, kiaa1429 (RNAi) #2, kiaa1429 (RNAi) #3	0.88	1.1274e-265	737	603	573	651	306	538	0.875	0.88	0.855	0.448	0.425	0.422	643	529	488	290	130	226	92	72	83	358	176	310	1.1274e-265	1.2761e-219	1.37901e-196	2.97162e-75	8.21256e-34	9.26343e-58	dd_Smed_v6_78_0_1	1281		uc001qop.1	0	Human	GACCUGACUUUAA	118	232255282	232255433	152
SMEST052353001.1	chr2	232255318	1245	-	6	Control #1, Control #2, Control #3, kiaa1429 (RNAi) #1, kiaa1429 (RNAi) #2, kiaa1429 (RNAi) #3	0.571	3.69312e-120	795	664	627	725	343	595	0.544	0.539	0.571	0.267	0.219	0.214	431	358	358	193	75	127	361	306	269	531	268	467	3.69312e-120	5.47047e-99	3.28111e-103	2.88227e-37	1.93316e-13	2.57368e-22	dd_Smed_v6_78_0_1	1281		uc001qop.1	0	Human	UUUUGGACCUGAC	113	232255282	232255433	152
SMEST052353001.1	chr2	232256182	427	-	1	Control #1	0.13	0.0261006	108	0	0	0	0	0	0.13	0	0	0	0	0	14	0	0	0	0	0	94	0	0	0	0	0	0.0261006	0	0	0	0	0	dd_Smed_v6_78_0_1	1281		uc001qop.1	0	Human	AUAAAAAGAACCC	702	232255480	232256608	1129
SMEST022161001.1	chr1	109810784	48	+	3	Control #1, Control #3, kiaa1429 (RNAi) #1	0.204	0.013768	49	0	58	50	0	0	0.204	0	0.172	0.16	0	0	10	0	10	8	0	0	39	0	48	42	0	0	0.013768	0	0.01459	0.0458236	0	0	dd_Smed_v6_50_0_1	1020	slc25a-30 (slc25a-30)	KT163648.1	0	Smed	UUAUAGAUGAGUG	500	109810642	109811286	645
SMEST022161001.1	chr1	109811111	375	+	3	Control #1, Control #2, Control #3	0.127	2.38126e-07	778	604	551	0	0	0	0.111	0.119	0.127	0	0	0	86	72	70	0	0	0	692	532	481	0	0	0	2.38126e-07	7.11996e-07	3.86789e-07	0	0	0	dd_Smed_v6_50_0_1	1020	slc25a-30 (slc25a-30)	KT163648.1	0	Smed	AAAAAAACUGACA	173	109810642	109811286	645
SMEST022161001.1	chr1	109811790	1013	+	4	Control #1, Control #2, Control #3, kiaa1429 (RNAi) #2	0.221	7.67014e-06	199	154	113	0	97	0	0.176	0.195	0.221	0	0.124	0	35	30	25	0	12	0	164	124	88	0	85	0	7.67014e-06	3.68711e-05	6.05583e-05	0	0.0324199	0	dd_Smed_v6_50_0_1	1020	slc25a-30 (slc25a-30)	KT163648.1	0	Smed	UUUUGGAUUUUUU	462	109811328	109811797	470
SMEST022161001.1	chr1	109811776	999	+	3	Control #1, Control #2, Control #3	0.145	8.14254e-08	528	401	337	0	0	0	0.133	0.145	0.122	0	0	0	70	58	41	0	0	0	458	343	296	0	0	0	8.14254e-08	3.46576e-07	9.90306e-05	0	0	0	dd_Smed_v6_50_0_1	1020	slc25a-30 (slc25a-30)	KT163648.1	0	Smed	UAGUUUACAAUAA	448	109811328	109811797	470
SMEST022161001.1	chr1	109811743	966	+	6	Control #1, Control #2, Control #3, kiaa1429 (RNAi) #1, kiaa1429 (RNAi) #2, kiaa1429 (RNAi) #3	0.677	5.33689e-265	1210	1012	805	892	497	880	0.677	0.672	0.674	0.231	0.264	0.26	817	678	542	206	131	228	390	331	262	685	366	649	5.33689e-265	1.82424e-217	9.70495e-176	2.93793e-36	6.14142e-26	1.64017e-43	dd_Smed_v6_50_0_1	1020	slc25a-30 (slc25a-30)	KT163648.1	0	Smed	AAAUAGACGUACC	415	109811328	109811797	470
SMEST049723001.1	chr2	8577942	1306	-	1	kiaa1429 (RNAi) #1	0.102	0.0334802	0	0	0	118	0	0	0	0	0	0.102	0	0	0	0	0	12	0	0	0	0	0	106	0	0	0	0	0	0.0334802	0	0	dd_Smed_v6_48_0_1	1406	unknown	AY067853.1	0	Smed	CAAGGAAACCAAU	53	8577842	8577997	156
SMEST049723001.1	chr2	8577852	1396	-	1	Control #1	0.168	0.000719037	125	0	0	0	0	0	0.168	0	0	0	0	0	21	0	0	0	0	0	104	0	0	0	0	0	0.000719037	0	0	0	0	0	dd_Smed_v6_48_0_1	1406	unknown	AY067853.1	0	Smed	AAAAUGAUUUUUU	143	8577842	8577997	156
SMEST049723001.1	chr2	8577898	1350	-	3	Control #1, Control #2, Control #3	0.19	1.21077e-15	753	661	541	0	0	0	0.165	0.167	0.19	0	0	0	124	110	103	0	0	0	628	550	438	0	0	0	1.21077e-15	8.32882e-14	4.99539e-15	0	0	0	dd_Smed_v6_48_0_1	1406	unknown	AY067853.1	0	Smed	GGUCUAACUCAUU	97	8577842	8577997	156
SMEST049723001.1	chr2	8577880	1368	-	6	Control #1, Control #2, Control #3, kiaa1429 (RNAi) #1, kiaa1429 (RNAi) #2, kiaa1429 (RNAi) #3	0.906	8.185e-263	670	591	484	257	162	244	0.906	0.888	0.888	0.3	0.253	0.27	607	524	430	77	41	66	63	66	54	180	121	178	8.185e-263	1.03437e-220	8.70738e-181	3.16737e-17	1.01507e-08	7.8352e-14	dd_Smed_v6_48_0_1	1406	unknown	AY067853.1	0	Smed	UAAAUGACAUUAU	115	8577842	8577997	156
SMEST066035001.1	chr1	174315275	866	-	1	Control #2	0.123	0.00051192	0	278	0	0	0	0	0	0.123	0	0	0	0	0	34	0	0	0	0	0	243	0	0	0	0	0	0.00051192	0	0	0	0	dd_Smed_v6_37_0_1	1552	actin, gamma 1 (ACTG1)	uc002kal.2	0	Human	GUUUGGACUUGGC	410	174314589	174315687	1099
SMEST066035001.1	chr1	174314657	1484	-	6	Control #1, Control #2, Control #3, kiaa1429 (RNAi) #1, kiaa1429 (RNAi) #2, kiaa1429 (RNAi) #3	0.931	3.48475e-261	333	357	625	377	241	336	0.892	0.913	0.931	0.544	0.525	0.488	297	324	582	205	126	163	36	31	43	172	114	171	1.97457e-126	4.67807e-142	3.48475e-261	4.95831e-60	1.51359e-36	1.93439e-45	dd_Smed_v6_37_0_1	1552	actin, gamma 1 (ACTG1)	uc002kal.2	0	Human	AUUAGGACAAUUC	1028	174314589	174315687	1099
SMEST066035001.1	chr1	174314936	1205	-	4	Control #1, Control #2, Control #3, kiaa1429 (RNAi) #1	0.296	0.000235749	54	56	64	63	0	0	0.296	0.143	0.188	0.161	0	0	16	8	12	10	0	0	38	48	52	52	0	0	0.000235749	0.0467792	0.0126007	0.014882	0	0	dd_Smed_v6_37_0_1	1552	actin, gamma 1 (ACTG1)	uc002kal.2	0	Human	GAAAGGACUUGUA	749	174314589	174315687	1099
SMEST066035001.1	chr1	174315231	910	-	1	Control #1	0.103	0.0338763	146	0	0	0	0	0	0.103	0	0	0	0	0	15	0	0	0	0	0	131	0	0	0	0	0	0.0338763	0	0	0	0	0	dd_Smed_v6_37_0_1	1552	actin, gamma 1 (ACTG1)	uc002kal.2	0	Human	AUCUUGACUGAAA	454	174314589	174315687	1099
SMEST066035001.1	chr1	174314841	1300	-	1	Control #2	0.107	0.0175686	0	198	0	0	0	0	0	0.107	0	0	0	0	0	21	0	0	0	0	0	176	0	0	0	0	0	0.0175686	0	0	0	0	dd_Smed_v6_37_0_1	1552	actin, gamma 1 (ACTG1)	uc002kal.2	0	Human	CCAAGCACCAUGA	844	174314589	174315687	1099
SMEST066035001.1	chr1	174315073	1068	-	1	kiaa1429 (RNAi) #3	0.138	0.0234199	0	0	0	0	0	80	0	0	0	0	0	0.138	0	0	0	0	0	11	0	0	0	0	0	69	0	0	0	0	0	0.0234199	dd_Smed_v6_37_0_1	1552	actin, gamma 1 (ACTG1)	uc002kal.2	0	Human	UGGACAAGUCAUC	612	174314589	174315687	1099
SMEST066035001.1	chr1	174314617	1524	-	6	Control #1, Control #2, Control #3, kiaa1429 (RNAi) #1, kiaa1429 (RNAi) #2, kiaa1429 (RNAi) #3	0.32	6.61891e-23	248	261	420	258	150	229	0.32	0.318	0.285	0.209	0.2	0.206	79	83	119	54	30	47	168	178	299	204	120	181	1.32754e-16	9.78951e-18	6.61891e-23	1.20821e-09	1.20342e-05	6.25209e-09	dd_Smed_v6_37_0_1	1552	actin, gamma 1 (ACTG1)	uc002kal.2	0	Human	UGAGGAACUUUGU	1068	174314589	174315687	1099
SMEST066035001.1	chr1	174314838	1303	-	1	kiaa1429 (RNAi) #2	0.109	0.0331237	0	0	0	0	110	0	0	0	0	0	0.109	0	0	0	0	0	12	0	0	0	0	0	98	0	0	0	0	0	0.0331237	0	dd_Smed_v6_37_0_1	1552	actin, gamma 1 (ACTG1)	uc002kal.2	0	Human	AGCACCAUGAAGA	847	174314589	174315687	1099
SMEST066035001.1	chr1	174315826	364	-	1	kiaa1429 (RNAi) #2	0.12	0.0240966	0	0	0	0	93	0	0	0	0	0	0.12	0	0	0	0	0	11	0	0	0	0	0	81	0	0	0	0	0	0.0240966	0	dd_Smed_v6_37_0_1	1552	actin, gamma 1 (ACTG1)	uc002kal.2	0	Human	GUUGACAACGGAU	89	174315737	174316189	453
SMEST066035001.1	chr1	174314972	1169	-	1	Control #2	0.117	0.0139234	0	145	0	0	0	0	0	0.117	0	0	0	0	0	17	0	0	0	0	0	128	0	0	0	0	0	0.0139234	0	0	0	0	dd_Smed_v6_37_0_1	1552	actin, gamma 1 (ACTG1)	uc002kal.2	0	Human	CAUUCAACAGUAU	713	174314589	174315687	1099
SMEST003538001.1	chr1	325107143	558	+	6	Control #1, Control #2, Control #3, kiaa1429 (RNAi) #1, kiaa1429 (RNAi) #2, kiaa1429 (RNAi) #3	0.706	1.45339e-163	783	603	548	579	384	549	0.656	0.706	0.66	0.205	0.174	0.212	514	426	361	118	67	116	269	177	186	459	317	431	1.45339e-163	4.98388e-143	7.98522e-116	6.95271e-20	1.24879e-10	5.12472e-20	dd_Smed_v6_70_0_1	624					AUUAGGAUUGUAU	31381	325106586	325107209	624
SMEST003538001.1	chr1	325107046	461	+	3	Control #1, Control #2, Control #3	0.143	1.3263e-13	909	820	736	0	0	0	0.141	0.13	0.143	0	0	0	128	107	105	0	0	0	780	713	629	0	0	0	1.3263e-13	9.95835e-11	8.55312e-12	0	0	0	dd_Smed_v6_70_0_1	624					GACCUGACAAAAA	31284	325106586	325107209	624
SMEST003538001.1	chr1	325107180	595	+	6	Control #1, Control #2, Control #3, kiaa1429 (RNAi) #1, kiaa1429 (RNAi) #2, kiaa1429 (RNAi) #3	0.613	5.89908e-43	277	226	220	196	131	206	0.545	0.613	0.586	0.179	0.198	0.214	151	138	129	35	26	44	126	87	91	161	105	162	5.89908e-43	2.72987e-42	3.37188e-39	2.52504e-06	3.8136e-05	9.42208e-09	dd_Smed_v6_70_0_1	624					CGAAAAACAAAUU	31418	325106586	325107209	624
SMEST003538001.1	chr1	325107041	456	+	3	Control #1, Control #2, Control #3	0.139	2.88849e-12	940	860	754	0	0	0	0.129	0.137	0.139	0	0	0	121	118	105	0	0	0	818	741	648	0	0	0	8.62067e-12	2.88849e-12	2.06659e-11	0	0	0	dd_Smed_v6_70_0_1	624					AGCUGGACCUGAC	31279	325106586	325107209	624
SMEST003538001.1	chr1	325107130	545	+	6	Control #1, Control #2, Control #3, kiaa1429 (RNAi) #1, kiaa1429 (RNAi) #2, kiaa1429 (RNAi) #3	0.786	4.70277e-252	872	657	603	641	432	595	0.786	0.785	0.767	0.262	0.262	0.271	685	515	462	168	112	161	187	141	140	472	316	434	4.70277e-252	1.52258e-189	2.71933e-166	3.1283e-32	5.88244e-22	9.35676e-32	dd_Smed_v6_70_0_1	624					UUGAAAACAAUUC	31368	325106586	325107209	624
SMEST003538001.1	chr1	325107100	515	+	3	Control #1, Control #2, Control #3	0.219	1.66263e-26	953	726	714	0	0	0	0.195	0.219	0.21	0	0	0	185	159	150	0	0	0	763	566	564	0	0	0	1.66263e-26	4.83118e-25	3.43354e-23	0	0	0	dd_Smed_v6_70_0_1	624					UUUUGAACAAAUC	31338	325106586	325107209	624
SMEST003538001.1	chr1	325107165	580	+	4	Control #1, Control #2, Control #3, kiaa1429 (RNAi) #3	0.289	5.57644e-28	500	401	362	0	0	386	0.289	0.272	0.222	0	0	0.101	144	109	80	0	0	39	355	292	281	0	0	347	5.57644e-28	1.26539e-20	1.20666e-13	0	0	0.000260422	dd_Smed_v6_70_0_1	624					AUACUGAUUUUGA	31403	325106586	325107209	624
SMEST016791002.1	chr4	4664154	579	+	4	Control #1, Control #2, Control #3, kiaa1429 (RNAi) #2	0.181	5.15588e-130	7682	5713	6041	0	6524	0	0.156	0.181	0.164	0	0.102	0	1201	1031	988	0	661	0	6474	4670	5036	0	5844	0	5.15588e-130	5.00413e-128	2.31128e-112	0	6.01285e-50	0	dd_Smed_v6_10_0_1	739					CCAUUGACAAUUU	227	4663927	4664315	389
SMEST016791002.1	chr4	4664088	513	+	1	Control #2	0.135	0.0318856	0	89	0	0	0	0	0	0.135	0	0	0	0	0	12	0	0	0	0	0	77	0	0	0	0	0	0.0318856	0	0	0	0	dd_Smed_v6_10_0_1	739					AAAAAAAAACAGG	161	4663927	4664315	389
SMEST016791002.1	chr4	4664092	517	+	2	Control #3, kiaa1429 (RNAi) #2	0.124	0.0137307	0	0	137	0	165	0	0	0	0.124	0	0.103	0	0	0	17	0	17	0	0	0	120	0	148	0	0	0	0.0137307	0	0.0143261	0	dd_Smed_v6_10_0_1	739					AAAAACAGGAAGC	165	4663927	4664315	389
SMEST016791002.1	chr4	4664197	622	+	3	Control #1, Control #2, Control #3	0.159	1.44776e-243	14072	11101	11622	0	0	0	0.159	0.154	0.159	0	0	0	2231	1701	1849	0	0	0	11820	9380	9756	0	0	0	1.44776e-243	3.20037e-176	3.33727e-202	0	0	0	dd_Smed_v6_10_0_1	739					GAAUUAACUACAA	270	4663927	4664315	389
SMEST016791002.1	chr4	4664250	675	+	6	Control #1, Control #2, Control #3, kiaa1429 (RNAi) #1, kiaa1429 (RNAi) #2, kiaa1429 (RNAi) #3	0.785	1.54685e-54	188	145	175	225	134	230	0.785	0.779	0.684	0.373	0.448	0.404	146	113	119	84	60	93	40	32	55	141	74	137	1.54685e-54	1.84989e-42	2.06143e-40	6.76773e-21	1.48122e-16	3.79308e-24	dd_Smed_v6_10_0_1	739					AUUUUUACAUUGC	323	4663927	4664315	389
SMEST016791002.1	chr4	4664268	693	+	6	Control #1, Control #2, Control #3, kiaa1429 (RNAi) #1, kiaa1429 (RNAi) #2, kiaa1429 (RNAi) #3	0.816	7.36137e-45	141	118	146	173	110	172	0.816	0.771	0.705	0.378	0.409	0.38	115	91	103	65	45	65	26	27	43	107	65	106	7.36137e-45	5.98836e-34	8.26783e-36	1.19759e-16	3.24044e-12	1.14229e-16	dd_Smed_v6_10_0_1	739					UGAAGAAUUUUAU	341	4663927	4664315	389
SMEST016791002.1	chr4	4664259	684	+	2	Control #1, Control #3	0.122	0.00728231	161	0	164	0	0	0	0.118	0	0.122	0	0	0	19	0	20	0	0	0	142	0	144	0	0	0	0.0114153	0	0.00728231	0	0	0	dd_Smed_v6_10_0_1	739					UUGCAGAUUUGAA	332	4663927	4664315	389
SMEST016791002.1	chr4	4664090	515	+	2	Control #2, Control #3	0.133	0.0259407	0	105	107	0	0	0	0	0.133	0.131	0	0	0	0	14	14	0	0	0	0	91	93	0	0	0	0	0.0259407	0.0260483	0	0	0	dd_Smed_v6_10_0_1	739					AAAAAAACAGGAA	163	4663927	4664315	389
SMEST022423001.1	chr1	57714054	661	-	6	Control #1, Control #2, Control #3, kiaa1429 (RNAi) #1, kiaa1429 (RNAi) #2, kiaa1429 (RNAi) #3	0.724	6.98658e-231	1003	841	725	936	519	853	0.696	0.724	0.716	0.262	0.27	0.232	698	608	519	245	140	198	305	232	206	691	379	654	6.98658e-231	7.43021e-208	4.10672e-176	6.06829e-47	7.07188e-28	2.27416e-35	dd_Smed_v6_112_0_1	833	cofilin 1 (non-muscle) (CFL1)	uc001oft.3	3e-11	Human	CCAGUAACAUAGU	213	57713882	57714269	388
SMEST022423001.1	chr1	57714082	633	-	6	Control #1, Control #2, Control #3, kiaa1429 (RNAi) #1, kiaa1429 (RNAi) #2, kiaa1429 (RNAi) #3	0.505	3.18525e-96	826	683	648	701	454	690	0.462	0.462	0.505	0.176	0.161	0.174	381	315	327	123	73	120	443	367	320	577	381	569	3.18525e-96	9.69575e-80	4.5227e-87	3.25801e-18	1.45631e-10	5.7309e-18	dd_Smed_v6_112_0_1	833	cofilin 1 (non-muscle) (CFL1)	uc001oft.3	3e-11	Human	AAGUCAACUGAAA	185	57713882	57714269	388
SMEST022423001.1	chr1	57714127	588	-	6	Control #1, Control #2, Control #3, kiaa1429 (RNAi) #1, kiaa1429 (RNAi) #2, kiaa1429 (RNAi) #3	0.28	6.41922e-18	331	301	243	265	213	287	0.28	0.258	0.264	0.11	0.153	0.11	92	77	63	29	32	31	237	222	176	234	177	252	6.41922e-18	2.92039e-14	2.52209e-12	0.00117145	4.32055e-05	0.000479384	dd_Smed_v6_112_0_1	833	cofilin 1 (non-muscle) (CFL1)	uc001oft.3	3e-11	Human	GAAAAGACGGCUU	140	57713882	57714269	388
SMEST033873001.1	chr1	244553716	437	-	6	Control #1, Control #2, Control #3, kiaa1429 (RNAi) #1, kiaa1429 (RNAi) #2, kiaa1429 (RNAi) #3	0.992	1.45645e-221	415	466	84	123	134	280	0.976	0.974	0.964	0.992	0.963	0.964	405	454	81	122	129	270	10	12	3	1	5	10	3.1593e-198	1.45645e-221	8.10421e-39	5.26641e-63	4.83352e-63	3.78945e-132							UCAUUGACCUGCA	4997	244552854	244554152	1299
SMEST056995001.1	chr2	65997082	1294	-	6	Control #1, Control #2, Control #3, kiaa1429 (RNAi) #1, kiaa1429 (RNAi) #2, kiaa1429 (RNAi) #3	0.995	1.07961e-219	461	374	330	318	209	288	0.976	0.995	0.988	0.672	0.731	0.721	449	371	325	213	152	207	11	2	4	104	56	80	1.07961e-219	5.25419e-191	2.63522e-164	2.74456e-71	2.09222e-54	3.96637e-74	dd_Smed_v6_467_0_1	1453	malate dehydrogenase 1, NAD (soluble) (MDH1)	uc002scj.2	2e-137	Human	AGAAUGACGUCAU	230	65996923	65997314	392
SMEST056995001.1	chr2	65997002	1374	-	4	Control #1, Control #2, Control #3, kiaa1429 (RNAi) #2	0.213	0.000365611	90	94	77	0	39	0	0.156	0.213	0.182	0	0.179	0	14	20	14	0	7	0	76	74	63	0	32	0	0.0115307	0.000365611	0.00420508	0	0.0282076	0	dd_Smed_v6_467_0_1	1453	malate dehydrogenase 1, NAD (soluble) (MDH1)	uc002scj.2	2e-137	Human	AAUAGGAUUUGAA	310	65996923	65997314	392
SMEST056995001.1	chr2	65997197	1179	-	1	Control #1	0.102	0.0177314	206	0	0	0	0	0	0.102	0	0	0	0	0	21	0	0	0	0	0	185	0	0	0	0	0	0.0177314	0	0	0	0	0	dd_Smed_v6_467_0_1	1453	malate dehydrogenase 1, NAD (soluble) (MDH1)	uc002scj.2	2e-137	Human	GGUCUGACAAUCG	115	65996923	65997314	392
SMEST056995001.1	chr2	65997070	1306	-	3	Control #1, Control #2, Control #3	0.147	1.28825e-07	408	339	308	0	0	0	0.147	0.145	0.101	0	0	0	60	49	31	0	0	0	348	288	276	0	0	0	1.28825e-07	4.76334e-06	0.00359671	0	0	0	dd_Smed_v6_467_0_1	1453	malate dehydrogenase 1, NAD (soluble) (MDH1)	uc002scj.2	2e-137	Human	UUUAUGAUUGAUU	242	65996923	65997314	392
SMEST056995001.1	chr2	65996990	1386	-	1	kiaa1429 (RNAi) #2	0.286	0.0465494	0	0	0	0	21	0	0	0	0	0	0.286	0	0	0	0	0	6	0	0	0	0	0	15	0	0	0	0	0	0.0465494	0	dd_Smed_v6_467_0_1	1453	malate dehydrogenase 1, NAD (soluble) (MDH1)	uc002scj.2	2e-137	Human	AAAAUAAUAUUGU	322	65996923	65997314	392
SMEST056995001.1	chr2	65997916	905	-	1	kiaa1429 (RNAi) #1	0.138	0.0271908	0	0	0	65	0	0	0	0	0	0.138	0	0	0	0	0	9	0	0	0	0	0	56	0	0	0	0	0	0.0271908	0	0	dd_Smed_v6_467_0_1	1453	malate dehydrogenase 1, NAD (soluble) (MDH1)	uc002scj.2	2e-137	Human	UUCAAUAAAGGAU	129	65997760	65998047	288
SMEST056995001.1	chr2	65997055	1321	-	6	Control #1, Control #2, Control #3, kiaa1429 (RNAi) #1, kiaa1429 (RNAi) #2, kiaa1429 (RNAi) #3	0.976	9.97787e-163	338	290	269	229	149	210	0.976	0.972	0.944	0.533	0.53	0.628	330	280	252	122	79	130	8	8	15	107	70	77	9.97787e-163	7.38456e-137	7.0163e-117	2.53994e-36	4.39181e-24	6.38705e-43	dd_Smed_v6_467_0_1	1453	malate dehydrogenase 1, NAD (soluble) (MDH1)	uc002scj.2	2e-137	Human	UUUUAGACUUAAA	257	65996923	65997314	392
SMEST056995001.1	chr2	65998538	553	-	1	kiaa1429 (RNAi) #2	0.138	0.0470536	0	0	0	0	58	0	0	0	0	0	0.138	0	0	0	0	0	8	0	0	0	0	0	50	0	0	0	0	0	0.0470536	0	dd_Smed_v6_467_0_1	1453	malate dehydrogenase 1, NAD (soluble) (MDH1)	uc002scj.2	2e-137	Human	CUAGAAAAGAAGG	76	65998318	65998616	299
SMEST056995001.1	chr2	65997899	922	-	1	Control #2	0.162	0.0132437	0	74	0	0	0	0	0	0.162	0	0	0	0	0	12	0	0	0	0	0	62	0	0	0	0	0	0.0132437	0	0	0	0	dd_Smed_v6_467_0_1	1453	malate dehydrogenase 1, NAD (soluble) (MDH1)	uc002scj.2	2e-137	Human	UCAAAGAUGACAC	139	65997760	65998047	288
SMEST056995001.1	chr2	65997066	1310	-	6	Control #1, Control #2, Control #3, kiaa1429 (RNAi) #1, kiaa1429 (RNAi) #2, kiaa1429 (RNAi) #3	0.216	1.24368e-10	389	324	296	273	181	237	0.17	0.201	0.216	0.103	0.11	0.122	66	65	64	28	20	29	323	259	232	245	161	208	5.05437e-09	2.7053e-10	1.24368e-10	0.00185981	0.00748693	0.000528242	dd_Smed_v6_467_0_1	1453	malate dehydrogenase 1, NAD (soluble) (MDH1)	uc002scj.2	2e-137	Human	UGAUUGAUUUAUU	246	65996923	65997314	392
SMEST056995001.1	chr2	65996977	1399	-	1	Control #1	0.308	0.0118899	26	0	0	0	0	0	0.308	0	0	0	0	0	8	0	0	0	0	0	18	0	0	0	0	0	0.0118899	0	0	0	0	0	dd_Smed_v6_467_0_1	1453	malate dehydrogenase 1, NAD (soluble) (MDH1)	uc002scj.2	2e-137	Human	UAUUUUACUGAUA	335	65996923	65997314	392
SMEST056995001.1	chr2	65997049	1327	-	6	Control #1, Control #2, Control #3, kiaa1429 (RNAi) #1, kiaa1429 (RNAi) #2, kiaa1429 (RNAi) #3	0.896	2.80831e-111	289	255	244	207	124	185	0.896	0.865	0.848	0.401	0.435	0.514	259	218	207	83	54	95	30	34	37	124	70	90	2.80831e-111	3.36812e-89	1.04465e-83	6.47618e-21	1.7607e-14	1.90364e-27	dd_Smed_v6_467_0_1	1453	malate dehydrogenase 1, NAD (soluble) (MDH1)	uc002scj.2	2e-137	Human	ACUUAAACUAUAU	263	65996923	65997314	392
SMEST056995001.1	chr2	65997013	1363	-	5	Control #1, Control #2, Control #3, kiaa1429 (RNAi) #1, kiaa1429 (RNAi) #2	0.195	0.000116688	133	148	115	111	62	0	0.195	0.162	0.183	0.118	0.145	0	26	24	21	13	9	0	107	124	94	97	53	0	0.000116688	0.000396309	0.00068137	0.0203059	0.0269269	0	dd_Smed_v6_467_0_1	1453	malate dehydrogenase 1, NAD (soluble) (MDH1)	uc002scj.2	2e-137	Human	UAUAAUACUAUAA	299	65996923	65997314	392
SMEST014081001.1	chr1	275480044	216	+	1	kiaa1429 (RNAi) #3	0.129	0.047549	0	0	0	0	0	62	0	0	0	0	0	0.129	0	0	0	0	0	8	0	0	0	0	0	54	0	0	0	0	0	0.047549	dd_Smed_v6_34_0_1	833	ubiquitin A-52 residue ribosomal protein fusion product 1 (UBA52)	uc002njs.3	2e-24	Human	GGAAGAACAUUGU	26972	275479829	275480661	833
SMEST014081001.1	chr1	275480569	741	+	6	Control #1, Control #2, Control #3, kiaa1429 (RNAi) #1, kiaa1429 (RNAi) #2, kiaa1429 (RNAi) #3	0.989	6.54684e-219	485	360	347	486	294	528	0.959	0.989	0.98	0.619	0.659	0.617	464	356	340	301	193	325	20	4	7	185	100	202	6.54684e-219	1.69857e-179	3.91794e-168	4.23409e-95	6.56734e-64	7.55417e-103	dd_Smed_v6_34_0_1	833	ubiquitin A-52 residue ribosomal protein fusion product 1 (UBA52)	uc002njs.3	2e-24	Human	GGAUAAACAUUUU	26447	275479829	275480661	833
SMEST014081001.1	chr1	275480171	343	+	1	Control #2	0.106	0.0337276	0	142	0	0	0	0	0	0.106	0	0	0	0	0	15	0	0	0	0	0	127	0	0	0	0	0	0.0337276	0	0	0	0	dd_Smed_v6_34_0_1	833	ubiquitin A-52 residue ribosomal protein fusion product 1 (UBA52)	uc002njs.3	2e-24	Human	CUAGCGAUACAAU	26845	275479829	275480661	833
SMEST014081001.1	chr1	275480500	672	+	2	Control #2, Control #3	0.103	0.00134723	0	389	371	0	0	0	0	0.1	0.103	0	0	0	0	39	38	0	0	0	0	350	332	0	0	0	0	0.001628	0.00134723	0	0	0	dd_Smed_v6_34_0_1	833	ubiquitin A-52 residue ribosomal protein fusion product 1 (UBA52)	uc002njs.3	2e-24	Human	GGAAGAACAUUGU	26516	275479829	275480661	833
SMEST014081001.1	chr1	275480204	376	+	1	Control #3	0.163	0.0456414	0	0	49	0	0	0	0	0	0.163	0	0	0	0	0	8	0	0	0	0	0	41	0	0	0	0	0	0.0456414	0	0	0	dd_Smed_v6_34_0_1	833	ubiquitin A-52 residue ribosomal protein fusion product 1 (UBA52)	uc002njs.3	2e-24	Human	UCCAAGACAAAGA	26812	275479829	275480661	833
SMEST014081001.1	chr1	275480442	614	+	1	kiaa1429 (RNAi) #1	0.104	0.000653167	0	0	0	307	0	0	0	0	0	0.104	0	0	0	0	0	32	0	0	0	0	0	275	0	0	0	0	0	0.000653167	0	0	dd_Smed_v6_34_0_1	833	ubiquitin A-52 residue ribosomal protein fusion product 1 (UBA52)	uc002njs.3	2e-24	Human	AGAAGGAAUACCA	26574	275479829	275480661	833
SMEST014081001.1	chr1	275480445	617	+	1	Control #2	0.102	0.00533959	0	264	0	0	0	0	0	0.102	0	0	0	0	0	27	0	0	0	0	0	237	0	0	0	0	0	0.00533959	0	0	0	0	dd_Smed_v6_34_0_1	833	ubiquitin A-52 residue ribosomal protein fusion product 1 (UBA52)	uc002njs.3	2e-24	Human	AGGAAUACCACCA	26571	275479829	275480661	833
SMEST014081001.1	chr1	275480272	444	+	2	Control #2, Control #3	0.12	0.00605422	0	183	156	0	0	0	0	0.12	0.103	0	0	0	0	22	16	0	0	0	0	161	140	0	0	0	0	0.00605422	0.0405627	0	0	0	dd_Smed_v6_34_0_1	833	ubiquitin A-52 residue ribosomal protein fusion product 1 (UBA52)	uc002njs.3	2e-24	Human	GGAAGAACAUUGU	26744	275479829	275480661	833
SMEST005506001.1	chr1	158929442	1391	+	5	Control #1, Control #2, Control #3, kiaa1429 (RNAi) #2, kiaa1429 (RNAi) #3	0.221	3.91675e-13	355	311	342	0	360	474	0.221	0.209	0.214	0	0.122	0.105	78	65	73	0	44	50	275	246	268	0	316	424	3.91675e-13	7.73398e-11	7.73863e-12	0	1.15012e-05	1.82194e-05	dd_Smed_v6_38_0_1	1901	unknown	AY067443.1	0	Smed	UCACGAACAAUUG	92	158928817	158929536	720
SMEST005506001.1	chr1	158929178	1127	+	1	Control #2	0.106	2.40156e-05	0	584	0	0	0	0	0	0.106	0	0	0	0	0	62	0	0	0	0	0	522	0	0	0	0	0	2.40156e-05	0	0	0	0	dd_Smed_v6_38_0_1	1901	unknown	AY067443.1	0	Smed	UUUGGAACAUUCG	356	158928817	158929536	720
SMEST005506001.1	chr1	158929468	1417	+	2	Control #2, Control #3	0.117	0.000806641	0	249	282	0	0	0	0	0.112	0.117	0	0	0	0	28	33	0	0	0	0	221	249	0	0	0	0	0.00346495	0.000806641	0	0	0	dd_Smed_v6_38_0_1	1901	unknown	AY067443.1	0	Smed	UAACAAACGCUUG	66	158928817	158929536	720
SMEST005506001.1	chr1	158929989	1851	+	2	Control #1, Control #3	0.11	1.89992e-05	558	0	468	0	0	0	0.11	0	0.101	0	0	0	61	0	47	0	0	0	496	0	419	0	0	0	1.89992e-05	0	0.000427968	0	0	0	dd_Smed_v6_38_0_1	1901	unknown	AY067443.1	0	Smed	UUAAGAAUUUCAU	365	158929624	158930039	416
SMEST005506001.1	chr1	158929023	972	+	2	Control #2, Control #3	0.107	3.42611e-05	0	569	542	0	0	0	0	0.107	0.107	0	0	0	0	61	58	0	0	0	0	507	482	0	0	0	0	3.51024e-05	3.42611e-05	0	0	0	dd_Smed_v6_38_0_1	1901	unknown	AY067443.1	0	Smed	GGAGGAACUGGAU	206	158928817	158929536	720
SMEST005506001.1	chr1	158929979	1841	+	6	Control #1, Control #2, Control #3, kiaa1429 (RNAi) #1, kiaa1429 (RNAi) #2, kiaa1429 (RNAi) #3	0.915	7.52906e-213	593	528	487	537	361	618	0.873	0.903	0.915	0.429	0.488	0.502	516	477	444	230	176	310	75	51	41	306	185	307	7.52906e-213	8.82632e-205	1.94554e-194	1.95525e-58	6.70395e-49	8.89202e-87	dd_Smed_v6_38_0_1	1901	unknown	AY067443.1	0	Smed	AUUGCAACUCUUA	355	158929624	158930039	416
SMEST005506001.1	chr1	158929968	1830	+	4	Control #1, Control #2, Control #3, kiaa1429 (RNAi) #2	0.203	1.17286e-14	521	468	419	0	328	0	0.121	0.203	0.134	0	0.122	0	63	95	56	0	40	0	457	373	362	0	288	0	2.04019e-06	1.17286e-14	2.16288e-06	0	3.35855e-05	0	dd_Smed_v6_38_0_1	1901	unknown	AY067443.1	0	Smed	GUUUCAACUGAAU	344	158929624	158930039	416
SMEST005506001.1	chr1	158930007	1869	+	2	Control #1, Control #3	0.125	1.57329e-05	459	0	375	0	0	0	0.12	0	0.125	0	0	0	55	0	47	0	0	0	404	0	328	0	0	0	1.57329e-05	0	2.92083e-05	0	0	0	dd_Smed_v6_38_0_1	1901	unknown	AY067443.1	0	Smed	UGGUUAACAAGUU	383	158929624	158930039	416
SMEST005506001.1	chr1	158929347	1296	+	6	Control #1, Control #2, Control #3, kiaa1429 (RNAi) #1, kiaa1429 (RNAi) #2, kiaa1429 (RNAi) #3	0.355	3.98115e-56	841	739	786	1215	846	1169	0.313	0.355	0.325	0.132	0.16	0.159	262	262	255	160	135	186	576	475	530	1054	708	981	7.00475e-52	3.98115e-56	2.50248e-52	6.66434e-18	1.62459e-18	3.00898e-25	dd_Smed_v6_38_0_1	1901	unknown	AY067443.1	0	Smed	GAUUUGACUGAAU	187	158928817	158929536	720
SMEST051672001.1	chr2	22495427	596	-	1	kiaa1429 (RNAi) #3	0.136	0.0234838	0	0	0	0	0	81	0	0	0	0	0	0.136	0	0	0	0	0	11	0	0	0	0	0	70	0	0	0	0	0	0.0234838	dd_Smed_v6_3_0_1	1501	actin, beta (ACTB)	uc003sot.4	0	Human	AAGCCAACAGAGA	32682	22494522	22496022	1501
SMEST051672001.1	chr2	22495432	591	-	3	Control #2, kiaa1429 (RNAi) #2, kiaa1429 (RNAi) #3	0.368	0.0064711	0	33	0	0	19	34	0	0.273	0	0	0.368	0.235	0	9	0	0	7	8	0	24	0	0	12	26	0	0.0064711	0	0	0.0211223	0.0135909	dd_Smed_v6_3_0_1	1501	actin, beta (ACTB)	uc003sot.4	0	Human	UCCCAAAGCCAAC	32687	22494522	22496022	1501
SMEST051672001.1	chr2	22494601	1422	-	6	Control #1, Control #2, Control #3, kiaa1429 (RNAi) #1, kiaa1429 (RNAi) #2, kiaa1429 (RNAi) #3	0.872	7.12271e-205	479	516	587	403	298	410	0.827	0.872	0.862	0.219	0.312	0.22	396	449	505	88	93	90	83	66	81	314	205	320	2.81463e-154	8.78102e-185	7.12271e-205	1.11188e-15	1.39574e-20	3.3062e-16	dd_Smed_v6_3_0_1	1501	actin, beta (ACTB)	uc003sot.4	0	Human	GAAUAAACAAUUA	31856	22494522	22496022	1501
SMEST051672001.1	chr2	22494642	1381	-	3	Control #1, Control #2, Control #3	0.182	8.27523e-31	1301	1312	1508	0	0	0	0.173	0.182	0.167	0	0	0	225	238	251	0	0	0	1074	1073	1252	0	0	0	1.41304e-28	8.27523e-31	1.92735e-30	0	0	0	dd_Smed_v6_3_0_1	1501	actin, beta (ACTB)	uc003sot.4	0	Human	UUUUAAACAAAAA	31897	22494522	22496022	1501
SMEST051672001.1	chr2	22494591	1432	-	3	Control #1, Control #2, Control #3	0.153	2.40555e-08	368	393	453	0	0	0	0.125	0.153	0.148	0	0	0	46	60	67	0	0	0	322	333	386	0	0	0	4.53933e-05	1.22241e-07	2.40555e-08	0	0	0	dd_Smed_v6_3_0_1	1501	actin, beta (ACTB)	uc003sot.4	0	Human	UUAUUAAUUUUAU	31846	22494522	22496022	1501
SMEST051672001.1	chr2	22494636	1387	-	3	Control #1, Control #2, Control #3	0.472	2.24716e-148	1111	1102	1277	0	0	0	0.423	0.472	0.463	0	0	0	470	518	590	0	0	0	640	579	684	0	0	0	3.93481e-112	1.27254e-131	2.24716e-148	0	0	0	dd_Smed_v6_3_0_1	1501	actin, beta (ACTB)	uc003sot.4	0	Human	ACAAAAAUAUUUU	31891	22494522	22496022	1501
SMEST049103001.1	chr2	265774912	711	-	1	Control #1	0.108	0.0336106	139	0	0	0	0	0	0.108	0	0	0	0	0	15	0	0	0	0	0	124	0	0	0	0	0	0.0336106	0	0	0	0	0	dd_Smed_v6_397_0_1	1396					AAUACCAUAUCAA	143	265774655	265775057	403
SMEST049103001.1	chr2	265769223	1127	-	1	kiaa1429 (RNAi) #1	0.12	0.0124002	0	0	0	117	0	0	0	0	0	0.12	0	0	0	0	0	14	0	0	0	0	0	103	0	0	0	0	0	0.0124002	0	0	dd_Smed_v6_397_0_1	1396					AACCGCAGGAAAC	6	265768954	265769231	278
SMEST049103001.1	chr2	265774853	770	-	1	kiaa1429 (RNAi) #3	0.108	0.0331711	0	0	0	0	0	111	0	0	0	0	0	0.108	0	0	0	0	0	12	0	0	0	0	0	99	0	0	0	0	0	0.0331711	dd_Smed_v6_397_0_1	1396					CCGACUAGCCGCA	198	265774655	265775057	403
SMEST049103001.1	chr2	265769071	1279	-	6	Control #1, Control #2, Control #3, kiaa1429 (RNAi) #1, kiaa1429 (RNAi) #2, kiaa1429 (RNAi) #3	0.223	4.39277e-12	309	280	347	422	259	409	0.221	0.223	0.214	0.114	0.124	0.105	68	62	74	48	32	43	240	216	272	373	227	366	1.16053e-11	1.0999e-10	4.39277e-12	2.01087e-05	0.000285054	9.19128e-05	dd_Smed_v6_397_0_1	1396					CCAUAGAUUUGGC	158	265768954	265769231	278
SMEST049103001.1	chr2	265768996	1354	-	1	Control #3	0.112	0.0416962	0	0	116	0	0	0	0	0	0.112	0	0	0	0	0	13	0	0	0	0	0	103	0	0	0	0	0	0.0416962	0	0	0	dd_Smed_v6_397_0_1	1396					CUAUUAAUGUUUU	233	265768954	265769231	278
SMEST049103001.1	chr2	265769014	1336	-	6	Control #1, Control #2, Control #3, kiaa1429 (RNAi) #1, kiaa1429 (RNAi) #2, kiaa1429 (RNAi) #3	0.856	3.07287e-41	124	111	119	177	135	166	0.813	0.856	0.849	0.582	0.496	0.536	100	95	101	103	67	89	23	16	18	74	68	77	2.65904e-39	8.66576e-39	3.07287e-41	1.23484e-31	1.95215e-19	1.02062e-26	dd_Smed_v6_397_0_1	1396					AUUAUUACUCUAC	215	265768954	265769231	278
SMEST049103001.1	chr2	265776261	399	-	1	Control #2	0.167	0.0454517	0	48	0	0	0	0	0	0.167	0	0	0	0	0	8	0	0	0	0	0	40	0	0	0	0	0	0.0454517	0	0	0	0	dd_Smed_v6_397_0_1	1396					UGAUUAAUGUACC	83	265776095	265776346	252
SMEST049103001.1	chr2	265769103	1247	-	6	Control #1, Control #2, Control #3, kiaa1429 (RNAi) #1, kiaa1429 (RNAi) #2, kiaa1429 (RNAi) #3	0.797	8.58832e-121	348	323	405	480	306	489	0.764	0.797	0.795	0.479	0.458	0.426	265	255	322	230	140	207	82	65	83	250	166	279	1.63795e-95	1.89303e-95	8.58832e-121	3.55056e-62	8.02448e-38	1.24371e-52	dd_Smed_v6_397_0_1	1396					AUACACACAUUCC	126	265768954	265769231	278
SMEST049103001.1	chr2	265769005	1345	-	6	Control #1, Control #2, Control #3, kiaa1429 (RNAi) #1, kiaa1429 (RNAi) #2, kiaa1429 (RNAi) #3	0.305	1.12681e-08	131	116	125	185	143	166	0.305	0.259	0.264	0.184	0.169	0.181	40	30	33	34	24	30	91	86	92	151	118	136	1.12681e-08	2.39331e-06	3.51264e-07	4.28748e-06	0.000137759	1.34967e-05	dd_Smed_v6_397_0_1	1396					CUACUAAUACUAU	224	265768954	265769231	278
SMEST049103001.1	chr2	265774843	780	-	1	Control #1	0.138	0.0470536	58	0	0	0	0	0	0.138	0	0	0	0	0	8	0	0	0	0	0	50	0	0	0	0	0	0.0470536	0	0	0	0	0	dd_Smed_v6_397_0_1	1396					GCAAAUACGCGAA	188	265774655	265775057	403
SMEST049103001.1	chr2	265774907	716	-	1	Control #1	0.118	0.0216101	136	0	0	0	0	0	0.118	0	0	0	0	0	16	0	0	0	0	0	120	0	0	0	0	0	0.0216101	0	0	0	0	0	dd_Smed_v6_397_0_1	1396					CAUAUCAACAGCU	148	265774655	265775057	403
SMEST049103001.1	chr2	265769107	1243	-	6	Control #1, Control #2, Control #3, kiaa1429 (RNAi) #1, kiaa1429 (RNAi) #2, kiaa1429 (RNAi) #3	0.452	7.76695e-47	353	334	410	499	312	499	0.435	0.414	0.452	0.213	0.251	0.223	153	138	184	106	78	111	199	195	223	392	233	387	5.0964e-38	1.30915e-33	7.76695e-47	1.40341e-18	1.05435e-15	5.40786e-20	dd_Smed_v6_397_0_1	1396					CUAGAUACACACA	122	265768954	265769231	278
SMEST049103001.1	chr2	265769085	1265	-	6	Control #1, Control #2, Control #3, kiaa1429 (RNAi) #1, kiaa1429 (RNAi) #2, kiaa1429 (RNAi) #3	0.969	1.67831e-186	340	328	403	488	299	470	0.941	0.969	0.968	0.643	0.718	0.674	319	316	387	313	214	317	20	10	13	174	84	153	6.26037e-147	7.7493e-153	1.67831e-186	2.17605e-101	1.3296e-75	1.19359e-106	dd_Smed_v6_397_0_1	1396					AUGUUGACUAUUG	144	265768954	265769231	278
SMEST049103001.1	chr2	265774713	910	-	1	Control #3	0.155	0.0265331	0	0	58	0	0	0	0	0	0.155	0	0	0	0	0	9	0	0	0	0	0	49	0	0	0	0	0	0.0265331	0	0	0	dd_Smed_v6_397_0_1	1396					CAAGGGAAAGAGA	58	265774655	265775057	403
SMEST049103001.1	chr2	265776634	120	-	1	Control #2	0.136	0.031812	0	88	0	0	0	0	0	0.136	0	0	0	0	0	12	0	0	0	0	0	76	0	0	0	0	0	0.031812	0	0	0	0	dd_Smed_v6_397_0_1	1396					UGGAUGAUAAAGA	22	265776612	265776753	142
SMEST049103001.1	chr2	265769003	1347	-	6	Control #1, Control #2, Control #3, kiaa1429 (RNAi) #1, kiaa1429 (RNAi) #2, kiaa1429 (RNAi) #3	0.482	1.11929e-15	132	112	124	185	144	164	0.394	0.482	0.46	0.259	0.222	0.294	52	54	57	48	32	48	80	58	67	137	112	115	9.87401e-13	6.89314e-15	1.11929e-15	4.74691e-10	9.03671e-07	6.71108e-11	dd_Smed_v6_397_0_1	1396					ACUAAUACUAUUA	226	265768954	265769231	278
SMEST049103001.1	chr2	265774760	863	-	1	kiaa1429 (RNAi) #1	0.108	0.0405019	0	0	0	93	0	0	0	0	0	0.108	0	0	0	0	0	10	0	0	0	0	0	83	0	0	0	0	0	0.0405019	0	0	dd_Smed_v6_397_0_1	1396					AAGACGACCGAUG	105	265774655	265775057	403
SMEST037599001.1	chr1	81756428	1628	-	6	Control #1, Control #2, Control #3, kiaa1429 (RNAi) #1, kiaa1429 (RNAi) #2, kiaa1429 (RNAi) #3	0.661	2.09715e-39	190	149	184	198	133	163	0.624	0.638	0.661	0.177	0.195	0.252	118	95	121	35	26	41	71	54	62	163	107	122	3.37721e-37	6.20593e-31	2.09715e-39	2.55646e-06	3.87399e-05	1.031e-08	dd_Smed_v6_181_0_1	1658	aminopeptidase-like 1 (NPEPL1)	uc010zzr.2	8e-17	Human	AUAGAAACUUUAG	143	81756397	81756573	177
SMEST037599001.1	chr1	81756873	1275	-	1	Control #2	0.13	0.0393292	0	77	0	0	0	0	0	0.13	0	0	0	0	0	10	0	0	0	0	0	67	0	0	0	0	0	0.0393292	0	0	0	0	dd_Smed_v6_181_0_1	1658	aminopeptidase-like 1 (NPEPL1)	uc010zzr.2	8e-17	Human	AAAAAAAAACCUU	31	81756819	81756906	88
SMEST037599001.1	chr1	81756445	1611	-	6	Control #1, Control #2, Control #3, kiaa1429 (RNAi) #1, kiaa1429 (RNAi) #2, kiaa1429 (RNAi) #3	0.956	5.29849e-176	418	321	355	387	226	336	0.933	0.956	0.938	0.505	0.602	0.56	390	307	332	195	136	188	28	14	22	191	90	148	5.29849e-176	1.96426e-144	1.51783e-151	4.76819e-55	2.83736e-43	1.26135e-56	dd_Smed_v6_181_0_1	1658	aminopeptidase-like 1 (NPEPL1)	uc010zzr.2	8e-17	Human	UCCAAAACUCUUC	126	81756397	81756573	177
SMEST037599001.1	chr1	81758351	732	-	1	kiaa1429 (RNAi) #3	0.11	0.0403778	0	0	0	0	0	91	0	0	0	0	0	0.11	0	0	0	0	0	10	0	0	0	0	0	81	0	0	0	0	0	0.0403778	dd_Smed_v6_181_0_1	1658	aminopeptidase-like 1 (NPEPL1)	uc010zzr.2	8e-17	Human	GGAAAAAAAUAUC	39	81758312	81758591	280
SMEST038559001.1	chr2	118058165	833	+	6	Control #1, Control #2, Control #3, kiaa1429 (RNAi) #1, kiaa1429 (RNAi) #2, kiaa1429 (RNAi) #3	0.309	3.9229e-29	538	434	327	350	194	288	0.285	0.309	0.267	0.146	0.119	0.163	153	134	87	51	23	47	384	299	239	298	170	241	3.9229e-29	8.10653e-27	1.97529e-16	3.05225e-07	0.00183916	1.02513e-07	dd_Smed_v6_319_0_1	1357	transmembrane BAX inhibitor motif containing 6 (TMBIM6)	uc001ruz.2	9e-47	Human	CUUAUUACUAUUA	87	118058078	118058689	612
SMEST038559001.1	chr2	118058286	954	+	2	Control #1, Control #2	0.12	0.0217712	141	108	0	0	0	0	0.113	0.12	0	0	0	0	16	13	0	0	0	0	125	95	0	0	0	0	0.0217712	0.041219	0	0	0	0	dd_Smed_v6_319_0_1	1357	transmembrane BAX inhibitor motif containing 6 (TMBIM6)	uc001ruz.2	9e-47	Human	UAAUUGAUUAUAA	208	118058078	118058689	612
SMEST038559001.1	chr2	118058539	1207	+	1	Control #3	0.875	3.42217e-06	0	0	16	0	0	0	0	0	0.875	0	0	0	0	0	14	0	0	0	0	0	2	0	0	0	0	0	3.42217e-06	0	0	0	dd_Smed_v6_319_0_1	1357	transmembrane BAX inhibitor motif containing 6 (TMBIM6)	uc001ruz.2	9e-47	Human	UUAAUUACAGUUG	461	118058078	118058689	612
SMEST038559001.1	chr2	118058223	891	+	6	Control #1, Control #2, Control #3, kiaa1429 (RNAi) #1, kiaa1429 (RNAi) #2, kiaa1429 (RNAi) #3	0.833	4.39172e-143	472	348	300	266	153	255	0.803	0.833	0.793	0.474	0.507	0.461	379	290	238	126	77	117	93	58	62	140	75	137	4.39172e-143	1.10761e-113	6.17893e-89	2.00845e-34	4.56305e-22	4.61091e-32	dd_Smed_v6_319_0_1	1357	transmembrane BAX inhibitor motif containing 6 (TMBIM6)	uc001ruz.2	9e-47	Human	GUGUGGACAUAAU	145	118058078	118058689	612
SMEST038559001.1	chr2	118056407	130	+	1	Control #3	0.109	0.0335297	0	0	138	0	0	0	0	0	0.109	0	0	0	0	0	15	0	0	0	0	0	122	0	0	0	0	0	0.0335297	0	0	0	dd_Smed_v6_319_0_1	1357	transmembrane BAX inhibitor motif containing 6 (TMBIM6)	uc001ruz.2	9e-47	Human	GGAAGUACAGCAA	12	118056395	118056500	106
SMEST038559001.1	chr2	118058205	873	+	5	Control #1, Control #2, Control #3, kiaa1429 (RNAi) #2, kiaa1429 (RNAi) #3	0.235	1.08668e-17	574	453	354	0	183	290	0.201	0.235	0.201	0	0.126	0.121	115	106	71	0	23	35	458	346	282	0	160	254	1.59889e-17	1.08668e-17	2.88922e-11	0	0.00180129	6.93743e-05	dd_Smed_v6_319_0_1	1357	transmembrane BAX inhibitor motif containing 6 (TMBIM6)	uc001ruz.2	9e-47	Human	UGUGGGAUUGUAU	127	118058078	118058689	612
SMEST038559001.1	chr2	118058272	940	+	6	Control #1, Control #2, Control #3, kiaa1429 (RNAi) #1, kiaa1429 (RNAi) #2, kiaa1429 (RNAi) #3	0.566	4.61464e-28	166	132	117	88	39	100	0.566	0.47	0.517	0.227	0.333	0.32	94	62	60	20	13	32	72	70	56	68	26	68	4.61464e-28	1.41928e-16	2.85961e-17	9.9122e-05	0.000324167	9.48017e-08	dd_Smed_v6_319_0_1	1357	transmembrane BAX inhibitor motif containing 6 (TMBIM6)	uc001ruz.2	9e-47	Human	AAAAAGAUUGUUC	194	118058078	118058689	612
SMEST038559001.1	chr2	118056985	577	+	3	Control #1, Control #2, Control #3	0.233	5.50261e-14	462	349	304	0	0	0	0.187	0.233	0.178	0	0	0	86	81	54	0	0	0	375	267	250	0	0	0	2.18673e-12	5.50261e-14	4.80997e-08	0	0	0	dd_Smed_v6_319_0_1	1357	transmembrane BAX inhibitor motif containing 6 (TMBIM6)	uc001ruz.2	9e-47	Human	AGCGGAACUUUAU	85	118056900	118057080	181
SMEST038559001.1	chr2	118058240	908	+	6	Control #1, Control #2, Control #3, kiaa1429 (RNAi) #1, kiaa1429 (RNAi) #2, kiaa1429 (RNAi) #3	0.982	6.93937e-164	365	279	228	192	106	198	0.956	0.982	0.956	0.807	0.858	0.726	349	274	217	155	91	143	16	5	10	37	15	54	6.93937e-164	1.85891e-136	3.85899e-102	6.33144e-61	2.80804e-38	1.15814e-51	dd_Smed_v6_319_0_1	1357	transmembrane BAX inhibitor motif containing 6 (TMBIM6)	uc001ruz.2	9e-47	Human	AAUAUGACAUUUU	162	118058078	118058689	612
SMEST038559001.1	chr2	118058112	780	+	6	Control #1, Control #2, Control #3, kiaa1429 (RNAi) #1, kiaa1429 (RNAi) #2, kiaa1429 (RNAi) #3	0.68	4.50285e-59	288	250	162	175	99	161	0.645	0.68	0.611	0.379	0.414	0.385	185	170	99	66	41	62	102	80	63	108	58	99	4.50285e-59	5.9892e-56	8.27001e-31	5.63078e-17	5.73585e-11	9.01544e-16	dd_Smed_v6_319_0_1	1357	transmembrane BAX inhibitor motif containing 6 (TMBIM6)	uc001ruz.2	9e-47	Human	UCAUGAACGGCUU	34	118058078	118058689	612
SMEST038559001.1	chr2	118058248	916	+	6	Control #1, Control #2, Control #3, kiaa1429 (RNAi) #1, kiaa1429 (RNAi) #2, kiaa1429 (RNAi) #3	0.351	3.2647e-20	320	230	191	154	79	171	0.31	0.336	0.351	0.169	0.139	0.164	99	77	67	26	11	28	220	152	124	128	68	143	3.2647e-20	7.29982e-17	1.8335e-15	0.00013236	0.0233544	4.54432e-05	dd_Smed_v6_319_0_1	1357	transmembrane BAX inhibitor motif containing 6 (TMBIM6)	uc001ruz.2	9e-47	Human	AUUUUUACUUUUC	170	118058078	118058689	612
SMEST038559001.1	chr2	118058129	797	+	6	Control #1, Control #2, Control #3, kiaa1429 (RNAi) #1, kiaa1429 (RNAi) #2, kiaa1429 (RNAi) #3	0.898	1.22673e-130	359	316	217	221	135	205	0.881	0.889	0.898	0.591	0.526	0.564	312	281	194	130	71	115	42	35	22	90	64	89	1.22673e-130	2.56808e-118	8.24022e-84	9.98017e-41	3.36487e-21	1.39029e-35	dd_Smed_v6_319_0_1	1357	transmembrane BAX inhibitor motif containing 6 (TMBIM6)	uc001ruz.2	9e-47	Human	CAUAAAACUAAAU	51	118058078	118058689	612
SMEST038559001.1	chr2	118056916	508	+	3	Control #1, Control #2, Control #3	0.198	5.25512e-11	564	391	364	0	0	0	0.157	0.164	0.198	0	0	0	88	64	72	0	0	0	474	326	292	0	0	0	6.0061e-11	1.48907e-08	5.25512e-11	0	0	0	dd_Smed_v6_319_0_1	1357	transmembrane BAX inhibitor motif containing 6 (TMBIM6)	uc001ruz.2	9e-47	Human	UUCGGGACUUAAC	16	118056900	118057080	181
SMEST042333001.1	chr2	242360337	2480	+	1	kiaa1429 (RNAi) #1	0.12	0.0398219	0	0	0	84	0	0	0	0	0	0.12	0	0	0	0	0	10	0	0	0	0	0	73	0	0	0	0	0	0.0398219	0	0	dd_Smed_v6_241_0_1	2800	prosaposin (PSAP)	uc001jsm.3	2e-09	Human	AAAAACAAUGCAG	49	242360288	242360657	370
SMEST042333001.1	chr2	242360466	2609	+	6	Control #1, Control #2, Control #3, kiaa1429 (RNAi) #1, kiaa1429 (RNAi) #2, kiaa1429 (RNAi) #3	0.867	9.49856e-108	306	228	314	350	224	319	0.784	0.867	0.85	0.329	0.332	0.366	239	196	267	115	74	116	66	30	47	235	149	201	1.57907e-88	2.23699e-80	9.49856e-108	8.10634e-26	2.18056e-17	2.78902e-28	dd_Smed_v6_241_0_1	2800	prosaposin (PSAP)	uc001jsm.3	2e-09	Human	CUUAUUACUAUUA	178	242360288	242360657	370
SMEST042333001.1	chr2	242349144	1082	+	1	kiaa1429 (RNAi) #1	0.121	0.0479842	0	0	0	66	0	0	0	0	0	0.121	0	0	0	0	0	8	0	0	0	0	0	58	0	0	0	0	0	0.0479842	0	0	dd_Smed_v6_241_0_1	2800	prosaposin (PSAP)	uc001jsm.3	2e-09	Human	CCAGCCAUAGCAU	26	242349101	242349172	72
SMEST042333001.1	chr2	242355097	2060	+	1	kiaa1429 (RNAi) #2	0.138	0.0271908	0	0	0	0	65	0	0	0	0	0	0.138	0	0	0	0	0	9	0	0	0	0	0	56	0	0	0	0	0	0.0271908	0	dd_Smed_v6_241_0_1	2800	prosaposin (PSAP)	uc001jsm.3	2e-09	Human	AAAAACAGGAAGU	2	242354928	242355101	174
SMEST042333001.1	chr2	242360479	2622	+	3	Control #1, Control #2, Control #3	0.174	5.34243e-06	302	224	323	0	0	0	0.15	0.174	0.147	0	0	0	45	39	47	0	0	0	256	185	272	0	0	0	5.93885e-06	6.82007e-06	5.34243e-06	0	0	0	dd_Smed_v6_241_0_1	2800	prosaposin (PSAP)	uc001jsm.3	2e-09	Human	CAUUGAAUUCCAU	191	242360288	242360657	370
SMEST042333001.1	chr2	242360372	2515	+	1	kiaa1429 (RNAi) #2	0.131	0.0236665	0	0	0	0	84	0	0	0	0	0	0.131	0	0	0	0	0	11	0	0	0	0	0	73	0	0	0	0	0	0.0236665	0	dd_Smed_v6_241_0_1	2800	prosaposin (PSAP)	uc001jsm.3	2e-09	Human	AUAAGCAGACAAC	84	242360288	242360657	370
SMEST042333001.1	chr2	242360504	2647	+	1	Control #1	0.108	0.000130369	465	0	0	0	0	0	0.108	0	0	0	0	0	50	0	0	0	0	0	415	0	0	0	0	0	0.000130369	0	0	0	0	0	dd_Smed_v6_241_0_1	2800	prosaposin (PSAP)	uc001jsm.3	2e-09	Human	AUCCGAAUUCUGA	216	242360288	242360657	370
SMEST042333001.1	chr2	242355067	2030	+	1	kiaa1429 (RNAi) #3	0.108	0.0331711	0	0	0	0	0	111	0	0	0	0	0	0.108	0	0	0	0	0	12	0	0	0	0	0	99	0	0	0	0	0	0.0331711	dd_Smed_v6_241_0_1	2800	prosaposin (PSAP)	uc001jsm.3	2e-09	Human	AAAACCAUGUUUG	32	242354928	242355101	174
SMEST042333001.1	chr2	242360478	2621	+	2	Control #2, Control #3	0.141	2.73436e-05	0	220	312	0	0	0	0	0.141	0.135	0	0	0	0	31	42	0	0	0	0	189	270	0	0	0	0	0.000420788	2.73436e-05	0	0	0	dd_Smed_v6_241_0_1	2800	prosaposin (PSAP)	uc001jsm.3	2e-09	Human	ACAUUGAAUUCCA	190	242360288	242360657	370
SMEST042333001.1	chr2	242354708	1771	+	2	Control #1, Control #2	0.116	0.00123703	276	214	0	0	0	0	0.116	0.103	0	0	0	0	32	22	0	0	0	0	244	192	0	0	0	0	0.00123703	0.0119233	0	0	0	0	dd_Smed_v6_241_0_1	2800	prosaposin (PSAP)	uc001jsm.3	2e-09	Human	GUUAAAACUGAAG	3	242354465	242354713	249
SMEST042333001.1	chr2	242360525	2668	+	6	Control #1, Control #2, Control #3, kiaa1429 (RNAi) #1, kiaa1429 (RNAi) #2, kiaa1429 (RNAi) #3	0.543	3.72648e-64	445	346	488	504	366	476	0.521	0.543	0.496	0.17	0.213	0.203	232	188	242	85	78	96	213	158	246	414	288	378	1.11102e-63	4.95613e-53	3.72648e-64	5.661e-13	3.52977e-14	1.80193e-16	dd_Smed_v6_241_0_1	2800	prosaposin (PSAP)	uc001jsm.3	2e-09	Human	GCUUUUACUUUUA	237	242360288	242360657	370
SMEST042333001.1	chr2	242355164	2075	+	2	Control #2, Control #3	0.16	0.0324807	0	50	98	0	0	0	0	0.16	0.122	0	0	0	0	8	12	0	0	0	0	42	86	0	0	0	0	0.0458236	0.0324807	0	0	0	dd_Smed_v6_241_0_1	2800	prosaposin (PSAP)	uc001jsm.3	2e-09	Human	UAAAUGACAUCAA	10	242355154	242355316	163
SMEST042333001.1	chr2	242360338	2481	+	1	kiaa1429 (RNAi) #2	0.133	0.0473096	0	0	0	0	60	0	0	0	0	0	0.133	0	0	0	0	0	8	0	0	0	0	0	52	0	0	0	0	0	0.0473096	0	dd_Smed_v6_241_0_1	2800	prosaposin (PSAP)	uc001jsm.3	2e-09	Human	AAAACAAUGCAGC	50	242360288	242360657	370
SMEST042333001.1	chr2	242360459	2602	+	6	Control #1, Control #2, Control #3, kiaa1429 (RNAi) #1, kiaa1429 (RNAi) #2, kiaa1429 (RNAi) #3	0.781	4.09941e-93	312	244	324	350	224	323	0.727	0.751	0.781	0.274	0.318	0.292	226	181	253	96	71	94	85	60	71	254	152	228	9.56142e-79	3.68827e-65	4.09941e-93	1.26968e-19	2.28405e-16	6.23354e-20	dd_Smed_v6_241_0_1	2800	prosaposin (PSAP)	uc001jsm.3	2e-09	Human	UUUGAAACUUAUU	171	242360288	242360657	370
SMEST042333001.1	chr2	242360537	2680	+	5	Control #1, Control #2, Control #3, kiaa1429 (RNAi) #2, kiaa1429 (RNAi) #3	0.326	1.1754e-21	378	310	415	0	293	424	0.252	0.326	0.275	0	0.109	0.107	95	101	114	0	32	45	282	209	300	0	261	377	3.03203e-17	1.1754e-21	2.05245e-21	0	0.000640459	3.80399e-05	dd_Smed_v6_241_0_1	2800	prosaposin (PSAP)	uc001jsm.3	2e-09	Human	AUACUGAUUUUUU	249	242360288	242360657	370
SMEST042333001.1	chr2	242360472	2615	+	6	Control #1, Control #2, Control #3, kiaa1429 (RNAi) #1, kiaa1429 (RNAi) #2, kiaa1429 (RNAi) #3	0.993	8.50033e-157	300	220	307	354	232	313	0.99	0.986	0.993	0.746	0.761	0.732	292	216	305	264	175	229	3	3	2	90	55	84	7.03037e-148	2.03475e-109	8.50033e-157	6.55046e-96	1.32485e-65	1.12315e-82	dd_Smed_v6_241_0_1	2800	prosaposin (PSAP)	uc001jsm.3	2e-09	Human	ACUAUUACAUUGA	184	242360288	242360657	370
SMEST042333001.1	chr2	242348237	265	+	1	kiaa1429 (RNAi) #3	0.138	0.0470536	0	0	0	0	0	58	0	0	0	0	0	0.138	0	0	0	0	0	8	0	0	0	0	0	50	0	0	0	0	0	0.0470536	dd_Smed_v6_241_0_1	2800	prosaposin (PSAP)	uc001jsm.3	2e-09	Human	UAGAAAAAUAAAG	3	242348234	242348461	228
SMEST042333001.1	chr2	242360546	2689	+	3	Control #1, Control #2, Control #3	0.15	1.21852e-06	333	275	336	0	0	0	0.15	0.138	0.14	0	0	0	50	38	47	0	0	0	283	237	289	0	0	0	1.21852e-06	7.84055e-05	5.6271e-06	0	0	0	dd_Smed_v6_241_0_1	2800	prosaposin (PSAP)	uc001jsm.3	2e-09	Human	UUUUAAACGUUAA	258	242360288	242360657	370
SMEST052380001.1	chr2	231951800	1711	-	6	Control #1, Control #2, Control #3, kiaa1429 (RNAi) #1, kiaa1429 (RNAi) #2, kiaa1429 (RNAi) #3	0.512	1.62302e-40	329	241	247	282	145	236	0.474	0.51	0.512	0.203	0.228	0.182	155	123	126	57	33	43	172	118	120	224	112	193	1.62302e-40	3.26194e-34	2.76056e-35	2.23641e-10	4.67701e-07	2.63459e-07	dd_Smed_v6_510_0_1	1751	enolase 1, (alpha) (ENO1)	uc001apj.2	0	Human	UGAUAUACUUUUU	866	231951760	231952668	909
SMEST052380001.1	chr2	231952406	1105	-	4	Control #1, Control #2, Control #3, kiaa1429 (RNAi) #3	0.276	2.61942e-09	219	193	163	0	0	151	0.23	0.218	0.276	0	0	0.153	50	42	45	0	0	23	167	151	118	0	0	127	2.89639e-09	1.07509e-07	2.61942e-09	0	0	0.000256605	dd_Smed_v6_510_0_1	1751	enolase 1, (alpha) (ENO1)	uc001apj.2	0	Human	AUAAGGACGGAAA	260	231951760	231952668	909
SMEST052380001.1	chr2	231951810	1701	-	6	Control #1, Control #2, Control #3, kiaa1429 (RNAi) #1, kiaa1429 (RNAi) #2, kiaa1429 (RNAi) #3	0.798	1.37457e-104	373	278	292	330	158	267	0.774	0.795	0.798	0.373	0.314	0.356	287	221	233	123	49	95	84	57	59	207	107	172	1.37457e-104	6.91028e-83	2.31722e-88	9.52237e-30	2.64253e-11	1.81022e-22	dd_Smed_v6_510_0_1	1751	enolase 1, (alpha) (ENO1)	uc001apj.2	0	Human	UGACUGACCUUGA	856	231951760	231952668	909
SMEST052380001.1	chr2	231951848	1663	-	6	Control #1, Control #2, Control #3, kiaa1429 (RNAi) #1, kiaa1429 (RNAi) #2, kiaa1429 (RNAi) #3	0.993	2.68628e-156	326	291	294	321	158	244	0.978	0.993	0.98	0.561	0.624	0.514	317	288	287	180	98	125	7	2	6	141	59	118	2.68628e-156	6.0852e-147	7.52862e-143	8.65192e-54	9.1522e-32	6.01824e-36	dd_Smed_v6_510_0_1	1751	enolase 1, (alpha) (ENO1)	uc001apj.2	0	Human	GUUUUGACUCUAG	818	231951760	231952668	909
SMEST052380001.1	chr2	231952612	899	-	1	Control #2	0.164	0.0375426	0	61	0	0	0	0	0	0.164	0	0	0	0	0	10	0	0	0	0	0	51	0	0	0	0	0	0.0375426	0	0	0	0	dd_Smed_v6_510_0_1	1751	enolase 1, (alpha) (ENO1)	uc001apj.2	0	Human	AAUGGGAAGUGAA	54	231951760	231952668	909
SMEST052380001.1	chr2	231951920	1591	-	1	Control #3	0.161	0.0263155	0	0	56	0	0	0	0	0	0.161	0	0	0	0	0	9	0	0	0	0	0	47	0	0	0	0	0	0.0263155	0	0	0	dd_Smed_v6_510_0_1	1751	enolase 1, (alpha) (ENO1)	uc001apj.2	0	Human	UCGAAGAAGAAUU	746	231951760	231952668	909
SMEST052380001.1	chr2	231954252	598	-	1	Control #2	0.154	0.0461667	0	52	0	0	0	0	0	0.154	0	0	0	0	0	8	0	0	0	0	0	44	0	0	0	0	0	0.0461667	0	0	0	0	dd_Smed_v6_510_0_1	1751	enolase 1, (alpha) (ENO1)	uc001apj.2	0	Human	UAACUCAUCAAGC	166	231954008	231954420	413
SMEST052380001.1	chr2	231952367	1144	-	1	Control #3	0.112	0.0143754	0	0	179	0	0	0	0	0	0.112	0	0	0	0	0	20	0	0	0	0	0	158	0	0	0	0	0	0.0143754	0	0	0	dd_Smed_v6_510_0_1	1751	enolase 1, (alpha) (ENO1)	uc001apj.2	0	Human	AUUCUGACAAAUC	299	231951760	231952668	909
SMEST052380001.1	chr2	231951814	1697	-	6	Control #1, Control #2, Control #3, kiaa1429 (RNAi) #1, kiaa1429 (RNAi) #2, kiaa1429 (RNAi) #3	0.704	2.27425e-73	381	292	307	340	168	266	0.622	0.704	0.622	0.256	0.262	0.271	237	205	191	87	44	72	144	86	116	253	124	194	2.27425e-73	7.21594e-69	2.77743e-59	6.06871e-17	1.36219e-09	7.45034e-15	dd_Smed_v6_510_0_1	1751	enolase 1, (alpha) (ENO1)	uc001apj.2	0	Human	GUGUUGACUGACC	852	231951760	231952668	909
SMEST052380001.1	chr2	231954197	653	-	1	Control #2	0.172	0.0370982	0	58	0	0	0	0	0	0.172	0	0	0	0	0	10	0	0	0	0	0	48	0	0	0	0	0	0.0370982	0	0	0	0	dd_Smed_v6_510_0_1	1751	enolase 1, (alpha) (ENO1)	uc001apj.2	0	Human	UAACAAAUCUAAA	189	231954008	231954420	413
SMEST006056001.1	chr2	194641650	754	+	1	Control #2	0.12	0.041219	0	108	0	0	0	0	0	0.12	0	0	0	0	0	13	0	0	0	0	0	95	0	0	0	0	0	0.041219	0	0	0	0	dd_Smed_v6_591_0_1	1337	aldolase A, fructose-bisphosphate (ALDOA)	uc002dwc.3	2e-154	Human	CUCAGAAAGUAAC	386	194641152	194642038	887
SMEST006056001.1	chr2	194642257	1315	+	1	Control #3	0.142	0.003737	0	0	127	0	0	0	0	0	0.142	0	0	0	0	0	18	0	0	0	0	0	109	0	0	0	0	0	0.003737	0	0	0	dd_Smed_v6_591_0_1	1337	aldolase A, fructose-bisphosphate (ALDOA)	uc002dwc.3	2e-154	Human	GCCACAACAAAUA	172	194642085	194642279	195
SMEST006056001.1	chr2	194642202	1260	+	6	Control #1, Control #2, Control #3, kiaa1429 (RNAi) #1, kiaa1429 (RNAi) #2, kiaa1429 (RNAi) #3	0.738	1.80392e-88	386	305	268	348	216	291	0.69	0.734	0.738	0.391	0.347	0.381	265	224	197	136	75	111	119	81	70	212	141	180	1.80392e-88	1.85863e-78	7.45236e-70	2.52527e-33	7.69231e-18	5.6563e-27	dd_Smed_v6_591_0_1	1337	aldolase A, fructose-bisphosphate (ALDOA)	uc002dwc.3	2e-154	Human	UAUCCGACUUUGA	117	194642085	194642279	195
SMEST006056001.1	chr2	194641875	979	+	2	Control #1, Control #2	0.153	0.00217024	124	100	0	0	0	0	0.153	0.13	0	0	0	0	19	13	0	0	0	0	105	87	0	0	0	0	0.00217024	0.0198939	0	0	0	0	dd_Smed_v6_591_0_1	1337	aldolase A, fructose-bisphosphate (ALDOA)	uc002dwc.3	2e-154	Human	AAUCGGACGCUAC	161	194641152	194642038	887
SMEST006056001.1	chr2	194641782	886	+	1	kiaa1429 (RNAi) #3	0.111	0.0403138	0	0	0	0	0	92	0	0	0	0	0	0.111	0	0	0	0	0	10	0	0	0	0	0	80	0	0	0	0	0	0.0403138	dd_Smed_v6_591_0_1	1337	aldolase A, fructose-bisphosphate (ALDOA)	uc002dwc.3	2e-154	Human	UGGAACAAAACGC	254	194641152	194642038	887
SMEST006056001.1	chr2	194642218	1276	+	2	Control #2, Control #3	0.139	4.88047e-05	0	280	255	0	0	0	0	0.139	0.11	0	0	0	0	39	28	0	0	0	0	241	227	0	0	0	0	4.88047e-05	0.00349258	0	0	0	dd_Smed_v6_591_0_1	1337	aldolase A, fructose-bisphosphate (ALDOA)	uc002dwc.3	2e-154	Human	GUCCCAACUGGUU	133	194642085	194642279	195
SMEST006056001.1	chr2	194642178	1236	+	6	Control #1, Control #2, Control #3, kiaa1429 (RNAi) #1, kiaa1429 (RNAi) #2, kiaa1429 (RNAi) #3	0.319	2.41822e-19	375	295	260	329	190	244	0.273	0.271	0.319	0.143	0.147	0.143	102	80	83	47	28	35	272	215	177	282	162	209	2.41822e-19	3.53214e-15	9.51492e-18	9.34115e-07	0.000136254	2.51141e-05	dd_Smed_v6_591_0_1	1337	aldolase A, fructose-bisphosphate (ALDOA)	uc002dwc.3	2e-154	Human	UAUUAGAUAUUUC	93	194642085	194642279	195
SMEST006056001.1	chr2	194641208	312	+	1	Control #3	0.188	0.0252678	0	0	48	0	0	0	0	0	0.188	0	0	0	0	0	9	0	0	0	0	0	39	0	0	0	0	0	0.0252678	0	0	0	dd_Smed_v6_591_0_1	1337	aldolase A, fructose-bisphosphate (ALDOA)	uc002dwc.3	2e-154	Human	AACAGAAAAAGUU	56	194641152	194642038	887
SMEST006056001.1	chr2	194641504	608	+	3	Control #1, Control #2, Control #3	0.137	0.00235948	191	175	176	0	0	0	0.11	0.137	0.125	0	0	0	21	24	22	0	0	0	170	151	154	0	0	0	0.00952883	0.00235948	0.0059796	0	0	0	dd_Smed_v6_591_0_1	1337	aldolase A, fructose-bisphosphate (ALDOA)	uc002dwc.3	2e-154	Human	AAUUGGACCUCAU	352	194641152	194642038	887
SMEST006056001.1	chr2	194642209	1267	+	6	Control #1, Control #2, Control #3, kiaa1429 (RNAi) #1, kiaa1429 (RNAi) #2, kiaa1429 (RNAi) #3	0.95	1.87823e-149	370	302	278	341	220	304	0.919	0.95	0.899	0.544	0.584	0.546	339	284	249	184	128	166	30	15	28	154	91	138	1.87823e-149	4.12629e-132	8.29731e-107	1.28071e-54	8.23756e-40	2.78641e-49	dd_Smed_v6_591_0_1	1337	aldolase A, fructose-bisphosphate (ALDOA)	uc002dwc.3	2e-154	Human	CUUUGAACUGUCC	124	194642085	194642279	195
SMEST006056001.1	chr2	194641219	323	+	4	Control #1, Control #2, Control #3, kiaa1429 (RNAi) #3	0.228	1.73468e-06	145	93	75	0	0	109	0.228	0.141	0.187	0	0	0.11	33	13	14	0	0	12	112	79	61	0	0	97	1.73468e-06	0.0195017	0.00415327	0	0	0.0330755	dd_Smed_v6_591_0_1	1337	aldolase A, fructose-bisphosphate (ALDOA)	uc002dwc.3	2e-154	Human	UUACAGACAUUUA	67	194641152	194642038	887
SMEST006056001.1	chr2	194641286	390	+	4	Control #1, Control #2, Control #3, kiaa1429 (RNAi) #3	0.217	3.41383e-05	161	129	112	0	0	139	0.186	0.217	0.179	0	0	0.122	30	28	20	0	0	17	131	101	92	0	0	122	3.86338e-05	3.41383e-05	0.00118337	0	0	0.00644971	dd_Smed_v6_591_0_1	1337	aldolase A, fructose-bisphosphate (ALDOA)	uc002dwc.3	2e-154	Human	CAUGAAACUCUUU	134	194641152	194642038	887
SMEST006056001.1	chr2	194641798	902	+	1	kiaa1429 (RNAi) #1	0.132	0.0392395	0	0	0	76	0	0	0	0	0	0.132	0	0	0	0	0	10	0	0	0	0	0	66	0	0	0	0	0	0.0392395	0	0	dd_Smed_v6_591_0_1	1337	aldolase A, fructose-bisphosphate (ALDOA)	uc002dwc.3	2e-154	Human	AGCAACAGUAAAA	238	194641152	194642038	887
SMEST066027001.1	chr1	174348419	1550	-	2	Control #2, Control #3	0.118	1.29518e-06	0	587	738	0	0	0	0	0.118	0.103	0	0	0	0	69	76	0	0	0	0	518	661	0	0	0	0	1.29518e-06	3.81248e-06	0	0	0	dd_Smed_v6_37_0_1	1653	actin, gamma 1 (ACTG1)	uc002kal.2	0	Human	AUCCGGACCUGGA	972	174348316	174349393	1078
SMEST066027001.1	chr1	174348355	1614	-	6	Control #1, Control #2, Control #3, kiaa1429 (RNAi) #1, kiaa1429 (RNAi) #2, kiaa1429 (RNAi) #3	0.268	4.19724e-24	428	491	540	388	315	365	0.244	0.268	0.242	0.157	0.143	0.104	104	131	130	61	45	38	323	357	408	327	270	326	2.23569e-18	4.19724e-24	2.64589e-22	4.00575e-09	2.56922e-06	0.000196467	dd_Smed_v6_37_0_1	1653	actin, gamma 1 (ACTG1)	uc002kal.2	0	Human	GUUUUAACUAACG	1036	174348316	174349393	1078
SMEST066027001.1	chr1	174349215	754	-	1	Control #2	0.105	0.0179726	0	172	0	0	0	0	0	0.105	0	0	0	0	0	18	0	0	0	0	0	154	0	0	0	0	0	0.0179726	0	0	0	0	dd_Smed_v6_37_0_1	1653	actin, gamma 1 (ACTG1)	uc002kal.2	0	Human	AAGAACACCCAGU	176	174348316	174349393	1078
SMEST066027001.1	chr1	174349141	828	-	2	Control #1, Control #3	0.132	0.00128452	205	0	302	0	0	0	0.132	0	0.107	0	0	0	27	0	32	0	0	0	178	0	268	0	0	0	0.00128452	0	0.00238816	0	0	0	dd_Smed_v6_37_0_1	1653	actin, gamma 1 (ACTG1)	uc002kal.2	0	Human	UUCGAAACUUUCA	250	174348316	174349393	1078
SMEST066027001.1	chr1	174348383	1586	-	6	Control #1, Control #2, Control #3, kiaa1429 (RNAi) #1, kiaa1429 (RNAi) #2, kiaa1429 (RNAi) #3	0.292	2.08072e-39	586	712	788	552	465	555	0.271	0.292	0.271	0.104	0.149	0.13	159	208	213	57	69	72	427	504	573	493	394	482	2.72547e-29	2.08072e-39	2.10129e-38	7.51048e-06	1.36826e-09	6.14185e-09	dd_Smed_v6_37_0_1	1653	actin, gamma 1 (ACTG1)	uc002kal.2	0	Human	AAUAGGAUUUUUU	1008	174348316	174349393	1078
SMEST066027001.1	chr1	174348547	1422	-	1	kiaa1429 (RNAi) #2	0.114	0.00657674	0	0	0	0	151	0	0	0	0	0	0.114	0	0	0	0	0	17	0	0	0	0	0	132	0	0	0	0	0	0.00657674	0	dd_Smed_v6_37_0_1	1653	actin, gamma 1 (ACTG1)	uc002kal.2	0	Human	CCAAGCACCAUGA	844	174348316	174349393	1078
SMEST066027001.1	chr1	174349178	791	-	1	kiaa1429 (RNAi) #2	0.147	0.0230755	0	0	0	0	75	0	0	0	0	0	0.147	0	0	0	0	0	11	0	0	0	0	0	64	0	0	0	0	0	0.0230755	0	dd_Smed_v6_37_0_1	1653	actin, gamma 1 (ACTG1)	uc002kal.2	0	Human	UCCAAAAGCCAAC	213	174348316	174349393	1078
SMEST066027001.1	chr1	174348544	1425	-	1	kiaa1429 (RNAi) #1	0.106	0.00406333	0	0	0	220	0	0	0	0	0	0.106	0	0	0	0	0	23	0	0	0	0	0	195	0	0	0	0	0	0.00406333	0	0	dd_Smed_v6_37_0_1	1653	actin, gamma 1 (ACTG1)	uc002kal.2	0	Human	AGCACCAUGAAGA	847	174348316	174349393	1078
SMEST066027001.1	chr1	174348351	1618	-	6	Control #1, Control #2, Control #3, kiaa1429 (RNAi) #1, kiaa1429 (RNAi) #2, kiaa1429 (RNAi) #3	0.829	4.90231e-146	375	431	451	344	270	316	0.783	0.814	0.829	0.364	0.374	0.321	293	350	374	125	101	101	81	80	77	218	169	214	3.73467e-108	4.36783e-133	4.90231e-146	2.04788e-29	1.45332e-24	4.72892e-23	dd_Smed_v6_37_0_1	1653	actin, gamma 1 (ACTG1)	uc002kal.2	0	Human	UAACUAACGCUAU	1040	174348316	174349393	1078
SMEST066027001.1	chr1	174348642	1327	-	3	Control #1, Control #2, Control #3	0.275	1.57482e-14	265	282	384	0	0	0	0.275	0.234	0.208	0	0	0	73	66	79	0	0	0	192	216	301	0	0	0	1.57482e-14	8.96523e-12	8.99367e-13	0	0	0	dd_Smed_v6_37_0_1	1653	actin, gamma 1 (ACTG1)	uc002kal.2	0	Human	GAAAGGACUUGUA	749	174348316	174349393	1078
SMEST016909001.1	chr4	7279388	2750	-	1	Control #1	0.261	0.047958	23	0	0	0	0	0	0.261	0	0	0	0	0	6	0	0	0	0	0	17	0	0	0	0	0	0.047958	0	0	0	0	0	dd_Smed_v6_249_0_1	3272	myosin, heavy chain 7, cardiac muscle, beta (MYH7)	uc001wjx.3	2e-100	Human	UACAACAACAAGC	100	7279288	7279494	207
SMEST016909001.1	chr4	7278637	3142	-	6	Control #1, Control #2, Control #3, kiaa1429 (RNAi) #1, kiaa1429 (RNAi) #2, kiaa1429 (RNAi) #3	0.338	3.91811e-21	273	287	323	372	119	232	0.338	0.279	0.316	0.176	0.21	0.254	92	80	102	65	25	59	180	207	221	305	94	173	7.04388e-20	7.37124e-16	3.91811e-21	3.70694e-10	1.87366e-05	2.00626e-12	dd_Smed_v6_249_0_1	3272	myosin, heavy chain 7, cardiac muscle, beta (MYH7)	uc001wjx.3	2e-100	Human	GCGCUGACCUUAC	289	7278507	7278928	422
SMEST016909001.1	chr4	7278690	3089	-	4	Control #1, Control #2, Control #3, kiaa1429 (RNAi) #3	0.522	1.4987e-07	42	46	56	0	0	47	0.41	0.522	0.339	0	0	0.234	16	24	19	0	0	11	23	22	37	0	0	36	0.000141115	1.4987e-07	2.44643e-05	0	0	0.00711256	dd_Smed_v6_249_0_1	3272	myosin, heavy chain 7, cardiac muscle, beta (MYH7)	uc001wjx.3	2e-100	Human	AAAAGAAUUUUUU	236	7278507	7278928	422
SMEST016909001.1	chr4	7278660	3119	-	6	Control #1, Control #2, Control #3, kiaa1429 (RNAi) #1, kiaa1429 (RNAi) #2, kiaa1429 (RNAi) #3	0.837	3.65984e-67	168	185	203	205	69	131	0.792	0.827	0.837	0.6	0.58	0.611	133	153	170	123	40	80	35	32	33	82	29	51	1.93216e-50	5.19453e-60	3.65984e-67	2.14882e-38	1.15741e-12	8.77267e-26	dd_Smed_v6_249_0_1	3272	myosin, heavy chain 7, cardiac muscle, beta (MYH7)	uc001wjx.3	2e-100	Human	UCAAUAACAGCUU	266	7278507	7278928	422
SMEST016909001.1	chr4	7278609	3170	-	2	Control #2, Control #3	0.154	2.36747e-06	0	235	293	0	0	0	0	0.136	0.154	0	0	0	0	32	45	0	0	0	0	203	247	0	0	0	0	0.000269523	2.36747e-06	0	0	0	dd_Smed_v6_249_0_1	3272	myosin, heavy chain 7, cardiac muscle, beta (MYH7)	uc001wjx.3	2e-100	Human	UUAUUAAUUUAUU	317	7278507	7278928	422
SMEST016909001.1	chr4	7278624	3155	-	6	Control #1, Control #2, Control #3, kiaa1429 (RNAi) #1, kiaa1429 (RNAi) #2, kiaa1429 (RNAi) #3	0.948	6.47389e-145	272	288	331	399	124	230	0.948	0.941	0.946	0.725	0.715	0.722	257	269	313	288	88	166	14	17	18	109	35	64	4.95828e-119	1.04206e-123	6.47389e-145	1.04376e-101	3.81125e-31	9.92816e-60	dd_Smed_v6_249_0_1	3272	myosin, heavy chain 7, cardiac muscle, beta (MYH7)	uc001wjx.3	2e-100	Human	CUUAUGACCUUUA	302	7278507	7278928	422
SMEST016909001.1	chr4	7280687	1671	-	1	Control #1	0.258	0.0130485	31	0	0	0	0	0	0.258	0	0	0	0	0	8	0	0	0	0	0	23	0	0	0	0	0	0.0130485	0	0	0	0	0	dd_Smed_v6_249_0_1	3272	myosin, heavy chain 7, cardiac muscle, beta (MYH7)	uc001wjx.3	2e-100	Human	ACUAGAACGAAAU	40	7280647	7280863	217
SMEST016909001.1	chr4	7286474	318	-	1	Control #1	0.231	0.0496603	26	0	0	0	0	0	0.231	0	0	0	0	0	6	0	0	0	0	0	20	0	0	0	0	0	0.0496603	0	0	0	0	0	dd_Smed_v6_249_0_1	3272	myosin, heavy chain 7, cardiac muscle, beta (MYH7)	uc001wjx.3	2e-100	Human	UCCCUGACACUUU	210	7286264	7286791	528
SMEST016909001.1	chr4	7278672	3107	-	6	Control #1, Control #2, Control #3, kiaa1429 (RNAi) #1, kiaa1429 (RNAi) #2, kiaa1429 (RNAi) #3	0.976	6.04641e-62	92	119	128	123	46	83	0.967	0.966	0.976	0.699	0.761	0.793	89	115	124	86	35	65	3	4	3	37	11	17	2.46636e-43	6.41804e-56	6.04641e-62	6.11979e-30	1.96638e-13	1.08409e-25	dd_Smed_v6_249_0_1	3272	myosin, heavy chain 7, cardiac muscle, beta (MYH7)	uc001wjx.3	2e-100	Human	UAGAAAACUUUUU	254	7278507	7278928	422
SMEST016909001.1	chr4	7278586	3193	-	6	Control #1, Control #2, Control #3, kiaa1429 (RNAi) #1, kiaa1429 (RNAi) #2, kiaa1429 (RNAi) #3	0.533	5.40888e-40	258	255	311	367	113	198	0.533	0.533	0.484	0.349	0.407	0.365	137	136	150	128	46	72	120	119	160	239	67	125	1.14108e-38	2.50456e-38	5.40888e-40	2.80919e-29	1.59533e-12	6.80874e-18	dd_Smed_v6_249_0_1	3272	myosin, heavy chain 7, cardiac muscle, beta (MYH7)	uc001wjx.3	2e-100	Human	CGAAUGAUUUUCC	340	7278507	7278928	422
SMEST016909001.1	chr4	7278564	3215	-	3	Control #1, Control #2, kiaa1429 (RNAi) #1	0.188	1.27004e-06	224	214	0	319	0	0	0.188	0.122	0	0.11	0	0	42	26	0	35	0	0	182	187	0	284	0	0	1.27004e-06	0.00208103	0	0.000349389	0	0	dd_Smed_v6_249_0_1	3272	myosin, heavy chain 7, cardiac muscle, beta (MYH7)	uc001wjx.3	2e-100	Human	UUAUUGAUUCUGU	362	7278507	7278928	422
SMEST016909001.1	chr4	7278599	3180	-	6	Control #1, Control #2, Control #3, kiaa1429 (RNAi) #1, kiaa1429 (RNAi) #2, kiaa1429 (RNAi) #3	0.194	1.35359e-07	238	244	315	360	109	210	0.194	0.161	0.153	0.142	0.148	0.119	46	39	48	51	16	25	191	203	265	309	92	185	1.35359e-07	7.43023e-06	1.3129e-06	3.16956e-07	0.0041665	0.00157848	dd_Smed_v6_249_0_1	3272	myosin, heavy chain 7, cardiac muscle, beta (MYH7)	uc001wjx.3	2e-100	Human	AUUUGAAUUGUUU	327	7278507	7278928	422
SMEST016909001.1	chr4	7286449	343	-	3	Control #1, Control #2, kiaa1429 (RNAi) #3	0.154	0.0150784	91	114	0	0	0	65	0.132	0.123	0	0	0	0.154	12	14	0	0	0	10	79	100	0	0	0	55	0.0320279	0.0263958	0	0	0	0.0150784	dd_Smed_v6_249_0_1	3272	myosin, heavy chain 7, cardiac muscle, beta (MYH7)	uc001wjx.3	2e-100	Human	UCUAUAACUAUUU	185	7286264	7286791	528
SMEST036363001.1	chr2	188072383	897	-	1	Control #2	0.12	0.0325985	0	100	0	0	0	0	0	0.12	0	0	0	0	0	12	0	0	0	0	0	88	0	0	0	0	0	0.0325985	0	0	0	0	dd_Smed_v6_210_0_1	1059	GLI pathogenesis-related 1 (GLIPR1)	uc001sxs.3	6e-26	Human	GUCACCAUAAACG	67	188072221	188072452	232
SMEST036363001.1	chr2	188072536	805	-	1	Control #1	0.121	0.0167691	124	0	0	0	0	0	0.121	0	0	0	0	0	15	0	0	0	0	0	109	0	0	0	0	0	0.0167691	0	0	0	0	0	dd_Smed_v6_210_0_1	1059	GLI pathogenesis-related 1 (GLIPR1)	uc001sxs.3	6e-26	Human	AGGAACAUCGUGU	22	188072514	188072602	89
SMEST036363001.1	chr2	188072267	1013	-	6	Control #1, Control #2, Control #3, kiaa1429 (RNAi) #1, kiaa1429 (RNAi) #2, kiaa1429 (RNAi) #3	0.209	2.02653e-05	158	125	139	160	97	156	0.129	0.2	0.209	0.159	0.134	0.135	20	25	29	25	13	21	135	100	110	132	84	135	0.00715702	6.74317e-05	2.02653e-05	0.000236356	0.0197542	0.00202072	dd_Smed_v6_210_0_1	1059	GLI pathogenesis-related 1 (GLIPR1)	uc001sxs.3	6e-26	Human	AAAAAAAUUCUGA	183	188072221	188072452	232
SMEST036363001.1	chr2	188072288	992	-	6	Control #1, Control #2, Control #3, kiaa1429 (RNAi) #1, kiaa1429 (RNAi) #2, kiaa1429 (RNAi) #3	0.978	3.37579e-135	309	277	263	275	186	309	0.945	0.978	0.969	0.664	0.715	0.719	292	271	253	182	133	220	17	6	8	92	53	86	3.37579e-135	1.13376e-133	8.02919e-123	5.11732e-61	3.99694e-47	4.14915e-78	dd_Smed_v6_210_0_1	1059	GLI pathogenesis-related 1 (GLIPR1)	uc001sxs.3	6e-26	Human	CCGAGAACUUUAA	162	188072221	188072452	232
SMEST077202001.1	chr2	76750130	1494	+	3	Control #1, Control #2, Control #3	0.34	1.82986e-11	144	100	102	0	0	0	0.34	0.283	0.196	0	0	0	49	28	20	0	0	0	95	71	82	0	0	0	1.82986e-11	1.79759e-06	0.000390662	0	0	0	dd_Smed_v6_219_0_1	1635	cathepsin C (CTSC)	uc001pck.4	1e-156	Human	UAUGUGAUAAUUU	548	76749582	76750270	689
SMEST077202001.1	chr2	76750120	1484	+	6	Control #1, Control #2, Control #3, kiaa1429 (RNAi) #1, kiaa1429 (RNAi) #2, kiaa1429 (RNAi) #3	0.664	8.92986e-33	176	134	123	150	87	144	0.6	0.664	0.639	0.14	0.126	0.201	105	89	78	21	11	29	70	45	44	129	76	115	8.92986e-33	3.08403e-29	1.48254e-25	0.00198715	0.0238369	6.41209e-06	dd_Smed_v6_219_0_1	1635	cathepsin C (CTSC)	uc001pck.4	1e-156	Human	AUAUUGAUUUUAU	538	76749582	76750270	689
SMEST077202001.1	chr2	76750185	1549	+	2	Control #1, Control #2	0.265	0.00658454	34	27	0	0	0	0	0.265	0.259	0	0	0	0	9	7	0	0	0	0	25	20	0	0	0	0	0.00658454	0.025178	0	0	0	0	dd_Smed_v6_219_0_1	1635	cathepsin C (CTSC)	uc001pck.4	1e-156	Human	GAUUUCACUUGAA	603	76749582	76750270	689
SMEST077202001.1	chr2	76750156	1520	+	2	Control #1, Control #2	0.37	0.00251578	49	27	0	0	0	0	0.163	0.37	0	0	0	0	8	10	0	0	0	0	41	17	0	0	0	0	0.0456414	0.00251578	0	0	0	0	dd_Smed_v6_219_0_1	1635	cathepsin C (CTSC)	uc001pck.4	1e-156	Human	UUAUUGAUUUUUA	574	76749582	76750270	689
SMEST077202001.1	chr2	76749884	1248	+	3	Control #1, Control #2, Control #3	0.183	0.00068137	119	88	115	0	0	0	0.144	0.161	0.183	0	0	0	17	14	21	0	0	0	101	73	94	0	0	0	0.00611814	0.0114026	0.00068137	0	0	0	dd_Smed_v6_219_0_1	1635	cathepsin C (CTSC)	uc001pck.4	1e-156	Human	AAAUUGACAGCUU	302	76749582	76750270	689
SMEST077202001.1	chr2	76741934	158	+	1	Control #2	0.112	0.0416962	0	116	0	0	0	0	0	0.112	0	0	0	0	0	13	0	0	0	0	0	103	0	0	0	0	0	0.0416962	0	0	0	0	dd_Smed_v6_219_0_1	1635	cathepsin C (CTSC)	uc001pck.4	1e-156	Human	UACACCAGCAAAC	74	76741777	76742010	234
SMEST077202001.1	chr2	76750097	1461	+	6	Control #1, Control #2, Control #3, kiaa1429 (RNAi) #1, kiaa1429 (RNAi) #2, kiaa1429 (RNAi) #3	1	1.00756e-128	267	201	173	216	133	202	0.977	0.995	1	0.698	0.857	0.733	260	199	172	150	114	148	6	1	0	65	19	54	1.00756e-128	3.14312e-102	6.73439e-91	3.94069e-52	1.1679e-47	4.96556e-54	dd_Smed_v6_219_0_1	1635	cathepsin C (CTSC)	uc001pck.4	1e-156	Human	UUGUAGACGAUAU	515	76749582	76750270	689
SMEST077202001.1	chr2	76749714	1078	+	1	kiaa1429 (RNAi) #3	0.123	0.0478804	0	0	0	0	0	65	0	0	0	0	0	0.123	0	0	0	0	0	8	0	0	0	0	0	57	0	0	0	0	0	0.0478804	dd_Smed_v6_219_0_1	1635	cathepsin C (CTSC)	uc001pck.4	1e-156	Human	GAUAUUAUGCAAC	132	76749582	76750270	689
SMEST077202001.1	chr2	76750084	1448	+	4	Control #1, Control #2, Control #3, kiaa1429 (RNAi) #2	0.378	1.53078e-17	273	194	183	0	141	0	0.264	0.378	0.365	0	0.128	0	72	73	66	0	18	0	201	120	115	0	123	0	1.46979e-13	1.53078e-17	2.76626e-15	0	0.00388121	0	dd_Smed_v6_219_0_1	1635	cathepsin C (CTSC)	uc001pck.4	1e-156	Human	AUCGGAACCGAUU	502	76749582	76750270	689
SMEST077202001.1	chr2	76750114	1478	+	3	Control #1, Control #2, Control #3	0.166	0.000205696	197	153	145	0	0	0	0.147	0.163	0.166	0	0	0	29	25	24	0	0	0	168	128	121	0	0	0	0.000205696	0.000590944	0.000390958	0	0	0	dd_Smed_v6_219_0_1	1635	cathepsin C (CTSC)	uc001pck.4	1e-156	Human	UCGAUAAUAUUGA	532	76749582	76750270	689
SMEST077202001.1	chr2	76750044	1408	+	1	Control #2	0.117	0.041406	0	111	0	0	0	0	0	0.117	0	0	0	0	0	13	0	0	0	0	0	98	0	0	0	0	0	0.041406	0	0	0	0	dd_Smed_v6_219_0_1	1635	cathepsin C (CTSC)	uc001pck.4	1e-156	Human	GCGCUAACGAUGA	462	76749582	76750270	689
SMEST077202001.1	chr2	76750105	1469	+	3	Control #1, Control #2, Control #3	0.238	2.60462e-10	235	174	162	0	0	0	0.238	0.231	0.199	0	0	0	56	40	32	0	0	0	179	133	129	0	0	0	2.60462e-10	8.98911e-08	1.19513e-05	0	0	0	dd_Smed_v6_219_0_1	1635	cathepsin C (CTSC)	uc001pck.4	1e-156	Human	GAUAUAAUUUCGA	523	76749582	76750270	689
SMEST077202001.1	chr2	76749667	1031	+	1	kiaa1429 (RNAi) #2	0.175	0.0283793	0	0	0	0	40	0	0	0	0	0	0.175	0	0	0	0	0	7	0	0	0	0	0	33	0	0	0	0	0	0.0283793	0	dd_Smed_v6_219_0_1	1635	cathepsin C (CTSC)	uc001pck.4	1e-156	Human	AUACAAAGGUGAG	85	76749582	76750270	689
SMEST077202001.1	chr2	76750021	1385	+	3	Control #1, Control #2, Control #3	0.232	0.0011319	69	60	45	0	0	0	0.232	0.167	0.222	0	0	0	16	10	10	0	0	0	53	50	35	0	0	0	0.0011319	0.0373994	0.0133036	0	0	0	dd_Smed_v6_219_0_1	1635	cathepsin C (CTSC)	uc001pck.4	1e-156	Human	AAAUGGAUAUUUC	439	76749582	76750270	689
SMEST077202001.1	chr2	76742629	487	+	1	kiaa1429 (RNAi) #2	0.127	0.047663	0	0	0	0	63	0	0	0	0	0	0.127	0	0	0	0	0	8	0	0	0	0	0	55	0	0	0	0	0	0.047663	0	dd_Smed_v6_219_0_1	1635	cathepsin C (CTSC)	uc001pck.4	1e-156	Human	CACAAAAAUUAUC	49	76742377	76742680	304
SMEST035344001.1	chr3	116900084	842	-	1	kiaa1429 (RNAi) #2	0.109	0.00568652	0	0	0	0	176	0	0	0	0	0	0.109	0	0	0	0	0	19	0	0	0	0	0	156	0	0	0	0	0	0.00568652	0	dd_Smed_v6_329_0_1	1320	cathepsin D (CTSD)	uc001luc.2	9e-123	Human	UAUUGCACCAACU	26	116899977	116900112	136
SMEST035344001.1	chr3	116899553	1272	-	3	Control #1, Control #2, Control #3	0.141	0.000488936	234	205	213	0	0	0	0.115	0.141	0.128	0	0	0	27	29	27	0	0	0	207	176	184	0	0	0	0.00273902	0.000488936	0.00130159	0	0	0	dd_Smed_v6_329_0_1	1320	cathepsin D (CTSD)	uc001luc.2	9e-123	Human	UUUUUAAUUUUGA	218	116899505	116899773	269
SMEST035344001.1	chr3	116899988	938	-	1	kiaa1429 (RNAi) #1	0.106	0.00484184	0	0	0	200	0	0	0	0	0	0.106	0	0	0	0	0	21	0	0	0	0	0	178	0	0	0	0	0	0.00484184	0	0	dd_Smed_v6_329_0_1	1320	cathepsin D (CTSD)	uc001luc.2	9e-123	Human	ACCAAGAUCAAUG	11	116899977	116900112	136
SMEST035344001.1	chr3	116899565	1260	-	6	Control #1, Control #2, Control #3, kiaa1429 (RNAi) #1, kiaa1429 (RNAi) #2, kiaa1429 (RNAi) #3	0.822	6.57359e-88	277	259	258	248	169	228	0.822	0.807	0.817	0.323	0.262	0.285	227	209	210	80	44	65	49	50	47	168	124	163	6.57359e-88	8.2437e-80	4.38121e-81	2.46921e-18	1.36219e-09	2.43849e-14	dd_Smed_v6_329_0_1	1320	cathepsin D (CTSD)	uc001luc.2	9e-123	Human	UGAACGACCUGAU	206	116899505	116899773	269
SMEST035344001.1	chr3	116899568	1257	-	6	Control #1, Control #2, Control #3, kiaa1429 (RNAi) #1, kiaa1429 (RNAi) #2, kiaa1429 (RNAi) #3	0.536	8.35995e-40	277	261	263	248	169	227	0.498	0.536	0.513	0.153	0.112	0.185	138	140	135	38	19	42	139	121	128	210	150	185	3.27684e-37	8.35995e-40	1.78737e-37	4.96429e-06	0.00563203	1.42858e-07	dd_Smed_v6_329_0_1	1320	cathepsin D (CTSD)	uc001luc.2	9e-123	Human	AUUUGAACGACCU	203	116899505	116899773	269
SMEST035344001.1	chr3	116899606	1219	-	3	Control #1, Control #2, Control #3	0.165	7.23272e-06	237	239	236	0	0	0	0.145	0.105	0.165	0	0	0	34	25	39	0	0	0	200	212	197	0	0	0	9.94621e-05	0.00646405	7.23272e-06	0	0	0	dd_Smed_v6_329_0_1	1320	cathepsin D (CTSD)	uc001luc.2	9e-123	Human	UUACAAACCACUU	165	116899505	116899773	269
SMEST035344001.1	chr3	116899603	1222	-	3	Control #1, Control #2, Control #3	0.107	0.0042686	242	239	233	0	0	0	0.107	0.101	0.107	0	0	0	26	24	25	0	0	0	216	213	208	0	0	0	0.0042686	0.00973646	0.00643371	0	0	0	dd_Smed_v6_329_0_1	1320	cathepsin D (CTSD)	uc001luc.2	9e-123	Human	CAAACCACUUUUC	168	116899505	116899773	269
SMEST035344001.1	chr3	116899574	1251	-	3	Control #1, Control #2, Control #3	0.141	8.91601e-05	271	257	263	0	0	0	0.111	0.141	0.118	0	0	0	30	36	31	0	0	0	241	220	232	0	0	0	0.00286602	8.91601e-05	0.000959082	0	0	0	dd_Smed_v6_329_0_1	1320	cathepsin D (CTSD)	uc001luc.2	9e-123	Human	GACAUGAUUUGAA	197	116899505	116899773	269
SMEST035344001.1	chr3	116899579	1246	-	6	Control #1, Control #2, Control #3, kiaa1429 (RNAi) #1, kiaa1429 (RNAi) #2, kiaa1429 (RNAi) #3	0.963	3.13724e-127	281	270	272	247	167	229	0.957	0.963	0.956	0.535	0.566	0.52	269	260	259	131	94	119	12	10	12	114	72	110	3.13724e-127	9.64737e-124	1.33021e-121	1.51908e-38	4.6142e-29	5.82708e-35	dd_Smed_v6_329_0_1	1320	cathepsin D (CTSD)	uc001luc.2	9e-123	Human	CGUUGGACAUGAU	192	116899505	116899773	269
SMEST035344001.1	chr3	116899538	1287	-	1	Control #3	0.108	0.0219788	0	0	148	0	0	0	0	0	0.108	0	0	0	0	0	16	0	0	0	0	0	132	0	0	0	0	0	0.0219788	0	0	0	dd_Smed_v6_329_0_1	1320	cathepsin D (CTSD)	uc001luc.2	9e-123	Human	AAUGUGAUUGAUA	233	116899505	116899773	269
SMEST035344001.1	chr3	116899620	1205	-	3	Control #1, Control #2, Control #3	0.285	1.80266e-12	221	221	213	0	0	0	0.197	0.285	0.193	0	0	0	43	63	41	0	0	0	175	158	171	0	0	0	2.32086e-07	1.80266e-12	7.31474e-07	0	0	0	dd_Smed_v6_329_0_1	1320	cathepsin D (CTSD)	uc001luc.2	9e-123	Human	GAUGAAACUCUUU	151	116899505	116899773	269
SMEST035344001.1	chr3	116899560	1265	-	6	Control #1, Control #2, Control #3, kiaa1429 (RNAi) #1, kiaa1429 (RNAi) #2, kiaa1429 (RNAi) #3	0.849	6.3235e-87	267	238	239	241	162	211	0.828	0.849	0.761	0.336	0.321	0.357	221	202	181	81	52	75	46	36	57	160	110	135	6.3235e-87	1.91054e-81	1.01585e-65	8.99832e-19	3.13312e-12	6.11318e-18	dd_Smed_v6_329_0_1	1320	cathepsin D (CTSD)	uc001luc.2	9e-123	Human	GACCUGAUUUUUA	211	116899505	116899773	269
SMEST035344001.1	chr3	116907503	747	-	1	kiaa1429 (RNAi) #1	0.104	0.04216	0	0	0	125	0	0	0	0	0	0.104	0	0	0	0	0	13	0	0	0	0	0	112	0	0	0	0	0	0.04216	0	0	dd_Smed_v6_329_0_1	1320	cathepsin D (CTSD)	uc001luc.2	9e-123	Human	CGAAUUAUUAUCA	54	116907437	116907559	123
SMEST041085001.1	chr2	78989333	1373	+	1	Control #3	0.112	0.0268643	0	0	125	0	0	0	0	0	0.112	0	0	0	0	0	14	0	0	0	0	0	111	0	0	0	0	0	0.0268643	0	0	0	dd_Smed_v6_426_0_1	1735	protein disulfide isomerase family A, member 3 (PDIA3)	uc001zsu.3	1e-160	Human	CAAGAAACUGUCC	231	78989102	78989695	594
SMEST041085001.1	chr2	78989610	1650	+	6	Control #1, Control #2, Control #3, kiaa1429 (RNAi) #1, kiaa1429 (RNAi) #2, kiaa1429 (RNAi) #3	0.995	1.63012e-124	269	201	192	236	142	251	0.963	0.995	0.979	0.402	0.444	0.446	259	200	187	94	63	112	10	1	4	140	79	139	1.63012e-124	8.27474e-103	5.5085e-93	1.40454e-23	1.65746e-17	4.00254e-30	dd_Smed_v6_426_0_1	1735	protein disulfide isomerase family A, member 3 (PDIA3)	uc001zsu.3	1e-160	Human	UCAUUGACAGGCG	508	78989102	78989695	594
SMEST041085001.1	chr2	78989188	1228	+	2	Control #1, Control #3	0.155	0.00691945	97	0	97	0	0	0	0.134	0	0.155	0	0	0	13	0	15	0	0	0	84	0	82	0	0	0	0.0197542	0	0.00691945	0	0	0	dd_Smed_v6_426_0_1	1735	protein disulfide isomerase family A, member 3 (PDIA3)	uc001zsu.3	1e-160	Human	AGAAAAACGAUGA	86	78989102	78989695	594
SMEST041085001.1	chr2	78989239	1279	+	1	Control #1	0.108	0.0178653	167	0	0	0	0	0	0.108	0	0	0	0	0	18	0	0	0	0	0	149	0	0	0	0	0	0.0178653	0	0	0	0	0	dd_Smed_v6_426_0_1	1735	protein disulfide isomerase family A, member 3 (PDIA3)	uc001zsu.3	1e-160	Human	UCGUUAACGAUCC	137	78989102	78989695	594
SMEST041085001.1	chr2	78989593	1633	+	1	Control #3	0.138	0.005281	0	0	138	0	0	0	0	0	0.138	0	0	0	0	0	19	0	0	0	0	0	119	0	0	0	0	0	0.005281	0	0	0	dd_Smed_v6_426_0_1	1735	protein disulfide isomerase family A, member 3 (PDIA3)	uc001zsu.3	1e-160	Human	UUAUUGAAAUUAA	491	78989102	78989695	594
SMEST041085001.1	chr2	78989651	1691	+	4	Control #1, Control #2, Control #3, kiaa1429 (RNAi) #3	0.297	1.09127e-09	202	155	132	0	0	192	0.213	0.297	0.205	0	0	0.141	43	46	27	0	0	27	159	109	105	0	0	164	2.02878e-07	1.09127e-09	6.41086e-05	0	0	0.000234505	dd_Smed_v6_426_0_1	1735	protein disulfide isomerase family A, member 3 (PDIA3)	uc001zsu.3	1e-160	Human	UUAUUAACGUGUA	549	78989102	78989695	594
SMEST041085001.1	chr2	78985734	343	+	1	kiaa1429 (RNAi) #1	0.104	0.0271912	0	0	0	134	0	0	0	0	0	0.104	0	0	0	0	0	14	0	0	0	0	0	120	0	0	0	0	0	0.0271912	0	0	dd_Smed_v6_426_0_1	1735	protein disulfide isomerase family A, member 3 (PDIA3)	uc001zsu.3	1e-160	Human	AACAAGAUCCACC	65	78985669	78985874	206
SMEST046697001.1	chr1	226314223	586	+	3	Control #1, Control #2, Control #3	0.297	1.40321e-11	219	173	185	0	0	0	0.215	0.25	0.297	0	0	0	47	43	55	0	0	0	172	129	130	0	0	0	2.00257e-08	1.2067e-08	1.40321e-11	0	0	0	dd_Smed_v6_54_0_1	812					AAUUAAACUAUUC	262	226313961	226314523	563
SMEST046697001.1	chr1	226314210	573	+	6	Control #1, Control #2, Control #3, kiaa1429 (RNAi) #1, kiaa1429 (RNAi) #2, kiaa1429 (RNAi) #3	0.807	4.93605e-108	366	295	287	147	89	134	0.795	0.807	0.798	0.259	0.236	0.216	290	238	229	38	21	29	75	57	58	109	68	105	4.93605e-108	3.88907e-90	1.29713e-86	1.49931e-08	5.06696e-05	5.8365e-06	dd_Smed_v6_54_0_1	812					UAAAUGACAAAUU	249	226313961	226314523	563
SMEST046697001.1	chr1	226314182	545	+	3	Control #1, Control #2, Control #3	0.453	2.38558e-51	547	441	448	0	0	0	0.373	0.398	0.453	0	0	0	204	175	203	0	0	0	343	265	245	0	0	0	5.86886e-46	8.1749e-41	2.38558e-51	0	0	0	dd_Smed_v6_54_0_1	812					AAAUGAACAUAGA	221	226313961	226314523	563
SMEST046697001.1	chr1	226314188	551	+	6	Control #1, Control #2, Control #3, kiaa1429 (RNAi) #1, kiaa1429 (RNAi) #2, kiaa1429 (RNAi) #3	0.693	4.44739e-120	522	407	413	230	149	225	0.693	0.639	0.681	0.13	0.161	0.173	361	260	280	30	24	39	160	147	131	200	125	186	4.44739e-120	6.33353e-81	1.56896e-91	0.00013462	0.000142743	8.60355e-07	dd_Smed_v6_54_0_1	812					ACAUAGACUUAUU	227	226313961	226314523	563
SMEST049722001.1	chr2	8582325	1055	-	1	kiaa1429 (RNAi) #2	0.318	0.022974	0	0	0	0	22	0	0	0	0	0	0.318	0	0	0	0	0	7	0	0	0	0	0	15	0	0	0	0	0	0.022974	0	dd_Smed_v6_175_0_1	1358	cathepsin L2 (CTSL2)	uc010msi.3	3e-122	Human	AAAGAGAACAAUC	31	8582294	8582404	111
SMEST049722001.1	chr2	8582390	990	-	1	kiaa1429 (RNAi) #3	0.112	0.0402482	0	0	0	0	0	89	0	0	0	0	0	0.112	0	0	0	0	0	10	0	0	0	0	0	79	0	0	0	0	0	0.0402482	dd_Smed_v6_175_0_1	1358	cathepsin L2 (CTSL2)	uc010msi.3	3e-122	Human	UCUAUAAUGAAAA	12	8582294	8582404	111
SMEST049722001.1	chr2	8583161	369	-	1	kiaa1429 (RNAi) #3	0.136	0.0139087	0	0	0	0	0	88	0	0	0	0	0	0.136	0	0	0	0	0	12	0	0	0	0	0	76	0	0	0	0	0	0.0139087	dd_Smed_v6_175_0_1	1358	cathepsin L2 (CTSL2)	uc010msi.3	3e-122	Human	UGAUACAGAAACA	223	8582938	8583529	592
SMEST049722001.1	chr2	8582143	1188	-	6	Control #1, Control #2, Control #3, kiaa1429 (RNAi) #1, kiaa1429 (RNAi) #2, kiaa1429 (RNAi) #3	0.965	1.76299e-117	279	230	157	420	266	418	0.932	0.965	0.962	0.422	0.417	0.412	260	219	150	177	111	172	19	8	6	242	155	245	1.76299e-117	7.40052e-105	1.8924e-71	1.85302e-45	2.11699e-28	1.42518e-43	dd_Smed_v6_175_0_1	1358	cathepsin L2 (CTSL2)	uc010msi.3	3e-122	Human	UUUGAGACUGCAA	99	8581973	8582244	272
SMEST049722001.1	chr2	8582201	1130	-	1	kiaa1429 (RNAi) #1	0.141	0.0232873	0	0	0	78	0	0	0	0	0	0.141	0	0	0	0	0	11	0	0	0	0	0	67	0	0	0	0	0	0.0232873	0	0	dd_Smed_v6_175_0_1	1358	cathepsin L2 (CTSL2)	uc010msi.3	3e-122	Human	AUGACAAAGGAUC	41	8581973	8582244	272
SMEST049722001.1	chr2	8582120	1211	-	3	Control #1, Control #2, Control #3	0.163	0.000564452	191	163	104	0	0	0	0.141	0.147	0.163	0	0	0	27	24	17	0	0	0	164	139	87	0	0	0	0.000564452	0.00103212	0.00233973	0	0	0	dd_Smed_v6_175_0_1	1358	cathepsin L2 (CTSL2)	uc010msi.3	3e-122	Human	GUUUUAAUUUUAU	122	8581973	8582244	272
SMEST049722001.1	chr2	8582113	1218	-	3	Control #1, Control #2, Control #3	0.328	3.79787e-09	154	119	86	0	0	0	0.221	0.328	0.291	0	0	0	34	39	25	0	0	0	120	80	61	0	0	0	3.33479e-06	3.79787e-09	1.17108e-05	0	0	0	dd_Smed_v6_175_0_1	1358	cathepsin L2 (CTSL2)	uc010msi.3	3e-122	Human	UUUUAUACAUUUU	129	8581973	8582244	272
SMEST049722001.1	chr2	8582542	886	-	1	kiaa1429 (RNAi) #3	0.145	0.0466345	0	0	0	0	0	55	0	0	0	0	0	0.145	0	0	0	0	0	8	0	0	0	0	0	47	0	0	0	0	0	0.0466345	dd_Smed_v6_175_0_1	1358	cathepsin L2 (CTSL2)	uc010msi.3	3e-122	Human	AAAAGGAAACGAG	69	8582453	8582613	161
SMEST049722001.1	chr2	8582546	882	-	1	kiaa1429 (RNAi) #2	0.17	0.025959	0	0	0	0	53	0	0	0	0	0	0.17	0	0	0	0	0	9	0	0	0	0	0	44	0	0	0	0	0	0.025959	0	dd_Smed_v6_175_0_1	1358	cathepsin L2 (CTSL2)	uc010msi.3	3e-122	Human	UUAAAAAAGGAAA	65	8582453	8582613	161
SMEST023147001.1	chr4	43382953	665	+	2	Control #1, Control #3	0.116	0.0176801	159	0	129	0	0	0	0.113	0	0.116	0	0	0	18	0	15	0	0	0	141	0	114	0	0	0	0.0176801	0	0.0331814	0	0	0	dd_Smed_v6_250_0_1	1903	prolyl 4-hydroxylase, beta polypeptide (P4HB)	uc002kbn.1	7e-180	Human	CAAAAGACGUUGU	306	43382647	43384191	1545
SMEST023147001.1	chr4	43384122	1834	+	6	Control #1, Control #2, Control #3, kiaa1429 (RNAi) #1, kiaa1429 (RNAi) #2, kiaa1429 (RNAi) #3	0.906	3.10478e-117	334	256	245	342	149	325	0.862	0.887	0.906	0.258	0.242	0.222	287	227	221	88	36	72	46	29	23	253	113	253	3.10478e-117	7.05513e-96	1.28151e-96	3.08348e-17	6.32113e-08	2.99207e-13	dd_Smed_v6_250_0_1	1903	prolyl 4-hydroxylase, beta polypeptide (P4HB)	uc002kbn.1	7e-180	Human	GUUGUGACUGUAU	1475	43382647	43384191	1545
SMEST023147001.1	chr4	43383347	1059	+	1	Control #3	0.146	0.011764	0	0	96	0	0	0	0	0	0.146	0	0	0	0	0	14	0	0	0	0	0	82	0	0	0	0	0	0.011764	0	0	0	dd_Smed_v6_250_0_1	1903	prolyl 4-hydroxylase, beta polypeptide (P4HB)	uc002kbn.1	7e-180	Human	UUUGGGACAAGUU	700	43382647	43384191	1545
SMEST023147001.1	chr4	43384003	1715	+	1	kiaa1429 (RNAi) #1	0.138	0.0470536	0	0	0	58	0	0	0	0	0	0.138	0	0	0	0	0	8	0	0	0	0	0	50	0	0	0	0	0	0.0470536	0	0	dd_Smed_v6_250_0_1	1903	prolyl 4-hydroxylase, beta polypeptide (P4HB)	uc002kbn.1	7e-180	Human	CAAAGGAAGAAUU	1356	43382647	43384191	1545
SMEST023147001.1	chr4	43383734	1446	+	1	kiaa1429 (RNAi) #2	0.127	0.047663	0	0	0	0	64	0	0	0	0	0	0.127	0	0	0	0	0	8	0	0	0	0	0	55	0	0	0	0	0	0.047663	0	dd_Smed_v6_250_0_1	1903	prolyl 4-hydroxylase, beta polypeptide (P4HB)	uc002kbn.1	7e-180	Human	UGAAACAUACAAA	1087	43382647	43384191	1545
SMEST023147001.1	chr4	43383031	743	+	1	Control #2	0.114	0.00275148	0	238	0	0	0	0	0	0.114	0	0	0	0	0	27	0	0	0	0	0	210	0	0	0	0	0	0.00275148	0	0	0	0	dd_Smed_v6_250_0_1	1903	prolyl 4-hydroxylase, beta polypeptide (P4HB)	uc002kbn.1	7e-180	Human	CCAAAGACGAUGU	384	43382647	43384191	1545
SMEST023147001.1	chr4	43382836	548	+	1	Control #3	0.148	0.0464844	0	0	54	0	0	0	0	0	0.148	0	0	0	0	0	8	0	0	0	0	0	46	0	0	0	0	0	0.0464844	0	0	0	dd_Smed_v6_250_0_1	1903	prolyl 4-hydroxylase, beta polypeptide (P4HB)	uc002kbn.1	7e-180	Human	UCAUGGAUUACGG	189	43382647	43384191	1545
SMEST023147001.1	chr4	43382734	446	+	1	Control #1	0.143	0.0467792	56	0	0	0	0	0	0.143	0	0	0	0	0	8	0	0	0	0	0	48	0	0	0	0	0	0.0467792	0	0	0	0	0	dd_Smed_v6_250_0_1	1903	prolyl 4-hydroxylase, beta polypeptide (P4HB)	uc002kbn.1	7e-180	Human	UCAUUAAGUUGGC	87	43382647	43384191	1545
SMEST023147001.1	chr4	43384080	1792	+	3	Control #1, Control #2, Control #3	0.144	2.61042e-05	295	227	201	0	0	0	0.142	0.11	0.144	0	0	0	42	25	29	0	0	0	253	202	172	0	0	0	2.61042e-05	0.00638632	0.00048331	0	0	0	dd_Smed_v6_250_0_1	1903	prolyl 4-hydroxylase, beta polypeptide (P4HB)	uc002kbn.1	7e-180	Human	AUCAGCACUAUUU	1433	43382647	43384191	1545
SMEST023147001.1	chr4	43383094	806	+	3	Control #1, Control #2, Control #3	0.185	0.000210957	190	164	135	0	0	0	0.147	0.153	0.185	0	0	0	28	25	25	0	0	0	162	138	110	0	0	0	0.000337778	0.00061449	0.000210957	0	0	0	dd_Smed_v6_250_0_1	1903	prolyl 4-hydroxylase, beta polypeptide (P4HB)	uc002kbn.1	7e-180	Human	CAAGUGACGAUAG	447	43382647	43384191	1545
SMEST010769001.1	chr2	146414458	416	+	1	Control #1	0.127	0.0395017	79	0	0	0	0	0	0.127	0	0	0	0	0	10	0	0	0	0	0	69	0	0	0	0	0	0.0395017	0	0	0	0	0	dd_Smed_v6_255_0_1	791	calmodulin 2 (phosphorylase kinase, delta) (CALM2)	uc002rvt.2	4e-100	Human	GCAAGGAAAAUGA	193	146414236	146414653	418
SMEST010769001.1	chr2	146414327	285	+	1	kiaa1429 (RNAi) #3	0.104	0.0333523	0	0	0	0	0	115	0	0	0	0	0	0.104	0	0	0	0	0	12	0	0	0	0	0	103	0	0	0	0	0	0.0333523	dd_Smed_v6_255_0_1	791	calmodulin 2 (phosphorylase kinase, delta) (CALM2)	uc002rvt.2	4e-100	Human	CAAAAGAGUUAGG	91	146414236	146414653	418
SMEST010769001.1	chr2	146414831	748	+	6	Control #1, Control #2, Control #3, kiaa1429 (RNAi) #1, kiaa1429 (RNAi) #2, kiaa1429 (RNAi) #3	0.397	8.90649e-22	277	230	200	243	107	186	0.347	0.397	0.382	0.255	0.321	0.253	96	91	76	62	34	47	181	138	123	181	72	139	3.72254e-21	8.90649e-22	1.66385e-18	1.29613e-12	2.42536e-08	9.6684e-10	dd_Smed_v6_255_0_1	791	calmodulin 2 (phosphorylase kinase, delta) (CALM2)	uc002rvt.2	4e-100	Human	AGAUGGAUUUGUU	136	146414695	146414874	180
SMEST010769001.1	chr2	146414755	672	+	6	Control #1, Control #2, Control #3, kiaa1429 (RNAi) #1, kiaa1429 (RNAi) #2, kiaa1429 (RNAi) #3	0.804	7.42214e-116	408	317	263	337	191	317	0.775	0.804	0.802	0.501	0.597	0.549	316	255	211	169	114	174	92	62	52	168	77	143	7.42214e-116	3.57964e-96	2.5847e-80	6.64218e-48	4.98053e-36	3.06364e-52	dd_Smed_v6_255_0_1	791	calmodulin 2 (phosphorylase kinase, delta) (CALM2)	uc002rvt.2	4e-100	Human	UAGUGAACUUUCC	60	146414695	146414874	180
SMEST010769001.1	chr2	146414731	648	+	6	Control #1, Control #2, Control #3, kiaa1429 (RNAi) #1, kiaa1429 (RNAi) #2, kiaa1429 (RNAi) #3	0.616	2.24799e-36	242	174	146	177	121	182	0.529	0.575	0.616	0.301	0.3	0.264	128	100	90	53	36	48	114	74	56	123	84	134	2.24799e-36	2.03295e-29	1.3609e-28	2.13681e-12	7.62929e-09	4.51041e-10	dd_Smed_v6_255_0_1	791	calmodulin 2 (phosphorylase kinase, delta) (CALM2)	uc002rvt.2	4e-100	Human	UCAAUGACAAUUC	36	146414695	146414874	180
SMEST010769001.1	chr2	146414812	729	+	1	kiaa1429 (RNAi) #3	0.105	0.00141086	0	0	0	0	0	259	0	0	0	0	0	0.105	0	0	0	0	0	27	0	0	0	0	0	231	0	0	0	0	0	0.00141086	dd_Smed_v6_255_0_1	791	calmodulin 2 (phosphorylase kinase, delta) (CALM2)	uc002rvt.2	4e-100	Human	CUUAUAAUAUUGU	117	146414695	146414874	180
SMEST010769001.1	chr2	146414259	217	+	1	kiaa1429 (RNAi) #1	0.127	0.0122139	0	0	0	110	0	0	0	0	0	0.127	0	0	0	0	0	14	0	0	0	0	0	96	0	0	0	0	0	0.0122139	0	0	dd_Smed_v6_255_0_1	791	calmodulin 2 (phosphorylase kinase, delta) (CALM2)	uc002rvt.2	4e-100	Human	AGAACAAAUUGCA	23	146414236	146414653	418
SMEST010769001.1	chr2	146414461	419	+	1	Control #1	0.127	0.0395017	79	0	0	0	0	0	0.127	0	0	0	0	0	10	0	0	0	0	0	69	0	0	0	0	0	0.0395017	0	0	0	0	0	dd_Smed_v6_255_0_1	791	calmodulin 2 (phosphorylase kinase, delta) (CALM2)	uc002rvt.2	4e-100	Human	AGGAAAAUGAAAG	190	146414236	146414653	418
SMEST060403001.1	chr1	98994147	813	-	6	Control #1, Control #2, Control #3, kiaa1429 (RNAi) #1, kiaa1429 (RNAi) #2, kiaa1429 (RNAi) #3	0.884	1.30949e-115	347	252	189	234	120	222	0.841	0.884	0.872	0.223	0.258	0.189	292	222	163	52	31	42	55	29	24	181	89	180	1.30949e-115	3.20747e-93	9.14532e-68	9.51257e-10	3.08001e-07	1.37856e-07	dd_Smed_v6_361_0_1	904					ACGUGGACAAUAG	390	98994055	98994539	485
SMEST060403001.1	chr1	98994070	890	-	1	Control #1	0.381	0.0102429	21	0	0	0	0	0	0.381	0	0	0	0	0	8	0	0	0	0	0	13	0	0	0	0	0	0.0102429	0	0	0	0	0	dd_Smed_v6_361_0_1	904					GUAAUAACUUUUG	467	98994055	98994539	485
SMEST060403001.1	chr1	98994311	649	-	1	kiaa1429 (RNAi) #2	0.118	0.0241452	0	0	0	0	93	0	0	0	0	0	0.118	0	0	0	0	0	11	0	0	0	0	0	82	0	0	0	0	0	0.0241452	0	dd_Smed_v6_361_0_1	904					AAAUGCAUCAAGA	226	98994055	98994539	485
SMEST060403001.1	chr1	98994182	778	-	6	Control #1, Control #2, Control #3, kiaa1429 (RNAi) #1, kiaa1429 (RNAi) #2, kiaa1429 (RNAi) #3	0.937	3.17721e-115	298	222	176	222	123	213	0.905	0.937	0.932	0.306	0.311	0.296	267	208	164	68	38	63	28	14	12	154	84	150	3.17721e-115	2.1803e-94	6.88214e-74	2.22377e-15	1.72242e-09	7.61361e-14	dd_Smed_v6_361_0_1	904					AAUCUAACAUUUG	355	98994055	98994539	485
SMEST060403001.1	chr1	98994650	370	-	1	Control #2	0.107	0.0220069	0	149	0	0	0	0	0	0.107	0	0	0	0	0	16	0	0	0	0	0	133	0	0	0	0	0	0.0220069	0	0	0	0	dd_Smed_v6_361_0_1	904					CGGACUAUCAUGA	50	98994600	98995019	420
SMEST060403001.1	chr1	98994235	725	-	3	Control #1, Control #2, Control #3	0.202	0.00119275	89	57	62	0	0	0	0.202	0.158	0.177	0	0	0	18	9	11	0	0	0	71	48	51	0	0	0	0.00119275	0.0264262	0.0219272	0	0	0	dd_Smed_v6_361_0_1	904					AUAAUGAUAAUUG	302	98994055	98994539	485
SMEST060403001.1	chr1	98994153	807	-	2	Control #1, Control #3	0.141	3.05795e-06	354	0	192	0	0	0	0.141	0	0.115	0	0	0	50	0	22	0	0	0	304	0	169	0	0	0	3.05795e-06	0	0.00613326	0	0	0	dd_Smed_v6_361_0_1	904					AUUUUGACGUGGA	384	98994055	98994539	485
SMEST068292001.1	chr2	69738984	890	-	2	Control #3, kiaa1429 (RNAi) #1	0.955	9.34229e-112	0	0	48	244	0	0	0	0	0.917	0.955	0	0	0	0	44	233	0	0	0	0	4	11	0	0	0	0	3.71812e-20	9.34229e-112	0	0	dd_Smed_v6_3852_0_1	2027	ADAMTS-like 3 (ADAMTSL3)	uc002bjz.4	2e-22	Human	CAGCAUACGUUCU	290	69738422	69739276	855
SMEST068292001.1	chr2	69738989	885	-	2	Control #3, kiaa1429 (RNAi) #1	0.971	4.66817e-115	0	0	47	240	0	0	0	0	0.936	0.971	0	0	0	0	44	233	0	0	0	0	3	7	0	0	0	0	1.10434e-20	4.66817e-115	0	0	dd_Smed_v6_3852_0_1	2027	ADAMTS-like 3 (ADAMTSL3)	uc002bjz.4	2e-22	Human	ACAAACAGCAUAC	285	69738422	69739276	855
SMEST068292001.1	chr2	69732023	1959	-	4	Control #1, kiaa1429 (RNAi) #1, kiaa1429 (RNAi) #2, kiaa1429 (RNAi) #3	0.45	0.00418087	20	0	0	36	23	42	0.45	0	0	0.194	0.304	0.22	9	0	0	7	7	9	11	0	0	29	16	32	0.00418087	0	0	0.0276361	0.0234885	0.0072385	dd_Smed_v6_3852_0_1	2027	ADAMTS-like 3 (ADAMTSL3)	uc002bjz.4	2e-22	Human	AAGGUUACUCAGC	170	69731954	69732195	242
SMEST068292001.1	chr2	69732062	1920	-	6	Control #1, Control #2, Control #3, kiaa1429 (RNAi) #1, kiaa1429 (RNAi) #2, kiaa1429 (RNAi) #3	1	6.87539e-17	22	11	17	31	18	24	1	1	1	1	0.889	0.958	22	11	17	31	16	23	0	0	0	0	2	1	1.0931e-11	1.41757e-06	7.71338e-09	6.87539e-17	3.22419e-07	1.78928e-11	dd_Smed_v6_3852_0_1	2027	ADAMTS-like 3 (ADAMTSL3)	uc002bjz.4	2e-22	Human	UUAUUAACAGAUC	131	69731954	69732195	242
SMEST068292001.1	chr2	69731997	1985	-	6	Control #1, Control #2, Control #3, kiaa1429 (RNAi) #1, kiaa1429 (RNAi) #2, kiaa1429 (RNAi) #3	0.8	3.20767e-05	14	13	15	27	15	30	0.429	0.692	0.8	0.519	0.533	0.5	6	9	12	14	8	15	8	4	3	13	7	15	0.0384058	0.00180374	5.78658e-05	6.45871e-05	0.00709645	3.20767e-05	dd_Smed_v6_3852_0_1	2027	ADAMTS-like 3 (ADAMTSL3)	uc002bjz.4	2e-22	Human	GUUUCAACUAUUU	196	69731954	69732195	242
SMEST068292001.1	chr2	69732088	1894	-	6	Control #1, Control #2, Control #3, kiaa1429 (RNAi) #1, kiaa1429 (RNAi) #2, kiaa1429 (RNAi) #3	0.824	3.59107e-07	21	17	19	21	11	14	0.81	0.824	0.737	0.524	0.636	0.5	17	14	14	11	7	7	4	3	5	10	4	7	3.59107e-07	6.30183e-06	1.45307e-05	0.000696408	0.00193498	0.0164251	dd_Smed_v6_3852_0_1	2027	ADAMTS-like 3 (ADAMTSL3)	uc002bjz.4	2e-22	Human	UCAUAAACGCCCC	105	69731954	69732195	242
SMEST068292001.1	chr2	69738986	888	-	2	Control #3, kiaa1429 (RNAi) #1	0.967	3.61484e-114	0	0	48	241	0	0	0	0	0.917	0.967	0	0	0	0	44	233	0	0	0	0	4	8	0	0	0	0	3.71812e-20	3.61484e-114	0	0	dd_Smed_v6_3852_0_1	2027	ADAMTS-like 3 (ADAMTSL3)	uc002bjz.4	2e-22	Human	AACAGCAUACGUU	288	69738422	69739276	855
SMEST068292001.1	chr2	69732101	1881	-	4	Control #1, Control #2, Control #3, kiaa1429 (RNAi) #1	1	1.52343e-10	20	12	14	13	0	0	1	1	1	1	0	0	20	12	14	13	0	0	0	0	0	0	0	0	1.52343e-10	4.80741e-06	3.7391e-07	9.61483e-08	0	0	dd_Smed_v6_3852_0_1	2027	ADAMTS-like 3 (ADAMTSL3)	uc002bjz.4	2e-22	Human	CAACAAACAAUUU	92	69731954	69732195	242
SMEST071344001.1	chr1	281448663	825	-	6	Control #1, Control #2, Control #3, kiaa1429 (RNAi) #1, kiaa1429 (RNAi) #2, kiaa1429 (RNAi) #3	0.995	1.12298e-112	227	183	198	155	99	107	0.987	0.995	0.965	0.63	0.535	0.57	224	181	191	97	53	61	3	1	7	57	46	46	1.12298e-112	3.8735e-93	1.68036e-92	1.62158e-31	6.00897e-16	3.39553e-19	dd_Smed_v6_245_0_1	935					UAAAAAACUUAAU	418	281448553	281449083	531
SMEST071344001.1	chr1	281448838	650	-	1	kiaa1429 (RNAi) #2	0.116	0.0400425	0	0	0	0	86	0	0	0	0	0	0.116	0	0	0	0	0	10	0	0	0	0	0	76	0	0	0	0	0	0.0400425	0	dd_Smed_v6_245_0_1	935					CUAUCCACCAACA	243	281448553	281449083	531
SMEST071344001.1	chr1	281448769	719	-	3	Control #1, Control #2, Control #3	0.121	0.000332975	266	237	290	0	0	0	0.109	0.106	0.121	0	0	0	29	25	35	0	0	0	237	210	255	0	0	0	0.00231771	0.006449	0.000332975	0	0	0	dd_Smed_v6_245_0_1	935					AAAUGAACCAGGA	312	281448553	281449083	531
SMEST071344001.1	chr1	281448902	586	-	2	Control #3, kiaa1429 (RNAi) #2	0.113	0.0204856	0	0	179	0	115	0	0	0	0.106	0	0.113	0	0	0	19	0	13	0	0	0	160	0	102	0	0	0	0.0218	0	0.0204856	0	dd_Smed_v6_245_0_1	935					UACCUAACUAUUC	179	281448553	281449083	531
SMEST071344001.1	chr1	281449039	449	-	1	kiaa1429 (RNAi) #1	0.111	0.0403138	0	0	0	91	0	0	0	0	0	0.111	0	0	0	0	0	10	0	0	0	0	0	80	0	0	0	0	0	0.0403138	0	0	dd_Smed_v6_245_0_1	935					UACACCAGGAGUC	42	281448553	281449083	531
SMEST071344001.1	chr1	281448647	841	-	5	Control #1, Control #2, Control #3, kiaa1429 (RNAi) #1, kiaa1429 (RNAi) #3	0.732	2.00633e-40	157	129	150	106	0	82	0.732	0.643	0.613	0.179	0	0.146	115	83	92	19	0	12	42	46	58	87	0	70	2.00633e-40	1.65854e-26	2.82813e-29	0.000735623	0	0.0136503	dd_Smed_v6_245_0_1	935					CAAAUGAUUUUAA	434	281448553	281449083	531
SMEST071344001.1	chr1	281448728	760	-	1	Control #3	0.103	0.000914002	0	0	378	0	0	0	0	0	0.103	0	0	0	0	0	39	0	0	0	0	0	339	0	0	0	0	0	0.000914002	0	0	0	dd_Smed_v6_245_0_1	935					UUAUGGAUUAUCC	353	281448553	281449083	531
SMEST071344001.1	chr1	281448627	861	-	6	Control #1, Control #2, Control #3, kiaa1429 (RNAi) #1, kiaa1429 (RNAi) #2, kiaa1429 (RNAi) #3	1	9.26639e-70	143	113	135	79	81	94	0.979	1	0.978	0.628	0.667	0.628	140	112	132	49	54	59	3	0	3	29	27	35	9.26639e-70	1.16706e-58	3.50131e-65	1.82241e-16	7.14511e-19	2.87089e-20	dd_Smed_v6_245_0_1	935					UAGUGAACAUUCU	454	281448553	281449083	531
SMEST071344001.1	chr1	281448690	798	-	5	Control #1, Control #2, Control #3, kiaa1429 (RNAi) #2, kiaa1429 (RNAi) #3	0.56	1.40917e-52	344	303	331	0	173	201	0.504	0.56	0.553	0	0.117	0.114	173	168	183	0	20	23	170	132	148	0	151	178	1.54785e-46	1.78265e-48	1.40917e-52	0	0.00346325	0.00186702	dd_Smed_v6_245_0_1	935					CCGGGAACUCCUA	391	281448553	281449083	531
SMEST008737001.1	chr2	202445054	2536	-	5	Control #1, Control #2, Control #3, kiaa1429 (RNAi) #1, kiaa1429 (RNAi) #2	0.362	6.50429e-19	233	195	231	244	142	0	0.356	0.308	0.362	0.103	0.141	0	83	60	83	25	20	0	150	135	146	218	122	0	7.61318e-19	4.53696e-13	6.50429e-19	0.00341931	0.0013418	0	dd_Smed_v6_540_0_1	2650					GACGAUACUCUUC	303	202444940	202445359	420
SMEST008737001.1	chr2	202445034	2556	-	2	Control #2, Control #3	0.149	6.6974e-05	0	186	221	0	0	0	0	0.124	0.149	0	0	0	0	23	33	0	0	0	0	163	188	0	0	0	0	0.00386139	6.6974e-05	0	0	0	dd_Smed_v6_540_0_1	2650					CAUUUAAUUUUGG	323	202444940	202445359	420
SMEST008737001.1	chr2	202445116	2474	-	3	Control #1, Control #2, Control #3	0.218	3.42653e-05	106	78	119	0	0	0	0.142	0.192	0.218	0	0	0	15	15	26	0	0	0	91	63	93	0	0	0	0.0161244	0.00230636	3.42653e-05	0	0	0	dd_Smed_v6_540_0_1	2650					AAUUGGACAAUAG	241	202444940	202445359	420
SMEST008737001.1	chr2	202444996	2594	-	6	Control #1, Control #2, Control #3, kiaa1429 (RNAi) #1, kiaa1429 (RNAi) #2, kiaa1429 (RNAi) #3	1	7.16568e-75	151	127	144	180	106	201	0.987	1	0.979	0.764	0.811	0.711	147	127	141	136	86	143	2	0	3	42	20	58	7.16568e-75	2.13645e-67	2.47625e-70	1.97302e-50	3.02119e-34	4.75455e-51	dd_Smed_v6_540_0_1	2650					UUCUUGACUUUUA	361	202444940	202445359	420
SMEST008737001.1	chr2	202456798	1494	-	1	kiaa1429 (RNAi) #3	0.132	0.0274318	0	0	0	0	0	68	0	0	0	0	0	0.132	0	0	0	0	0	9	0	0	0	0	0	59	0	0	0	0	0	0.0274318	dd_Smed_v6_540_0_1	2650					UGAGCAACGUCAA	38	202456689	202456838	150
SMEST008737001.1	chr2	202455033	1614	-	1	kiaa1429 (RNAi) #2	0.163	0.0456414	0	0	0	0	49	0	0	0	0	0	0.163	0	0	0	0	0	8	0	0	0	0	0	41	0	0	0	0	0	0.0456414	0	dd_Smed_v6_540_0_1	2650					ACAUGGACAAUCA	8	202455005	202455043	39
SMEST008737001.1	chr2	202459477	1197	-	1	kiaa1429 (RNAi) #1	0.195	0.0438628	0	0	0	41	0	0	0	0	0	0.195	0	0	0	0	0	8	0	0	0	0	0	33	0	0	0	0	0	0.0438628	0	0	dd_Smed_v6_540_0_1	2650					AAAUCGAAAUUUA	54	202459353	202459533	181
SMEST008737001.1	chr2	202445072	2518	-	3	Control #1, Control #2, Control #3	0.257	6.70123e-09	179	149	165	0	0	0	0.257	0.195	0.224	0	0	0	46	29	37	0	0	0	133	120	128	0	0	0	6.70123e-09	2.19626e-05	5.68203e-07	0	0	0	dd_Smed_v6_540_0_1	2650					UUAGUGACCGAGA	285	202444940	202445359	420
SMEST008737001.1	chr2	202445012	2578	-	3	Control #1, Control #2, Control #3	0.207	3.75405e-07	204	179	197	0	0	0	0.207	0.19	0.178	0	0	0	42	34	35	0	0	0	161	145	162	0	0	0	3.75405e-07	1.20667e-05	7.58283e-06	0	0	0	dd_Smed_v6_540_0_1	2650					UGAAUUAUUUUUG	345	202444940	202445359	420
SMEST008737001.1	chr2	202455037	1610	-	1	Control #3	0.273	0.0472861	0	0	22	0	0	0	0	0	0.273	0	0	0	0	0	6	0	0	0	0	0	16	0	0	0	0	0	0.0472861	0	0	0	dd_Smed_v6_540_0_1	2650					GAGGACAUGGACA	4	202455005	202455043	39
SMEST008737001.1	chr2	202467509	437	-	1	kiaa1429 (RNAi) #2	0.132	0.0392395	0	0	0	0	76	0	0	0	0	0	0.132	0	0	0	0	0	10	0	0	0	0	0	66	0	0	0	0	0	0.0392395	0	dd_Smed_v6_540_0_1	2650					UCCAUUAUCCAAA	76	202467370	202467587	218
SMEST008737001.1	chr2	202445059	2531	-	6	Control #1, Control #2, Control #3, kiaa1429 (RNAi) #1, kiaa1429 (RNAi) #2, kiaa1429 (RNAi) #3	0.963	1.95183e-96	225	191	220	229	140	211	0.929	0.963	0.945	0.533	0.532	0.422	209	183	207	122	74	89	16	7	12	107	65	122	9.62511e-94	5.75143e-88	1.95183e-96	2.53994e-36	2.40511e-22	4.2056e-23	dd_Smed_v6_540_0_1	2650					AAGUGGACGAUAC	298	202444940	202445359	420
SMEST008737001.1	chr2	202456894	1451	-	1	kiaa1429 (RNAi) #2	0.189	0.014166	0	0	0	0	53	0	0	0	0	0	0.189	0	0	0	0	0	10	0	0	0	0	0	43	0	0	0	0	0	0.014166	0	dd_Smed_v6_540_0_1	2650					UUAGACAACGUAA	2	202456892	202457023	132
SMEST008737001.1	chr2	202445015	2575	-	6	Control #1, Control #2, Control #3, kiaa1429 (RNAi) #1, kiaa1429 (RNAi) #2, kiaa1429 (RNAi) #3	0.613	8.34866e-39	215	188	206	252	157	258	0.591	0.613	0.612	0.177	0.166	0.202	127	114	126	44	26	52	88	72	80	205	131	206	1.3752e-38	2.10891e-35	8.34866e-39	1.57757e-07	0.000134353	1.21828e-09	dd_Smed_v6_540_0_1	2650					UGAUGAAUUAUUU	342	202444940	202445359	420
SMEST008737001.1	chr2	202445041	2549	-	6	Control #1, Control #2, Control #3, kiaa1429 (RNAi) #1, kiaa1429 (RNAi) #2, kiaa1429 (RNAi) #3	0.994	2.26138e-110	228	181	223	228	147	242	0.961	0.994	0.987	0.698	0.769	0.661	219	180	220	157	113	160	9	1	3	68	34	82	4.84929e-104	1.47129e-92	2.26138e-110	6.0188e-55	2.97128e-43	1.98623e-53	dd_Smed_v6_540_0_1	2650					GAUAUUACAUUUA	316	202444940	202445359	420
SMEST008737001.1	chr2	202464586	644	-	1	Control #1	0.154	0.0461667	52	0	0	0	0	0	0.154	0	0	0	0	0	8	0	0	0	0	0	44	0	0	0	0	0	0.0461667	0	0	0	0	0	dd_Smed_v6_540_0_1	2650					GGCAUGAUGGACC	65	202464452	202464653	202
SMEST008737001.1	chr2	202467662	337	-	2	Control #1, kiaa1429 (RNAi) #3	0.216	0.0426836	37	0	0	0	0	61	0.216	0	0	0	0	0.131	8	0	0	0	0	8	29	0	0	0	0	53	0.0426836	0	0	0	0	0.0474313	dd_Smed_v6_540_0_1	2650					GUCAACAUCAUAU	21	202467641	202467734	94
SMEST008737001.1	chr2	202444971	2619	-	6	Control #1, Control #2, Control #3, kiaa1429 (RNAi) #1, kiaa1429 (RNAi) #2, kiaa1429 (RNAi) #3	0.794	7.81815e-23	80	68	84	93	54	94	0.759	0.794	0.738	0.226	0.278	0.28	60	54	62	21	15	26	19	14	22	72	39	67	7.81815e-23	6.19088e-21	3.81095e-22	5.3249e-05	0.00049266	1.49919e-06	dd_Smed_v6_540_0_1	2650					UUGUGAACUCUAA	386	202444940	202445359	420
SMEST008737001.1	chr2	202464362	818	-	1	kiaa1429 (RNAi) #3	0.17	0.025959	0	0	0	0	0	53	0	0	0	0	0	0.17	0	0	0	0	0	9	0	0	0	0	0	44	0	0	0	0	0	0.025959	dd_Smed_v6_540_0_1	2650					AAAACAAUGUAGU	37	202464228	202464401	174
SMEST075481001.1	chr2	212480551	749	+	1	kiaa1429 (RNAi) #1	0.119	0.0398972	0	0	0	84	0	0	0	0	0	0.119	0	0	0	0	0	10	0	0	0	0	0	74	0	0	0	0	0	0.0398972	0	0	dd_Smed_v6_154_0_1	1335					AAAAGAAAUAAAC	96	212480220	212481058	839
SMEST075481001.1	chr2	212484569	1293	+	6	Control #1, Control #2, Control #3, kiaa1429 (RNAi) #1, kiaa1429 (RNAi) #2, kiaa1429 (RNAi) #3	0.876	5.88441e-65	185	153	104	167	79	139	0.859	0.876	0.874	0.305	0.266	0.331	159	134	90	51	21	46	26	19	13	116	58	93	5.88441e-65	1.21506e-55	1.82486e-38	7.7572e-12	4.36061e-05	3.05509e-11	dd_Smed_v6_154_0_1	1335					GUUUGAACUUUAA	87	212484482	212484611	130
SMEST075481001.1	chr2	212484548	1272	+	2	Control #1, Control #2	0.175	7.32777e-06	252	212	0	0	0	0	0.155	0.175	0	0	0	0	39	37	0	0	0	0	213	175	0	0	0	0	1.92602e-05	7.32777e-06	0	0	0	0	dd_Smed_v6_154_0_1	1335					UGAUUAAUAUUUG	66	212484482	212484611	130
SMEST075481001.1	chr2	212484555	1279	+	6	Control #1, Control #2, Control #3, kiaa1429 (RNAi) #1, kiaa1429 (RNAi) #2, kiaa1429 (RNAi) #3	0.992	3.48084e-109	251	201	126	207	90	169	0.944	0.97	0.992	0.507	0.467	0.479	237	195	125	105	42	81	14	6	1	102	48	88	3.48084e-109	2.66462e-94	9.61323e-65	7.79772e-30	1.66567e-12	4.72289e-23	dd_Smed_v6_154_0_1	1335					UAUUUGACAUUUU	73	212484482	212484611	130
SMEST075481001.1	chr2	212480876	1023	+	1	kiaa1429 (RNAi) #3	0.18	0.00799343	0	0	0	0	0	61	0	0	0	0	0	0.18	0	0	0	0	0	11	0	0	0	0	0	50	0	0	0	0	0	0.00799343	dd_Smed_v6_154_0_1	1335					UUAAACAAAUCGA	175	212480220	212481058	839
SMEST075481001.1	chr2	212481026	1173	+	1	kiaa1429 (RNAi) #3	0.109	0.0206187	0	0	0	0	0	119	0	0	0	0	0	0.109	0	0	0	0	0	13	0	0	0	0	0	106	0	0	0	0	0	0.0206187	dd_Smed_v6_154_0_1	1335					GAAAUGACGGAAA	30	212480220	212481058	839
SMEST070756001.1	chr2	90175122	976	-	3	Control #3, kiaa1429 (RNAi) #1, kiaa1429 (RNAi) #2	1	1.50195e-99	0	0	55	200	61	0	0	0	1	0.98	0.984	0	0	0	55	196	60	0	0	0	0	4	1	0	0	0	1.61986e-29	1.50195e-99	2.96176e-31	0	dd_Smed_v6_15085_0_1	2285	hydrogen voltage-gated channel 1 (HVCN1)	uc010syd.1	4e-12	Human	GGAGAAAAAGCAC	138	90174984	90175435	452
SMEST070756001.1	chr2	90175120	978	-	3	Control #3, kiaa1429 (RNAi) #1, kiaa1429 (RNAi) #2	1	5.00273e-103	0	0	55	200	61	0	0	0	1	0.99	0.984	0	0	0	55	198	60	0	0	0	0	2	1	0	0	0	1.61986e-29	5.00273e-103	2.96176e-31	0	dd_Smed_v6_15085_0_1	2285	hydrogen voltage-gated channel 1 (HVCN1)	uc010syd.1	4e-12	Human	AGAAAAAGCACAC	136	90174984	90175435	452
SMEST070756001.1	chr2	90175115	983	-	3	Control #3, kiaa1429 (RNAi) #1, kiaa1429 (RNAi) #2	1	5.00273e-103	0	0	55	200	62	0	0	0	1	0.99	0.968	0	0	0	55	198	60	0	0	0	0	2	2	0	0	0	1.61986e-29	5.00273e-103	2.35384e-30	0	dd_Smed_v6_15085_0_1	2285	hydrogen voltage-gated channel 1 (HVCN1)	uc010syd.1	4e-12	Human	AAGCACACAUCUC	131	90174984	90175435	452
SMEST070756001.1	chr2	90175123	975	-	3	Control #3, kiaa1429 (RNAi) #1, kiaa1429 (RNAi) #2	1	1.50195e-99	0	0	50	200	61	0	0	0	1	0.98	0.984	0	0	0	50	196	60	0	0	0	0	4	1	0	0	0	1.31429e-26	1.50195e-99	2.96176e-31	0	dd_Smed_v6_15085_0_1	2285	hydrogen voltage-gated channel 1 (HVCN1)	uc010syd.1	4e-12	Human	CGGAGAAAAAGCA	139	90174984	90175435	452
SMEST070756001.1	chr2	90175117	981	-	3	Control #3, kiaa1429 (RNAi) #1, kiaa1429 (RNAi) #2	1	5.31052e-105	0	0	55	200	62	0	0	0	1	0.995	0.984	0	0	0	55	199	61	0	0	0	0	1	1	0	0	0	1.61986e-29	5.31052e-105	7.8377e-32	0	dd_Smed_v6_15085_0_1	2285	hydrogen voltage-gated channel 1 (HVCN1)	uc010syd.1	4e-12	Human	AAAAGCACACAUC	133	90174984	90175435	452
SMEST023323001.1	chr4	44935740	1693	+	3	Control #1, Control #3, kiaa1429 (RNAi) #3	0.739	8.35569e-07	23	0	14	0	0	12	0.739	0	0.714	0	0	0.417	17	0	10	0	0	5	6	0	4	0	0	7	8.35569e-07	0	0.000669548	0	0	0.0186335	dd_Smed_v6_602_0_1	1723	Niemann-Pick disease, type C2 (NPC2)	uc001xpy.3	3e-32	Human	AAAAAAACAUUAA	2250	44934048	44935772	1725
SMEST023323001.1	chr4	44935482	1435	+	3	Control #1, Control #2, Control #3	0.382	1.71163e-14	152	101	96	0	0	0	0.382	0.208	0.24	0	0	0	58	21	23	0	0	0	94	80	73	0	0	0	1.71163e-14	0.000208042	5.42352e-05	0	0	0	dd_Smed_v6_602_0_1	1723	Niemann-Pick disease, type C2 (NPC2)	uc001xpy.3	3e-32	Human	UGAAAGACGGUAU	2508	44934048	44935772	1725
SMEST023323001.1	chr4	44935323	1276	+	1	Control #3	0.109	0.0178207	0	0	166	0	0	0	0	0	0.109	0	0	0	0	0	18	0	0	0	0	0	147	0	0	0	0	0	0.0178207	0	0	0	dd_Smed_v6_602_0_1	1723	Niemann-Pick disease, type C2 (NPC2)	uc001xpy.3	3e-32	Human	UCAAAGACUGUGG	2667	44934048	44935772	1725
SMEST023323001.1	chr4	44935721	1674	+	2	Control #1, Control #3	0.133	0.00534711	143	0	101	0	0	0	0.133	0	0.119	0	0	0	19	0	12	0	0	0	124	0	89	0	0	0	0.00534711	0	0.0326556	0	0	0	dd_Smed_v6_602_0_1	1723	Niemann-Pick disease, type C2 (NPC2)	uc001xpy.3	3e-32	Human	UUAUUGAUUUUUA	2269	44934048	44935772	1725
SMEST023323001.1	chr4	44935696	1649	+	6	Control #1, Control #2, Control #3, kiaa1429 (RNAi) #1, kiaa1429 (RNAi) #2, kiaa1429 (RNAi) #3	0.91	7.96323e-103	275	200	198	160	125	161	0.887	0.91	0.904	0.444	0.452	0.469	244	181	179	71	56	75	31	18	19	89	68	85	7.96323e-103	1.11129e-78	2.11788e-78	2.9551e-19	2.83439e-15	6.93627e-21	dd_Smed_v6_602_0_1	1723	Niemann-Pick disease, type C2 (NPC2)	uc001xpy.3	3e-32	Human	UAUUUAACUUAUU	2294	44934048	44935772	1725
SMEST023323001.1	chr4	44935644	1597	+	4	Control #1, Control #2, Control #3, kiaa1429 (RNAi) #2	0.287	9.29142e-11	209	158	161	0	113	0	0.263	0.287	0.205	0	0.115	0	55	45	33	0	13	0	154	112	128	0	100	0	9.29142e-11	2.32554e-09	6.55567e-06	0	0.0204155	0	dd_Smed_v6_602_0_1	1723	Niemann-Pick disease, type C2 (NPC2)	uc001xpy.3	3e-32	Human	UGCAAGACAGCUU	2346	44934048	44935772	1725
SMEST023323001.1	chr4	44935636	1589	+	3	Control #1, Control #2, Control #3	0.192	2.29594e-06	195	144	150	0	0	0	0.192	0.132	0.113	0	0	0	37	19	17	0	0	0	156	125	133	0	0	0	2.29594e-06	0.00535982	0.0140338	0	0	0	dd_Smed_v6_602_0_1	1723	Niemann-Pick disease, type C2 (NPC2)	uc001xpy.3	3e-32	Human	UUGGGAACUGCAA	2354	44934048	44935772	1725
SMEST023323001.1	chr4	44935710	1663	+	3	Control #1, Control #2, Control #3	0.225	3.75405e-07	203	138	143	0	0	0	0.207	0.188	0.225	0	0	0	42	26	32	0	0	0	161	112	110	0	0	0	3.75405e-07	0.000120716	3.18984e-06	0	0	0	dd_Smed_v6_602_0_1	1723	Niemann-Pick disease, type C2 (NPC2)	uc001xpy.3	3e-32	Human	UAUUACACAUUUU	2280	44934048	44935772	1725
SMEST023323001.1	chr4	44935739	1692	+	3	Control #1, Control #2, Control #3	0.375	0.00057645	44	18	32	0	0	0	0.295	0.333	0.375	0	0	0	13	6	12	0	0	0	31	12	20	0	0	0	0.00171441	0.0438416	0.00057645	0	0	0	dd_Smed_v6_602_0_1	1723	Niemann-Pick disease, type C2 (NPC2)	uc001xpy.3	3e-32	Human	GAAAAAAACAUUA	2251	44934048	44935772	1725
SMEST023323001.1	chr4	44935728	1681	+	6	Control #1, Control #2, Control #3, kiaa1429 (RNAi) #1, kiaa1429 (RNAi) #2, kiaa1429 (RNAi) #3	0.614	4.55208e-14	96	70	67	47	43	59	0.463	0.614	0.582	0.213	0.372	0.186	44	43	39	10	16	11	51	27	28	37	27	48	2.89749e-12	4.55208e-14	2.54469e-12	0.0135451	0.000169207	0.00789112	dd_Smed_v6_602_0_1	1723	Niemann-Pick disease, type C2 (NPC2)	uc001xpy.3	3e-32	Human	UUUUUAACUUUGA	2262	44934048	44935772	1725
SMEST023323001.1	chr4	44935566	1519	+	1	Control #3	0.167	0.0373994	0	0	60	0	0	0	0	0	0.167	0	0	0	0	0	10	0	0	0	0	0	50	0	0	0	0	0	0.0373994	0	0	0	dd_Smed_v6_602_0_1	1723	Niemann-Pick disease, type C2 (NPC2)	uc001xpy.3	3e-32	Human	GAUCAGACUACAA	2424	44934048	44935772	1725
SMEST073127001.1	chr2	139925364	854	+	6	Control #1, Control #2, Control #3, kiaa1429 (RNAi) #1, kiaa1429 (RNAi) #2, kiaa1429 (RNAi) #3	0.385	2.74683e-33	375	333	278	271	149	269	0.385	0.378	0.371	0.118	0.168	0.138	144	125	103	32	25	37	230	206	175	239	124	232	2.74683e-33	7.29862e-29	1.43938e-23	0.000291974	7.89151e-05	2.37219e-05	dd_Smed_v6_63_0_1	953	coactosin-like 1 (Dictyostelium) (COTL1)	uc002fid.3	5e-37	Human	AAAGUGAUUUAUC	128	139925236	139925463	228
SMEST073127001.1	chr2	139924821	414	+	1	kiaa1429 (RNAi) #3	0.106	0.0142533	0	0	0	0	0	161	0	0	0	0	0	0.106	0	0	0	0	0	17	0	0	0	0	0	144	0	0	0	0	0	0.0142533	dd_Smed_v6_63_0_1	953	coactosin-like 1 (Dictyostelium) (COTL1)	uc002fid.3	5e-37	Human	AUGACUAGUAAAA	68	139924408	139924891	484
SMEST073127001.1	chr2	139925344	834	+	6	Control #1, Control #2, Control #3, kiaa1429 (RNAi) #1, kiaa1429 (RNAi) #2, kiaa1429 (RNAi) #3	0.7	4.16161e-102	434	386	321	307	155	318	0.7	0.689	0.685	0.27	0.312	0.362	303	266	220	83	48	115	130	120	101	224	106	203	4.16161e-102	1.07648e-87	1.34198e-72	2.85361e-17	5.34655e-11	6.68846e-28	dd_Smed_v6_63_0_1	953	coactosin-like 1 (Dictyostelium) (COTL1)	uc002fid.3	5e-37	Human	AAAUGAACUUCAU	108	139925236	139925463	228
SMEST073127001.1	chr2	139925136	678	+	1	kiaa1429 (RNAi) #2	0.118	0.0203059	0	0	0	0	110	0	0	0	0	0	0.118	0	0	0	0	0	13	0	0	0	0	0	97	0	0	0	0	0	0.0203059	0	dd_Smed_v6_63_0_1	953	coactosin-like 1 (Dictyostelium) (COTL1)	uc002fid.3	5e-37	Human	AUGAAAAAAGCUA	45	139924943	139925183	241
SMEST026465001.1	chr3	96606754	783	-	6	Control #1, Control #2, Control #3, kiaa1429 (RNAi) #1, kiaa1429 (RNAi) #2, kiaa1429 (RNAi) #3	0.765	3.56503e-31	115	85	100	116	70	96	0.748	0.765	0.66	0.339	0.414	0.365	86	65	66	39	29	35	29	20	34	76	41	61	3.56503e-31	6.41232e-24	2.28415e-22	6.28914e-10	6.09912e-08	1.29859e-09	dd_Smed_v6_600_0_1	843	GABA(A) receptor-associated protein (GABARAP)	uc002gfb.3	1e-67	Human	AAAAUUACUUUUA	149	96606695	96606905	211
SMEST026465001.1	chr3	96606802	735	-	6	Control #1, Control #2, Control #3, kiaa1429 (RNAi) #1, kiaa1429 (RNAi) #2, kiaa1429 (RNAi) #3	0.993	1.63985e-101	214	181	152	168	132	188	0.976	0.989	0.993	0.713	0.786	0.765	206	179	151	119	103	143	5	2	1	48	28	44	1.63985e-101	1.23291e-90	1.86315e-78	1.66765e-42	1.31879e-39	1.96619e-53	dd_Smed_v6_600_0_1	843	GABA(A) receptor-associated protein (GABARAP)	uc002gfb.3	1e-67	Human	UGAAAGACUAAAA	101	96606695	96606905	211
SMEST026465001.1	chr3	96606740	797	-	6	Control #1, Control #2, Control #3, kiaa1429 (RNAi) #1, kiaa1429 (RNAi) #2, kiaa1429 (RNAi) #3	0.94	9.36555e-36	83	63	74	90	58	86	0.94	0.905	0.863	0.596	0.579	0.5	78	57	63	53	33	43	5	6	10	36	24	43	9.36555e-36	5.17826e-25	1.28978e-26	1.35847e-17	4.47455e-11	4.30217e-13	dd_Smed_v6_600_0_1	843	GABA(A) receptor-associated protein (GABARAP)	uc002gfb.3	1e-67	Human	AGGAUAACAUUCA	163	96606695	96606905	211
SMEST026465001.1	chr3	96606989	588	-	1	Control #1	0.103	0.0219376	185	0	0	0	0	0	0.103	0	0	0	0	0	19	0	0	0	0	0	166	0	0	0	0	0	0.0219376	0	0	0	0	0	dd_Smed_v6_600_0_1	843	GABA(A) receptor-associated protein (GABARAP)	uc002gfb.3	1e-67	Human	UUAACAACGUUAU	43	96606946	96607143	198
SMEST026465001.1	chr3	96606836	701	-	1	Control #3	0.126	0.00867979	0	0	144	0	0	0	0	0	0.126	0	0	0	0	0	18	0	0	0	0	0	125	0	0	0	0	0	0.00867979	0	0	0	dd_Smed_v6_600_0_1	843	GABA(A) receptor-associated protein (GABARAP)	uc002gfb.3	1e-67	Human	UAAAUAAUUCAUU	67	96606695	96606905	211
SMEST026465001.1	chr3	96607060	517	-	3	Control #1, Control #2, Control #3	0.244	1.59541e-06	138	90	125	0	0	0	0.239	0.244	0.216	0	0	0	33	22	27	0	0	0	105	68	98	0	0	0	1.59541e-06	9.71128e-05	1.92815e-05	0	0	0	dd_Smed_v6_600_0_1	843	GABA(A) receptor-associated protein (GABARAP)	uc002gfb.3	1e-67	Human	UGUUGGACAAUUU	81	96606946	96607143	198
SMEST026465001.1	chr3	96607068	509	-	2	Control #1, Control #3	0.143	0.00999514	122	0	112	0	0	0	0.131	0	0.143	0	0	0	16	0	16	0	0	0	106	0	96	0	0	0	0.0102534	0	0.00999514	0	0	0	dd_Smed_v6_600_0_1	843	GABA(A) receptor-associated protein (GABARAP)	uc002gfb.3	1e-67	Human	GAUUUAACUGUUG	73	96606946	96607143	198
SMEST026465001.1	chr3	96606743	794	-	1	Control #2	0.154	0.0380714	0	65	0	0	0	0	0	0.154	0	0	0	0	0	10	0	0	0	0	0	55	0	0	0	0	0	0.0380714	0	0	0	0	dd_Smed_v6_600_0_1	843	GABA(A) receptor-associated protein (GABARAP)	uc002gfb.3	1e-67	Human	UAAAGGAUAACAU	160	96606695	96606905	211
SMEST021174001.1	chr2	225489906	439	-	1	kiaa1429 (RNAi) #1	0.106	0.0405619	0	0	0	94	0	0	0	0	0	0.106	0	0	0	0	0	10	0	0	0	0	0	84	0	0	0	0	0	0.0405619	0	0	dd_Smed_v6_1081_0_1	2734	not7a pseudogene	KF781124.1	0	Smed	CUCGAAAUAUCUA	468	225489438	225490344	907
SMEST021174001.1	chr2	225488836	1430	-	6	Control #1, Control #2, Control #3, kiaa1429 (RNAi) #1, kiaa1429 (RNAi) #2, kiaa1429 (RNAi) #3	0.967	4.49147e-39	89	60	66	119	52	76	0.944	0.967	0.955	0.42	0.577	0.539	84	58	63	50	30	41	5	2	3	69	22	35	4.49147e-39	6.38482e-28	5.56079e-30	6.46705e-14	5.77041e-10	1.06521e-12	dd_Smed_v6_1081_0_1	2734	not7a pseudogene	KF781124.1	0	Smed	UAUAUAACUAUUA	520	225487532	225489358	1827
SMEST021174001.1	chr2	225488929	1337	-	1	kiaa1429 (RNAi) #1	0.129	0.0140995	0	0	0	93	0	0	0	0	0	0.129	0	0	0	0	0	12	0	0	0	0	0	81	0	0	0	0	0	0.0140995	0	0	dd_Smed_v6_1081_0_1	2734	not7a pseudogene	KF781124.1	0	Smed	UACACCAGAUGAG	427	225487532	225489358	1827
SMEST021174001.1	chr2	225488231	2035	-	5	Control #1, Control #2, Control #3, kiaa1429 (RNAi) #2, kiaa1429 (RNAi) #3	0.259	1.11802e-08	167	116	86	0	86	130	0.257	0.259	0.233	0	0.151	0.101	43	30	20	0	13	13	124	86	66	0	73	116	1.11802e-08	2.39331e-06	0.000337302	0	0.00788194	0.0423453	dd_Smed_v6_1081_0_1	2734	not7a pseudogene	KF781124.1	0	Smed	AAUGGGAUUCUUU	1125	225487532	225489358	1827
SMEST021174001.1	chr2	225488297	1969	-	2	Control #1, Control #3	0.269	0.000289447	67	0	31	0	0	0	0.269	0	0.226	0	0	0	18	0	7	0	0	0	49	0	24	0	0	0	0.000289447	0	0.0264428	0	0	0	dd_Smed_v6_1081_0_1	2734	not7a pseudogene	KF781124.1	0	Smed	AUUAGAACUGGGU	1059	225487532	225489358	1827
SMEST021174001.1	chr2	225488417	1849	-	6	Control #1, Control #2, Control #3, kiaa1429 (RNAi) #1, kiaa1429 (RNAi) #2, kiaa1429 (RNAi) #3	0.773	6.84682e-15	63	44	35	74	39	60	0.694	0.773	0.686	0.189	0.333	0.383	43	34	24	14	13	23	19	10	11	60	26	37	6.84682e-15	3.84777e-13	2.29043e-09	0.00412643	0.000324167	1.0445e-06	dd_Smed_v6_1081_0_1	2734	not7a pseudogene	KF781124.1	0	Smed	CAAUGAACUGUUU	939	225487532	225489358	1827
SMEST021174001.1	chr2	225488588	1678	-	1	Control #3	0.145	0.0231479	0	0	76	0	0	0	0	0	0.145	0	0	0	0	0	11	0	0	0	0	0	65	0	0	0	0	0	0.0231479	0	0	0	dd_Smed_v6_1081_0_1	2734	not7a pseudogene	KF781124.1	0	Smed	UUGAGAACUUCUG	768	225487532	225489358	1827
SMEST021174001.1	chr2	225487827	2439	-	6	Control #1, Control #2, Control #3, kiaa1429 (RNAi) #1, kiaa1429 (RNAi) #2, kiaa1429 (RNAi) #3	0.472	1.78484e-13	105	92	107	167	86	147	0.4	0.37	0.472	0.174	0.188	0.212	42	34	50	29	16	31	63	58	56	138	69	115	3.36194e-11	1.48965e-08	1.78484e-13	2.47048e-05	0.0013041	1.78811e-06	dd_Smed_v6_1081_0_1	2734	not7a pseudogene	KF781124.1	0	Smed	AUAUUAACAAUCA	1529	225487532	225489358	1827
SMEST021174001.1	chr2	225488819	1447	-	1	kiaa1429 (RNAi) #3	0.128	0.0394166	0	0	0	0	0	78	0	0	0	0	0	0.128	0	0	0	0	0	10	0	0	0	0	0	68	0	0	0	0	0	0.0394166	dd_Smed_v6_1081_0_1	2734	not7a pseudogene	KF781124.1	0	Smed	UAAUCGAUAAUUU	537	225487532	225489358	1827
SMEST021174001.1	chr2	225488473	1793	-	1	kiaa1429 (RNAi) #2	0.308	0.0478261	0	0	0	0	13	0	0	0	0	0	0.308	0	0	0	0	0	4	0	0	0	0	0	9	0	0	0	0	0	0.0478261	0	dd_Smed_v6_1081_0_1	2734	not7a pseudogene	KF781124.1	0	Smed	AAUUUGACUAUUC	883	225487532	225489358	1827
SMEST021174001.1	chr2	225490043	302	-	3	Control #1, Control #2, Control #3	0.324	0.00300804	46	33	37	0	0	0	0.261	0.303	0.324	0	0	0	12	10	12	0	0	0	34	23	25	0	0	0	0.003587	0.00302402	0.00300804	0	0	0	dd_Smed_v6_1081_0_1	2734	not7a pseudogene	KF781124.1	0	Smed	UAAAGAACGUUCU	605	225489438	225490344	907
SMEST021174001.1	chr2	225489225	1041	-	1	Control #2	0.128	0.0394166	0	78	0	0	0	0	0	0.128	0	0	0	0	0	10	0	0	0	0	0	68	0	0	0	0	0	0.0394166	0	0	0	0	dd_Smed_v6_1081_0_1	2734	not7a pseudogene	KF781124.1	0	Smed	UUAAAGACUCGGG	131	225487532	225489358	1827
SMEST021174001.1	chr2	225488649	1617	-	2	Control #1, Control #2	0.159	0.000989544	184	151	0	0	0	0	0.104	0.159	0	0	0	0	19	24	0	0	0	0	163	127	0	0	0	0	0.0218699	0.000989544	0	0	0	0	dd_Smed_v6_1081_0_1	2734	not7a pseudogene	KF781124.1	0	Smed	AAUGUGAUUUUUU	707	225487532	225489358	1827
SMEST021174001.1	chr2	225489089	1177	-	6	Control #1, Control #2, Control #3, kiaa1429 (RNAi) #1, kiaa1429 (RNAi) #2, kiaa1429 (RNAi) #3	0.717	3.38689e-14	64	53	45	102	35	64	0.578	0.717	0.444	0.354	0.314	0.344	37	38	20	35	11	22	27	15	25	64	24	42	1.43296e-11	3.38689e-14	6.21431e-06	8.76243e-09	0.00145103	2.84389e-06	dd_Smed_v6_1081_0_1	2734	not7a pseudogene	KF781124.1	0	Smed	ACAUGGACUGUGA	267	225487532	225489358	1827
SMEST021174001.1	chr2	225488802	1464	-	2	Control #1, Control #2	0.138	0.0196058	107	94	0	0	0	0	0.131	0.138	0	0	0	0	14	13	0	0	0	0	93	81	0	0	0	0	0.0260483	0.0196058	0	0	0	0	dd_Smed_v6_1081_0_1	2734	not7a pseudogene	KF781124.1	0	Smed	AUUGUGAUUGUAC	554	225487532	225489358	1827
SMEST021174001.1	chr2	225489255	1011	-	2	Control #2, kiaa1429 (RNAi) #3	0.142	0.0161244	0	106	0	0	0	137	0	0.142	0	0	0	0.102	0	15	0	0	0	14	0	91	0	0	0	123	0	0.0161244	0	0	0	0.0272907	dd_Smed_v6_1081_0_1	2734	not7a pseudogene	KF781124.1	0	Smed	CCAAAGACGAUUG	101	225487532	225489358	1827
SMEST021174001.1	chr2	225488920	1346	-	1	kiaa1429 (RNAi) #3	0.116	0.0242395	0	0	0	0	0	95	0	0	0	0	0	0.116	0	0	0	0	0	11	0	0	0	0	0	84	0	0	0	0	0	0.0242395	dd_Smed_v6_1081_0_1	2734	not7a pseudogene	KF781124.1	0	Smed	UGAGGAAACCAAC	436	225487532	225489358	1827
SMEST021174001.1	chr2	225489240	1026	-	1	Control #1	0.124	0.0201094	105	0	0	0	0	0	0.124	0	0	0	0	0	13	0	0	0	0	0	92	0	0	0	0	0	0.0201094	0	0	0	0	0	dd_Smed_v6_1081_0_1	2734	not7a pseudogene	KF781124.1	0	Smed	CUCAAGACUUUAG	116	225487532	225489358	1827
SMEST021174001.1	chr2	225488508	1758	-	6	Control #1, Control #2, Control #3, kiaa1429 (RNAi) #1, kiaa1429 (RNAi) #2, kiaa1429 (RNAi) #3	0.439	3.26322e-13	115	109	70	106	65	110	0.439	0.349	0.29	0.2	0.125	0.182	50	38	20	21	8	20	64	71	49	84	56	90	3.26322e-13	5.93843e-09	7.36019e-05	0.000215194	0.0477734	0.000412942	dd_Smed_v6_1081_0_1	2734	not7a pseudogene	KF781124.1	0	Smed	GUACGGACAAGUU	848	225487532	225489358	1827
SMEST021174001.1	chr2	225488085	2181	-	4	Control #1, Control #2, Control #3, kiaa1429 (RNAi) #1	0.37	1.48965e-08	116	92	70	149	0	0	0.276	0.37	0.357	0.128	0	0	32	34	25	19	0	0	84	58	45	130	0	0	6.01852e-07	1.48965e-08	1.7068e-06	0.00234286	0	0	dd_Smed_v6_1081_0_1	2734	not7a pseudogene	KF781124.1	0	Smed	AUAUUGACAGCUC	1271	225487532	225489358	1827
SMEST021174001.1	chr2	225488685	1581	-	6	Control #1, Control #2, Control #3, kiaa1429 (RNAi) #1, kiaa1429 (RNAi) #2, kiaa1429 (RNAi) #3	0.394	1.37458e-25	270	214	243	425	218	325	0.393	0.379	0.394	0.205	0.258	0.194	106	80	95	87	56	63	164	131	146	337	161	261	1.37458e-25	6.19986e-19	5.60098e-23	9.40238e-15	1.291e-11	8.98615e-11	dd_Smed_v6_1081_0_1	2734	not7a pseudogene	KF781124.1	0	Smed	UUAAUUACUCUGA	671	225487532	225489358	1827
SMEST021174001.1	chr2	225488706	1560	-	6	Control #1, Control #2, Control #3, kiaa1429 (RNAi) #1, kiaa1429 (RNAi) #2, kiaa1429 (RNAi) #3	0.789	4.76412e-100	342	270	289	495	261	391	0.789	0.747	0.756	0.352	0.412	0.318	270	201	217	174	107	123	72	68	70	321	153	264	4.76412e-100	5.93279e-71	3.19338e-78	3.62563e-40	5.04856e-27	2.8088e-27	dd_Smed_v6_1081_0_1	2734	not7a pseudogene	KF781124.1	0	Smed	GCCCGAACACUUU	650	225487532	225489358	1827
SMEST021174001.1	chr2	225488987	1279	-	5	Control #1, Control #2, Control #3, kiaa1429 (RNAi) #1, kiaa1429 (RNAi) #3	0.299	9.80946e-06	66	77	59	127	0	117	0.297	0.299	0.271	0.15	0	0.112	19	23	16	19	0	13	45	54	43	108	0	103	0.000135507	9.80946e-06	0.000989024	0.0021941	0	0.0205197	dd_Smed_v6_1081_0_1	2734	not7a pseudogene	KF781124.1	0	Smed	AUGAGAACUUUGA	369	225487532	225489358	1827
SMEST021174001.1	chr2	225488336	1930	-	3	Control #1, Control #2, Control #3	0.706	1.15759e-05	34	30	17	0	0	0	0.412	0.533	0.706	0	0	0	14	16	12	0	0	0	20	14	5	0	0	0	0.000110862	1.15759e-05	0.000115924	0	0	0	dd_Smed_v6_1081_0_1	2734	not7a pseudogene	KF781124.1	0	Smed	AAACGAACUUUGU	1020	225487532	225489358	1827
SMEST021174001.1	chr2	225488906	1360	-	5	Control #1, Control #2, Control #3, kiaa1429 (RNAi) #1, kiaa1429 (RNAi) #3	0.32	5.6926e-05	58	50	50	105	0	94	0.31	0.24	0.32	0.133	0	0.117	18	12	16	14	0	11	40	38	34	91	0	83	5.6926e-05	0.00378835	0.000213339	0.0120664	0	0.0241928	dd_Smed_v6_1081_0_1	2734	not7a pseudogene	KF781124.1	0	Smed	CGAAUAACGAUGA	450	225487532	225489358	1827
SMEST021174001.1	chr2	225487816	2450	-	2	Control #1, Control #3	0.148	0.0192797	89	0	88	0	0	0	0.135	0	0.148	0	0	0	12	0	13	0	0	0	77	0	75	0	0	0	0.0318856	0	0.0192797	0	0	0	dd_Smed_v6_1081_0_1	2734	not7a pseudogene	KF781124.1	0	Smed	CAGUAAACUGCAU	1540	225487532	225489358	1827
SMEST021174001.1	chr2	225488864	1402	-	2	Control #1, kiaa1429 (RNAi) #2	0.169	0.0114026	88	0	0	0	60	0	0.161	0	0	0	0.169	0	14	0	0	0	10	0	73	0	0	0	49	0	0.0114026	0	0	0	0.0146666	0	dd_Smed_v6_1081_0_1	2734	not7a pseudogene	KF781124.1	0	Smed	UCAGAGAUUUGGC	492	225487532	225489358	1827
SMEST021174001.1	chr2	225488306	1960	-	3	Control #1, Control #2, Control #3	0.269	0.00367053	60	50	26	0	0	0	0.233	0.2	0.269	0	0	0	14	10	7	0	0	0	46	40	19	0	0	0	0.00367053	0.0138731	0.0248028	0	0	0	dd_Smed_v6_1081_0_1	2734	not7a pseudogene	KF781124.1	0	Smed	ACUGGGACGAUUA	1050	225487532	225489358	1827
SMEST076529001.1	chr2	73416440	2089	-	6	Control #1, Control #2, Control #3, kiaa1429 (RNAi) #1, kiaa1429 (RNAi) #2, kiaa1429 (RNAi) #3	0.287	2.18624e-08	130	162	162	166	122	165	0.287	0.247	0.241	0.199	0.189	0.188	37	40	39	33	23	31	92	122	123	133	99	134	2.18624e-08	7.79975e-08	1.50762e-07	2.12512e-06	6.97757e-05	7.2993e-06	dd_Smed_v6_475_0_1	2196		uc021vta.1	2e-23	Human	AAUUUGAUUUUGA	171	73416333	73416613	281
SMEST076529001.1	chr2	73416473	2056	-	6	Control #1, Control #2, Control #3, kiaa1429 (RNAi) #1, kiaa1429 (RNAi) #2, kiaa1429 (RNAi) #3	0.994	9.26114e-92	157	161	186	193	127	188	0.994	0.988	0.984	0.912	0.929	0.867	155	158	183	176	118	163	1	2	3	17	9	25	2.02982e-79	7.28432e-80	9.26114e-92	4.54044e-79	3.539e-54	1.13363e-68	dd_Smed_v6_475_0_1	2196		uc021vta.1	2e-23	Human	UUUCAAACAUUUU	138	73416333	73416613	281
SMEST076529001.1	chr2	73423382	818	-	1	kiaa1429 (RNAi) #3	0.145	0.0466345	0	0	0	0	0	55	0	0	0	0	0	0.145	0	0	0	0	0	8	0	0	0	0	0	47	0	0	0	0	0	0.0466345	dd_Smed_v6_475_0_1	2196		uc021vta.1	2e-23	Human	CAAAGUAACCCUG	16	73423366	73423504	139
SMEST076529001.1	chr2	73417150	1588	-	1	kiaa1429 (RNAi) #1	0.12	0.0240966	0	0	0	92	0	0	0	0	0	0.12	0	0	0	0	0	11	0	0	0	0	0	81	0	0	0	0	0	0.0240966	0	0	dd_Smed_v6_475_0_1	2196		uc021vta.1	2e-23	Human	UGUGGUAGCCACC	90	73417056	73417242	187
SMEST076529001.1	chr2	73416400	2129	-	6	Control #1, Control #2, Control #3, kiaa1429 (RNAi) #1, kiaa1429 (RNAi) #2, kiaa1429 (RNAi) #3	0.886	1.06275e-31	82	71	85	85	61	85	0.744	0.886	0.882	0.729	0.627	0.655	61	62	75	62	37	55	21	8	10	23	22	29	5.92287e-23	7.89876e-27	1.06275e-31	4.25903e-23	6.09522e-13	4.23716e-19	dd_Smed_v6_475_0_1	2196		uc021vta.1	2e-23	Human	UUGAAAACGUUAU	211	73416333	73416613	281
SMEST076529001.1	chr2	73416929	1752	-	1	kiaa1429 (RNAi) #1	0.216	0.0140503	0	0	0	37	0	0	0	0	0	0.216	0	0	0	0	0	8	0	0	0	0	0	29	0	0	0	0	0	0.0140503	0	0	dd_Smed_v6_475_0_1	2196		uc021vta.1	2e-23	Human	CAUUACAUAAACC	44	73416885	73416998	114
SMEST076529001.1	chr2	73416481	2048	-	6	Control #1, Control #2, Control #3, kiaa1429 (RNAi) #1, kiaa1429 (RNAi) #2, kiaa1429 (RNAi) #3	0.82	4.43295e-59	182	181	208	209	144	200	0.772	0.82	0.787	0.699	0.65	0.692	139	146	159	144	93	137	41	32	43	62	50	61	6.4613e-51	1.78115e-56	4.43295e-59	8.81294e-50	1.51345e-31	7.52264e-48	dd_Smed_v6_475_0_1	2196		uc021vta.1	2e-23	Human	AAUGCUACUUUCA	130	73416333	73416613	281
SMEST076529001.1	chr2	73416461	2068	-	6	Control #1, Control #2, Control #3, kiaa1429 (RNAi) #1, kiaa1429 (RNAi) #2, kiaa1429 (RNAi) #3	1	6.9663e-100	160	198	197	200	139	192	1	0.99	0.99	0.96	0.993	0.968	159	192	195	191	137	182	0	2	2	8	1	6	2.53939e-83	3.79685e-98	6.9663e-100	4.54766e-93	1.03086e-71	1.32352e-89	dd_Smed_v6_475_0_1	2196		uc021vta.1	2e-23	Human	UUAAGAACGCUUU	150	73416333	73416613	281
SMEST076529001.1	chr2	73423220	930	-	1	kiaa1429 (RNAi) #3	0.119	0.0480848	0	0	0	0	0	67	0	0	0	0	0	0.119	0	0	0	0	0	8	0	0	0	0	0	59	0	0	0	0	0	0.0480848	dd_Smed_v6_475_0_1	2196		uc021vta.1	2e-23	Human	ACAAACAUGAAUC	93	73423065	73423315	251
SMEST076529001.1	chr2	73416417	2112	-	6	Control #1, Control #2, Control #3, kiaa1429 (RNAi) #1, kiaa1429 (RNAi) #2, kiaa1429 (RNAi) #3	0.991	3.0365e-61	105	116	123	125	90	125	0.971	0.991	0.984	0.944	0.933	0.912	102	115	121	118	84	114	3	1	2	7	6	11	1.00082e-50	5.9125e-59	3.0365e-61	2.122e-55	8.89868e-40	6.37805e-51	dd_Smed_v6_475_0_1	2196		uc021vta.1	2e-23	Human	UAUCAAACAUUUU	194	73416333	73416613	281
SMEST076529001.1	chr2	73416486	2043	-	2	Control #3, kiaa1429 (RNAi) #1	0.125	0.00157848	0	0	202	212	0	0	0	0	0.125	0.119	0	0	0	0	25	25	0	0	0	0	175	185	0	0	0	0	0.00320297	0.00157848	0	0	dd_Smed_v6_475_0_1	2196		uc021vta.1	2e-23	Human	UCAUGAAUGCUAC	125	73416333	73416613	281
SMEST068628001.1	chr2	164469868	849	+	1	Control #3	0.273	0.0472861	0	0	22	0	0	0	0	0	0.273	0	0	0	0	0	6	0	0	0	0	0	16	0	0	0	0	0	0.0472861	0	0	0	dd_Smed_v6_253_0_1	858	ATPase, H+ transporting, lysosomal 16kDa, V0 subunit c (ATP6V0C)	uc002cqn.3	2e-61	Human	AAAUUGACAAGAA	636	164469232	164469877	646
SMEST068628001.1	chr2	164469546	527	+	5	Control #1, Control #2, Control #3, kiaa1429 (RNAi) #1, kiaa1429 (RNAi) #3	0.333	5.36747e-28	483	407	397	480	0	477	0.279	0.289	0.333	0.119	0	0.12	134	117	132	57	0	57	347	288	264	423	0	419	1.08247e-25	4.78801e-23	5.36747e-28	1.54221e-06	0	6.87694e-07	dd_Smed_v6_253_0_1	858	ATPase, H+ transporting, lysosomal 16kDa, V0 subunit c (ATP6V0C)	uc002cqn.3	2e-61	Human	GGAAUGAUUCUUA	314	164469232	164469877	646
SMEST068628001.1	chr2	164469578	559	+	3	Control #1, Control #2, Control #3	0.197	3.0744e-11	372	309	324	0	0	0	0.197	0.168	0.151	0	0	0	73	52	49	0	0	0	298	257	275	0	0	0	3.0744e-11	1.50165e-07	1.97359e-06	0	0	0	dd_Smed_v6_253_0_1	858	ATPase, H+ transporting, lysosomal 16kDa, V0 subunit c (ATP6V0C)	uc002cqn.3	2e-61	Human	CCUUGGAUUAUAU	346	164469232	164469877	646
SMEST068628001.1	chr2	164469359	340	+	6	Control #1, Control #2, Control #3, kiaa1429 (RNAi) #1, kiaa1429 (RNAi) #2, kiaa1429 (RNAi) #3	0.409	4.90185e-27	285	211	215	298	204	253	0.396	0.409	0.393	0.138	0.216	0.162	113	85	84	41	44	41	172	123	130	257	160	212	4.90185e-27	7.84185e-21	2.5358e-20	7.94e-06	3.37941e-08	9.31488e-07	dd_Smed_v6_253_0_1	858	ATPase, H+ transporting, lysosomal 16kDa, V0 subunit c (ATP6V0C)	uc002cqn.3	2e-61	Human	UUAUGGACUAGUU	127	164469232	164469877	646
SMEST068628001.1	chr2	164469630	611	+	6	Control #1, Control #2, Control #3, kiaa1429 (RNAi) #1, kiaa1429 (RNAi) #2, kiaa1429 (RNAi) #3	0.515	5.73176e-34	237	167	192	206	130	235	0.515	0.497	0.49	0.2	0.169	0.174	122	83	94	41	22	41	115	84	98	164	108	194	5.73176e-34	4.6042e-23	9.05501e-26	2.23625e-07	0.000416137	2.76131e-07	dd_Smed_v6_253_0_1	858	ATPase, H+ transporting, lysosomal 16kDa, V0 subunit c (ATP6V0C)	uc002cqn.3	2e-61	Human	CAAACAACUGAAA	398	164469232	164469877	646
SMEST068628001.1	chr2	164469543	524	+	2	Control #1, Control #2	0.109	0.000240689	489	412	0	0	0	0	0.102	0.109	0	0	0	0	50	45	0	0	0	0	439	366	0	0	0	0	0.000240689	0.000277697	0	0	0	0	dd_Smed_v6_253_0_1	858	ATPase, H+ transporting, lysosomal 16kDa, V0 subunit c (ATP6V0C)	uc002cqn.3	2e-61	Human	GUCGGAAUGAUUC	311	164469232	164469877	646
SMEST068628001.1	chr2	164469780	761	+	4	Control #1, Control #2, Control #3, kiaa1429 (RNAi) #3	0.174	1.13684e-10	471	362	276	0	0	291	0.169	0.174	0.156	0	0	0.103	79	63	43	0	0	30	389	299	232	0	0	260	1.13684e-10	8.65203e-09	6.33979e-06	0	0	0.000770776	dd_Smed_v6_253_0_1	858	ATPase, H+ transporting, lysosomal 16kDa, V0 subunit c (ATP6V0C)	uc002cqn.3	2e-61	Human	AUAUUGACCUCGC	548	164469232	164469877	646
SMEST068628001.1	chr2	164469394	375	+	3	Control #1, Control #2, Control #3	0.15	5.05088e-05	295	187	193	0	0	0	0.133	0.118	0.15	0	0	0	39	22	29	0	0	0	254	164	164	0	0	0	5.05088e-05	0.0060846	0.000202872	0	0	0	dd_Smed_v6_253_0_1	858	ATPase, H+ transporting, lysosomal 16kDa, V0 subunit c (ATP6V0C)	uc002cqn.3	2e-61	Human	AAUUGGACUCCAG	162	164469232	164469877	646
SMEST068628001.1	chr2	164469705	686	+	6	Control #1, Control #2, Control #3, kiaa1429 (RNAi) #1, kiaa1429 (RNAi) #2, kiaa1429 (RNAi) #3	0.612	7.9549e-53	287	247	213	224	148	220	0.603	0.612	0.592	0.219	0.203	0.205	173	150	126	49	30	45	114	95	87	175	118	174	7.9549e-53	1.08808e-45	3.02212e-38	1.63936e-09	3.49305e-06	2.06451e-08	dd_Smed_v6_253_0_1	858	ATPase, H+ transporting, lysosomal 16kDa, V0 subunit c (ATP6V0C)	uc002cqn.3	2e-61	Human	AUUUUGACAAUUU	473	164469232	164469877	646
SMEST068628001.1	chr2	164469645	626	+	6	Control #1, Control #2, Control #3, kiaa1429 (RNAi) #1, kiaa1429 (RNAi) #2, kiaa1429 (RNAi) #3	0.89	1.30668e-99	264	184	202	217	147	238	0.89	0.88	0.866	0.355	0.333	0.319	234	161	174	77	49	76	29	22	27	140	98	162	1.30668e-99	1.77406e-67	3.4203e-71	1.5822e-18	3.6687e-12	4.05211e-17	dd_Smed_v6_253_0_1	858	ATPase, H+ transporting, lysosomal 16kDa, V0 subunit c (ATP6V0C)	uc002cqn.3	2e-61	Human	UGAUUAACUUAAG	413	164469232	164469877	646
SMEST068628001.1	chr2	164469812	793	+	3	Control #1, Control #2, Control #3	0.172	3.52546e-10	480	345	261	0	0	0	0.161	0.159	0.172	0	0	0	77	55	45	0	0	0	402	290	216	0	0	0	3.52546e-10	2.30289e-07	7.92038e-07	0	0	0	dd_Smed_v6_253_0_1	858	ATPase, H+ transporting, lysosomal 16kDa, V0 subunit c (ATP6V0C)	uc002cqn.3	2e-61	Human	UAGUGGACUGUUA	580	164469232	164469877	646
SMEST068628001.1	chr2	164469603	584	+	3	Control #1, Control #2, Control #3	0.112	0.00536736	270	205	231	0	0	0	0.1	0.112	0.108	0	0	0	27	23	25	0	0	0	242	182	206	0	0	0	0.00536736	0.00776257	0.00641817	0	0	0	dd_Smed_v6_253_0_1	858	ATPase, H+ transporting, lysosomal 16kDa, V0 subunit c (ATP6V0C)	uc002cqn.3	2e-61	Human	GCUUUAAUAUUGU	371	164469232	164469877	646
SMEST017801001.1	chr1	205807842	418	+	2	Control #1, Control #3	0.149	3.07253e-16	969	0	624	0	0	0	0.149	0	0.111	0	0	0	144	0	69	0	0	0	825	0	555	0	0	0	3.07253e-16	0	4.99092e-06	0	0	0	dd_Smed_v6_1_0_1	473	Smed01464_V2 hypothetical protein	JX010523.1	0	Smed	CUAUGAAUGAUAA	200	205807642	205807897	256
SMEST017801001.1	chr1	205807856	432	+	6	Control #1, Control #2, Control #3, kiaa1429 (RNAi) #1, kiaa1429 (RNAi) #2, kiaa1429 (RNAi) #3	0.883	2.97177e-99	356	304	231	243	181	269	0.827	0.883	0.826	0.148	0.156	0.112	254	234	166	27	22	25	53	31	35	156	119	198	2.97177e-99	8.8633e-99	1.49014e-64	0.000228271	0.000438122	0.00161515	dd_Smed_v6_1_0_1	473	Smed01464_V2 hypothetical protein	JX010523.1	0	Smed	UAAAAAACAUUUG	214	205807642	205807897	256
SMEST017801001.1	chr1	205807845	421	+	3	Control #1, Control #2, Control #3	0.441	7.51561e-72	861	717	573	0	0	0	0.369	0.421	0.441	0	0	0	318	302	252	0	0	0	543	415	320	0	0	0	9.35301e-70	7.51561e-72	1.5815e-62	0	0	0	dd_Smed_v6_1_0_1	473	Smed01464_V2 hypothetical protein	JX010523.1	0	Smed	UGAAUGAUAAUUA	203	205807642	205807897	256
SMEST051721001.1	chr2	22986036	1280	+	3	Control #1, Control #2, Control #3	0.141	0.000915416	186	148	160	0	0	0	0.141	0.128	0.125	0	0	0	26	19	20	0	0	0	159	129	140	0	0	0	0.000915416	0.00540909	0.00722825	0	0	0	dd_Smed_v6_703_0_1	1470	deoxyhypusine hydroxylase/monooxygenase (DOHH)	uc010xhl.2	6e-70	Human	AAGGAGACUUGUG	310	22985726	22986226	501
SMEST051721001.1	chr2	22985291	575	+	6	Control #1, Control #2, Control #3, kiaa1429 (RNAi) #1, kiaa1429 (RNAi) #2, kiaa1429 (RNAi) #3	0.505	2.65047e-20	163	136	108	122	65	107	0.466	0.471	0.505	0.262	0.25	0.17	76	64	54	32	16	18	87	72	53	90	48	88	2.65047e-20	3.04342e-17	4.26435e-15	1.55318e-07	0.000283932	0.00132733	dd_Smed_v6_703_0_1	1470	deoxyhypusine hydroxylase/monooxygenase (DOHH)	uc010xhl.2	6e-70	Human	CUUAAGACAUUCA	392	22984717	22985685	969
SMEST051721001.1	chr2	22986015	1259	+	1	kiaa1429 (RNAi) #1	0.149	0.00791175	0	0	0	87	0	0	0	0	0	0.149	0	0	0	0	0	13	0	0	0	0	0	74	0	0	0	0	0	0.00791175	0	0	dd_Smed_v6_703_0_1	1470	deoxyhypusine hydroxylase/monooxygenase (DOHH)	uc010xhl.2	6e-70	Human	AACGACAAGGAGC	289	22985726	22986226	501
SMEST051721001.1	chr2	22985546	830	+	1	Control #1	0.2	0.0122873	60	0	0	0	0	0	0.2	0	0	0	0	0	12	0	0	0	0	0	48	0	0	0	0	0	0.0122873	0	0	0	0	0	dd_Smed_v6_703_0_1	1470	deoxyhypusine hydroxylase/monooxygenase (DOHH)	uc010xhl.2	6e-70	Human	UAAAGAACUCGCU	137	22984717	22985685	969
SMEST051721001.1	chr2	22985985	1229	+	1	kiaa1429 (RNAi) #1	0.125	0.0477734	0	0	0	66	0	0	0	0	0	0.125	0	0	0	0	0	8	0	0	0	0	0	56	0	0	0	0	0	0.0477734	0	0	dd_Smed_v6_703_0_1	1470	deoxyhypusine hydroxylase/monooxygenase (DOHH)	uc010xhl.2	6e-70	Human	AAAUGCAAGGAAA	259	22985726	22986226	501
SMEST051721001.1	chr2	22986171	1415	+	1	Control #2	0.118	0.0327117	0	102	0	0	0	0	0	0.118	0	0	0	0	0	12	0	0	0	0	0	90	0	0	0	0	0	0.0327117	0	0	0	0	dd_Smed_v6_703_0_1	1470	deoxyhypusine hydroxylase/monooxygenase (DOHH)	uc010xhl.2	6e-70	Human	CCCAGAAUAUUUU	445	22985726	22986226	501
SMEST051721001.1	chr2	22986100	1344	+	2	Control #1, Control #3	0.102	0.0220246	189	0	166	0	0	0	0.101	0	0.102	0	0	0	19	0	17	0	0	0	170	0	149	0	0	0	0.0220246	0	0.0272472	0	0	0	dd_Smed_v6_703_0_1	1470	deoxyhypusine hydroxylase/monooxygenase (DOHH)	uc010xhl.2	6e-70	Human	AUUAUAAUAUUUA	374	22985726	22986226	501
SMEST051721001.1	chr2	22985264	548	+	1	Control #2	0.142	0.0161244	0	106	0	0	0	0	0	0.142	0	0	0	0	0	15	0	0	0	0	0	91	0	0	0	0	0	0.0161244	0	0	0	0	dd_Smed_v6_703_0_1	1470	deoxyhypusine hydroxylase/monooxygenase (DOHH)	uc010xhl.2	6e-70	Human	AGUAGAACGAUAU	419	22984717	22985685	969
SMEST051721001.1	chr2	22986080	1324	+	6	Control #1, Control #2, Control #3, kiaa1429 (RNAi) #1, kiaa1429 (RNAi) #2, kiaa1429 (RNAi) #3	0.906	6.58769e-99	267	226	234	183	130	173	0.88	0.898	0.906	0.366	0.364	0.335	235	203	212	67	47	58	32	23	22	116	82	115	6.58769e-99	6.44516e-87	3.14332e-92	2.34916e-16	9.48114e-12	3.95914e-14	dd_Smed_v6_703_0_1	1470	deoxyhypusine hydroxylase/monooxygenase (DOHH)	uc010xhl.2	6e-70	Human	UUCGGAACACUUC	354	22985726	22986226	501
SMEST051721001.1	chr2	22985398	682	+	1	Control #2	0.118	0.0327117	0	102	0	0	0	0	0	0.118	0	0	0	0	0	12	0	0	0	0	0	90	0	0	0	0	0	0.0327117	0	0	0	0	dd_Smed_v6_703_0_1	1470	deoxyhypusine hydroxylase/monooxygenase (DOHH)	uc010xhl.2	6e-70	Human	CAAAUGAGCAUGC	285	22984717	22985685	969
SMEST051721001.1	chr2	22986094	1338	+	1	Control #2	0.106	0.0145714	0	189	0	0	0	0	0	0.106	0	0	0	0	0	20	0	0	0	0	0	169	0	0	0	0	0	0.0145714	0	0	0	0	dd_Smed_v6_703_0_1	1470	deoxyhypusine hydroxylase/monooxygenase (DOHH)	uc010xhl.2	6e-70	Human	AAUUUAAUUAUAA	368	22985726	22986226	501
SMEST051721001.1	chr2	22986110	1354	+	6	Control #1, Control #2, Control #3, kiaa1429 (RNAi) #1, kiaa1429 (RNAi) #2, kiaa1429 (RNAi) #3	0.994	7.78903e-87	189	160	160	122	73	129	0.963	0.994	0.981	0.516	0.479	0.504	181	159	157	63	35	65	7	1	3	59	38	64	7.78903e-87	9.8101e-82	3.62821e-78	2.95575e-19	3.17236e-10	7.72428e-19	dd_Smed_v6_703_0_1	1470	deoxyhypusine hydroxylase/monooxygenase (DOHH)	uc010xhl.2	6e-70	Human	UUACAAACUUUUG	384	22985726	22986226	501
SMEST057816001.1	chr3	49297447	2361	-	1	Control #2	0.118	0.0413448	0	110	0	0	0	0	0	0.118	0	0	0	0	0	13	0	0	0	0	0	97	0	0	0	0	0	0.0413448	0	0	0	0	dd_Smed_v6_87_0_1	2537					GAACACAAAGUUU	176	49297271	49297625	355
SMEST057816001.1	chr3	49297517	2291	-	1	kiaa1429 (RNAi) #1	0.109	0.0404405	0	0	0	92	0	0	0	0	0	0.109	0	0	0	0	0	10	0	0	0	0	0	82	0	0	0	0	0	0.0404405	0	0	dd_Smed_v6_87_0_1	2537					ACACGGAGAAAUG	106	49297271	49297625	355
SMEST057816001.1	chr3	49297379	2429	-	6	Control #1, Control #2, Control #3, kiaa1429 (RNAi) #1, kiaa1429 (RNAi) #2, kiaa1429 (RNAi) #3	0.783	8.99403e-92	343	254	200	224	159	236	0.754	0.783	0.769	0.165	0.245	0.136	258	198	153	37	39	32	84	55	46	187	120	203	8.99403e-92	3.30177e-73	1.07848e-56	2.76469e-06	3.84633e-08	4.72768e-05	dd_Smed_v6_87_0_1	2537					UGAAAAACAUUUU	244	49297271	49297625	355
SMEST057816001.1	chr3	49297451	2357	-	2	Control #1, Control #2	0.13	0.00879731	155	99	0	0	0	0	0.12	0.13	0	0	0	0	18	12	0	0	0	0	132	80	0	0	0	0	0.00879731	0.0320968	0	0	0	0	dd_Smed_v6_87_0_1	2537					AAAAGAACACAAA	172	49297271	49297625	355
SMEST057816001.1	chr3	49297893	1961	-	1	Control #1	0.101	0.00360028	309	0	0	0	0	0	0.101	0	0	0	0	0	31	0	0	0	0	0	277	0	0	0	0	0	0.00360028	0	0	0	0	0	dd_Smed_v6_87_0_1	2537					ACAAAUAUCAUUA	221	49297672	49298455	784
SMEST057816001.1	chr3	49297413	2395	-	3	Control #1, Control #2, Control #3	0.31	7.62594e-21	377	293	213	0	0	0	0.284	0.31	0.277	0	0	0	107	90	59	0	0	0	270	200	154	0	0	0	7.62594e-21	2.55407e-18	6.22684e-12	0	0	0	dd_Smed_v6_87_0_1	2537					ACAGAGAUUGAUA	210	49297271	49297625	355
SMEST057816001.1	chr3	49297396	2412	-	5	Control #1, Control #2, Control #3, kiaa1429 (RNAi) #1, kiaa1429 (RNAi) #2	0.731	6.95687e-98	408	305	223	262	161	0	0.708	0.711	0.731	0.107	0.175	0	288	217	163	28	28	0	119	88	60	234	132	0	6.95687e-98	4.22206e-74	1.2029e-56	0.00183354	4.28533e-05	0	dd_Smed_v6_87_0_1	2537					UCAUUAACUGAUU	227	49297271	49297625	355
SMEST057816001.1	chr3	49297367	2441	-	3	Control #1, Control #2, Control #3	0.13	0.00032136	272	206	177	0	0	0	0.129	0.112	0.13	0	0	0	35	23	23	0	0	0	237	182	154	0	0	0	0.00032136	0.00776257	0.00379264	0	0	0	dd_Smed_v6_87_0_1	2537					UGUCAAACUAAUA	256	49297271	49297625	355
SMEST026323001.1	chr3	81877806	733	+	6	Control #1, Control #2, Control #3, kiaa1429 (RNAi) #1, kiaa1429 (RNAi) #2, kiaa1429 (RNAi) #3	0.988	4.76855e-96	225	176	186	196	120	198	0.938	0.988	0.957	0.582	0.703	0.617	211	171	178	114	83	121	14	2	8	82	35	75	4.76855e-96	2.27708e-87	2.34396e-84	1.18975e-35	5.71272e-30	3.42498e-39	dd_Smed_v6_488_0_1	872	RAB1A, member RAS oncogene family (RAB1A)	uc002sdm.3	1e-116	Human	CCAUUUACUUUCU	211	81877595	81877945	351
SMEST026323001.1	chr3	81877869	796	+	5	Control #1, Control #2, Control #3, kiaa1429 (RNAi) #1, kiaa1429 (RNAi) #3	0.331	4.79233e-10	127	110	123	132	0	148	0.331	0.209	0.211	0.129	0	0.155	42	23	26	17	0	23	85	87	97	115	0	125	4.79233e-10	0.000202047	3.56042e-05	0.00635011	0	0.000254417	dd_Smed_v6_488_0_1	872	RAB1A, member RAS oncogene family (RAB1A)	uc002sdm.3	1e-116	Human	CAAUGGAAUGUUU	274	81877595	81877945	351
SMEST026323001.1	chr3	81877829	756	+	6	Control #1, Control #2, Control #3, kiaa1429 (RNAi) #1, kiaa1429 (RNAi) #2, kiaa1429 (RNAi) #3	0.913	6.71442e-65	174	139	158	157	111	177	0.879	0.913	0.898	0.459	0.505	0.449	153	126	141	72	56	79	21	12	16	85	55	97	6.71442e-65	1.16945e-55	1.34737e-60	9.27127e-20	1.10724e-16	5.74212e-22	dd_Smed_v6_488_0_1	872	RAB1A, member RAS oncogene family (RAB1A)	uc002sdm.3	1e-116	Human	UAAUAAACUGAAG	234	81877595	81877945	351
SMEST026323001.1	chr3	81877870	797	+	3	Control #1, Control #2, Control #3	0.255	8.39303e-06	128	110	122	0	0	0	0.15	0.255	0.139	0	0	0	19	28	17	0	0	0	108	82	105	0	0	0	0.0021941	8.39303e-06	0.00618944	0	0	0	dd_Smed_v6_488_0_1	872	RAB1A, member RAS oncogene family (RAB1A)	uc002sdm.3	1e-116	Human	AAUGGAAUGUUUG	275	81877595	81877945	351
SMEST026323001.1	chr3	81877886	813	+	2	Control #2, Control #3	0.167	0.00396912	0	93	96	0	0	0	0	0.151	0.167	0	0	0	0	14	16	0	0	0	0	79	80	0	0	0	0	0.0116509	0.00396912	0	0	0	dd_Smed_v6_488_0_1	872	RAB1A, member RAS oncogene family (RAB1A)	uc002sdm.3	1e-116	Human	AGUCUAAUUUUGU	291	81877595	81877945	351
SMEST026323001.1	chr3	81877857	784	+	4	Control #1, Control #2, Control #3, kiaa1429 (RNAi) #3	0.204	0.000207083	137	114	131	0	0	179	0.161	0.204	0.162	0	0	0.117	22	23	21	0	0	21	115	90	109	0	0	158	0.00112326	0.000207083	0.00185599	0	0	0.00213072	dd_Smed_v6_488_0_1	872	RAB1A, member RAS oncogene family (RAB1A)	uc002sdm.3	1e-116	Human	UUAUGAAUUCAUC	262	81877595	81877945	351
SMEST026323001.1	chr3	81877596	523	+	1	kiaa1429 (RNAi) #1	0.144	0.00799744	0	0	0	90	0	0	0	0	0	0.144	0	0	0	0	0	13	0	0	0	0	0	77	0	0	0	0	0	0.00799744	0	0	dd_Smed_v6_488_0_1	872	RAB1A, member RAS oncogene family (RAB1A)	uc002sdm.3	1e-116	Human	UUAAGGAAUAUGC	1	81877595	81877945	351
SMEST026323001.1	chr3	81877836	763	+	1	Control #3	0.119	0.011397	0	0	160	0	0	0	0	0	0.119	0	0	0	0	0	19	0	0	0	0	0	141	0	0	0	0	0	0.011397	0	0	0	dd_Smed_v6_488_0_1	872	RAB1A, member RAS oncogene family (RAB1A)	uc002sdm.3	1e-116	Human	CUGAAGAUUCUUG	241	81877595	81877945	351
SMEST065858001.1	chr1	7047118	991	-	3	Control #1, Control #2, Control #3	0.191	2.17387e-05	179	163	125	0	0	0	0.112	0.191	0.153	0	0	0	20	31	19	0	0	0	159	131	105	0	0	0	0.0143942	2.17387e-05	0.00217024	0	0	0	dd_Smed_v6_944_0_1	1136	ethylmalonic encephalopathy 1 (ETHE1)	uc002owp.3	3e-93	Human	UUCGUGAUUGAUG	367	7046973	7047487	515
SMEST065858001.1	chr1	7047175	934	-	6	Control #1, Control #2, Control #3, kiaa1429 (RNAi) #1, kiaa1429 (RNAi) #2, kiaa1429 (RNAi) #3	0.783	4.04432e-29	100	92	59	41	21	45	0.77	0.783	0.763	0.439	0.476	0.311	77	72	45	18	10	14	23	20	14	23	11	31	4.04432e-29	2.64721e-27	1.39451e-16	2.83523e-05	0.00181279	0.000844881	dd_Smed_v6_944_0_1	1136	ethylmalonic encephalopathy 1 (ETHE1)	uc002owp.3	3e-93	Human	AAAUUGACAAAGC	310	7046973	7047487	515
SMEST065858001.1	chr1	7047114	995	-	5	Control #1, Control #2, Control #3, kiaa1429 (RNAi) #1, kiaa1429 (RNAi) #3	0.39	4.97919e-15	179	159	130	86	0	82	0.279	0.39	0.388	0.128	0	0.183	50	62	50	11	0	15	129	97	79	75	0	67	4.3416e-10	4.97919e-15	4.49424e-12	0.0237814	0	0.00236902	dd_Smed_v6_944_0_1	1136	ethylmalonic encephalopathy 1 (ETHE1)	uc002owp.3	3e-93	Human	UGAUUGAUGUUAU	371	7046973	7047487	515
SMEST065858001.1	chr1	7047208	901	-	2	Control #1, Control #3	0.282	0.00636113	39	0	24	0	0	0	0.282	0	0.25	0	0	0	11	0	6	0	0	0	28	0	18	0	0	0	0.00636113	0	0.0485733	0	0	0	dd_Smed_v6_944_0_1	1136	ethylmalonic encephalopathy 1 (ETHE1)	uc002owp.3	3e-93	Human	UAAUGAAUAAUUU	277	7046973	7047487	515
SMEST065858001.1	chr1	7047135	974	-	6	Control #1, Control #2, Control #3, kiaa1429 (RNAi) #1, kiaa1429 (RNAi) #2, kiaa1429 (RNAi) #3	0.569	5.71527e-25	182	152	116	77	52	78	0.503	0.546	0.569	0.195	0.231	0.321	91	83	66	15	12	25	90	69	50	62	40	53	5.71527e-25	8.1746e-24	5.27818e-20	0.00228983	0.0038791	2.21753e-06	dd_Smed_v6_944_0_1	1136	ethylmalonic encephalopathy 1 (ETHE1)	uc002owp.3	3e-93	Human	CUUUUAACCGAUA	350	7046973	7047487	515
SMEST065858001.1	chr1	7047291	818	-	1	Control #2	0.143	0.0467792	0	56	0	0	0	0	0	0.143	0	0	0	0	0	8	0	0	0	0	0	48	0	0	0	0	0	0.0467792	0	0	0	0	dd_Smed_v6_944_0_1	1136	ethylmalonic encephalopathy 1 (ETHE1)	uc002owp.3	3e-93	Human	CAGUGGACAAAUG	194	7046973	7047487	515
SMEST065858001.1	chr1	7047346	763	-	4	Control #1, Control #2, Control #3, kiaa1429 (RNAi) #3	0.52	1.5768e-05	45	33	25	0	0	28	0.356	0.485	0.52	0	0	0.393	16	16	13	0	0	11	29	17	12	0	0	17	0.000182474	1.5768e-05	0.000143376	0	0	0.0011313	dd_Smed_v6_944_0_1	1136	ethylmalonic encephalopathy 1 (ETHE1)	uc002owp.3	3e-93	Human	AUAAAUACAUUUU	139	7046973	7047487	515
SMEST065858001.1	chr1	7047379	730	-	5	Control #1, Control #2, Control #3, kiaa1429 (RNAi) #1, kiaa1429 (RNAi) #3	0.421	6.25946e-09	77	67	54	21	0	41	0.421	0.388	0.352	0.286	0	0.195	32	26	19	6	0	8	44	41	35	15	0	33	6.25946e-09	6.66782e-07	2.28179e-05	0.0465494	0	0.0145634	dd_Smed_v6_944_0_1	1136	ethylmalonic encephalopathy 1 (ETHE1)	uc002owp.3	3e-93	Human	AAGGUGACGCUGG	106	7046973	7047487	515
SMEST065858001.1	chr1	7047242	867	-	3	Control #1, Control #2, Control #3	0.385	0.000321264	39	26	32	0	0	0	0.385	0.231	0.281	0	0	0	15	6	9	0	0	0	24	20	23	0	0	0	0.000321264	0.0496603	0.00635145	0	0	0	dd_Smed_v6_944_0_1	1136	ethylmalonic encephalopathy 1 (ETHE1)	uc002owp.3	3e-93	Human	CGUUUAACUAAAU	243	7046973	7047487	515
SMEST065858001.1	chr1	7047157	952	-	4	Control #1, Control #2, Control #3, kiaa1429 (RNAi) #3	0.227	1.86382e-06	158	120	88	0	0	67	0.222	0.217	0.227	0	0	0.119	35	26	20	0	0	8	123	94	68	0	0	59	1.86382e-06	3.46047e-05	0.000344714	0	0	0.0480848	dd_Smed_v6_944_0_1	1136	ethylmalonic encephalopathy 1 (ETHE1)	uc002owp.3	3e-93	Human	CUGCUAACAUGGC	328	7046973	7047487	515
SMEST065858001.1	chr1	7057164	446	-	1	kiaa1429 (RNAi) #1	0.333	0.0465839	0	0	0	12	0	0	0	0	0	0.333	0	0	0	0	0	4	0	0	0	0	0	8	0	0	0	0	0	0.0465839	0	0	dd_Smed_v6_944_0_1	1136	ethylmalonic encephalopathy 1 (ETHE1)	uc002owp.3	3e-93	Human	AUUUAUACUUAAU	30	7056989	7057196	208
SMEST065858001.1	chr1	7047059	1050	-	6	Control #1, Control #2, Control #3, kiaa1429 (RNAi) #1, kiaa1429 (RNAi) #2, kiaa1429 (RNAi) #3	0.73	2.83484e-29	101	115	109	48	29	45	0.73	0.722	0.688	0.5	0.393	0.422	73	83	75	24	11	19	27	32	34	24	17	26	1.70667e-26	2.83484e-29	2.45749e-25	1.84571e-07	0.0011313	1.50668e-05	dd_Smed_v6_944_0_1	1136	ethylmalonic encephalopathy 1 (ETHE1)	uc002owp.3	3e-93	Human	UCUGUAACAUCUU	426	7046973	7047487	515
SMEST065858001.1	chr1	7047131	978	-	3	Control #1, Control #2, Control #3	0.173	4.14441e-05	173	157	116	0	0	0	0.173	0.14	0.164	0	0	0	30	22	19	0	0	0	143	135	97	0	0	0	4.14441e-05	0.00276675	0.00210139	0	0	0	dd_Smed_v6_944_0_1	1136	ethylmalonic encephalopathy 1 (ETHE1)	uc002owp.3	3e-93	Human	UAACCGAUAUUAU	354	7046973	7047487	515
SMEST065858001.1	chr1	7047100	1009	-	6	Control #1, Control #2, Control #3, kiaa1429 (RNAi) #1, kiaa1429 (RNAi) #2, kiaa1429 (RNAi) #3	0.994	5.09311e-91	178	176	146	82	55	91	0.994	0.989	0.993	0.852	0.873	0.867	175	174	145	69	48	78	1	2	1	12	7	12	5.09311e-91	9.41718e-88	5.65671e-75	4.49348e-29	4.82722e-21	8.71058e-34	dd_Smed_v6_944_0_1	1136	ethylmalonic encephalopathy 1 (ETHE1)	uc002owp.3	3e-93	Human	AGUGGAACUGUUC	385	7046973	7047487	515
SMEST065858001.1	chr1	7047394	715	-	1	Control #1	0.155	0.00408929	103	0	0	0	0	0	0.155	0	0	0	0	0	16	0	0	0	0	0	87	0	0	0	0	0	0.00408929	0	0	0	0	0	dd_Smed_v6_944_0_1	1136	ethylmalonic encephalopathy 1 (ETHE1)	uc002owp.3	3e-93	Human	GAACGGAUUUUCA	91	7046973	7047487	515
SMEST080788001.1	chr1	126037045	421	-	3	Control #1, Control #2, Control #3	0.329	1.27668e-06	78	86	71	0	0	0	0.269	0.329	0.282	0	0	0	21	28	20	0	0	0	57	57	51	0	0	0	4.28486e-05	1.27668e-06	7.66297e-05	0	0	0	dd_Smed_v6_692_0_1	1718					ACUAAUACUUUCA	202	126036843	126037465	623
SMEST080788001.1	chr1	126034482	1657	-	3	Control #1, Control #2, Control #3	0.224	1.03957e-05	133	134	131	0	0	0	0.165	0.224	0.176	0	0	0	22	30	23	0	0	0	111	104	108	0	0	0	0.00110445	1.03957e-05	0.000634799	0	0	0	dd_Smed_v6_692_0_1	1718					UAUUUAAUUGCCU	1031	126034421	126035515	1095
SMEST080788001.1	chr1	126035256	883	-	1	kiaa1429 (RNAi) #1	0.14	0.0469188	0	0	0	57	0	0	0	0	0	0.14	0	0	0	0	0	8	0	0	0	0	0	49	0	0	0	0	0	0.0469188	0	0	dd_Smed_v6_692_0_1	1718					AAAAAUAUAUAAU	257	126034421	126035515	1095
SMEST080788001.1	chr1	126037056	410	-	6	Control #1, Control #2, Control #3, kiaa1429 (RNAi) #1, kiaa1429 (RNAi) #2, kiaa1429 (RNAi) #3	0.596	4.0999e-21	117	114	96	121	71	109	0.513	0.596	0.51	0.182	0.183	0.211	60	68	49	22	13	23	57	46	47	99	58	86	3.19427e-17	4.0999e-21	2.5257e-14	0.000129741	0.00734224	6.25813e-05	dd_Smed_v6_692_0_1	1718					AGCGUAACACUAC	213	126036843	126037465	623
SMEST080788001.1	chr1	126035169	970	-	6	Control #1, Control #2, Control #3, kiaa1429 (RNAi) #1, kiaa1429 (RNAi) #2, kiaa1429 (RNAi) #3	0.754	1.57371e-21	78	79	66	93	58	85	0.692	0.734	0.754	0.215	0.345	0.22	54	58	49	20	20	18	24	21	16	73	38	64	3.0981e-19	1.57371e-21	4.05959e-18	0.000104751	1.17174e-05	0.000352811	dd_Smed_v6_692_0_1	1718					UUACGGACUGAAU	344	126034421	126035515	1095
SMEST080788001.1	chr1	126034458	1681	-	3	Control #1, Control #2, Control #3	0.279	2.36058e-05	86	100	89	0	0	0	0.279	0.21	0.258	0	0	0	24	21	23	0	0	0	62	79	66	0	0	0	2.36058e-05	0.000206192	4.91958e-05	0	0	0	dd_Smed_v6_692_0_1	1718					UAAUUGAUUAUUU	1055	126034421	126035515	1095
SMEST080788001.1	chr1	126037078	388	-	3	Control #1, Control #2, Control #3	0.205	6.57921e-05	158	138	123	0	0	0	0.184	0.159	0.205	0	0	0	29	22	25	0	0	0	129	116	97	0	0	0	6.7275e-05	0.00112782	6.57921e-05	0	0	0	dd_Smed_v6_692_0_1	1718					UGACAAACUUAGC	235	126036843	126037465	623
SMEST080788001.1	chr1	126034959	1180	-	1	kiaa1429 (RNAi) #3	0.153	0.0228464	0	0	0	0	0	72	0	0	0	0	0	0.153	0	0	0	0	0	11	0	0	0	0	0	61	0	0	0	0	0	0.0228464	dd_Smed_v6_692_0_1	1718					UCUACCAGUAAAC	554	126034421	126035515	1095
SMEST080788001.1	chr1	126035095	1044	-	1	Control #3	0.183	0.0217077	0	0	60	0	0	0	0	0	0.183	0	0	0	0	0	11	0	0	0	0	0	49	0	0	0	0	0	0.0217077	0	0	0	dd_Smed_v6_692_0_1	1718					UUGGUUACACUGU	418	126034421	126035515	1095
SMEST080788001.1	chr1	126034684	1455	-	3	Control #1, Control #2, Control #3	0.168	0.0023067	105	101	98	0	0	0	0.137	0.168	0.143	0	0	0	14	17	14	0	0	0	88	84	84	0	0	0	0.0119713	0.0023067	0.0118358	0	0	0	dd_Smed_v6_692_0_1	1718					CGGCAGACAUUGU	829	126034421	126035515	1095
SMEST080788001.1	chr1	126034499	1640	-	6	Control #1, Control #2, Control #3, kiaa1429 (RNAi) #1, kiaa1429 (RNAi) #2, kiaa1429 (RNAi) #3	0.994	8.58381e-86	167	158	145	188	93	164	0.994	0.975	0.986	0.775	0.817	0.805	166	154	143	145	76	132	1	4	2	42	17	32	8.58381e-86	1.88533e-75	1.45555e-72	8.18053e-55	3.22638e-31	7.1502e-52	dd_Smed_v6_692_0_1	1718					CGUGAAACUUUCA	1014	126034421	126035515	1095
SMEST080788001.1	chr1	126034671	1468	-	3	Control #1, Control #2, Control #3	0.188	0.00725408	69	72	70	0	0	0	0.188	0.183	0.143	0	0	0	13	13	10	0	0	0	56	58	60	0	0	0	0.00725408	0.00734224	0.0386478	0	0	0	dd_Smed_v6_692_0_1	1718					UAACAGACUCUUG	842	126034421	126035515	1095
SMEST080788001.1	chr1	126037047	419	-	1	Control #2	0.169	0.00669596	0	89	0	0	0	0	0	0.169	0	0	0	0	0	15	0	0	0	0	0	74	0	0	0	0	0	0.00669596	0	0	0	0	dd_Smed_v6_692_0_1	1718					CUACUAAUACUUU	204	126036843	126037465	623
SMEST080788001.1	chr1	126034468	1671	-	6	Control #1, Control #2, Control #3, kiaa1429 (RNAi) #1, kiaa1429 (RNAi) #2, kiaa1429 (RNAi) #3	0.983	4.38805e-59	116	122	106	150	84	132	0.983	0.975	0.981	0.793	0.738	0.733	114	119	104	119	62	96	2	3	2	31	22	35	3.20262e-57	4.38805e-59	1.70507e-51	1.24587e-45	2.92378e-23	6.81765e-35	dd_Smed_v6_692_0_1	1718					UCUCAAACUUUAA	1045	126034421	126035515	1095
SMEST080788001.1	chr1	126037026	440	-	1	Control #3	0.184	0.025417	0	0	49	0	0	0	0	0	0.184	0	0	0	0	0	9	0	0	0	0	0	40	0	0	0	0	0	0.025417	0	0	0	dd_Smed_v6_692_0_1	1718					GUGGUGACUAUAA	183	126036843	126037465	623
SMEST080788001.1	chr1	126037091	375	-	3	Control #1, Control #2, Control #3	0.28	1.94753e-10	176	159	145	0	0	0	0.28	0.27	0.25	0	0	0	49	43	36	0	0	0	126	116	108	0	0	0	1.94753e-10	9.77771e-09	2.36771e-07	0	0	0	dd_Smed_v6_692_0_1	1718					UUGAGGACUUCGC	248	126036843	126037465	623
SMEST080788001.1	chr1	126034768	1371	-	1	Control #1	0.127	0.0395017	80	0	0	0	0	0	0.127	0	0	0	0	0	10	0	0	0	0	0	69	0	0	0	0	0	0.0395017	0	0	0	0	0	dd_Smed_v6_692_0_1	1718					UAAAUAAUUUUAU	745	126034421	126035515	1095
SMEST080788001.1	chr1	126035213	926	-	5	Control #1, Control #2, Control #3, kiaa1429 (RNAi) #1, kiaa1429 (RNAi) #3	0.603	3.17506e-13	81	79	68	93	0	83	0.42	0.468	0.603	0.109	0	0.181	34	36	41	10	0	15	47	41	27	82	0	68	1.43691e-09	1.72313e-10	3.17506e-13	0.0404405	0	0.00238388	dd_Smed_v6_692_0_1	1718					AUGGGAACUUGGU	300	126034421	126035515	1095
SMEST080788001.1	chr1	126034489	1650	-	6	Control #1, Control #2, Control #3, kiaa1429 (RNAi) #1, kiaa1429 (RNAi) #2, kiaa1429 (RNAi) #3	0.801	2.32375e-43	148	141	135	174	82	152	0.764	0.801	0.778	0.356	0.305	0.382	113	113	105	62	25	58	35	28	30	112	57	94	7.49426e-42	2.32375e-43	5.56659e-39	1.60172e-15	2.46941e-06	2.60012e-15	dd_Smed_v6_692_0_1	1718					UCAUUAAUAUUUA	1024	126034421	126035515	1095
SMEST080788001.1	chr1	126034641	1498	-	3	Control #1, Control #2, Control #3	0.268	0.00657291	42	34	46	0	0	0	0.268	0.235	0.196	0	0	0	11	8	9	0	0	0	30	26	37	0	0	0	0.00657291	0.0135909	0.0249502	0	0	0	dd_Smed_v6_692_0_1	1718					UUACAAACAUUUG	872	126034421	126035515	1095
SMEST058066001.1	chr2	169143286	651	+	6	Control #1, Control #2, Control #3, kiaa1429 (RNAi) #1, kiaa1429 (RNAi) #2, kiaa1429 (RNAi) #3	0.557	6.67441e-79	499	405	316	430	259	427	0.556	0.557	0.503	0.181	0.208	0.155	276	225	159	78	54	66	220	179	157	352	205	359	6.67441e-79	1.01161e-64	1.44694e-43	2.40447e-12	1.21951e-09	8.08239e-10	dd_Smed_v6_52_0_1	1146	Smed00968_V2 Y box protein-1	JX010521.1	0	Smed	AUCAAGACGAUAG	274	169143012	169143781	770
SMEST058066001.1	chr2	169143349	714	+	6	Control #1, Control #2, Control #3, kiaa1429 (RNAi) #1, kiaa1429 (RNAi) #2, kiaa1429 (RNAi) #3	0.601	3.73206e-85	591	446	347	531	316	505	0.525	0.528	0.601	0.162	0.12	0.125	310	235	208	86	38	63	281	210	138	444	278	442	3.73206e-85	5.14619e-65	1.37299e-62	3.20921e-12	8.61301e-05	8.8217e-08	dd_Smed_v6_52_0_1	1146	Smed00968_V2 Y box protein-1	JX010521.1	0	Smed	AACACGACUUUAC	337	169143012	169143781	770
SMEST058066001.1	chr2	169143310	675	+	3	Control #1, Control #2, Control #3	0.123	3.63053e-06	489	375	284	0	0	0	0.123	0.123	0.109	0	0	0	60	46	31	0	0	0	428	329	253	0	0	0	3.63053e-06	4.60095e-05	0.00191853	0	0	0	dd_Smed_v6_52_0_1	1146	Smed00968_V2 Y box protein-1	JX010521.1	0	Smed	AUAUGAAUUAUAU	298	169143012	169143781	770
SMEST058066001.1	chr2	169143436	801	+	2	Control #1, Control #2	0.138	1.59121e-07	675	471	0	0	0	0	0.107	0.138	0	0	0	0	72	65	0	0	0	0	602	406	0	0	0	0	5.31929e-06	1.59121e-07	0	0	0	0	dd_Smed_v6_52_0_1	1146	Smed00968_V2 Y box protein-1	JX010521.1	0	Smed	CUAUGUACUGUAG	424	169143012	169143781	770
SMEST058066001.1	chr2	169143396	761	+	6	Control #1, Control #2, Control #3, kiaa1429 (RNAi) #1, kiaa1429 (RNAi) #2, kiaa1429 (RNAi) #3	0.384	1.5211e-52	606	416	337	539	279	540	0.384	0.369	0.359	0.106	0.134	0.11	232	153	121	57	37	59	372	262	216	480	240	478	1.5211e-52	3.58746e-34	2.45737e-27	7.38116e-06	2.42743e-05	1.44302e-06	dd_Smed_v6_52_0_1	1146	Smed00968_V2 Y box protein-1	JX010521.1	0	Smed	CAAUUAACGGAAU	384	169143012	169143781	770
SMEST055237001.1	chr1	257867918	1805	+	2	Control #3, kiaa1429 (RNAi) #1	0.994	2.85413e-84	0	0	71	162	0	0	0	0	0.986	0.994	0	0	0	0	70	161	0	0	0	0	1	1	0	0	0	0	1.15236e-35	2.85413e-84	0	0	dd_Smed_v6_12246_0_1	4164	SEC24 family, member A (S. cerevisiae) (SEC24A)	uc011cxu.2	2e-145	Human	ACCUGUAUAUGUU	386	257867532	257868467	936
SMEST055237001.1	chr1	257872142	3038	+	2	Control #3, kiaa1429 (RNAi) #2	0.615	0.000823799	0	0	12	0	13	0	0	0	0.5	0	0.615	0	0	0	6	0	8	0	0	0	6	0	5	0	0	0	0.0343249	0	0.000823799	0	dd_Smed_v6_12246_0_1	4164	SEC24 family, member A (S. cerevisiae) (SEC24A)	uc011cxu.2	2e-145	Human	UUUAAGACUUCUU	683	257871459	257873272	1814
SMEST055237001.1	chr1	257867920	1807	+	2	Control #3, kiaa1429 (RNAi) #1	0.994	2.85413e-84	0	0	71	162	0	0	0	0	0.986	0.994	0	0	0	0	70	161	0	0	0	0	1	1	0	0	0	0	1.15236e-35	2.85413e-84	0	0	dd_Smed_v6_12246_0_1	4164	SEC24 family, member A (S. cerevisiae) (SEC24A)	uc011cxu.2	2e-145	Human	CUGUAUAUGUUUU	388	257867532	257868467	936
SMEST015282001.1	chr1	21110015	1133	-	6	Control #1, Control #2, Control #3, kiaa1429 (RNAi) #1, kiaa1429 (RNAi) #2, kiaa1429 (RNAi) #3	0.994	2.02982e-79	167	156	146	265	163	260	0.964	0.994	0.993	0.697	0.583	0.691	161	155	145	184	95	179	6	1	1	80	68	80	1.14896e-77	2.02982e-79	5.65671e-75	2.01224e-63	9.33911e-30	2.74558e-62	dd_Smed_v6_751_0_1	1228	protein phosphatase 1, catalytic subunit, beta isozyme (PPP1CB)	uc002rmh.3	0	Human	UGGUUAACAUUUU	130	21109920	21110147	228
SMEST015282001.1	chr1	21119876	569	-	1	Control #1	0.159	0.0378154	63	0	0	0	0	0	0.159	0	0	0	0	0	10	0	0	0	0	0	53	0	0	0	0	0	0.0378154	0	0	0	0	0	dd_Smed_v6_751_0_1	1228	protein phosphatase 1, catalytic subunit, beta isozyme (PPP1CB)	uc002rmh.3	0	Human	UGGAAAACAUUUA	72	21119804	21120139	336
SMEST015282001.1	chr1	21109950	1198	-	6	Control #1, Control #2, Control #3, kiaa1429 (RNAi) #1, kiaa1429 (RNAi) #2, kiaa1429 (RNAi) #3	0.708	2.89743e-18	72	71	80	115	76	107	0.708	0.638	0.588	0.157	0.184	0.181	51	44	47	18	14	19	21	25	33	97	62	86	2.89743e-18	1.12682e-14	2.75481e-15	0.00138492	0.00417948	0.000731172	dd_Smed_v6_751_0_1	1228	protein phosphatase 1, catalytic subunit, beta isozyme (PPP1CB)	uc002rmh.3	0	Human	GCUUGAACUUACU	195	21109920	21110147	228
SMEST015282001.1	chr1	21120052	393	-	3	Control #1, Control #2, Control #3	0.261	4.37171e-07	140	135	89	0	0	0	0.25	0.224	0.261	0	0	0	35	30	23	0	0	0	105	104	65	0	0	0	4.37171e-07	1.03957e-05	4.84425e-05	0	0	0	dd_Smed_v6_751_0_1	1228	protein phosphatase 1, catalytic subunit, beta isozyme (PPP1CB)	uc002rmh.3	0	Human	UUGGUGACUAUGU	85	21119804	21120139	336
SMEST015282001.1	chr1	21109946	1202	-	4	Control #1, Control #2, Control #3, kiaa1429 (RNAi) #2	0.443	2.02031e-07	57	61	62	0	62	0	0.351	0.443	0.29	0	0.161	0	20	27	18	0	10	0	37	34	44	0	52	0	1.13043e-05	2.02031e-07	0.000264099	0	0.014882	0	dd_Smed_v6_751_0_1	1228	protein phosphatase 1, catalytic subunit, beta isozyme (PPP1CB)	uc002rmh.3	0	Human	GAACUUACUUUGU	199	21109920	21110147	228
SMEST015282001.1	chr1	21110007	1141	-	4	Control #1, Control #2, Control #3, kiaa1429 (RNAi) #2	0.417	7.69987e-14	156	145	132	0	150	0	0.342	0.379	0.417	0	0.114	0	53	55	55	0	17	0	102	90	77	0	132	0	5.89297e-12	1.51045e-13	7.69987e-14	0	0.00657674	0	dd_Smed_v6_751_0_1	1228	protein phosphatase 1, catalytic subunit, beta isozyme (PPP1CB)	uc002rmh.3	0	Human	AUUUUGAUAAUUA	138	21109920	21110147	228
SMEST015282001.1	chr1	21120070	375	-	1	Control #2	0.103	0.0422074	0	126	0	0	0	0	0	0.103	0	0	0	0	0	13	0	0	0	0	0	113	0	0	0	0	0	0.0422074	0	0	0	0	dd_Smed_v6_751_0_1	1228	protein phosphatase 1, catalytic subunit, beta isozyme (PPP1CB)	uc002rmh.3	0	Human	AUUCUAACUAUCU	67	21119804	21120139	336
SMEST015282001.1	chr1	21115454	843	-	1	Control #1	0.143	0.0232185	77	0	0	0	0	0	0.143	0	0	0	0	0	11	0	0	0	0	0	66	0	0	0	0	0	0.0232185	0	0	0	0	0	dd_Smed_v6_751_0_1	1228	protein phosphatase 1, catalytic subunit, beta isozyme (PPP1CB)	uc002rmh.3	0	Human	AUUUAGACUUAAU	22	21115432	21115655	224
SMEST015282001.1	chr1	21109973	1175	-	6	Control #1, Control #2, Control #3, kiaa1429 (RNAi) #1, kiaa1429 (RNAi) #2, kiaa1429 (RNAi) #3	0.983	6.78932e-60	118	126	120	199	124	178	0.958	0.968	0.983	0.596	0.659	0.605	113	122	118	118	81	107	5	4	2	80	42	70	5.35337e-54	6.78932e-60	1.61415e-59	1.72443e-37	4.43618e-27	1.09615e-34	dd_Smed_v6_751_0_1	1228	protein phosphatase 1, catalytic subunit, beta isozyme (PPP1CB)	uc002rmh.3	0	Human	UAUAGAACUUUGU	172	21109920	21110147	228
SMEST015282001.1	chr1	21110030	1118	-	6	Control #1, Control #2, Control #3, kiaa1429 (RNAi) #1, kiaa1429 (RNAi) #2, kiaa1429 (RNAi) #3	1	3.72251e-81	170	159	142	261	157	235	0.941	0.994	1	0.525	0.567	0.566	159	158	142	137	89	133	10	1	0	124	68	102	1.19748e-73	3.72251e-81	8.95877e-75	2.05598e-39	2.89411e-27	3.99508e-41	dd_Smed_v6_751_0_1	1228	protein phosphatase 1, catalytic subunit, beta isozyme (PPP1CB)	uc002rmh.3	0	Human	UCACUGACUUUAC	115	21109920	21110147	228
SMEST015282001.1	chr1	21115528	769	-	1	kiaa1429 (RNAi) #1	0.124	0.0239442	0	0	0	89	0	0	0	0	0	0.124	0	0	0	0	0	11	0	0	0	0	0	78	0	0	0	0	0	0.0239442	0	0	dd_Smed_v6_751_0_1	1228	protein phosphatase 1, catalytic subunit, beta isozyme (PPP1CB)	uc002rmh.3	0	Human	AUGGGGAGAAAAC	96	21115432	21115655	224
SMEST049924001.1	chr2	11253820	528	+	6	Control #1, Control #2, Control #3, kiaa1429 (RNAi) #1, kiaa1429 (RNAi) #2, kiaa1429 (RNAi) #3	0.885	1.87085e-63	189	137	122	81	50	83	0.845	0.847	0.885	0.148	0.34	0.133	158	116	108	12	17	11	29	21	14	69	33	72	1.87085e-63	8.44653e-47	2.39484e-46	0.0136037	9.82014e-05	0.0236071	dd_Smed_v6_736_0_1	586					UUAAUAACAUUUA	111	11253709	11253878	170
SMEST049924001.1	chr2	11253737	445	+	1	Control #1	0.125	0.0395848	80	0	0	0	0	0	0.125	0	0	0	0	0	10	0	0	0	0	0	70	0	0	0	0	0	0.0395848	0	0	0	0	0	dd_Smed_v6_736_0_1	586					AAAGAAACGAAAA	28	11253709	11253878	170
SMEST049924001.1	chr2	11253755	463	+	1	Control #1	0.135	0.0163237	111	0	0	0	0	0	0.135	0	0	0	0	0	15	0	0	0	0	0	96	0	0	0	0	0	0.0163237	0	0	0	0	0	dd_Smed_v6_736_0_1	586					CAUGAAACCUUUU	46	11253709	11253878	170
SMEST049924001.1	chr2	11253770	478	+	4	Control #1, Control #2, Control #3, kiaa1429 (RNAi) #2	0.655	1.21301e-32	183	137	142	0	54	0	0.59	0.628	0.655	0	0.148	0	108	86	93	0	8	0	75	51	49	0	46	0	1.21301e-32	2.5236e-27	1.44437e-30	0	0.0464844	0	dd_Smed_v6_736_0_1	586					GUUAAAACCUUUA	61	11253709	11253878	170
SMEST049924001.1	chr2	11253743	451	+	4	Control #1, Control #2, Control #3, kiaa1429 (RNAi) #2	0.274	7.95724e-05	90	74	68	0	33	0	0.233	0.274	0.235	0	0.212	0	21	20	16	0	7	0	69	53	52	0	26	0	0.000186198	7.95724e-05	0.00111904	0	0.0269626	0	dd_Smed_v6_736_0_1	586					ACGAAAACUAUUC	34	11253709	11253878	170
SMEST049924001.1	chr2	11253792	500	+	6	Control #1, Control #2, Control #3, kiaa1429 (RNAi) #1, kiaa1429 (RNAi) #2, kiaa1429 (RNAi) #3	0.951	6.95187e-80	208	162	142	96	56	87	0.902	0.951	0.923	0.167	0.196	0.161	185	154	131	16	11	14	20	8	11	80	45	73	6.95187e-80	3.35033e-72	6.63424e-59	0.00396912	0.00772508	0.00443195	dd_Smed_v6_736_0_1	586					GCUUUAACAUUGU	83	11253709	11253878	170
SMEST049924001.1	chr2	11253733	441	+	1	kiaa1429 (RNAi) #1	0.186	0.0443698	0	0	0	43	0	0	0	0	0	0.186	0	0	0	0	0	8	0	0	0	0	0	35	0	0	0	0	0	0.0443698	0	0	dd_Smed_v6_736_0_1	586					CCACAAAGAAACG	24	11253709	11253878	170
SMEST056926001.1	chr2	65544932	783	-	6	Control #1, Control #2, Control #3, kiaa1429 (RNAi) #1, kiaa1429 (RNAi) #2, kiaa1429 (RNAi) #3	0.857	1.74633e-79	240	189	202	166	140	198	0.837	0.857	0.816	0.434	0.443	0.411	200	162	164	72	62	81	39	27	37	94	78	116	1.74633e-79	3.55609e-66	5.25772e-63	1.80557e-19	3.6162e-17	3.00651e-21	dd_Smed_v6_270_0_1	1667					AUAUGGACAAUUU	52	65544045	65544986	942
SMEST056926001.1	chr2	65544908	807	-	6	Control #1, Control #2, Control #3, kiaa1429 (RNAi) #1, kiaa1429 (RNAi) #2, kiaa1429 (RNAi) #3	0.753	3.44664e-54	225	189	199	175	136	204	0.671	0.681	0.753	0.274	0.235	0.271	151	128	149	48	32	55	74	60	49	127	104	148	3.07598e-49	9.23775e-43	3.44664e-54	8.70129e-11	8.20711e-07	4.47777e-12	dd_Smed_v6_270_0_1	1667					UAGCUUACAUUUA	76	65544045	65544986	942
SMEST056926001.1	chr2	65544902	813	-	5	Control #1, Control #2, Control #3, kiaa1429 (RNAi) #1, kiaa1429 (RNAi) #2	0.456	1.62551e-22	216	180	187	173	124	0	0.417	0.456	0.406	0.134	0.131	0	90	82	76	23	16	0	126	98	111	149	106	0	1.62551e-22	2.74924e-21	8.99416e-19	0.000742023	0.00435181	0	dd_Smed_v6_270_0_1	1667					ACAUUUACGAUUU	82	65544045	65544986	942
SMEST056926001.1	chr2	65544893	822	-	6	Control #1, Control #2, Control #3, kiaa1429 (RNAi) #1, kiaa1429 (RNAi) #2, kiaa1429 (RNAi) #3	0.901	2.78556e-63	183	162	157	149	105	159	0.836	0.901	0.873	0.356	0.288	0.358	153	146	137	53	30	57	30	16	20	96	74	102	1.37736e-60	2.78556e-63	7.69019e-57	1.53253e-13	4.67589e-07	5.30208e-14	dd_Smed_v6_270_0_1	1667					AUUUUGACAUUUU	91	65544045	65544986	942
SMEST037949001.1	chr1	79659905	1550	-	6	Control #1, Control #2, Control #3, kiaa1429 (RNAi) #1, kiaa1429 (RNAi) #2, kiaa1429 (RNAi) #3	0.48	1.11579e-19	159	149	177	190	100	142	0.421	0.48	0.424	0.337	0.34	0.31	67	71	75	64	34	44	92	77	102	126	66	98	6.92474e-17	1.11579e-19	1.19012e-18	3.46355e-15	2.00968e-08	1.58477e-10	dd_Smed_v6_316_0_1	1654	GTPase activating protein (SH3 domain) binding protein 1 (G3BP1)	uc003lum.3	1e-22	Human	AAUUUGACCCAUU	155	79659801	79660062	262
SMEST037949001.1	chr1	79659961	1494	-	5	Control #1, Control #2, Control #3, kiaa1429 (RNAi) #2, kiaa1429 (RNAi) #3	0.169	9.37431e-09	320	286	379	0	264	378	0.169	0.157	0.167	0	0.121	0.106	54	45	63	0	32	40	266	241	315	0	232	338	1.39123e-07	2.31193e-06	9.37431e-09	0	0.000288	0.000165952	dd_Smed_v6_316_0_1	1654	GTPase activating protein (SH3 domain) binding protein 1 (G3BP1)	uc003lum.3	1e-22	Human	CUACUGAUUAUUG	99	79659801	79660062	262
SMEST037949001.1	chr1	79659871	1584	-	2	Control #1, kiaa1429 (RNAi) #3	0.137	0.00740632	131	0	0	0	0	120	0.137	0	0	0	0	0.125	18	0	0	0	0	15	113	0	0	0	0	105	0.00845094	0	0	0	0	0.00740632	dd_Smed_v6_316_0_1	1654	GTPase activating protein (SH3 domain) binding protein 1 (G3BP1)	uc003lum.3	1e-22	Human	CUUUGGAUUAAUU	189	79659801	79660062	262
SMEST037949001.1	chr1	79660205	1298	-	1	kiaa1429 (RNAi) #3	0.111	0.0403138	0	0	0	0	0	90	0	0	0	0	0	0.111	0	0	0	0	0	10	0	0	0	0	0	80	0	0	0	0	0	0.0403138	dd_Smed_v6_316_0_1	1654	GTPase activating protein (SH3 domain) binding protein 1 (G3BP1)	uc003lum.3	1e-22	Human	UUCAAAAAUCACG	94	79660111	79660710	600
SMEST037949001.1	chr1	79659918	1537	-	6	Control #1, Control #2, Control #3, kiaa1429 (RNAi) #1, kiaa1429 (RNAi) #2, kiaa1429 (RNAi) #3	0.992	1.14896e-77	167	134	169	192	87	146	0.964	0.992	0.941	0.62	0.733	0.61	161	129	159	119	63	89	6	1	10	73	23	57	1.14896e-77	1.02561e-65	1.19748e-73	1.66333e-38	1.43237e-23	3.89531e-29	dd_Smed_v6_316_0_1	1654	GTPase activating protein (SH3 domain) binding protein 1 (G3BP1)	uc003lum.3	1e-22	Human	UUAAAGACAAUAA	142	79659801	79660062	262
SMEST037949001.1	chr1	79660421	1082	-	1	kiaa1429 (RNAi) #3	0.121	0.0479842	0	0	0	0	0	66	0	0	0	0	0	0.121	0	0	0	0	0	8	0	0	0	0	0	58	0	0	0	0	0	0.0479842	dd_Smed_v6_316_0_1	1654	GTPase activating protein (SH3 domain) binding protein 1 (G3BP1)	uc003lum.3	1e-22	Human	CUGCAAAGCCGAU	287	79660111	79660710	600
SMEST037949001.1	chr1	79659896	1559	-	6	Control #1, Control #2, Control #3, kiaa1429 (RNAi) #1, kiaa1429 (RNAi) #2, kiaa1429 (RNAi) #3	0.326	8.60439e-11	151	144	173	180	92	127	0.258	0.326	0.272	0.228	0.185	0.206	39	47	47	41	17	26	112	97	126	139	75	100	3.40532e-08	8.60439e-11	7.75241e-10	5.07523e-08	0.000731371	3.6576e-05	dd_Smed_v6_316_0_1	1654	GTPase activating protein (SH3 domain) binding protein 1 (G3BP1)	uc003lum.3	1e-22	Human	CAUUGGAUGUUUU	164	79659801	79660062	262
SMEST037949001.1	chr1	79659977	1478	-	6	Control #1, Control #2, Control #3, kiaa1429 (RNAi) #1, kiaa1429 (RNAi) #2, kiaa1429 (RNAi) #3	0.691	2.56489e-71	333	292	394	498	287	429	0.574	0.691	0.603	0.274	0.269	0.331	190	201	237	136	77	142	141	90	156	361	209	287	6.98212e-56	1.65938e-66	2.56489e-71	1.72144e-27	1.38951e-15	1.22537e-31	dd_Smed_v6_316_0_1	1654	GTPase activating protein (SH3 domain) binding protein 1 (G3BP1)	uc003lum.3	1e-22	Human	GUUAGAACCUUUA	83	79659801	79660062	262
SMEST037949001.1	chr1	79661072	524	-	2	Control #1, Control #2	0.125	0.0137051	156	136	0	0	0	0	0.103	0.125	0	0	0	0	16	17	0	0	0	0	140	119	0	0	0	0	0.0405627	0.0137051	0	0	0	0	dd_Smed_v6_316_0_1	1654	GTPase activating protein (SH3 domain) binding protein 1 (G3BP1)	uc003lum.3	1e-22	Human	UAAGUAACUGCAA	203	79660869	79661305	437
SMEST023205001.1	chr4	43767221	473	-	6	Control #1, Control #2, Control #3, kiaa1429 (RNAi) #1, kiaa1429 (RNAi) #2, kiaa1429 (RNAi) #3	0.969	1.5075e-77	178	151	129	115	75	118	0.943	0.919	0.969	0.304	0.36	0.305	166	137	125	35	27	36	10	12	4	80	48	82	1.5075e-77	1.18214e-61	2.8143e-60	1.4409e-08	4.13226e-07	7.24807e-09	dd_Smed_v6_567_0_1	550	cytochrome b5 type A (microsomal) (CYB5A)	uc002lli.3	3e-29	Human	UAUUUUACUAUUU	83	43767144	43767306	163
SMEST023205001.1	chr4	43767243	451	-	4	Control #1, Control #2, Control #3, kiaa1429 (RNAi) #2	0.199	7.49849e-08	269	251	211	0	120	0	0.178	0.196	0.199	0	0.117	0	48	49	42	0	14	0	221	201	169	0	106	0	1.51763e-07	7.49849e-08	4.00614e-07	0	0.0124736	0	dd_Smed_v6_567_0_1	550	cytochrome b5 type A (microsomal) (CYB5A)	uc002lli.3	3e-29	Human	UUACAAAUUAUUU	61	43767144	43767306	163
SMEST023205001.1	chr4	43767247	447	-	4	Control #1, Control #2, Control #3, kiaa1429 (RNAi) #3	0.402	1.59564e-21	294	265	226	0	0	201	0.317	0.319	0.402	0	0	0.11	93	84	90	0	0	22	200	179	134	0	0	178	6.25167e-20	4.87088e-18	1.59564e-21	0	0	0.00302403	dd_Smed_v6_567_0_1	550	cytochrome b5 type A (microsomal) (CYB5A)	uc002lli.3	3e-29	Human	UUAUUUACAAAUU	57	43767144	43767306	163
SMEST023063001.1	chr4	38146774	782	-	1	Control #2	0.126	0.0112213	0	151	0	0	0	0	0	0.126	0	0	0	0	0	19	0	0	0	0	0	132	0	0	0	0	0	0.0112213	0	0	0	0	dd_Smed_v6_1251_0_1	923	four and a half LIM domains 3 (FHL3)	uc001ccm.3	1e-17	Human	AAUUUUACAGAAC	162	38146633	38146938	306
SMEST023063001.1	chr4	38146697	859	-	3	Control #1, Control #2, Control #3	0.557	2.32086e-10	68	61	55	0	0	0	0.441	0.557	0.527	0	0	0	30	34	29	0	0	0	38	27	26	0	0	0	2.22682e-08	2.32086e-10	2.52878e-09	0	0	0	dd_Smed_v6_1251_0_1	923	four and a half LIM domains 3 (FHL3)	uc001ccm.3	1e-17	Human	AUUUGAACCUUAU	239	38146633	38146938	306
SMEST023063001.1	chr4	38146835	721	-	1	Control #3	0.118	0.0327117	0	0	102	0	0	0	0	0	0.118	0	0	0	0	0	12	0	0	0	0	0	90	0	0	0	0	0	0.0327117	0	0	0	dd_Smed_v6_1251_0_1	923	four and a half LIM domains 3 (FHL3)	uc001ccm.3	1e-17	Human	UCGUCGACAAACC	101	38146633	38146938	306
SMEST023063001.1	chr4	38146744	812	-	3	Control #1, Control #2, Control #3	0.248	2.72283e-06	114	130	97	0	0	0	0.14	0.248	0.134	0	0	0	16	32	13	0	0	0	98	97	84	0	0	0	0.0100502	2.72283e-06	0.0197542	0	0	0	dd_Smed_v6_1251_0_1	923	four and a half LIM domains 3 (FHL3)	uc001ccm.3	1e-17	Human	GUUUUGAUUUUGA	192	38146633	38146938	306
SMEST023063001.1	chr4	38146769	787	-	6	Control #1, Control #2, Control #3, kiaa1429 (RNAi) #1, kiaa1429 (RNAi) #2, kiaa1429 (RNAi) #3	0.964	1.55839e-76	154	165	119	125	61	109	0.922	0.964	0.916	0.312	0.41	0.287	141	159	109	39	25	31	12	6	10	86	36	77	1.48685e-62	1.55839e-76	1.05385e-48	4.50582e-09	1.92009e-07	2.44798e-07	dd_Smed_v6_1251_0_1	923	four and a half LIM domains 3 (FHL3)	uc001ccm.3	1e-17	Human	UACAGAACUGUGC	167	38146633	38146938	306
SMEST023063001.1	chr4	38146738	818	-	3	Control #1, Control #2, Control #3	0.5	2.92725e-15	105	115	89	0	0	0	0.5	0.417	0.393	0	0	0	52	48	35	0	0	0	52	67	54	0	0	0	2.92725e-15	2.0374e-12	5.70523e-09	0	0	0	dd_Smed_v6_1251_0_1	923	four and a half LIM domains 3 (FHL3)	uc001ccm.3	1e-17	Human	AUUUUGAUUUUAU	198	38146633	38146938	306
SMEST023063001.1	chr4	38146724	832	-	5	Control #1, Control #2, Control #3, kiaa1429 (RNAi) #1, kiaa1429 (RNAi) #3	0.534	5.89431e-12	70	73	62	74	0	50	0.386	0.534	0.355	0.189	0	0.2	27	39	22	14	0	10	43	34	40	60	0	40	3.33961e-07	5.89431e-12	1.36174e-05	0.00412643	0	0.0138731	dd_Smed_v6_1251_0_1	923	four and a half LIM domains 3 (FHL3)	uc001ccm.3	1e-17	Human	AGUAUAACUCAAU	212	38146633	38146938	306
SMEST023063001.1	chr4	38146757	799	-	6	Control #1, Control #2, Control #3, kiaa1429 (RNAi) #1, kiaa1429 (RNAi) #2, kiaa1429 (RNAi) #3	0.993	2.70144e-77	147	150	107	129	59	103	0.986	0.993	0.981	0.535	0.561	0.476	145	149	105	69	32	49	2	1	2	60	25	54	1.02208e-73	2.70144e-77	4.57451e-52	1.29e-20	1.35253e-10	4.98846e-14	dd_Smed_v6_1251_0_1	923	four and a half LIM domains 3 (FHL3)	uc001ccm.3	1e-17	Human	CUUUGGACAAUUA	179	38146633	38146938	306
SMEST057324001.1	chr2	68991992	957	-	6	Control #1, Control #2, Control #3, kiaa1429 (RNAi) #1, kiaa1429 (RNAi) #2, kiaa1429 (RNAi) #3	0.888	3.00286e-64	208	172	134	203	105	201	0.815	0.829	0.888	0.433	0.462	0.448	167	141	119	88	48	90	38	29	15	115	56	111	3.00286e-64	5.57537e-56	1.56152e-50	8.02597e-24	1.40365e-13	1.09051e-24	dd_Smed_v6_458_0_1	1003		uc001ugw.3	6e-51	Human	AGUUUAACUUAUA	780	68991946	68992774	829
SMEST057324001.1	chr2	68992017	932	-	4	Control #1, Control #2, Control #3, kiaa1429 (RNAi) #1	0.26	9.27888e-12	279	235	195	276	0	0	0.225	0.26	0.259	0.116	0	0	62	61	50	32	0	0	214	174	143	244	0	0	1.07652e-10	9.27888e-12	5.5631e-10	0.00029471	0	0	dd_Smed_v6_458_0_1	1003		uc001ugw.3	6e-51	Human	GAGCUGAUUUUGA	755	68991946	68992774	829
SMEST057324001.1	chr2	68992011	938	-	3	Control #1, Control #2, Control #3	0.167	8.2885e-07	270	225	180	0	0	0	0.167	0.133	0.161	0	0	0	45	30	29	0	0	0	225	195	151	0	0	0	8.2885e-07	0.000686697	0.000193047	0	0	0	dd_Smed_v6_458_0_1	1003		uc001ugw.3	6e-51	Human	AUUUUGAUGUUUC	761	68991946	68992774	829
SMEST057324001.1	chr2	68992159	790	-	1	Control #2	0.132	0.0320279	0	91	0	0	0	0	0	0.132	0	0	0	0	0	12	0	0	0	0	0	79	0	0	0	0	0	0.0320279	0	0	0	0	dd_Smed_v6_458_0_1	1003		uc001ugw.3	6e-51	Human	AGAUGGACGAACA	613	68991946	68992774	829
SMEST057324001.1	chr2	68992609	340	-	1	kiaa1429 (RNAi) #1	0.126	0.0238369	0	0	0	87	0	0	0	0	0	0.126	0	0	0	0	0	11	0	0	0	0	0	76	0	0	0	0	0	0.0238369	0	0	dd_Smed_v6_458_0_1	1003		uc001ugw.3	6e-51	Human	AAGAACACUAUCA	163	68991946	68992774	829
SMEST057324001.1	chr2	68992090	859	-	2	Control #2, Control #3	0.182	0.000395864	0	150	121	0	0	0	0	0.102	0.182	0	0	0	0	15	22	0	0	0	0	132	99	0	0	0	0	0.0339122	0.000395864	0	0	0	dd_Smed_v6_458_0_1	1003		uc001ugw.3	6e-51	Human	UGGUGGAUAAUUA	682	68991946	68992774	829
SMEST057324001.1	chr2	68992155	794	-	5	Control #1, Control #2, Control #3, kiaa1429 (RNAi) #1, kiaa1429 (RNAi) #3	0.286	6.3852e-06	102	91	62	124	0	120	0.245	0.286	0.258	0.105	0	0.125	25	26	16	13	0	15	77	65	46	111	0	105	1.53753e-05	6.3852e-06	0.00103545	0.0421118	0	0.00740632	dd_Smed_v6_458_0_1	1003		uc001ugw.3	6e-51	Human	GGACGAACAUUAU	617	68991946	68992774	829
SMEST057324001.1	chr2	68992219	730	-	1	kiaa1429 (RNAi) #1	0.157	0.0459985	0	0	0	51	0	0	0	0	0	0.157	0	0	0	0	0	8	0	0	0	0	0	43	0	0	0	0	0	0.0459985	0	0	dd_Smed_v6_458_0_1	1003		uc001ugw.3	6e-51	Human	AGAUAAAGAAGGU	553	68991946	68992774	829
SMEST057324001.1	chr2	68992589	360	-	1	kiaa1429 (RNAi) #1	0.109	0.0404405	0	0	0	92	0	0	0	0	0	0.109	0	0	0	0	0	10	0	0	0	0	0	82	0	0	0	0	0	0.0404405	0	0	dd_Smed_v6_458_0_1	1003		uc001ugw.3	6e-51	Human	AUAUCCAAAAAGA	183	68991946	68992774	829
SMEST057324001.1	chr2	68992000	949	-	6	Control #1, Control #2, Control #3, kiaa1429 (RNAi) #1, kiaa1429 (RNAi) #2, kiaa1429 (RNAi) #3	0.833	3.78001e-77	237	191	150	233	121	225	0.831	0.799	0.833	0.425	0.425	0.404	196	151	125	99	51	91	40	38	25	134	69	134	3.78001e-77	1.85168e-57	3.33262e-50	1.62164e-25	2.78866e-14	1.65583e-23	dd_Smed_v6_458_0_1	1003		uc001ugw.3	6e-51	Human	UCAUUAAUAGUUU	772	68991946	68992774	829
SMEST057324001.1	chr2	68992030	919	-	6	Control #1, Control #2, Control #3, kiaa1429 (RNAi) #1, kiaa1429 (RNAi) #2, kiaa1429 (RNAi) #3	0.316	4.79384e-19	287	231	190	282	139	263	0.316	0.273	0.291	0.164	0.151	0.146	90	63	55	46	21	38	195	168	134	235	118	222	4.79384e-19	2.18926e-12	1.53626e-11	1.76496e-07	0.000764269	5.20117e-06	dd_Smed_v6_458_0_1	1003		uc001ugw.3	6e-51	Human	UGAAAGAUUCUUA	742	68991946	68992774	829
SMEST007739001.1	chr2	98281183	1702	+	4	Control #1, Control #2, Control #3, kiaa1429 (RNAi) #1	0.211	3.56042e-05	149	124	141	144	0	0	0.174	0.211	0.121	0.104	0	0	26	26	17	15	0	0	123	97	123	129	0	0	0.000128912	3.56042e-05	0.0138055	0.0173015	0	0	dd_Smed_v6_375_0_1	1824	RAB28, member RAS oncogene family (RAB28)	uc003gmu.2	5e-57	Human	AUUAUGAUAUGAU	247	98280936	98281305	370
SMEST007739001.1	chr2	98279741	635	+	1	kiaa1429 (RNAi) #3	0.111	0.0403138	0	0	0	0	0	90	0	0	0	0	0	0.111	0	0	0	0	0	10	0	0	0	0	0	80	0	0	0	0	0	0.0403138	dd_Smed_v6_375_0_1	1824	RAB28, member RAS oncogene family (RAB28)	uc003gmu.2	5e-57	Human	CCAAUAAUCAUCU	93	98279107	98279836	730
SMEST007739001.1	chr2	98281016	1535	+	5	Control #1, Control #2, Control #3, kiaa1429 (RNAi) #1, kiaa1429 (RNAi) #3	0.28	1.36043e-05	94	66	75	130	0	63	0.266	0.182	0.28	0.131	0	0.175	25	12	21	17	0	11	69	54	54	113	0	52	1.36043e-05	0.012744	4.05184e-05	0.00631981	0	0.00808971	dd_Smed_v6_375_0_1	1824	RAB28, member RAS oncogene family (RAB28)	uc003gmu.2	5e-57	Human	UAAAGGACCUUUG	80	98280936	98281305	370
SMEST007739001.1	chr2	98281205	1724	+	3	Control #1, Control #2, Control #3	0.18	0.000367717	133	146	135	0	0	0	0.18	0.137	0.134	0	0	0	24	20	18	0	0	0	109	126	116	0	0	0	0.000367717	0.00327371	0.00851176	0	0	0	dd_Smed_v6_375_0_1	1824	RAB28, member RAS oncogene family (RAB28)	uc003gmu.2	5e-57	Human	CUGUGUACGAUAG	269	98280936	98281305	370
SMEST007739001.1	chr2	98281079	1598	+	1	kiaa1429 (RNAi) #1	0.11	0.0403778	0	0	0	91	0	0	0	0	0	0.11	0	0	0	0	0	10	0	0	0	0	0	81	0	0	0	0	0	0.0403778	0	0	dd_Smed_v6_375_0_1	1824	RAB28, member RAS oncogene family (RAB28)	uc003gmu.2	5e-57	Human	AGAACAAGGUGGA	143	98280936	98281305	370
SMEST007739001.1	chr2	98281120	1639	+	1	Control #1	0.11	0.0177979	164	0	0	0	0	0	0.11	0	0	0	0	0	18	0	0	0	0	0	146	0	0	0	0	0	0.0177979	0	0	0	0	0	dd_Smed_v6_375_0_1	1824	RAB28, member RAS oncogene family (RAB28)	uc003gmu.2	5e-57	Human	ACGAUCACGACGC	184	98280936	98281305	370
SMEST007739001.1	chr2	98281113	1632	+	1	Control #3	0.14	0.0119048	0	0	100	0	0	0	0	0	0.14	0	0	0	0	0	14	0	0	0	0	0	86	0	0	0	0	0	0.0119048	0	0	0	dd_Smed_v6_375_0_1	1824	RAB28, member RAS oncogene family (RAB28)	uc003gmu.2	5e-57	Human	UUACACAACGAUC	177	98280936	98281305	370
SMEST007739001.1	chr2	98280214	965	+	1	Control #2	0.455	0.0175439	0	11	0	0	0	0	0	0.455	0	0	0	0	0	5	0	0	0	0	0	6	0	0	0	0	0	0.0175439	0	0	0	0	dd_Smed_v6_375_0_1	1824	RAB28, member RAS oncogene family (RAB28)	uc003gmu.2	5e-57	Human	UGAAGAACAAAAA	19	98280149	98280235	87
SMEST007739001.1	chr2	98281212	1731	+	6	Control #1, Control #2, Control #3, kiaa1429 (RNAi) #1, kiaa1429 (RNAi) #2, kiaa1429 (RNAi) #3	0.328	8.60439e-11	134	144	125	156	44	111	0.271	0.326	0.328	0.212	0.205	0.315	36	47	41	33	9	35	97	97	84	123	35	76	1.98585e-07	8.60439e-11	9.78106e-10	1.94442e-06	0.0246045	1.29358e-08	dd_Smed_v6_375_0_1	1824	RAB28, member RAS oncogene family (RAB28)	uc003gmu.2	5e-57	Human	CGAUAGAUAGUAA	276	98280936	98281305	370
SMEST007739001.1	chr2	98281146	1665	+	6	Control #1, Control #2, Control #3, kiaa1429 (RNAi) #1, kiaa1429 (RNAi) #2, kiaa1429 (RNAi) #3	0.497	9.96205e-26	193	188	164	191	59	104	0.487	0.497	0.485	0.388	0.368	0.356	94	93	79	73	21	37	99	94	84	115	36	67	9.96205e-26	1.47221e-25	1.53359e-21	1.93363e-18	4.95717e-06	2.11255e-09	dd_Smed_v6_375_0_1	1824	RAB28, member RAS oncogene family (RAB28)	uc003gmu.2	5e-57	Human	GAAGUAACUGCUG	210	98280936	98281305	370
SMEST007739001.1	chr2	98281221	1740	+	6	Control #1, Control #2, Control #3, kiaa1429 (RNAi) #1, kiaa1429 (RNAi) #2, kiaa1429 (RNAi) #3	1	1.02815e-76	147	149	134	179	64	132	0.98	0.993	1	0.832	0.859	0.856	144	148	134	149	55	113	3	1	0	30	9	19	4.71242e-72	1.02815e-76	4.06234e-70	8.96828e-60	4.98799e-24	3.88263e-47	dd_Smed_v6_375_0_1	1824	RAB28, member RAS oncogene family (RAB28)	uc003gmu.2	5e-57	Human	GUAAUAACUUUCC	285	98280936	98281305	370
SMEST007739001.1	chr2	98281188	1707	+	2	Control #1, kiaa1429 (RNAi) #1	0.109	0.0273547	138	0	0	139	0	0	0.109	0	0	0.101	0	0	15	0	0	14	0	0	123	0	0	125	0	0	0.0335704	0	0	0.0273547	0	0	dd_Smed_v6_375_0_1	1824	RAB28, member RAS oncogene family (RAB28)	uc003gmu.2	5e-57	Human	GAUAUGAUAUCAA	252	98280936	98281305	370
SMEST052432001.1	chr2	231467261	1522	-	1	kiaa1429 (RNAi) #1	0.106	0.0420628	0	0	0	123	0	0	0	0	0	0.106	0	0	0	0	0	13	0	0	0	0	0	110	0	0	0	0	0	0.0420628	0	0	dd_Smed_v6_335_0_1	2784	citrate synthase (CS)	uc001sks.1	0	Human	AGAAGAAGGCAUU	63	231467129	231467326	198
SMEST052432001.1	chr2	231450450	2650	-	4	Control #1, Control #2, Control #3, kiaa1429 (RNAi) #1	0.228	0.000190426	113	92	83	131	0	0	0.177	0.228	0.193	0.101	0	0	20	21	16	13	0	0	93	71	67	116	0	0	0.00118977	0.000190426	0.0036989	0.0423453	0	0	dd_Smed_v6_335_0_1	2784	citrate synthase (CS)	uc001sks.1	0	Human	AAGUGGAUAAUAG	162	231450316	231450614	299
SMEST052432001.1	chr2	231450388	2712	-	1	Control #3	0.105	0.0146047	0	0	193	0	0	0	0	0	0.105	0	0	0	0	0	20	0	0	0	0	0	171	0	0	0	0	0	0.0146047	0	0	0	dd_Smed_v6_335_0_1	2784	citrate synthase (CS)	uc001sks.1	0	Human	UCAAACACUUAGC	224	231450316	231450614	299
SMEST052432001.1	chr2	231466928	1807	-	1	kiaa1429 (RNAi) #3	0.132	0.0392395	0	0	0	0	0	76	0	0	0	0	0	0.132	0	0	0	0	0	10	0	0	0	0	0	66	0	0	0	0	0	0.0392395	dd_Smed_v6_335_0_1	2784	citrate synthase (CS)	uc001sks.1	0	Human	UAAAGCAUACCAU	150	231466682	231467080	399
SMEST052432001.1	chr2	231450437	2663	-	6	Control #1, Control #2, Control #3, kiaa1429 (RNAi) #1, kiaa1429 (RNAi) #2, kiaa1429 (RNAi) #3	0.239	1.59541e-06	154	138	114	182	94	164	0.149	0.239	0.186	0.132	0.16	0.104	23	33	21	24	15	17	131	105	92	158	79	147	0.00166746	1.59541e-06	0.000673209	0.00108973	0.00252894	0.0143082	dd_Smed_v6_335_0_1	2784	citrate synthase (CS)	uc001sks.1	0	Human	CAUCGGAUUAUGA	175	231450316	231450614	299
SMEST052432001.1	chr2	231467305	1478	-	1	Control #1	0.135	0.0390529	74	0	0	0	0	0	0.135	0	0	0	0	0	10	0	0	0	0	0	64	0	0	0	0	0	0.0390529	0	0	0	0	0	dd_Smed_v6_335_0_1	2784	citrate synthase (CS)	uc001sks.1	0	Human	AGAGGAAUCAAAG	19	231467129	231467326	198
SMEST052432001.1	chr2	231450360	2740	-	6	Control #1, Control #2, Control #3, kiaa1429 (RNAi) #1, kiaa1429 (RNAi) #2, kiaa1429 (RNAi) #3	0.991	1.14231e-60	129	116	122	169	91	136	0.953	0.991	0.984	0.631	0.659	0.603	123	115	120	106	60	82	6	1	2	62	31	54	6.87736e-59	5.9125e-59	1.14231e-60	5.80641e-35	4.07837e-21	2.17696e-26	dd_Smed_v6_335_0_1	2784	citrate synthase (CS)	uc001sks.1	0	Human	UUAGUGACCAUAA	252	231450316	231450614	299
SMEST052432001.1	chr2	231466878	1857	-	1	kiaa1429 (RNAi) #2	0.101	0.0335214	0	0	0	0	120	0	0	0	0	0	0.101	0	0	0	0	0	12	0	0	0	0	0	107	0	0	0	0	0	0.0335214	0	dd_Smed_v6_335_0_1	2784	citrate synthase (CS)	uc001sks.1	0	Human	ACGAAGACUCGAU	196	231466682	231467080	399
SMEST052432001.1	chr2	231450390	2710	-	6	Control #1, Control #2, Control #3, kiaa1429 (RNAi) #1, kiaa1429 (RNAi) #2, kiaa1429 (RNAi) #3	0.891	1.3739e-76	215	182	193	263	127	240	0.869	0.873	0.891	0.426	0.409	0.467	185	158	171	112	52	112	28	23	21	151	75	128	1.3739e-76	1.6396e-65	3.3394e-73	7.16861e-29	1.25244e-13	1.66432e-30	dd_Smed_v6_335_0_1	2784	citrate synthase (CS)	uc001sks.1	0	Human	AUUCAAACACUUA	222	231450316	231450614	299
SMEST052432001.1	chr2	231450371	2729	-	6	Control #1, Control #2, Control #3, kiaa1429 (RNAi) #1, kiaa1429 (RNAi) #2, kiaa1429 (RNAi) #3	0.915	1.73316e-61	153	144	152	214	113	170	0.915	0.84	0.868	0.416	0.357	0.391	140	121	132	89	40	66	13	23	20	125	72	103	1.73316e-61	9.46882e-49	1.82709e-55	5.06563e-23	2.49999e-10	4.39992e-17	dd_Smed_v6_335_0_1	2784	citrate synthase (CS)	uc001sks.1	0	Human	UUGUAAACUAUUU	241	231450316	231450614	299
SMEST052432001.1	chr2	231467061	1674	-	1	kiaa1429 (RNAi) #3	0.134	0.0235462	0	0	0	0	0	82	0	0	0	0	0	0.134	0	0	0	0	0	11	0	0	0	0	0	71	0	0	0	0	0	0.0235462	dd_Smed_v6_335_0_1	2784	citrate synthase (CS)	uc001sks.1	0	Human	CAAAAGAAUGGGC	17	231466682	231467080	399
SMEST052432001.1	chr2	231459789	2432	-	1	kiaa1429 (RNAi) #1	0.107	0.0270872	0	0	0	131	0	0	0	0	0	0.107	0	0	0	0	0	14	0	0	0	0	0	117	0	0	0	0	0	0.0270872	0	0	dd_Smed_v6_335_0_1	2784	citrate synthase (CS)	uc001sks.1	0	Human	AAAAGCAAAAUUG	53	231459736	231459945	210
SMEST052432001.1	chr2	231459792	2429	-	1	kiaa1429 (RNAi) #1	0.113	0.0170279	0	0	0	133	0	0	0	0	0	0.113	0	0	0	0	0	15	0	0	0	0	0	118	0	0	0	0	0	0.0170279	0	0	dd_Smed_v6_335_0_1	2784	citrate synthase (CS)	uc001sks.1	0	Human	AAAAAAAGCAAAA	56	231459736	231459945	210
SMEST052432001.1	chr2	231466788	1947	-	1	Control #3	0.117	0.0168885	0	0	128	0	0	0	0	0	0.117	0	0	0	0	0	15	0	0	0	0	0	113	0	0	0	0	0	0.0168885	0	0	0	dd_Smed_v6_335_0_1	2784	citrate synthase (CS)	uc001sks.1	0	Human	GCAUAGACAAUAC	106	231466682	231467080	399
SMEST068863001.1	chr2	259390896	832	+	6	Control #1, Control #2, Control #3, kiaa1429 (RNAi) #1, kiaa1429 (RNAi) #2, kiaa1429 (RNAi) #3	0.617	1.20077e-23	120	97	83	67	51	63	0.617	0.531	0.59	0.194	0.216	0.143	74	51	49	13	11	9	46	45	34	54	40	54	1.20077e-23	3.30479e-15	4.42588e-15	0.00230438	0.00740893	0.0270176	dd_Smed_v6_491_0_1	861	RAB7A, member RAS oncogene family (RAB7A)	uc003eks.1	2e-115	Human	UUAUUGAUUAUUC	151	259390745	259390925	181
SMEST068863001.1	chr2	259390917	853	+	1	Control #2	0.24	0.0491388	0	25	0	0	0	0	0	0.24	0	0	0	0	0	6	0	0	0	0	0	19	0	0	0	0	0	0.0491388	0	0	0	0	dd_Smed_v6_491_0_1	861	RAB7A, member RAS oncogene family (RAB7A)	uc003eks.1	2e-115	Human	AAUUUAAUUUUUA	172	259390745	259390925	181
SMEST068863001.1	chr2	259390836	772	+	6	Control #1, Control #2, Control #3, kiaa1429 (RNAi) #1, kiaa1429 (RNAi) #2, kiaa1429 (RNAi) #3	0.876	1.02674e-36	97	103	99	74	45	50	0.876	0.854	0.848	0.365	0.378	0.44	85	88	84	27	17	22	12	15	15	47	28	28	3.33704e-36	1.02674e-36	1.21402e-34	3.97157e-07	8.15897e-05	1.43204e-06	dd_Smed_v6_491_0_1	861	RAB7A, member RAS oncogene family (RAB7A)	uc003eks.1	2e-115	Human	AAAUUGACAAAUA	91	259390745	259390925	181
SMEST068863001.1	chr2	259390828	764	+	3	Control #1, Control #2, Control #3	0.242	5.35399e-05	93	95	93	0	0	0	0.226	0.242	0.226	0	0	0	21	23	21	0	0	0	72	72	72	0	0	0	0.000192495	5.35399e-05	0.000192495	0	0	0	dd_Smed_v6_491_0_1	861	RAB7A, member RAS oncogene family (RAB7A)	uc003eks.1	2e-115	Human	AUGUUGACAAAUU	83	259390745	259390925	181
SMEST068863001.1	chr2	259390876	812	+	6	Control #1, Control #2, Control #3, kiaa1429 (RNAi) #1, kiaa1429 (RNAi) #2, kiaa1429 (RNAi) #3	0.992	1.90164e-76	157	127	109	91	64	79	0.981	0.992	0.972	0.747	0.766	0.709	154	125	106	68	49	56	3	1	3	23	15	23	1.90164e-76	9.61323e-65	1.12027e-51	5.86971e-26	1.896e-19	2.73064e-20	dd_Smed_v6_491_0_1	861	RAB7A, member RAS oncogene family (RAB7A)	uc003eks.1	2e-115	Human	UGUUUAACUGUUU	131	259390745	259390925	181
SMEST068863001.1	chr2	259379399	346	+	1	kiaa1429 (RNAi) #3	0.122	0.0397448	0	0	0	0	0	82	0	0	0	0	0	0.122	0	0	0	0	0	10	0	0	0	0	0	72	0	0	0	0	0	0.0397448	dd_Smed_v6_491_0_1	861	RAB7A, member RAS oncogene family (RAB7A)	uc003eks.1	2e-115	Human	GCCAAGAAAGAUU	149	259379250	259379595	346
SMEST068863001.1	chr2	259390846	782	+	6	Control #1, Control #2, Control #3, kiaa1429 (RNAi) #1, kiaa1429 (RNAi) #2, kiaa1429 (RNAi) #3	0.816	4.11308e-43	136	132	111	84	56	64	0.816	0.803	0.766	0.452	0.393	0.312	111	106	85	38	22	20	25	26	26	46	34	44	4.11308e-43	2.28108e-40	2.99091e-31	4.5718e-11	2.02905e-06	1.41213e-05	dd_Smed_v6_491_0_1	861	RAB7A, member RAS oncogene family (RAB7A)	uc003eks.1	2e-115	Human	AUAUCGACAUUUC	101	259390745	259390925	181
SMEST051516001.1	chr2	21180188	1059	+	4	Control #2, Control #3, kiaa1429 (RNAi) #2, kiaa1429 (RNAi) #3	0.171	0.00205405	0	159	111	0	99	117	0	0.119	0.171	0	0.121	0.111	0	19	19	0	12	13	0	140	92	0	87	104	0	0.0113784	0.00205405	0	0.0325402	0.0205532	dd_Smed_v6_413_0_1	1797	porcupine-like protein (Porcn-a)	EU130791.1	0	Smed	UUAUGAACGAGCU	33943	21179130	21180926	1797
SMEST051516001.1	chr2	21180309	1180	+	3	Control #1, Control #2, Control #3	0.292	4.63457e-08	150	131	108	0	0	0	0.227	0.292	0.241	0	0	0	34	38	26	0	0	0	116	92	82	0	0	0	9.60395e-07	4.63457e-08	3.03139e-05	0	0	0	dd_Smed_v6_413_0_1	1797	porcupine-like protein (Porcn-a)	EU130791.1	0	Smed	GCUAGAACCGUUA	34064	21179130	21180926	1797
SMEST051516001.1	chr2	21180279	1150	+	6	Control #1, Control #2, Control #3, kiaa1429 (RNAi) #1, kiaa1429 (RNAi) #2, kiaa1429 (RNAi) #3	0.854	2.00609e-76	222	176	144	185	126	160	0.851	0.818	0.854	0.355	0.278	0.277	188	144	123	65	35	44	33	32	21	118	91	115	2.00609e-76	1.80211e-55	2.04491e-50	1.20392e-15	8.71203e-08	1.15272e-09	dd_Smed_v6_413_0_1	1797	porcupine-like protein (Porcn-a)	EU130791.1	0	Smed	UUUUUGACAUUUU	34034	21179130	21180926	1797
SMEST051516001.1	chr2	21180248	1119	+	4	Control #1, Control #2, Control #3, kiaa1429 (RNAi) #3	0.275	4.56244e-15	311	251	185	0	0	200	0.258	0.275	0.265	0	0	0.12	80	69	49	0	0	24	230	182	136	0	0	176	4.56244e-15	1.98231e-13	9.66646e-10	0	0	0.00113551	dd_Smed_v6_413_0_1	1797	porcupine-like protein (Porcn-a)	EU130791.1	0	Smed	GCAUGGAUUCUAU	34003	21179130	21180926	1797
SMEST051516001.1	chr2	21180549	1420	+	1	Control #1	0.229	0.0137523	35	0	0	0	0	0	0.229	0	0	0	0	0	8	0	0	0	0	0	27	0	0	0	0	0	0.0137523	0	0	0	0	0	dd_Smed_v6_413_0_1	1797	porcupine-like protein (Porcn-a)	EU130791.1	0	Smed	GUCAACAUAAUGA	34304	21179130	21180926	1797
SMEST051516001.1	chr2	21180210	1081	+	6	Control #1, Control #2, Control #3, kiaa1429 (RNAi) #1, kiaa1429 (RNAi) #2, kiaa1429 (RNAi) #3	0.66	4.93022e-43	236	213	151	158	120	157	0.59	0.64	0.66	0.231	0.218	0.205	138	135	99	36	26	32	96	76	51	120	93	124	1.42544e-41	4.93022e-43	5.27854e-33	2.77592e-07	9.66372e-06	3.65754e-06	dd_Smed_v6_413_0_1	1797	porcupine-like protein (Porcn-a)	EU130791.1	0	Smed	UGUCGGACAAUUC	33965	21179130	21180926	1797
SMEST051516001.1	chr2	21180354	1225	+	3	Control #1, Control #2, Control #3	0.181	0.00222262	112	94	86	0	0	0	0.125	0.181	0.14	0	0	0	14	17	12	0	0	0	98	77	74	0	0	0	0.0263009	0.00222262	0.0316598	0	0	0	dd_Smed_v6_413_0_1	1797	porcupine-like protein (Porcn-a)	EU130791.1	0	Smed	CCAAUUACACUUC	34109	21179130	21180926	1797
SMEST051516001.1	chr2	21179421	292	+	5	Control #1, Control #2, Control #3, kiaa1429 (RNAi) #1, kiaa1429 (RNAi) #3	0.504	1.89223e-16	115	90	96	107	0	87	0.504	0.433	0.448	0.178	0	0.149	58	39	43	19	0	13	57	51	53	88	0	74	1.89223e-16	1.91937e-10	7.8807e-12	0.000740008	0	0.00791175	dd_Smed_v6_413_0_1	1797	porcupine-like protein (Porcn-a)	EU130791.1	0	Smed	CAAUCAACAGUUU	33176	21179130	21180926	1797
SMEST051516001.1	chr2	21179592	463	+	1	kiaa1429 (RNAi) #1	0.112	0.0402482	0	0	0	89	0	0	0	0	0	0.112	0	0	0	0	0	10	0	0	0	0	0	79	0	0	0	0	0	0.0402482	0	0	dd_Smed_v6_413_0_1	1797	porcupine-like protein (Porcn-a)	EU130791.1	0	Smed	AAAUUGACCAGCC	33347	21179130	21180926	1797
SMEST051516001.1	chr2	21180640	1511	+	3	Control #1, Control #2, Control #3	0.647	1.4242e-11	55	49	51	0	0	0	0.436	0.612	0.647	0	0	0	24	30	33	0	0	0	31	19	18	0	0	0	3.25586e-07	3.4555e-10	1.4242e-11	0	0	0	dd_Smed_v6_413_0_1	1797	porcupine-like protein (Porcn-a)	EU130791.1	0	Smed	UUAUUGAUUUUGA	34395	21179130	21180926	1797
SMEST051516001.1	chr2	21179684	555	+	2	Control #2, kiaa1429 (RNAi) #2	0.231	0.0249502	0	46	0	0	26	0	0	0.196	0	0	0.231	0	0	9	0	0	6	0	0	37	0	0	20	0	0	0.0249502	0	0	0.0496603	0	dd_Smed_v6_413_0_1	1797	porcupine-like protein (Porcn-a)	EU130791.1	0	Smed	GAAAAAACUACCA	33439	21179130	21180926	1797
SMEST051516001.1	chr2	21179865	736	+	4	Control #1, Control #2, Control #3, kiaa1429 (RNAi) #1	0.26	3.99984e-06	106	104	106	112	0	0	0.255	0.26	0.226	0.107	0	0	27	27	24	12	0	0	79	77	82	100	0	0	1.53658e-05	3.99984e-06	0.00010531	0.0332176	0	0	dd_Smed_v6_413_0_1	1797	porcupine-like protein (Porcn-a)	EU130791.1	0	Smed	UUAUUAACAGCAU	33620	21179130	21180926	1797
SMEST051516001.1	chr2	21180449	1320	+	3	Control #1, Control #2, Control #3	0.234	8.35798e-10	222	182	195	0	0	0	0.234	0.231	0.205	0	0	0	52	42	40	0	0	0	170	140	155	0	0	0	8.35798e-10	9.55047e-08	3.8057e-07	0	0	0	dd_Smed_v6_413_0_1	1797	porcupine-like protein (Porcn-a)	EU130791.1	0	Smed	AUCGGGACUUUUG	34204	21179130	21180926	1797
SMEST051516001.1	chr2	21180260	1131	+	3	Control #1, Control #2, Control #3	0.203	2.11245e-06	294	231	183	0	0	0	0.137	0.152	0.203	0	0	0	40	35	37	0	0	0	252	196	145	0	0	0	3.07986e-05	5.91049e-05	2.11245e-06	0	0	0	dd_Smed_v6_413_0_1	1797	porcupine-like protein (Porcn-a)	EU130791.1	0	Smed	UCCUGGAUAUUAU	34015	21179130	21180926	1797
SMEST051516001.1	chr2	21180482	1353	+	4	Control #1, Control #2, Control #3, kiaa1429 (RNAi) #2	0.338	5.76658e-13	177	139	159	0	87	0	0.333	0.338	0.333	0	0.138	0	59	47	53	0	12	0	118	92	106	0	75	0	5.76658e-13	7.35014e-11	6.71444e-12	0	0.013868	0	dd_Smed_v6_413_0_1	1797	porcupine-like protein (Porcn-a)	EU130791.1	0	Smed	UUUCGGACACGUU	34237	21179130	21180926	1797
SMEST051516001.1	chr2	21179339	210	+	1	kiaa1429 (RNAi) #3	0.123	0.0478804	0	0	0	0	0	65	0	0	0	0	0	0.123	0	0	0	0	0	8	0	0	0	0	0	57	0	0	0	0	0	0.0478804	dd_Smed_v6_413_0_1	1797	porcupine-like protein (Porcn-a)	EU130791.1	0	Smed	UACAAGAGGAAUC	33094	21179130	21180926	1797
SMEST051516001.1	chr2	21180596	1467	+	4	Control #1, Control #2, Control #3, kiaa1429 (RNAi) #1	0.565	1.24527e-08	51	46	60	43	0	0	0.529	0.565	0.483	0.279	0	0	27	26	29	12	0	0	24	20	31	31	0	0	1.24527e-08	1.86565e-08	3.01524e-08	0.00341579	0	0	dd_Smed_v6_413_0_1	1797	porcupine-like protein (Porcn-a)	EU130791.1	0	Smed	UCAGAAACUAAAG	34351	21179130	21180926	1797
SMEST051516001.1	chr2	21180419	1290	+	4	Control #1, Control #2, Control #3, kiaa1429 (RNAi) #3	0.161	0.000671339	165	141	143	0	0	114	0.128	0.135	0.161	0	0	0.105	21	19	23	0	0	12	143	122	120	0	0	102	0.00455948	0.00532118	0.000671339	0	0	0.0333082	dd_Smed_v6_413_0_1	1797	porcupine-like protein (Porcn-a)	EU130791.1	0	Smed	ACAAGGACCAUUU	34174	21179130	21180926	1797
SMEST051516001.1	chr2	21179282	153	+	3	Control #1, Control #2, Control #3	0.179	0.00403964	85	78	100	0	0	0	0.153	0.179	0.16	0	0	0	13	14	16	0	0	0	72	64	84	0	0	0	0.0190999	0.0042301	0.00403964	0	0	0	dd_Smed_v6_413_0_1	1797	porcupine-like protein (Porcn-a)	EU130791.1	0	Smed	AAUCGGACUGGGU	33037	21179130	21180926	1797
SMEST051516001.1	chr2	21180556	1427	+	3	Control #1, Control #2, Control #3	0.282	0.00636113	31	39	39	0	0	0	0.258	0.231	0.282	0	0	0	8	9	11	0	0	0	23	30	28	0	0	0	0.0130485	0.02359	0.00636113	0	0	0	dd_Smed_v6_413_0_1	1797	porcupine-like protein (Porcn-a)	EU130791.1	0	Smed	UAAUGAACAAUGU	34311	21179130	21180926	1797
SMEST051516001.1	chr2	21179621	492	+	3	Control #1, Control #2, Control #3	0.289	0.000972789	66	58	45	0	0	0	0.152	0.276	0.289	0	0	0	10	16	13	0	0	0	56	42	32	0	0	0	0.0381937	0.000972789	0.00174973	0	0	0	dd_Smed_v6_413_0_1	1797	porcupine-like protein (Porcn-a)	EU130791.1	0	Smed	AGAUGGACAUCGA	33376	21179130	21180926	1797
SMEST051516001.1	chr2	21180472	1343	+	3	Control #1, Control #2, Control #3	0.181	7.21938e-05	207	149	166	0	0	0	0.14	0.181	0.145	0	0	0	29	27	24	0	0	0	178	122	142	0	0	0	0.000491683	7.21938e-05	0.00104196	0	0	0	dd_Smed_v6_413_0_1	1797	porcupine-like protein (Porcn-a)	EU130791.1	0	Smed	CAUAUUACUUUUU	34227	21179130	21180926	1797
SMEST051516001.1	chr2	21179221	92	+	3	Control #1, Control #2, Control #3	0.166	0.00012673	172	151	129	0	0	0	0.163	0.166	0.132	0	0	0	28	25	17	0	0	0	144	126	112	0	0	0	0.00012673	0.000585938	0.0135152	0	0	0	dd_Smed_v6_413_0_1	1797	porcupine-like protein (Porcn-a)	EU130791.1	0	Smed	UAUCGAACGUUAU	32976	21179130	21180926	1797
SMEST051516001.1	chr2	21180413	1284	+	4	Control #1, Control #2, Control #3, kiaa1429 (RNAi) #3	0.311	2.05701e-10	148	131	132	0	0	106	0.311	0.214	0.159	0	0	0.113	46	28	21	0	0	12	102	103	111	0	0	94	2.05701e-10	3.47723e-05	0.00187064	0	0	0.0329254	dd_Smed_v6_413_0_1	1797	porcupine-like protein (Porcn-a)	EU130791.1	0	Smed	UUACGGACAAGGA	34168	21179130	21180926	1797
SMEST051516001.1	chr2	21179934	805	+	5	Control #1, Control #2, Control #3, kiaa1429 (RNAi) #1, kiaa1429 (RNAi) #3	0.355	3.461e-08	101	88	93	104	0	86	0.277	0.307	0.355	0.115	0	0.14	28	27	33	12	0	12	73	61	60	92	0	74	1.87025e-06	2.90538e-06	3.461e-08	0.0328206	0	0.0138264	dd_Smed_v6_413_0_1	1797	porcupine-like protein (Porcn-a)	EU130791.1	0	Smed	CAUAUGACUCGUA	33689	21179130	21180926	1797
SMEST026649001.1	chr3	95211748	4745	+	6	Control #1, Control #2, Control #3, kiaa1429 (RNAi) #1, kiaa1429 (RNAi) #2, kiaa1429 (RNAi) #3	0.769	4.76504e-42	147	115	132	136	89	152	0.769	0.722	0.735	0.449	0.438	0.395	113	83	97	61	39	60	34	32	35	75	50	92	4.76504e-42	2.83484e-29	3.09677e-34	6.80028e-17	2.60192e-11	4.60451e-16	dd_Smed_v6_649_0_1	4911	collagen, type II, alpha 1 (COL2A1)	uc001rqv.3	1e-36	Human	GGUAAGACCGAAU	253	95211495	95211914	420
SMEST026649001.1	chr3	95211762	4759	+	6	Control #1, Control #2, Control #3, kiaa1429 (RNAi) #1, kiaa1429 (RNAi) #2, kiaa1429 (RNAi) #3	1	6.11983e-76	145	131	145	144	98	173	0.986	1	1	0.847	0.847	0.837	142	131	144	122	83	144	2	0	0	22	15	28	5.48953e-72	2.25194e-68	6.11983e-76	7.69195e-51	3.9837e-34	4.52504e-59	dd_Smed_v6_649_0_1	4911	collagen, type II, alpha 1 (COL2A1)	uc001rqv.3	1e-36	Human	GUCGAGACUUUGC	267	95211495	95211914	420
SMEST026649001.1	chr3	95211794	4791	+	6	Control #1, Control #2, Control #3, kiaa1429 (RNAi) #1, kiaa1429 (RNAi) #2, kiaa1429 (RNAi) #3	0.992	5.93418e-66	120	125	141	140	83	167	0.983	0.992	0.971	0.829	0.88	0.826	117	123	135	116	73	138	2	1	4	24	10	29	6.06297e-59	1.38722e-63	5.93418e-66	3.82042e-47	6.98817e-32	1.06093e-55	dd_Smed_v6_649_0_1	4911	collagen, type II, alpha 1 (COL2A1)	uc001rqv.3	1e-36	Human	UAAAAGACUUUGU	299	95211495	95211914	420
SMEST026649001.1	chr3	95211784	4781	+	6	Control #1, Control #2, Control #3, kiaa1429 (RNAi) #1, kiaa1429 (RNAi) #2, kiaa1429 (RNAi) #3	0.504	3.95362e-17	123	119	130	118	84	161	0.415	0.504	0.403	0.212	0.226	0.23	51	60	52	25	19	37	72	59	77	93	65	124	2.37968e-13	3.95362e-17	8.46155e-13	1.85534e-05	0.000185618	1.51926e-07	dd_Smed_v6_649_0_1	4911	collagen, type II, alpha 1 (COL2A1)	uc001rqv.3	1e-36	Human	UAUGUGAUUUUAA	289	95211495	95211914	420
SMEST026649001.1	chr3	95208485	4324	+	1	Control #2	0.123	0.0396658	0	81	0	0	0	0	0	0.123	0	0	0	0	0	10	0	0	0	0	0	71	0	0	0	0	0	0.0396658	0	0	0	0	dd_Smed_v6_649_0_1	4911	collagen, type II, alpha 1 (COL2A1)	uc001rqv.3	1e-36	Human	UCCCAAACUUUGA	66	95208419	95208652	234
SMEST026649001.1	chr3	95211838	4835	+	6	Control #1, Control #2, Control #3, kiaa1429 (RNAi) #1, kiaa1429 (RNAi) #2, kiaa1429 (RNAi) #3	0.293	3.18705e-06	100	93	94	106	55	117	0.26	0.293	0.17	0.17	0.145	0.111	26	27	16	18	8	13	74	65	78	88	47	104	7.51618e-06	3.18705e-06	0.00393186	0.00132733	0.0466345	0.0205532	dd_Smed_v6_649_0_1	4911	collagen, type II, alpha 1 (COL2A1)	uc001rqv.3	1e-36	Human	AAUCUGACGCAAU	343	95211495	95211914	420
SMEST026649001.1	chr3	95200517	683	+	1	kiaa1429 (RNAi) #2	0.417	0.0186335	0	0	0	0	12	0	0	0	0	0	0.417	0	0	0	0	0	5	0	0	0	0	0	7	0	0	0	0	0	0.0186335	0	dd_Smed_v6_649_0_1	4911	collagen, type II, alpha 1 (COL2A1)	uc001rqv.3	1e-36	Human	UUAAAAAAAUUGC	19	95200498	95200596	99
SMEST026649001.1	chr3	95211822	4819	+	4	Control #1, Control #2, Control #3, kiaa1429 (RNAi) #3	0.224	1.01459e-05	107	125	121	0	0	151	0.15	0.224	0.174	0	0	0.126	16	28	21	0	0	19	91	97	100	0	0	132	0.009849	1.01459e-05	0.000704567	0	0	0.00235445	dd_Smed_v6_649_0_1	4911	collagen, type II, alpha 1 (COL2A1)	uc001rqv.3	1e-36	Human	GUUGUUACUUUGG	327	95211495	95211914	420
SMEST026649001.1	chr3	95201597	1626	+	1	Control #1	0.261	0.047958	23	0	0	0	0	0	0.261	0	0	0	0	0	6	0	0	0	0	0	17	0	0	0	0	0	0.047958	0	0	0	0	0	dd_Smed_v6_649_0_1	4911	collagen, type II, alpha 1 (COL2A1)	uc001rqv.3	1e-36	Human	GAAACGAGGUGUA	205	95201148	95201804	657
SMEST026649001.1	chr3	95201273	1302	+	1	kiaa1429 (RNAi) #3	0.333	0.0465839	0	0	0	0	0	12	0	0	0	0	0	0.333	0	0	0	0	0	4	0	0	0	0	0	8	0	0	0	0	0	0.0465839	dd_Smed_v6_649_0_1	4911	collagen, type II, alpha 1 (COL2A1)	uc001rqv.3	1e-36	Human	ACCAAAAGGUGAG	125	95201148	95201804	657
SMEST026649001.1	chr3	95198688	87	+	6	Control #1, Control #2, Control #3, kiaa1429 (RNAi) #1, kiaa1429 (RNAi) #2, kiaa1429 (RNAi) #3	0.541	6.5679e-10	38	35	61	41	34	71	0.395	0.371	0.541	0.293	0.382	0.38	15	13	33	12	13	27	23	22	28	29	21	44	0.000307406	0.00133457	6.5679e-10	0.00329042	0.000267324	3.49573e-07	dd_Smed_v6_649_0_1	4911	collagen, type II, alpha 1 (COL2A1)	uc001rqv.3	1e-36	Human	CUCAAAACAUUCA	143	95198602	95198833	232
SMEST064161001.1	chr2	33011234	717	-	6	Control #1, Control #2, Control #3, kiaa1429 (RNAi) #1, kiaa1429 (RNAi) #2, kiaa1429 (RNAi) #3	0.86	9.40022e-51	150	124	143	144	95	152	0.813	0.844	0.86	0.382	0.319	0.349	122	103	123	55	30	53	28	19	20	89	64	99	7.36587e-48	5.90056e-42	9.40022e-51	2.29817e-14	7.14976e-08	1.72224e-13	dd_Smed_v6_698_0_1	954	cell division cycle 42 (CDC42)	uc001bfp.3	1e-110	Human	GUUAUAACUAUUU	104	33010996	33011340	345
SMEST064161001.1	chr2	33011214	737	-	6	Control #1, Control #2, Control #3, kiaa1429 (RNAi) #1, kiaa1429 (RNAi) #2, kiaa1429 (RNAi) #3	1	7.80829e-76	153	126	133	166	114	175	0.987	0.976	1	0.584	0.649	0.583	151	122	133	97	74	102	2	3	0	69	40	73	7.80829e-76	8.44368e-61	1.54949e-69	1.60348e-30	2.81595e-25	2.49599e-32	dd_Smed_v6_698_0_1	954	cell division cycle 42 (CDC42)	uc001bfp.3	1e-110	Human	UUUUUGACUGAAA	124	33010996	33011340	345
SMEST064161001.1	chr2	33011178	773	-	3	Control #1, Control #2, Control #3	0.214	0.000112353	144	103	114	0	0	0	0.16	0.214	0.123	0	0	0	23	22	14	0	0	0	121	81	100	0	0	0	0.000674163	0.000112353	0.0263958	0	0	0	dd_Smed_v6_698_0_1	954	cell division cycle 42 (CDC42)	uc001bfp.3	1e-110	Human	CAGUUAAUAUUAC	160	33010996	33011340	345
SMEST064161001.1	chr2	33011061	890	-	3	Control #1, Control #2, Control #3	0.353	0.000623934	34	48	28	0	0	0	0.353	0.208	0.25	0	0	0	12	10	7	0	0	0	22	38	21	0	0	0	0.000623934	0.0136587	0.0255272	0	0	0	dd_Smed_v6_698_0_1	954	cell division cycle 42 (CDC42)	uc001bfp.3	1e-110	Human	UAGUUAACUUCCU	277	33010996	33011340	345
SMEST064161001.1	chr2	33011282	669	-	3	Control #1, Control #2, Control #3	0.198	0.00121069	115	91	101	0	0	0	0.113	0.198	0.13	0	0	0	13	18	13	0	0	0	102	73	87	0	0	0	0.0416402	0.00121069	0.0198939	0	0	0	dd_Smed_v6_698_0_1	954	cell division cycle 42 (CDC42)	uc001bfp.3	1e-110	Human	CCCAGGACAGCCA	56	33010996	33011340	345
SMEST064161001.1	chr2	33011190	761	-	3	Control #1, Control #2, Control #3	0.15	0.00167807	156	129	128	0	0	0	0.147	0.148	0.15	0	0	0	23	19	19	0	0	0	133	109	108	0	0	0	0.00167807	0.00513468	0.0021941	0	0	0	dd_Smed_v6_698_0_1	954	cell division cycle 42 (CDC42)	uc001bfp.3	1e-110	Human	GUGAUGAUAUUUC	148	33010996	33011340	345
SMEST064161001.1	chr2	33011208	743	-	6	Control #1, Control #2, Control #3, kiaa1429 (RNAi) #1, kiaa1429 (RNAi) #2, kiaa1429 (RNAi) #3	0.738	7.82697e-42	161	136	137	168	117	179	0.738	0.726	0.728	0.19	0.293	0.196	118	98	99	32	34	35	42	37	37	136	82	144	7.82697e-42	2.20599e-34	7.53941e-35	4.02924e-06	3.14918e-08	6.67327e-07	dd_Smed_v6_698_0_1	954	cell division cycle 42 (CDC42)	uc001bfp.3	1e-110	Human	ACUGAAACUCGGU	130	33010996	33011340	345
SMEST064161001.1	chr2	33011225	726	-	3	Control #1, Control #2, Control #3	0.38	1.02086e-11	135	116	130	0	0	0	0.252	0.313	0.38	0	0	0	34	36	49	0	0	0	101	79	80	0	0	0	7.92574e-07	3.27044e-08	1.02086e-11	0	0	0	dd_Smed_v6_698_0_1	954	cell division cycle 42 (CDC42)	uc001bfp.3	1e-110	Human	AUUUGGAUUAUUU	113	33010996	33011340	345
SMEST064161001.1	chr2	33011122	829	-	3	Control #1, Control #2, kiaa1429 (RNAi) #3	0.224	0.00062555	98	85	0	0	0	93	0.135	0.224	0	0	0	0.108	13	19	0	0	0	10	83	66	0	0	0	83	0.0197057	0.00062555	0	0	0	0.0405019	dd_Smed_v6_698_0_1	954	cell division cycle 42 (CDC42)	uc001bfp.3	1e-110	Human	AUGAUGAUAUUAU	216	33010996	33011340	345
SMEST064161001.1	chr2	33011269	682	-	1	kiaa1429 (RNAi) #1	0.144	0.00708884	0	0	0	108	0	0	0	0	0	0.144	0	0	0	0	0	15	0	0	0	0	0	89	0	0	0	0	0	0.00708884	0	0	dd_Smed_v6_698_0_1	954	cell division cycle 42 (CDC42)	uc001bfp.3	1e-110	Human	UGCGAAACGAAAA	69	33010996	33011340	345
SMEST023846001.1	chr1	154392374	1720	+	6	Control #1, Control #2, Control #3, kiaa1429 (RNAi) #1, kiaa1429 (RNAi) #2, kiaa1429 (RNAi) #3	0.931	3.08896e-34	88	73	64	72	41	43	0.898	0.931	0.859	0.75	0.756	0.674	79	67	55	54	31	29	9	5	9	18	10	14	3.08896e-34	5.97601e-31	8.44364e-23	3.85677e-20	1.03753e-11	3.11836e-10	dd_Smed_v6_477_0_1	1766	placenta-specific 8 (PLAC8)	uc003hod.2	9e-08	Human	AAAUAGACAUGAA	346	154392028	154392422	395
SMEST023846001.1	chr1	154392390	1736	+	6	Control #1, Control #2, Control #3, kiaa1429 (RNAi) #1, kiaa1429 (RNAi) #2, kiaa1429 (RNAi) #3	0.634	7.91769e-09	43	41	30	43	21	27	0.465	0.634	0.467	0.372	0.524	0.333	20	26	14	16	11	9	23	15	16	27	10	18	5.3787e-06	7.91769e-09	8.49304e-05	0.000169207	0.000696408	0.00564047	dd_Smed_v6_477_0_1	1766	placenta-specific 8 (PLAC8)	uc003hod.2	9e-08	Human	UUAUGGAUAUUGG	362	154392028	154392422	395
SMEST023846001.1	chr1	154392349	1695	+	6	Control #1, Control #2, Control #3, kiaa1429 (RNAi) #1, kiaa1429 (RNAi) #2, kiaa1429 (RNAi) #3	0.949	1.26855e-74	192	156	134	150	84	105	0.901	0.949	0.903	0.765	0.69	0.705	172	148	121	114	58	74	19	8	13	35	26	31	1.26855e-74	7.55764e-69	1.77818e-52	1.52723e-43	8.34376e-21	2.31149e-26	dd_Smed_v6_477_0_1	1766	placenta-specific 8 (PLAC8)	uc003hod.2	9e-08	Human	UUAUUAACUUUUU	321	154392028	154392422	395
SMEST023846001.1	chr1	154392361	1707	+	2	Control #1, Control #3	0.177	0.00224771	128	0	96	0	0	0	0.117	0	0.177	0	0	0	15	0	17	0	0	0	113	0	79	0	0	0	0.0168885	0	0.00224771	0	0	0	dd_Smed_v6_477_0_1	1766	placenta-specific 8 (PLAC8)	uc003hod.2	9e-08	Human	UUGAUAACCGAAA	333	154392028	154392422	395
SMEST023846001.1	chr1	154391912	1317	+	1	kiaa1429 (RNAi) #1	0.108	0.0405019	0	0	0	93	0	0	0	0	0	0.108	0	0	0	0	0	10	0	0	0	0	0	83	0	0	0	0	0	0.0405019	0	0	dd_Smed_v6_477_0_1	1766	placenta-specific 8 (PLAC8)	uc003hod.2	9e-08	Human	AUUAAAACAAAUU	54	154390596	154391968	1373
SMEST023846001.1	chr1	154392340	1686	+	6	Control #1, Control #2, Control #3, kiaa1429 (RNAi) #1, kiaa1429 (RNAi) #2, kiaa1429 (RNAi) #3	0.618	2.13307e-33	225	178	152	176	105	121	0.525	0.514	0.618	0.406	0.267	0.364	117	91	94	71	28	44	106	86	58	104	77	77	2.13307e-33	3.72974e-25	3.93812e-30	7.78935e-19	2.01365e-06	1.31415e-11	dd_Smed_v6_477_0_1	1766	placenta-specific 8 (PLAC8)	uc003hod.2	9e-08	Human	GGGGCAACAUUAU	312	154392028	154392422	395
SMEST022928001.1	chr4	41044434	1568	+	1	kiaa1429 (RNAi) #1	0.106	0.0332633	0	0	0	113	0	0	0	0	0	0.106	0	0	0	0	0	12	0	0	0	0	0	101	0	0	0	0	0	0.0332633	0	0	dd_Smed_v6_471_0_1	1772	tubulin, beta 4B class IVb (TUBB4B)	uc004cmh.1	3e-91	Human	AUCAGCAAUAUCA	748	41043686	41044638	953
SMEST022928001.1	chr4	41044456	1590	+	1	Control #1	0.141	0.0232873	78	0	0	0	0	0	0.141	0	0	0	0	0	11	0	0	0	0	0	67	0	0	0	0	0	0.0232873	0	0	0	0	0	dd_Smed_v6_471_0_1	1772	tubulin, beta 4B class IVb (TUBB4B)	uc004cmh.1	3e-91	Human	GGCUGAAGAAGAA	770	41043686	41044638	953
SMEST022928001.1	chr4	41044512	1646	+	6	Control #1, Control #2, Control #3, kiaa1429 (RNAi) #1, kiaa1429 (RNAi) #2, kiaa1429 (RNAi) #3	0.95	1.21523e-71	174	161	142	167	85	158	0.867	0.95	0.894	0.431	0.471	0.445	150	153	126	72	40	69	23	8	15	95	45	86	1.46046e-62	1.21523e-71	2.89735e-54	1.93277e-19	7.44046e-12	1.29375e-18	dd_Smed_v6_471_0_1	1772	tubulin, beta 4B class IVb (TUBB4B)	uc004cmh.1	3e-91	Human	GAUUAAACAAUUU	826	41043686	41044638	953
SMEST022928001.1	chr4	41044507	1641	+	1	Control #2	0.106	0.0270726	0	160	0	0	0	0	0	0.106	0	0	0	0	0	17	0	0	0	0	0	143	0	0	0	0	0	0.0270726	0	0	0	0	dd_Smed_v6_471_0_1	1772	tubulin, beta 4B class IVb (TUBB4B)	uc004cmh.1	3e-91	Human	AUUUUGAUUAAAC	821	41043686	41044638	953
SMEST022928001.1	chr4	41043803	937	+	2	Control #1, Control #3	0.137	0.000145531	289	0	256	0	0	0	0.114	0	0.137	0	0	0	33	0	35	0	0	0	256	0	221	0	0	0	0.000815596	0	0.000145531	0	0	0	dd_Smed_v6_471_0_1	1772	tubulin, beta 4B class IVb (TUBB4B)	uc004cmh.1	3e-91	Human	UUUAGAACAUUGA	117	41043686	41044638	953
SMEST022928001.1	chr4	41044489	1623	+	5	Control #1, Control #2, Control #3, kiaa1429 (RNAi) #1, kiaa1429 (RNAi) #3	0.255	8.39303e-06	123	106	112	125	0	110	0.22	0.198	0.255	0.16	0	0.109	27	21	28	20	0	12	96	85	82	105	0	98	1.88979e-05	0.000642783	8.39303e-06	0.00125988	0	0.0331237	dd_Smed_v6_471_0_1	1772	tubulin, beta 4B class IVb (TUBB4B)	uc004cmh.1	3e-91	Human	AGCCGAACAAUAA	803	41043686	41044638	953
SMEST040216001.1	chr2	54930127	756	+	6	Control #1, Control #2, Control #3, kiaa1429 (RNAi) #1, kiaa1429 (RNAi) #2, kiaa1429 (RNAi) #3	0.341	5.01685e-23	311	257	308	319	197	308	0.328	0.315	0.341	0.113	0.107	0.107	102	81	105	36	21	33	209	176	203	283	176	275	5.63861e-22	3.93104e-17	5.01685e-23	0.000221229	0.00482822	0.000414727	dd_Smed_v6_189_0_1	916	ribosomal protein L21 (RPL21)	uc001ura.3	6e-70	Human	GUUAAAACUAAAA	184	54929943	54930287	345
SMEST040216001.1	chr2	54929992	621	+	1	kiaa1429 (RNAi) #3	0.101	0.027323	0	0	0	0	0	138	0	0	0	0	0	0.101	0	0	0	0	0	14	0	0	0	0	0	124	0	0	0	0	0	0.027323	dd_Smed_v6_189_0_1	916	ribosomal protein L21 (RPL21)	uc001ura.3	6e-70	Human	GUUAAAAAGUCGA	49	54929943	54930287	345
SMEST040216001.1	chr2	54930171	800	+	3	Control #1, Control #3, kiaa1429 (RNAi) #3	0.186	0.00376761	82	0	86	0	0	86	0.171	0	0.186	0	0	0.116	14	0	16	0	0	10	68	0	70	0	0	76	0.00432472	0	0.00376761	0	0	0.0400425	dd_Smed_v6_189_0_1	916	ribosomal protein L21 (RPL21)	uc001ura.3	6e-70	Human	AUACCAACUGAUA	228	54929943	54930287	345
SMEST040216001.1	chr2	54930137	766	+	6	Control #1, Control #2, Control #3, kiaa1429 (RNAi) #1, kiaa1429 (RNAi) #2, kiaa1429 (RNAi) #3	0.803	4.95782e-71	219	195	233	257	150	242	0.785	0.785	0.803	0.261	0.307	0.24	172	153	187	67	46	58	47	42	46	190	104	184	1.41455e-64	1.56117e-57	4.95782e-71	4.86225e-14	2.1674e-10	1.98889e-11	dd_Smed_v6_189_0_1	916	ribosomal protein L21 (RPL21)	uc001ura.3	6e-70	Human	AAAAUAACAGUGU	194	54929943	54930287	345
SMEST030431001.1	chr1	269444293	991	+	6	Control #1, Control #2, Control #3, kiaa1429 (RNAi) #1, kiaa1429 (RNAi) #2, kiaa1429 (RNAi) #3	0.806	1.64345e-14	51	31	45	40	26	41	0.745	0.806	0.733	0.525	0.538	0.561	38	25	33	21	14	23	13	6	12	19	12	18	1.64345e-14	1.09619e-10	2.55483e-12	1.9804e-07	5.77559e-05	2.58881e-08	dd_Smed_v6_2046_0_1	1024	methylmalonic aciduria (cobalamin deficiency) cblD type, with homocystinuria (MMADHC)	uc002txc.3	3e-39	Human	UUCACAACAUUAG	306	269443987	269444327	341
SMEST030431001.1	chr1	269444172	870	+	3	Control #1, Control #2, Control #3	0.215	3.4941e-05	121	76	113	0	0	0	0.215	0.184	0.196	0	0	0	26	14	22	0	0	0	95	62	90	0	0	0	3.4941e-05	0.00417948	0.000373163	0	0	0	dd_Smed_v6_2046_0_1	1024	methylmalonic aciduria (cobalamin deficiency) cblD type, with homocystinuria (MMADHC)	uc002txc.3	3e-39	Human	UUCUUCACAAUGA	185	269443987	269444327	341
SMEST030431001.1	chr1	269444190	888	+	5	Control #1, Control #2, Control #3, kiaa1429 (RNAi) #1, kiaa1429 (RNAi) #3	0.282	1.4372e-08	142	85	148	157	0	131	0.282	0.224	0.236	0.166	0	0.154	40	19	35	26	0	20	102	66	113	131	0	110	1.4372e-08	0.00062555	4.86988e-07	0.000134353	0	0.00128587	dd_Smed_v6_2046_0_1	1024	methylmalonic aciduria (cobalamin deficiency) cblD type, with homocystinuria (MMADHC)	uc002txc.3	3e-39	Human	GAUUGAAUGCUCA	203	269443987	269444327	341
SMEST030431001.1	chr1	269444122	820	+	6	Control #1, Control #2, Control #3, kiaa1429 (RNAi) #1, kiaa1429 (RNAi) #2, kiaa1429 (RNAi) #3	0.981	3.16842e-27	38	41	54	56	36	39	0.868	0.927	0.981	0.446	0.5	0.538	33	38	53	25	18	21	5	3	1	31	18	18	6.5207e-14	2.1161e-17	3.16842e-27	1.39264e-07	2.84747e-06	1.75229e-07	dd_Smed_v6_2046_0_1	1024	methylmalonic aciduria (cobalamin deficiency) cblD type, with homocystinuria (MMADHC)	uc002txc.3	3e-39	Human	UUGCGGACUGAUU	135	269443987	269444327	341
SMEST030431001.1	chr1	269444284	982	+	2	Control #3, kiaa1429 (RNAi) #3	0.2	0.00808971	0	0	60	0	0	63	0	0	0.2	0	0	0.175	0	0	12	0	0	11	0	0	48	0	0	52	0	0	0.0122873	0	0	0.00808971	dd_Smed_v6_2046_0_1	1024	methylmalonic aciduria (cobalamin deficiency) cblD type, with homocystinuria (MMADHC)	uc002txc.3	3e-39	Human	GUCAUGAUUUUCA	297	269443987	269444327	341
SMEST030431001.1	chr1	269444275	973	+	4	Control #1, Control #2, Control #3, kiaa1429 (RNAi) #1	0.193	0.00778221	79	57	75	65	0	0	0.127	0.193	0.147	0.141	0	0	10	11	11	9	0	0	69	46	64	55	0	0	0.0395017	0.00778221	0.0230755	0.0271055	0	0	dd_Smed_v6_2046_0_1	1024	methylmalonic aciduria (cobalamin deficiency) cblD type, with homocystinuria (MMADHC)	uc002txc.3	3e-39	Human	CCGUUGAUAGUCA	288	269443987	269444327	341
SMEST030431001.1	chr1	269444108	806	+	3	Control #1, Control #2, Control #3	0.56	5.09607e-05	30	25	31	0	0	0	0.367	0.56	0.355	0	0	0	11	14	11	0	0	0	19	11	20	0	0	0	0.00123293	5.09607e-05	0.00128045	0	0	0	dd_Smed_v6_2046_0_1	1024	methylmalonic aciduria (cobalamin deficiency) cblD type, with homocystinuria (MMADHC)	uc002txc.3	3e-39	Human	AGGAAAACGUUUU	121	269443987	269444327	341
SMEST030431001.1	chr1	269444185	883	+	6	Control #1, Control #2, Control #3, kiaa1429 (RNAi) #1, kiaa1429 (RNAi) #2, kiaa1429 (RNAi) #3	0.381	6.64511e-10	137	85	141	155	90	134	0.324	0.381	0.305	0.168	0.133	0.149	44	32	43	26	12	20	92	52	98	129	78	114	6.64511e-10	5.36979e-08	1.60222e-09	0.000133031	0.0139875	0.00130547	dd_Smed_v6_2046_0_1	1024	methylmalonic aciduria (cobalamin deficiency) cblD type, with homocystinuria (MMADHC)	uc002txc.3	3e-39	Human	CUCUUGAUUGAAU	198	269443987	269444327	341
SMEST030431001.1	chr1	269444135	833	+	1	kiaa1429 (RNAi) #3	0.116	0.0482772	0	0	0	0	0	69	0	0	0	0	0	0.116	0	0	0	0	0	8	0	0	0	0	0	61	0	0	0	0	0	0.0482772	dd_Smed_v6_2046_0_1	1024	methylmalonic aciduria (cobalamin deficiency) cblD type, with homocystinuria (MMADHC)	uc002txc.3	3e-39	Human	UUCACAAAUGCUC	148	269443987	269444327	341
SMEST030431001.1	chr1	269444126	824	+	2	Control #2, Control #3	0.262	0.000528445	0	42	58	0	0	0	0	0.262	0.259	0	0	0	0	11	15	0	0	0	0	31	43	0	0	0	0	0.00667222	0.000528445	0	0	0	dd_Smed_v6_2046_0_1	1024	methylmalonic aciduria (cobalamin deficiency) cblD type, with homocystinuria (MMADHC)	uc002txc.3	3e-39	Human	GGACUGAUUUUCA	139	269443987	269444327	341
SMEST030431001.1	chr1	269444178	876	+	6	Control #1, Control #2, Control #3, kiaa1429 (RNAi) #1, kiaa1429 (RNAi) #2, kiaa1429 (RNAi) #3	1	1.06467e-70	135	85	138	148	88	134	1	1	0.993	0.865	0.818	0.784	135	85	137	128	72	105	0	0	1	20	16	29	1.06467e-70	2.66995e-44	2.43868e-70	1.17082e-54	1.89167e-29	2.25672e-40	dd_Smed_v6_2046_0_1	1024	methylmalonic aciduria (cobalamin deficiency) cblD type, with homocystinuria (MMADHC)	uc002txc.3	3e-39	Human	ACAAUGACUCUUG	191	269443987	269444327	341
SMEST030431001.1	chr1	269444189	887	+	1	Control #1	0.129	0.00860764	139	0	0	0	0	0	0.129	0	0	0	0	0	18	0	0	0	0	0	121	0	0	0	0	0	0.00860764	0	0	0	0	0	dd_Smed_v6_2046_0_1	1024	methylmalonic aciduria (cobalamin deficiency) cblD type, with homocystinuria (MMADHC)	uc002txc.3	3e-39	Human	UGAUUGAAUGCUC	202	269443987	269444327	341
SMEST078349001.1	chr4	20332871	1057	-	6	Control #1, Control #2, Control #3, kiaa1429 (RNAi) #1, kiaa1429 (RNAi) #2, kiaa1429 (RNAi) #3	1	2.36747e-28	53	47	49	75	44	73	1	0.979	0.98	0.693	0.75	0.753	53	46	48	52	33	55	0	1	1	23	11	18	2.36747e-28	3.19468e-23	2.30987e-24	1.87751e-18	1.75401e-12	1.28648e-20	dd_Smed_v6_1526_0_1	1476	protein phosphatase 1, regulatory subunit 3B (PPP1R3B)	uc022arp.1	5e-17	Human	AGAUAAACUUUCG	335	20332536	20333406	871
SMEST078349001.1	chr4	20333188	740	-	4	Control #1, Control #2, Control #3, kiaa1429 (RNAi) #3	0.429	0.000110862	19	17	21	0	0	34	0.316	0.353	0.429	0	0	0.412	6	6	9	0	0	14	13	11	12	0	0	20	0.0448403	0.0427242	0.00443459	0	0	0.000110862	dd_Smed_v6_1526_0_1	1476	protein phosphatase 1, regulatory subunit 3B (PPP1R3B)	uc022arp.1	5e-17	Human	GAAAUUACAGGAA	216	20332536	20333406	871
SMEST078349001.1	chr4	20333150	778	-	6	Control #1, Control #2, Control #3, kiaa1429 (RNAi) #1, kiaa1429 (RNAi) #2, kiaa1429 (RNAi) #3	0.382	0.000267324	33	34	33	60	45	63	0.333	0.382	0.303	0.153	0.178	0.238	11	13	10	9	8	15	22	21	23	50	37	48	0.00136943	0.000267324	0.00302402	0.0266365	0.0448315	0.000568556	dd_Smed_v6_1526_0_1	1476	protein phosphatase 1, regulatory subunit 3B (PPP1R3B)	uc022arp.1	5e-17	Human	UGAAAAACGAGUU	254	20332536	20333406	871
SMEST078349001.1	chr4	20358133	463	-	1	Control #2	0.261	0.047958	0	23	0	0	0	0	0	0.261	0	0	0	0	0	6	0	0	0	0	0	17	0	0	0	0	0	0.047958	0	0	0	0	dd_Smed_v6_1526_0_1	1476	protein phosphatase 1, regulatory subunit 3B (PPP1R3B)	uc022arp.1	5e-17	Human	CAAAGGACAAGAU	58	20358075	20358595	521
SMEST078349001.1	chr4	20358303	293	-	4	Control #1, Control #2, Control #3, kiaa1429 (RNAi) #3	0.5	0.00057645	32	16	28	0	0	52	0.375	0.5	0.286	0	0	0.212	12	8	8	0	0	11	20	8	20	0	0	41	0.00057645	0.00774935	0.0123989	0	0	0.00747658	dd_Smed_v6_1526_0_1	1476	protein phosphatase 1, regulatory subunit 3B (PPP1R3B)	uc022arp.1	5e-17	Human	AAAAUGACAAUUU	228	20358075	20358595	521
SMEST078349001.1	chr4	20332859	1069	-	6	Control #1, Control #2, Control #3, kiaa1429 (RNAi) #1, kiaa1429 (RNAi) #2, kiaa1429 (RNAi) #3	0.679	8.41382e-14	56	48	53	80	45	80	0.679	0.583	0.558	0.388	0.244	0.262	38	28	29	31	11	21	18	20	23	49	34	59	8.41382e-14	2.83036e-09	1.72084e-09	1.85299e-08	0.00694682	4.43539e-05	dd_Smed_v6_1526_0_1	1476	protein phosphatase 1, regulatory subunit 3B (PPP1R3B)	uc022arp.1	5e-17	Human	GAGUGGAUUUUCA	323	20332536	20333406	871
SMEST078349001.1	chr4	20332908	1020	-	1	Control #1	0.28	0.0243986	25	0	0	0	0	0	0.28	0	0	0	0	0	7	0	0	0	0	0	18	0	0	0	0	0	0.0243986	0	0	0	0	0	dd_Smed_v6_1526_0_1	1476	protein phosphatase 1, regulatory subunit 3B (PPP1R3B)	uc022arp.1	5e-17	Human	AAAAAAAUUAUCG	372	20332536	20333406	871
SMEST078349001.1	chr4	20332681	1247	-	6	Control #1, Control #2, Control #3, kiaa1429 (RNAi) #1, kiaa1429 (RNAi) #2, kiaa1429 (RNAi) #3	0.944	1.90005e-20	61	44	36	56	26	66	0.836	0.932	0.944	0.618	0.68	0.742	51	41	34	34	17	49	10	3	2	21	8	17	1.90005e-20	4.89787e-19	8.99855e-16	9.90164e-12	1.52436e-06	4.38519e-19	dd_Smed_v6_1526_0_1	1476	protein phosphatase 1, regulatory subunit 3B (PPP1R3B)	uc022arp.1	5e-17	Human	AUAAGAACAGAUU	145	20332536	20333406	871
SMEST078349001.1	chr4	20333182	746	-	2	Control #1, Control #3	0.28	0.0243986	23	0	25	0	0	0	0.261	0	0.28	0	0	0	6	0	7	0	0	0	17	0	18	0	0	0	0.047958	0	0.0243986	0	0	0	dd_Smed_v6_1526_0_1	1476	protein phosphatase 1, regulatory subunit 3B (PPP1R3B)	uc022arp.1	5e-17	Human	ACAGGAAUAAUUA	222	20332536	20333406	871
SMEST078349001.1	chr4	20358213	383	-	4	Control #1, Control #2, Control #3, kiaa1429 (RNAi) #3	0.412	0.000110862	34	41	26	0	0	49	0.412	0.39	0.308	0	0	0.163	14	16	8	0	0	8	20	25	18	0	0	41	0.000110862	0.000155414	0.0118899	0	0	0.0456414	dd_Smed_v6_1526_0_1	1476	protein phosphatase 1, regulatory subunit 3B (PPP1R3B)	uc022arp.1	5e-17	Human	CGAAAAACAGGUG	138	20358075	20358595	521
SMEST078349001.1	chr4	20332774	1154	-	1	Control #3	0.162	0.0225103	0	0	68	0	0	0	0	0	0.162	0	0	0	0	0	11	0	0	0	0	0	57	0	0	0	0	0	0.0225103	0	0	0	dd_Smed_v6_1526_0_1	1476	protein phosphatase 1, regulatory subunit 3B (PPP1R3B)	uc022arp.1	5e-17	Human	GCAUGGAAUCAUU	238	20332536	20333406	871
SMEST078349001.1	chr4	20333113	815	-	6	Control #1, Control #2, Control #3, kiaa1429 (RNAi) #1, kiaa1429 (RNAi) #2, kiaa1429 (RNAi) #3	0.833	2.51857e-14	42	33	36	63	58	84	0.833	0.727	0.806	0.413	0.448	0.417	35	24	29	26	26	35	7	9	7	37	32	49	2.51857e-14	1.22643e-09	2.39411e-11	8.83298e-08	6.36101e-08	7.07281e-10	dd_Smed_v6_1526_0_1	1476	protein phosphatase 1, regulatory subunit 3B (PPP1R3B)	uc022arp.1	5e-17	Human	CGAUGGACUUCCU	291	20332536	20333406	871
SMEST078349001.1	chr4	20333174	754	-	6	Control #1, Control #2, Control #3, kiaa1429 (RNAi) #1, kiaa1429 (RNAi) #2, kiaa1429 (RNAi) #3	0.788	5.79752e-11	33	24	23	34	32	41	0.788	0.667	0.783	0.412	0.438	0.525	26	16	18	14	14	21	7	8	5	20	18	19	5.79752e-11	4.24025e-06	1.88429e-07	0.000110862	9.81179e-05	1.9804e-07	dd_Smed_v6_1526_0_1	1476	protein phosphatase 1, regulatory subunit 3B (PPP1R3B)	uc022arp.1	5e-17	Human	AAUUAAACUGAUU	230	20332536	20333406	871
SMEST078349001.1	chr4	20332818	1110	-	6	Control #1, Control #2, Control #3, kiaa1429 (RNAi) #1, kiaa1429 (RNAi) #2, kiaa1429 (RNAi) #3	0.448	4.00166e-07	62	58	58	108	46	94	0.393	0.448	0.362	0.231	0.239	0.245	24	26	21	25	11	23	37	32	37	83	35	71	2.62862e-06	4.00166e-07	5.16489e-06	1.66227e-05	0.00703129	1.3445e-05	dd_Smed_v6_1526_0_1	1476	protein phosphatase 1, regulatory subunit 3B (PPP1R3B)	uc022arp.1	5e-17	Human	AGCCUAACAUGGA	282	20332536	20333406	871
SMEST078349001.1	chr4	20332752	1176	-	6	Control #1, Control #2, Control #3, kiaa1429 (RNAi) #1, kiaa1429 (RNAi) #2, kiaa1429 (RNAi) #3	1	9.26639e-70	144	104	77	152	65	150	0.979	1	1	0.861	0.938	0.893	140	104	77	130	61	133	3	0	0	21	4	16	9.26639e-70	2.35758e-55	5.60488e-41	4.6341e-54	1.57778e-29	6.71893e-59	dd_Smed_v6_1526_0_1	1476	protein phosphatase 1, regulatory subunit 3B (PPP1R3B)	uc022arp.1	5e-17	Human	AGUUGAACUUUUA	216	20332536	20333406	871
SMEST078349001.1	chr4	20332830	1098	-	1	Control #1	0.138	0.0470536	58	0	0	0	0	0	0.138	0	0	0	0	0	8	0	0	0	0	0	50	0	0	0	0	0	0.0470536	0	0	0	0	0	dd_Smed_v6_1526_0_1	1476	protein phosphatase 1, regulatory subunit 3B (PPP1R3B)	uc022arp.1	5e-17	Human	CUCGUGAUUAUAA	294	20332536	20333406	871
SMEST078349001.1	chr4	20332792	1136	-	6	Control #1, Control #2, Control #3, kiaa1429 (RNAi) #1, kiaa1429 (RNAi) #2, kiaa1429 (RNAi) #3	0.477	9.96926e-11	108	80	65	142	59	126	0.398	0.412	0.477	0.197	0.186	0.208	43	33	31	28	11	26	65	47	34	114	48	99	9.96926e-11	3.2826e-09	7.06914e-09	1.19071e-05	0.00789112	3.62551e-05	dd_Smed_v6_1526_0_1	1476	protein phosphatase 1, regulatory subunit 3B (PPP1R3B)	uc022arp.1	5e-17	Human	GGGUUUACUGGUU	256	20332536	20333406	871
SMEST033349002.1	chr1	244995580	1781	-	1	Control #2	0.12	0.041219	0	109	0	0	0	0	0	0.12	0	0	0	0	0	13	0	0	0	0	0	95	0	0	0	0	0	0.041219	0	0	0	0	dd_Smed_v6_594_0_1	2303	DEAD (Asp-Glu-Ala-Asp) box helicase 5 (DDX5)	uc010deh.2	2e-159	Human	UAAUGGAUUUUCU	126	244995057	244995708	652
SMEST033349002.1	chr1	244995671	1690	-	1	kiaa1429 (RNAi) #1	0.118	0.0241452	0	0	0	94	0	0	0	0	0	0.118	0	0	0	0	0	11	0	0	0	0	0	82	0	0	0	0	0	0.0241452	0	0	dd_Smed_v6_594_0_1	2303	DEAD (Asp-Glu-Ala-Asp) box helicase 5 (DDX5)	uc010deh.2	2e-159	Human	CUAAACAAAUAGU	35	244995057	244995708	652
SMEST033349002.1	chr1	244995376	1985	-	3	Control #1, Control #2, Control #3	0.232	1.68917e-08	197	162	204	0	0	0	0.168	0.123	0.232	0	0	0	33	20	47	0	0	0	164	142	156	0	0	0	2.35871e-05	0.0072556	1.68917e-08	0	0	0	dd_Smed_v6_594_0_1	2303	DEAD (Asp-Glu-Ala-Asp) box helicase 5 (DDX5)	uc010deh.2	2e-159	Human	CGAUUGAUAGUUU	330	244995057	244995708	652
SMEST033349002.1	chr1	244995445	1916	-	1	kiaa1429 (RNAi) #2	0.132	0.012097	0	0	0	0	107	0	0	0	0	0	0.132	0	0	0	0	0	14	0	0	0	0	0	92	0	0	0	0	0	0.012097	0	dd_Smed_v6_594_0_1	2303	DEAD (Asp-Glu-Ala-Asp) box helicase 5 (DDX5)	uc010deh.2	2e-159	Human	CACCACACAGAGU	261	244995057	244995708	652
SMEST033349002.1	chr1	244995611	1750	-	4	Control #1, Control #2, Control #3, kiaa1429 (RNAi) #1	0.23	3.21603e-05	159	113	118	215	0	0	0.17	0.23	0.169	0.102	0	0	27	26	20	22	0	0	132	87	98	193	0	0	0.000206751	3.21603e-05	0.00122042	0.00633716	0	0	dd_Smed_v6_594_0_1	2303	DEAD (Asp-Glu-Ala-Asp) box helicase 5 (DDX5)	uc010deh.2	2e-159	Human	GAACAGACUUUCG	95	244995057	244995708	652
SMEST033349002.1	chr1	244997819	723	-	1	Control #2	0.191	0.0251123	0	47	0	0	0	0	0	0.191	0	0	0	0	0	9	0	0	0	0	0	38	0	0	0	0	0	0.0251123	0	0	0	0	dd_Smed_v6_594_0_1	2303	DEAD (Asp-Glu-Ala-Asp) box helicase 5 (DDX5)	uc010deh.2	2e-159	Human	GCGAGAACUGGUU	326	244997090	244998147	1058
SMEST033349002.1	chr1	244995518	1843	-	1	Control #1	0.167	0.0454517	48	0	0	0	0	0	0.167	0	0	0	0	0	8	0	0	0	0	0	40	0	0	0	0	0	0.0454517	0	0	0	0	0	dd_Smed_v6_594_0_1	2303	DEAD (Asp-Glu-Ala-Asp) box helicase 5 (DDX5)	uc010deh.2	2e-159	Human	CAUUAUACCGAUU	188	244995057	244995708	652
SMEST033349002.1	chr1	244995286	2075	-	4	Control #1, Control #2, Control #3, kiaa1429 (RNAi) #1	0.372	7.1748e-09	98	72	95	137	0	0	0.286	0.278	0.372	0.146	0	0	28	20	35	20	0	0	70	52	59	117	0	0	1.76104e-06	7.81116e-05	7.1748e-09	0.00131952	0	0	dd_Smed_v6_594_0_1	2303	DEAD (Asp-Glu-Ala-Asp) box helicase 5 (DDX5)	uc010deh.2	2e-159	Human	AUAUGGAUAAUUU	420	244995057	244995708	652
SMEST033349002.1	chr1	244995615	1746	-	1	Control #3	0.112	0.0416962	0	0	116	0	0	0	0	0	0.112	0	0	0	0	0	13	0	0	0	0	0	103	0	0	0	0	0	0.0416962	0	0	0	dd_Smed_v6_594_0_1	2303	DEAD (Asp-Glu-Ala-Asp) box helicase 5 (DDX5)	uc010deh.2	2e-159	Human	CGAAGAACAGACU	91	244995057	244995708	652
SMEST033349002.1	chr1	244997375	1167	-	1	kiaa1429 (RNAi) #1	0.111	0.0330264	0	0	0	108	0	0	0	0	0	0.111	0	0	0	0	0	12	0	0	0	0	0	96	0	0	0	0	0	0.0330264	0	0	dd_Smed_v6_594_0_1	2303	DEAD (Asp-Glu-Ala-Asp) box helicase 5 (DDX5)	uc010deh.2	2e-159	Human	GUUCAAAAAUUGG	285	244997090	244998147	1058
SMEST033349002.1	chr1	244995447	1914	-	1	Control #1	0.161	0.0114026	87	0	0	0	0	0	0.161	0	0	0	0	0	14	0	0	0	0	0	73	0	0	0	0	0	0.0114026	0	0	0	0	0	dd_Smed_v6_594_0_1	2303	DEAD (Asp-Glu-Ala-Asp) box helicase 5 (DDX5)	uc010deh.2	2e-159	Human	AACACCACACAGA	259	244995057	244995708	652
SMEST033349002.1	chr1	244995259	2102	-	6	Control #1, Control #2, Control #3, kiaa1429 (RNAi) #1, kiaa1429 (RNAi) #2, kiaa1429 (RNAi) #3	0.709	5.75902e-27	143	110	127	210	123	158	0.587	0.709	0.551	0.224	0.195	0.19	84	78	70	47	24	30	59	32	57	163	99	128	8.003e-26	5.75902e-27	3.43577e-21	5.20079e-09	0.000122235	1.27863e-05	dd_Smed_v6_594_0_1	2303	DEAD (Asp-Glu-Ala-Asp) box helicase 5 (DDX5)	uc010deh.2	2e-159	Human	UAUUUAACGAUCC	447	244995057	244995708	652
SMEST033349002.1	chr1	244997990	552	-	1	Control #3	0.226	0.00392227	0	0	53	0	0	0	0	0	0.226	0	0	0	0	0	12	0	0	0	0	0	41	0	0	0	0	0	0.00392227	0	0	0	dd_Smed_v6_594_0_1	2303	DEAD (Asp-Glu-Ala-Asp) box helicase 5 (DDX5)	uc010deh.2	2e-159	Human	GAAAUGACUGUUG	155	244997090	244998147	1058
SMEST033349002.1	chr1	244995537	1824	-	1	Control #2	0.205	0.0433035	0	39	0	0	0	0	0	0.205	0	0	0	0	0	8	0	0	0	0	0	31	0	0	0	0	0	0.0433035	0	0	0	0	dd_Smed_v6_594_0_1	2303	DEAD (Asp-Glu-Ala-Asp) box helicase 5 (DDX5)	uc010deh.2	2e-159	Human	UCUGGUACUAUAA	169	244995057	244995708	652
SMEST033349002.1	chr1	244995395	1966	-	3	Control #1, Control #2, Control #3	0.387	1.54124e-18	199	174	213	0	0	0	0.372	0.387	0.371	0	0	0	74	67	79	0	0	0	125	106	134	0	0	0	8.76217e-18	1.48985e-16	1.54124e-18	0	0	0	dd_Smed_v6_594_0_1	2303	DEAD (Asp-Glu-Ala-Asp) box helicase 5 (DDX5)	uc010deh.2	2e-159	Human	UCUUUUACUUUAC	311	244995057	244995708	652
SMEST033349002.1	chr1	244995165	2196	-	6	Control #1, Control #2, Control #3, kiaa1429 (RNAi) #1, kiaa1429 (RNAi) #2, kiaa1429 (RNAi) #3	0.677	8.78972e-49	245	192	201	372	178	286	0.629	0.677	0.648	0.191	0.232	0.19	154	130	129	71	41	54	91	62	70	301	136	230	8.78972e-49	2.04224e-43	4.47206e-42	1.05706e-11	4.89747e-08	1.50259e-09	dd_Smed_v6_594_0_1	2303	DEAD (Asp-Glu-Ala-Asp) box helicase 5 (DDX5)	uc010deh.2	2e-159	Human	CUAGUGAUUUUUC	407	244995057	244995708	652
SMEST033349002.1	chr1	244997377	1165	-	1	kiaa1429 (RNAi) #2	0.14	0.0469188	0	0	0	0	57	0	0	0	0	0	0.14	0	0	0	0	0	8	0	0	0	0	0	49	0	0	0	0	0	0.0469188	0	dd_Smed_v6_594_0_1	2303	DEAD (Asp-Glu-Ala-Asp) box helicase 5 (DDX5)	uc010deh.2	2e-159	Human	AAGUUCAAAAAUU	287	244997090	244998147	1058
SMEST033349002.1	chr1	244998469	120	-	1	Control #1	0.206	0.0272001	34	0	0	0	0	0	0.206	0	0	0	0	0	7	0	0	0	0	0	27	0	0	0	0	0	0.0272001	0	0	0	0	0	dd_Smed_v6_594_0_1	2303	DEAD (Asp-Glu-Ala-Asp) box helicase 5 (DDX5)	uc010deh.2	2e-159	Human	UCCAAAAUGUCAG	274	244998195	244998588	394
SMEST033349002.1	chr1	244995113	2248	-	4	Control #1, Control #2, Control #3, kiaa1429 (RNAi) #2	0.266	1.56211e-09	173	133	144	0	137	0	0.266	0.212	0.222	0	0.117	0	46	28	32	0	16	0	127	104	112	0	121	0	1.56211e-09	3.50853e-05	3.25892e-06	0	0.0105734	0	dd_Smed_v6_594_0_1	2303	DEAD (Asp-Glu-Ala-Asp) box helicase 5 (DDX5)	uc010deh.2	2e-159	Human	UGUUUGACAGGUU	355	244995057	244995708	652
SMEST033349002.1	chr1	244995141	2220	-	3	Control #1, Control #2, Control #3	0.244	4.21236e-09	193	155	150	0	0	0	0.244	0.219	0.193	0	0	0	47	34	29	0	0	0	146	121	121	0	0	0	4.21236e-09	3.36803e-06	2.21252e-05	0	0	0	dd_Smed_v6_594_0_1	2303	DEAD (Asp-Glu-Ala-Asp) box helicase 5 (DDX5)	uc010deh.2	2e-159	Human	UCGUUGAUAUUAU	383	244995057	244995708	652
SMEST033349002.1	chr1	244995450	1911	-	1	kiaa1429 (RNAi) #1	0.118	0.00344997	0	0	0	171	0	0	0	0	0	0.118	0	0	0	0	0	20	0	0	0	0	0	149	0	0	0	0	0	0.00344997	0	0	dd_Smed_v6_594_0_1	2303	DEAD (Asp-Glu-Ala-Asp) box helicase 5 (DDX5)	uc010deh.2	2e-159	Human	CGGAACACCACAC	256	244995057	244995708	652
SMEST033349002.1	chr1	244995172	2189	-	6	Control #1, Control #2, Control #3, kiaa1429 (RNAi) #1, kiaa1429 (RNAi) #2, kiaa1429 (RNAi) #3	0.826	4.64808e-69	257	213	219	376	194	299	0.751	0.826	0.807	0.328	0.399	0.324	193	176	176	123	77	96	64	37	42	252	116	200	5.25273e-69	4.64808e-69	9.8078e-68	1.94534e-27	8.01364e-20	1.30289e-21	dd_Smed_v6_594_0_1	2303	DEAD (Asp-Glu-Ala-Asp) box helicase 5 (DDX5)	uc010deh.2	2e-159	Human	AACGAGACUAGUG	414	244995057	244995708	652
SMEST033349002.1	chr1	244995177	2184	-	4	Control #1, Control #2, Control #3, kiaa1429 (RNAi) #2	0.231	5.20878e-09	245	198	213	0	185	0	0.177	0.208	0.231	0	0.108	0	43	41	49	0	20	0	200	156	163	0	165	0	8.05198e-07	6.50543e-07	5.20878e-09	0	0.00752992	0	dd_Smed_v6_594_0_1	2303	DEAD (Asp-Glu-Ala-Asp) box helicase 5 (DDX5)	uc010deh.2	2e-159	Human	GUUUGAACGAGAC	419	244995057	244995708	652
SMEST033349002.1	chr1	244997958	584	-	1	kiaa1429 (RNAi) #1	0.105	0.0333082	0	0	0	115	0	0	0	0	0	0.105	0	0	0	0	0	12	0	0	0	0	0	102	0	0	0	0	0	0.0333082	0	0	dd_Smed_v6_594_0_1	2303	DEAD (Asp-Glu-Ala-Asp) box helicase 5 (DDX5)	uc010deh.2	2e-159	Human	ACCAAUAUUCUCA	187	244997090	244998147	1058
SMEST033349002.1	chr1	244997691	851	-	1	kiaa1429 (RNAi) #1	0.111	0.0107009	0	0	0	144	0	0	0	0	0	0.111	0	0	0	0	0	16	0	0	0	0	0	128	0	0	0	0	0	0.0107009	0	0	dd_Smed_v6_594_0_1	2303	DEAD (Asp-Glu-Ala-Asp) box helicase 5 (DDX5)	uc010deh.2	2e-159	Human	UCAACAAGUACAA	454	244997090	244998147	1058
SMEST033349002.1	chr1	244995192	2169	-	3	Control #1, Control #2, Control #3	0.186	7.17762e-06	226	190	184	0	0	0	0.102	0.186	0.163	0	0	0	23	35	30	0	0	0	203	153	154	0	0	0	0.0143417	7.17762e-06	0.00011516	0	0	0	dd_Smed_v6_594_0_1	2303	DEAD (Asp-Glu-Ala-Asp) box helicase 5 (DDX5)	uc010deh.2	2e-159	Human	UAUUAAACCUUUG	434	244995057	244995708	652
SMEST034594001.1	chr1	67622035	1431	+	6	Control #1, Control #2, Control #3, kiaa1429 (RNAi) #1, kiaa1429 (RNAi) #2, kiaa1429 (RNAi) #3	0.323	3.21175e-05	65	47	67	85	62	93	0.323	0.298	0.239	0.214	0.194	0.118	21	14	16	18	12	11	44	33	51	66	50	82	3.21175e-05	0.000884987	0.0011059	0.000360042	0.00425551	0.0241452	dd_Smed_v6_476_0_1	1793	GDP dissociation inhibitor 2 (GDI2)	uc001iil.4	0	Human	AUAUUGAUUACAC	160	67621875	67622403	529
SMEST034594001.1	chr1	67622038	1434	+	1	Control #2	0.17	0.0452538	0	48	0	0	0	0	0	0.17	0	0	0	0	0	8	0	0	0	0	0	39	0	0	0	0	0	0.0452538	0	0	0	0	dd_Smed_v6_476_0_1	1793	GDP dissociation inhibitor 2 (GDI2)	uc001iil.4	0	Human	UUGAUUACACGUC	163	67621875	67622403	529
SMEST034594001.1	chr1	67622229	1625	+	1	Control #1	0.176	0.00746629	74	0	0	0	0	0	0.176	0	0	0	0	0	13	0	0	0	0	0	61	0	0	0	0	0	0.00746629	0	0	0	0	0	dd_Smed_v6_476_0_1	1793	GDP dissociation inhibitor 2 (GDI2)	uc001iil.4	0	Human	AUUAUUACUAUUA	354	67621875	67622403	529
SMEST034594001.1	chr1	67622063	1459	+	3	Control #1, Control #2, Control #3	0.21	0.000206192	103	100	97	0	0	0	0.175	0.21	0.188	0	0	0	18	21	18	0	0	0	85	79	78	0	0	0	0.00130626	0.000206192	0.00125288	0	0	0	dd_Smed_v6_476_0_1	1793	GDP dissociation inhibitor 2 (GDI2)	uc001iil.4	0	Human	GUCGUGAUUUAUU	188	67621875	67622403	529
SMEST034594001.1	chr1	67622071	1467	+	6	Control #1, Control #2, Control #3, kiaa1429 (RNAi) #1, kiaa1429 (RNAi) #2, kiaa1429 (RNAi) #3	0.986	1.56588e-68	124	138	123	201	135	210	0.968	0.986	0.967	0.518	0.615	0.595	120	136	118	103	83	125	4	2	4	96	52	85	9.31331e-59	1.56588e-68	1.27433e-57	2.608e-30	5.53056e-27	5.29176e-39	dd_Smed_v6_476_0_1	1793	GDP dissociation inhibitor 2 (GDI2)	uc001iil.4	0	Human	UUAUUUACUGUCG	196	67621875	67622403	529
SMEST034594001.1	chr1	67622187	1583	+	6	Control #1, Control #2, Control #3, kiaa1429 (RNAi) #1, kiaa1429 (RNAi) #2, kiaa1429 (RNAi) #3	0.456	2.23397e-22	201	208	160	319	187	286	0.422	0.43	0.456	0.129	0.128	0.14	84	89	73	41	24	40	115	118	87	278	163	246	1.68975e-21	2.23397e-22	3.38937e-19	2.00887e-05	0.00110321	5.10847e-06	dd_Smed_v6_476_0_1	1793	GDP dissociation inhibitor 2 (GDI2)	uc001iil.4	0	Human	UUAUGAACAUGUC	312	67621875	67622403	529
SMEST034594001.1	chr1	67622090	1486	+	6	Control #1, Control #2, Control #3, kiaa1429 (RNAi) #1, kiaa1429 (RNAi) #2, kiaa1429 (RNAi) #3	0.722	4.53569e-47	167	187	167	262	152	275	0.641	0.722	0.689	0.263	0.245	0.273	107	135	115	69	37	75	60	52	52	193	114	200	1.60764e-34	4.53569e-47	5.56959e-39	5.78373e-14	1.33382e-07	1.03213e-15	dd_Smed_v6_476_0_1	1793	GDP dissociation inhibitor 2 (GDI2)	uc001iil.4	0	Human	UAUUUGACUGCUC	215	67621875	67622403	529
SMEST034594001.1	chr1	67622254	1650	+	5	Control #1, Control #2, Control #3, kiaa1429 (RNAi) #1, kiaa1429 (RNAi) #3	0.769	2.03863e-11	36	39	28	61	0	67	0.556	0.769	0.714	0.246	0	0.194	20	30	20	15	0	13	16	9	8	46	0	54	2.68428e-06	2.03863e-11	6.54984e-08	0.000553083	0	0.00230438	dd_Smed_v6_476_0_1	1793	GDP dissociation inhibitor 2 (GDI2)	uc001iil.4	0	Human	CUGCGGACAUGAU	379	67621875	67622403	529
SMEST034594001.1	chr1	67617713	214	+	1	kiaa1429 (RNAi) #3	0.174	0.0450473	0	0	0	0	0	46	0	0	0	0	0	0.174	0	0	0	0	0	8	0	0	0	0	0	38	0	0	0	0	0	0.0450473	dd_Smed_v6_476_0_1	1793	GDP dissociation inhibitor 2 (GDI2)	uc001iil.4	0	Human	CACACCAUUAGAA	98	67617615	67617819	205
SMEST034594001.1	chr1	67620296	700	+	1	kiaa1429 (RNAi) #3	0.138	0.0271908	0	0	0	0	0	65	0	0	0	0	0	0.138	0	0	0	0	0	9	0	0	0	0	0	56	0	0	0	0	0	0.0271908	dd_Smed_v6_476_0_1	1793	GDP dissociation inhibitor 2 (GDI2)	uc001iil.4	0	Human	UAGAAGAAUGCAA	244	67620052	67620563	512
SMEST034594001.1	chr1	67622141	1537	+	3	Control #1, Control #2, Control #3	0.175	7.04052e-05	208	208	168	0	0	0	0.139	0.135	0.175	0	0	0	29	28	29	0	0	0	179	179	137	0	0	0	0.00049304	0.000800628	7.04052e-05	0	0	0	dd_Smed_v6_476_0_1	1793	GDP dissociation inhibitor 2 (GDI2)	uc001iil.4	0	Human	AGUUUGACUAAUU	266	67621875	67622403	529
SMEST067492001.1	chr1	101999195	349	+	1	Control #3	0.135	0.0390529	0	0	74	0	0	0	0	0	0.135	0	0	0	0	0	10	0	0	0	0	0	64	0	0	0	0	0	0.0390529	0	0	0	dd_Smed_v6_348_0_1	762	peptidylprolyl isomerase C (cyclophilin C) (PPIC)	uc003kth.3	9e-47	Human	CAAAGCACGAUGG	12	101999116	101999209	94
SMEST067492001.1	chr1	101999877	679	+	6	Control #1, Control #2, Control #3, kiaa1429 (RNAi) #1, kiaa1429 (RNAi) #2, kiaa1429 (RNAi) #3	0.849	2.37002e-68	233	193	174	183	75	119	0.789	0.808	0.849	0.315	0.213	0.227	183	156	146	57	16	27	49	37	26	124	59	92	2.37002e-68	3.40342e-60	1.87289e-59	6.07503e-13	0.00120333	4.93265e-06	dd_Smed_v6_348_0_1	762	peptidylprolyl isomerase C (cyclophilin C) (PPIC)	uc003kth.3	9e-47	Human	AAUUAGACACUAC	130	101999747	101999960	214
SMEST067492001.1	chr1	101999885	687	+	3	Control #1, Control #2, Control #3	0.134	0.00149906	226	186	164	0	0	0	0.124	0.134	0.104	0	0	0	28	25	17	0	0	0	198	161	147	0	0	0	0.00173179	0.00149906	0.0271904	0	0	0	dd_Smed_v6_348_0_1	762	peptidylprolyl isomerase C (cyclophilin C) (PPIC)	uc003kth.3	9e-47	Human	ACUACAACUGAUA	138	101999747	101999960	214
SMEST067492001.1	chr1	101999889	691	+	2	Control #2, Control #3	0.125	0.00384664	0	184	160	0	0	0	0	0.125	0.119	0	0	0	0	23	19	0	0	0	0	161	140	0	0	0	0	0.00384664	0.0113784	0	0	0	dd_Smed_v6_348_0_1	762	peptidylprolyl isomerase C (cyclophilin C) (PPIC)	uc003kth.3	9e-47	Human	CAACUGAUAUUGA	142	101999747	101999960	214
SMEST067492001.1	chr1	101999837	639	+	3	Control #1, Control #2, Control #3	0.189	0.000664819	112	108	97	0	0	0	0.189	0.167	0.124	0	0	0	21	18	12	0	0	0	90	90	85	0	0	0	0.000664819	0.00348821	0.0324199	0	0	0	dd_Smed_v6_348_0_1	762	peptidylprolyl isomerase C (cyclophilin C) (PPIC)	uc003kth.3	9e-47	Human	GUGAAAACAUUAG	90	101999747	101999960	214
SMEST077782001.1	chr3	11974775	5222	+	6	Control #1, Control #2, Control #3, kiaa1429 (RNAi) #1, kiaa1429 (RNAi) #2, kiaa1429 (RNAi) #3	0.894	1.23916e-18	47	37	36	35	28	45	0.894	0.811	0.861	0.6	0.571	0.545	42	30	31	21	16	24	5	7	5	14	12	20	1.23916e-18	7.76e-12	6.9314e-13	9.6304e-08	8.91128e-06	1.18303e-07	dd_Smed_v6_701_0_1	5582	collagen, type XXIV, alpha 1 (COL24A1)	uc001dli.3	1e-33	Human	UAAAUGACUAUAA	85	11974690	11975135	446
SMEST077782001.1	chr3	11949694	816	+	1	Control #2	0.14	0.0469188	0	57	0	0	0	0	0	0.14	0	0	0	0	0	8	0	0	0	0	0	49	0	0	0	0	0	0.0469188	0	0	0	0	dd_Smed_v6_701_0_1	5582	collagen, type XXIV, alpha 1 (COL24A1)	uc001dli.3	1e-33	Human	AUAUCGAGAUCCA	57	11949552	11949753	202
SMEST077782001.1	chr3	11961807	2510	+	1	kiaa1429 (RNAi) #1	0.333	0.0465839	0	0	0	12	0	0	0	0	0	0.333	0	0	0	0	0	4	0	0	0	0	0	8	0	0	0	0	0	0.0465839	0	0	dd_Smed_v6_701_0_1	5582	collagen, type XXIV, alpha 1 (COL24A1)	uc001dli.3	1e-33	Human	GUUCCAAAGGGGA	98	11961602	11961907	306
SMEST077782001.1	chr3	11974880	5327	+	6	Control #1, Control #2, Control #3, kiaa1429 (RNAi) #1, kiaa1429 (RNAi) #2, kiaa1429 (RNAi) #3	0.516	2.27682e-14	105	62	85	77	44	93	0.476	0.516	0.429	0.247	0.386	0.269	50	32	36	19	17	25	55	30	48	58	27	68	2.27682e-14	2.02156e-09	1.84046e-09	0.000169913	7.811e-05	3.13712e-06	dd_Smed_v6_701_0_1	5582	collagen, type XXIV, alpha 1 (COL24A1)	uc001dli.3	1e-33	Human	UUGGUGAUUUUUC	190	11974690	11975135	446
SMEST077782001.1	chr3	11974781	5228	+	5	Control #1, Control #2, Control #3, kiaa1429 (RNAi) #1, kiaa1429 (RNAi) #2	0.488	4.56391e-06	41	37	33	40	28	0	0.488	0.378	0.485	0.325	0.357	0	20	14	16	13	10	0	21	23	17	27	18	0	4.56391e-06	0.00065814	1.5768e-05	0.000334539	0.00261192	0	dd_Smed_v6_701_0_1	5582	collagen, type XXIV, alpha 1 (COL24A1)	uc001dli.3	1e-33	Human	ACUAUAACAAUAA	91	11974690	11975135	446
SMEST077782001.1	chr3	11966704	3938	+	1	kiaa1429 (RNAi) #1	0.308	0.0478261	0	0	0	13	0	0	0	0	0	0.308	0	0	0	0	0	4	0	0	0	0	0	9	0	0	0	0	0	0.0478261	0	0	dd_Smed_v6_701_0_1	5582	collagen, type XXIV, alpha 1 (COL24A1)	uc001dli.3	1e-33	Human	CAGGAGAACGAGG	110	11966493	11966816	324
SMEST077782001.1	chr3	11961808	2511	+	1	kiaa1429 (RNAi) #1	0.333	0.0465839	0	0	0	12	0	0	0	0	0	0.333	0	0	0	0	0	4	0	0	0	0	0	8	0	0	0	0	0	0.0465839	0	0	dd_Smed_v6_701_0_1	5582	collagen, type XXIV, alpha 1 (COL24A1)	uc001dli.3	1e-33	Human	UUCCAAAGGGGAA	97	11961602	11961907	306
SMEST077782001.1	chr3	11974850	5297	+	6	Control #1, Control #2, Control #3, kiaa1429 (RNAi) #1, kiaa1429 (RNAi) #2, kiaa1429 (RNAi) #3	1	5.01757e-68	134	102	111	115	64	109	0.993	0.99	1	0.835	0.859	0.835	133	101	111	96	55	91	1	1	0	19	9	18	5.01757e-68	3.30023e-52	4.44879e-58	1.31316e-39	4.98799e-24	2.4745e-37	dd_Smed_v6_701_0_1	5582	collagen, type XXIV, alpha 1 (COL24A1)	uc001dli.3	1e-33	Human	CUGAAAACUUGUA	160	11974690	11975135	446
SMEST077782001.1	chr3	11949642	764	+	1	Control #2	0.318	0.022974	0	22	0	0	0	0	0	0.318	0	0	0	0	0	7	0	0	0	0	0	15	0	0	0	0	0	0.022974	0	0	0	0	dd_Smed_v6_701_0_1	5582	collagen, type XXIV, alpha 1 (COL24A1)	uc001dli.3	1e-33	Human	AAAAUAACAAUAU	90	11949552	11949753	202
SMEST077782001.1	chr3	11948266	424	+	2	Control #3, kiaa1429 (RNAi) #2	0.216	0.0269626	0	0	37	0	33	0	0	0	0.216	0	0.212	0	0	0	8	0	7	0	0	0	29	0	26	0	0	0	0.0426836	0	0.0269626	0	dd_Smed_v6_701_0_1	5582	collagen, type XXIV, alpha 1 (COL24A1)	uc001dli.3	1e-33	Human	AAUAUAACUUCAU	94	11947843	11948362	520
SMEST077782001.1	chr3	11962684	3211	+	1	kiaa1429 (RNAi) #1	0.333	0.0465839	0	0	0	12	0	0	0	0	0	0.333	0	0	0	0	0	4	0	0	0	0	0	8	0	0	0	0	0	0.0465839	0	0	dd_Smed_v6_701_0_1	5582	collagen, type XXIV, alpha 1 (COL24A1)	uc001dli.3	1e-33	Human	GGUAAAACUGGUC	27	11962300	11962713	414
SMEST061417001.1	chr3	28996281	2702	-	2	Control #2, Control #3	0.208	0.0075419	0	53	65	0	0	0	0	0.208	0.169	0	0	0	0	11	11	0	0	0	0	42	54	0	0	0	0	0.0075419	0.0222318	0	0	0	dd_Smed_v6_1532_0_1	2808	phosphorylase, glycogen, muscle (PYGM)	uc001oax.4	0	Human	UGUUCGACAAUUC	282	28996175	28996565	391
SMEST061417001.1	chr3	28998188	1543	-	1	kiaa1429 (RNAi) #3	0.241	0.0258529	0	0	0	0	0	29	0	0	0	0	0	0.241	0	0	0	0	0	7	0	0	0	0	0	22	0	0	0	0	0	0.0258529	dd_Smed_v6_1532_0_1	2808	phosphorylase, glycogen, muscle (PYGM)	uc001oax.4	0	Human	UCGCCGAUUACAU	421	28997767	28998888	1122
SMEST061417001.1	chr3	28998668	1063	-	1	kiaa1429 (RNAi) #1	0.133	0.0236071	0	0	0	83	0	0	0	0	0	0.133	0	0	0	0	0	11	0	0	0	0	0	72	0	0	0	0	0	0.0236071	0	0	dd_Smed_v6_1532_0_1	2808	phosphorylase, glycogen, muscle (PYGM)	uc001oax.4	0	Human	AUACGCAUCCCAG	218	28997767	28998888	1122
SMEST061417001.1	chr3	28996397	2586	-	6	Control #1, Control #2, Control #3, kiaa1429 (RNAi) #1, kiaa1429 (RNAi) #2, kiaa1429 (RNAi) #3	1	6.65106e-66	71	80	128	96	63	94	1	1	0.992	0.906	0.935	0.935	70	80	127	87	58	87	0	0	1	9	4	6	6.62922e-37	9.98217e-43	6.65106e-66	1.553e-38	7.41133e-28	1.90486e-41	dd_Smed_v6_1532_0_1	2808	phosphorylase, glycogen, muscle (PYGM)	uc001oax.4	0	Human	CAUCUGACUUUAU	166	28996175	28996565	391
SMEST061417001.1	chr3	28996443	2540	-	6	Control #1, Control #2, Control #3, kiaa1429 (RNAi) #1, kiaa1429 (RNAi) #2, kiaa1429 (RNAi) #3	0.411	2.59978e-10	55	60	96	67	41	69	0.327	0.217	0.411	0.194	0.22	0.191	18	13	39	13	9	13	37	47	56	54	32	55	5.23206e-05	0.00679207	2.59978e-10	0.00230438	0.0240246	0.00232235	dd_Smed_v6_1532_0_1	2808	phosphorylase, glycogen, muscle (PYGM)	uc001oax.4	0	Human	AGAAAAACUUCCC	120	28996175	28996565	391
SMEST061417001.1	chr3	28996304	2679	-	6	Control #1, Control #2, Control #3, kiaa1429 (RNAi) #1, kiaa1429 (RNAi) #2, kiaa1429 (RNAi) #3	0.418	3.09468e-09	42	49	79	61	36	56	0.405	0.396	0.418	0.131	0.229	0.161	17	19	33	8	8	9	25	29	46	53	27	47	7.10078e-05	1.76959e-05	3.09468e-09	0.0474313	0.0137523	0.0263155	dd_Smed_v6_1532_0_1	2808	phosphorylase, glycogen, muscle (PYGM)	uc001oax.4	0	Human	UUUACGACUUAUA	259	28996175	28996565	391
SMEST061417001.1	chr3	28996332	2651	-	6	Control #1, Control #2, Control #3, kiaa1429 (RNAi) #1, kiaa1429 (RNAi) #2, kiaa1429 (RNAi) #3	0.963	1.44894e-39	49	55	92	62	39	62	0.939	0.963	0.935	0.581	0.564	0.435	46	52	86	36	22	27	3	2	6	26	17	35	8.70083e-22	8.24964e-26	1.44894e-39	3.41496e-12	5.87669e-08	3.34127e-08	dd_Smed_v6_1532_0_1	2808	phosphorylase, glycogen, muscle (PYGM)	uc001oax.4	0	Human	UUAUUGACUUUGU	231	28996175	28996565	391
SMEST061417001.1	chr3	28996356	2627	-	6	Control #1, Control #2, Control #3, kiaa1429 (RNAi) #1, kiaa1429 (RNAi) #2, kiaa1429 (RNAi) #3	0.913	3.0391e-28	29	59	69	47	27	49	0.862	0.898	0.913	0.66	0.481	0.531	25	53	63	31	13	26	4	6	6	16	14	23	3.12606e-11	7.03737e-23	3.0391e-28	6.73125e-11	0.000173056	2.75399e-08	dd_Smed_v6_1532_0_1	2808	phosphorylase, glycogen, muscle (PYGM)	uc001oax.4	0	Human	CGAAAAACAAAAC	207	28996175	28996565	391
SMEST061417001.1	chr3	28996386	2597	-	6	Control #1, Control #2, Control #3, kiaa1429 (RNAi) #1, kiaa1429 (RNAi) #2, kiaa1429 (RNAi) #3	0.737	6.93362e-28	57	74	112	90	59	88	0.737	0.716	0.714	0.456	0.407	0.391	42	53	80	41	24	34	15	21	32	49	35	53	4.4624e-16	3.45212e-19	6.93362e-28	4.32236e-12	4.15884e-07	2.00587e-09	dd_Smed_v6_1532_0_1	2808	phosphorylase, glycogen, muscle (PYGM)	uc001oax.4	0	Human	AUAGUGAUUUUUU	177	28996175	28996565	391
SMEST061417001.1	chr3	28996346	2637	-	6	Control #1, Control #2, Control #3, kiaa1429 (RNAi) #1, kiaa1429 (RNAi) #2, kiaa1429 (RNAi) #3	0.965	1.01846e-35	43	58	85	52	35	58	0.86	0.965	0.929	0.538	0.571	0.464	37	55	79	28	20	26	6	2	6	24	15	30	1.20776e-15	1.64689e-27	1.01846e-35	4.97545e-09	3.0095e-07	5.45369e-08	dd_Smed_v6_1532_0_1	2808	phosphorylase, glycogen, muscle (PYGM)	uc001oax.4	0	Human	AACGAAACUAUCC	217	28996175	28996565	391
SMEST061417001.1	chr3	28997841	1890	-	1	kiaa1429 (RNAi) #1	0.148	0.0464844	0	0	0	54	0	0	0	0	0	0.148	0	0	0	0	0	8	0	0	0	0	0	46	0	0	0	0	0	0.0464844	0	0	dd_Smed_v6_1532_0_1	2808	phosphorylase, glycogen, muscle (PYGM)	uc001oax.4	0	Human	AUGGCGAAAUUGA	74	28997767	28998888	1122
SMEST061417001.1	chr3	28996351	2632	-	6	Control #1, Control #2, Control #3, kiaa1429 (RNAi) #1, kiaa1429 (RNAi) #2, kiaa1429 (RNAi) #3	0.71	1.74235e-17	34	59	70	49	30	50	0.618	0.576	0.71	0.449	0.4	0.42	21	34	49	22	12	21	13	25	20	27	18	29	8.00536e-08	1.74138e-10	1.74235e-17	1.3361e-06	0.000525378	3.49973e-06	dd_Smed_v6_1532_0_1	2808	phosphorylase, glycogen, muscle (PYGM)	uc001oax.4	0	Human	AACAAAACGAAAC	212	28996175	28996565	391
SMEST061417001.1	chr3	28998474	1257	-	1	kiaa1429 (RNAi) #3	0.138	0.0470536	0	0	0	0	0	58	0	0	0	0	0	0.138	0	0	0	0	0	8	0	0	0	0	0	50	0	0	0	0	0	0.0470536	dd_Smed_v6_1532_0_1	2808	phosphorylase, glycogen, muscle (PYGM)	uc001oax.4	0	Human	UAUAAGAUCAACU	412	28997767	28998888	1122
SMEST061417001.1	chr3	28996373	2610	-	4	Control #1, Control #2, Control #3, kiaa1429 (RNAi) #2	0.186	0.00395066	43	69	95	0	47	0	0.186	0.176	0.168	0	0.17	0	8	12	16	0	8	0	35	56	79	0	39	0	0.0443698	0.0128793	0.00395066	0	0.0452538	0	dd_Smed_v6_1532_0_1	2808	phosphorylase, glycogen, muscle (PYGM)	uc001oax.4	0	Human	AGUUGAAUAUUUU	190	28996175	28996565	391
SMEST061417001.1	chr3	28996363	2620	-	5	Control #1, Control #2, Control #3, kiaa1429 (RNAi) #2, kiaa1429 (RNAi) #3	0.413	4.30498e-08	32	63	80	0	34	52	0.281	0.413	0.375	0	0.206	0.176	9	26	30	0	7	9	23	37	50	0	27	42	0.00635145	5.44264e-07	4.30498e-08	0	0.0272001	0.0256984	dd_Smed_v6_1532_0_1	2808	phosphorylase, glycogen, muscle (PYGM)	uc001oax.4	0	Human	UUUCUAACGAAAA	200	28996175	28996565	391
SMEST061417001.1	chr3	28996227	2756	-	2	Control #2, kiaa1429 (RNAi) #3	0.163	0.0456414	0	49	0	0	0	53	0	0.163	0	0	0	0.151	0	8	0	0	0	8	0	41	0	0	0	45	0	0.0456414	0	0	0	0.0463286	dd_Smed_v6_1532_0_1	2808	phosphorylase, glycogen, muscle (PYGM)	uc001oax.4	0	Human	ACGCGGAUUUAUA	336	28996175	28996565	391
SMEST061417001.1	chr3	28996445	2538	-	1	Control #1	0.182	0.0446059	44	0	0	0	0	0	0.182	0	0	0	0	0	8	0	0	0	0	0	36	0	0	0	0	0	0.0446059	0	0	0	0	0	dd_Smed_v6_1532_0_1	2808	phosphorylase, glycogen, muscle (PYGM)	uc001oax.4	0	Human	UUAGAAAAACUUC	118	28996175	28996565	391
SMEST061417001.1	chr3	28998831	900	-	1	kiaa1429 (RNAi) #1	0.184	0.028027	0	0	0	38	0	0	0	0	0	0.184	0	0	0	0	0	7	0	0	0	0	0	31	0	0	0	0	0	0.028027	0	0	dd_Smed_v6_1532_0_1	2808	phosphorylase, glycogen, muscle (PYGM)	uc001oax.4	0	Human	AAUGAUAACUUUU	55	28997767	28998888	1122
SMEST020046001.1	chr3	128166406	1000	-	1	Control #3	0.169	0.0222318	0	0	65	0	0	0	0	0	0.169	0	0	0	0	0	11	0	0	0	0	0	54	0	0	0	0	0	0.0222318	0	0	0	dd_Smed_v6_1329_0_1	1610					UCACUGACUUCGG	5	128166401	128166489	89
SMEST020046001.1	chr3	128164005	1520	-	6	Control #1, Control #2, Control #3, kiaa1429 (RNAi) #1, kiaa1429 (RNAi) #2, kiaa1429 (RNAi) #3	0.673	3.73168e-24	119	104	87	132	66	119	0.58	0.673	0.655	0.22	0.182	0.252	69	70	57	29	12	30	50	34	30	103	54	89	3.09484e-21	3.73168e-24	7.88518e-19	5.71648e-06	0.00437756	6.17391e-07	dd_Smed_v6_1329_0_1	1610					AUUUUAACUAACU	64	128163915	128164071	157
SMEST020046001.1	chr3	128164016	1509	-	6	Control #1, Control #2, Control #3, kiaa1429 (RNAi) #1, kiaa1429 (RNAi) #2, kiaa1429 (RNAi) #3	0.952	7.98863e-66	146	121	97	153	89	129	0.952	0.917	0.928	0.599	0.607	0.574	139	111	90	91	54	74	7	10	7	61	35	55	7.98863e-66	8.56598e-50	3.4094e-41	1.32444e-28	4.22685e-18	5.89454e-23	dd_Smed_v6_1329_0_1	1610					ACUUGAACUUAAU	53	128163915	128164071	157
SMEST020046001.1	chr3	128164001	1524	-	6	Control #1, Control #2, Control #3, kiaa1429 (RNAi) #1, kiaa1429 (RNAi) #2, kiaa1429 (RNAi) #3	0.987	3.13059e-48	110	98	77	131	64	110	0.927	0.98	0.987	0.792	0.828	0.782	102	96	76	103	53	86	8	2	1	27	11	24	6.03056e-46	3.13059e-48	4.04813e-39	7.86614e-40	2.22062e-22	2.59283e-33	dd_Smed_v6_1329_0_1	1610					UAACUAACUGGAC	68	128163915	128164071	157
SMEST020046001.1	chr3	128163942	1583	-	6	Control #1, Control #2, Control #3, kiaa1429 (RNAi) #1, kiaa1429 (RNAi) #2, kiaa1429 (RNAi) #3	0.468	1.14891e-06	66	47	42	84	41	65	0.288	0.468	0.429	0.214	0.195	0.154	19	22	18	18	8	10	47	25	24	66	33	55	0.00014129	1.14891e-06	3.01613e-05	0.000360042	0.0438628	0.0150784	dd_Smed_v6_1329_0_1	1610					GUAUUUACAUUUU	127	128163915	128164071	157
SMEST020046001.1	chr3	128164022	1503	-	6	Control #1, Control #2, Control #3, kiaa1429 (RNAi) #1, kiaa1429 (RNAi) #2, kiaa1429 (RNAi) #3	0.602	7.21745e-22	147	133	98	156	86	137	0.517	0.526	0.602	0.237	0.209	0.234	76	70	59	37	18	32	71	63	39	119	68	105	7.21745e-22	6.37694e-20	7.18205e-19	1.42699e-07	0.000367027	8.31242e-07	dd_Smed_v6_1329_0_1	1610					CCAAUAACUUGAA	47	128163915	128164071	157
SMEST020046001.1	chr3	128164046	1479	-	3	Control #1, Control #2, Control #3	0.165	0.00110445	124	133	98	0	0	0	0.129	0.165	0.153	0	0	0	16	22	15	0	0	0	108	111	83	0	0	0	0.0103003	0.00110445	0.00694502	0	0	0	dd_Smed_v6_1329_0_1	1610					AUUCGGACUACCA	23	128163915	128164071	157
SMEST020046001.1	chr3	128164233	1343	-	1	Control #3	0.24	0.0491388	0	0	25	0	0	0	0	0	0.24	0	0	0	0	0	6	0	0	0	0	0	19	0	0	0	0	0	0.0491388	0	0	0	dd_Smed_v6_1329_0_1	1610					AAGCCAAUGAAUG	56	128164123	128164291	169
SMEST020046001.1	chr3	128164031	1494	-	2	Control #1, Control #2	0.123	0.00873146	146	135	0	0	0	0	0.123	0.119	0	0	0	0	18	16	0	0	0	0	128	119	0	0	0	0	0.00873146	0.0215765	0	0	0	0	dd_Smed_v6_1329_0_1	1610					GUUGGAACUCCAA	38	128163915	128164071	157
SMEST020046001.1	chr3	128170191	854	-	1	Control #2	0.163	0.0456414	0	49	0	0	0	0	0	0.163	0	0	0	0	0	8	0	0	0	0	0	41	0	0	0	0	0	0.0456414	0	0	0	0	dd_Smed_v6_1329_0_1	1610					UACACGAGAAUAA	62	128170129	128170270	142
SMEST020046001.1	chr3	128163992	1533	-	6	Control #1, Control #2, Control #3, kiaa1429 (RNAi) #1, kiaa1429 (RNAi) #2, kiaa1429 (RNAi) #3	0.612	2.18287e-19	111	89	67	125	57	113	0.577	0.551	0.612	0.248	0.193	0.223	64	49	41	31	11	25	47	40	26	94	46	87	2.18287e-19	1.08833e-14	2.64102e-13	1.38962e-06	0.00778221	1.74167e-05	dd_Smed_v6_1329_0_1	1610					GGACAAAUUCUUA	77	128163915	128164071	157
SMEST050730001.1	chr2	26834945	273	+	6	Control #1, Control #2, Control #3, kiaa1429 (RNAi) #1, kiaa1429 (RNAi) #2, kiaa1429 (RNAi) #3	0.958	1.11931e-43	129	89	95	169	119	145	0.805	0.955	0.958	0.278	0.378	0.331	103	85	91	47	45	48	25	4	4	122	74	97	2.64744e-40	2.61119e-40	1.11931e-43	1.60006e-10	5.17097e-12	7.61663e-12	dd_Smed_v6_2109_1_1	533	defender against cell death 1 (DAD1)	uc001wgl.2	1e-55	Human	UUAUUAACUGGAA	36787	26834673	26835205	533
SMEST050730001.1	chr2	26834891	219	+	3	Control #1, Control #2, Control #3	0.2	0.00021662	121	75	82	0	0	0	0.193	0.2	0.198	0	0	0	23	15	16	0	0	0	96	60	65	0	0	0	0.00021662	0.00225565	0.00126622	0	0	0	dd_Smed_v6_2109_1_1	533	defender against cell death 1 (DAD1)	uc001wgl.2	1e-55	Human	GCCAAAACUACUC	36733	26834673	26835205	533
SMEST050730001.1	chr2	26834984	312	+	6	Control #1, Control #2, Control #3, kiaa1429 (RNAi) #1, kiaa1429 (RNAi) #2, kiaa1429 (RNAi) #3	0.921	3.84019e-65	182	127	140	257	146	221	0.868	0.921	0.913	0.309	0.329	0.344	158	117	126	79	48	76	24	10	12	177	98	145	3.84019e-65	4.48325e-53	1.16945e-55	6.73103e-18	7.86726e-12	4.13154e-18	dd_Smed_v6_2109_1_1	533	defender against cell death 1 (DAD1)	uc001wgl.2	1e-55	Human	GUUGGAACAUUUC	36826	26834673	26835205	533
SMEST050730001.1	chr2	26834825	153	+	6	Control #1, Control #2, Control #3, kiaa1429 (RNAi) #1, kiaa1429 (RNAi) #2, kiaa1429 (RNAi) #3	0.574	2.7258e-23	162	94	116	173	134	168	0.512	0.574	0.552	0.116	0.104	0.131	83	54	64	20	14	22	79	40	52	153	120	146	2.7258e-23	1.0252e-16	4.54752e-19	0.00347624	0.0271912	0.00124288	dd_Smed_v6_2109_1_1	533	defender against cell death 1 (DAD1)	uc001wgl.2	1e-55	Human	AAUAUGACUGUAU	36667	26834673	26835205	533
SMEST050730001.1	chr2	26834919	247	+	1	Control #1	0.186	0.0012609	97	0	0	0	0	0	0.186	0	0	0	0	0	18	0	0	0	0	0	79	0	0	0	0	0	0.0012609	0	0	0	0	0	dd_Smed_v6_2109_1_1	533	defender against cell death 1 (DAD1)	uc001wgl.2	1e-55	Human	UAAUUGAUUCAUA	36761	26834673	26835205	533
SMEST050730001.1	chr2	26834951	279	+	3	Control #1, Control #2, Control #3	0.287	2.57323e-07	150	101	114	0	0	0	0.24	0.287	0.237	0	0	0	36	29	27	0	0	0	114	72	87	0	0	0	2.57323e-07	9.0935e-07	1.70896e-05	0	0	0	dd_Smed_v6_2109_1_1	533	defender against cell death 1 (DAD1)	uc001wgl.2	1e-55	Human	ACUGGAAUUGUCC	36793	26834673	26835205	533
SMEST050730001.1	chr2	26835087	415	+	4	Control #1, Control #2, Control #3, kiaa1429 (RNAi) #3	0.513	4.44332e-07	47	39	34	0	0	67	0.489	0.513	0.412	0	0	0.164	23	20	14	0	0	11	24	19	20	0	0	56	4.44332e-07	3.77943e-06	0.000110862	0	0	0.0082662	dd_Smed_v6_2109_1_1	533	defender against cell death 1 (DAD1)	uc001wgl.2	1e-55	Human	AAAAUGAUUUUAA	36929	26834673	26835205	533
SMEST050730001.1	chr2	26834775	103	+	2	Control #1, Control #3	0.233	0.0261574	45	0	30	0	0	0	0.178	0	0.233	0	0	0	8	0	7	0	0	0	37	0	23	0	0	0	0.0448315	0	0.0261574	0	0	0	dd_Smed_v6_2109_1_1	533	defender against cell death 1 (DAD1)	uc001wgl.2	1e-55	Human	AUAGUGACGUUUA	36617	26834673	26835205	533
SMEST050730001.1	chr2	26835123	451	+	2	Control #1, Control #3	0.153	0.00370227	124	0	85	0	0	0	0.145	0	0.153	0	0	0	18	0	13	0	0	0	106	0	72	0	0	0	0.00370227	0	0.0190999	0	0	0	dd_Smed_v6_2109_1_1	533	defender against cell death 1 (DAD1)	uc001wgl.2	1e-55	Human	UUGCUGAUUUUCU	36965	26834673	26835205	533
SMEST037119003.1	chr4	50392109	351	-	2	Control #3, kiaa1429 (RNAi) #1	1	7.65535e-40	0	0	22	81	0	0	0	0	1	0.975	0	0	0	0	22	79	0	0	0	0	0	2	0	0	0	0	1.0931e-11	7.65535e-40	0	0	dd_Smed_v6_12706_0_1	2745	fibroblast growth factor receptor 4 (FGFR4)	uc003mfo.3	2e-18	Human	AAAUUGAAAAACA	881	50391228	50393539	2312
SMEST037119003.1	chr4	50392108	352	-	2	Control #3, kiaa1429 (RNAi) #1	1	5.15937e-48	0	0	22	105	0	0	0	0	1	0.952	0	0	0	0	22	100	0	0	0	0	0	5	0	0	0	0	1.0931e-11	5.15937e-48	0	0	dd_Smed_v6_12706_0_1	2745	fibroblast growth factor receptor 4 (FGFR4)	uc003mfo.3	2e-18	Human	AAUUGAAAAACAC	880	50391228	50393539	2312
SMEST037119003.1	chr4	50392103	357	-	2	Control #3, kiaa1429 (RNAi) #1	1	4.60389e-65	0	0	22	123	0	0	0	0	1	1	0	0	0	0	22	123	0	0	0	0	0	0	0	0	0	0	1.0931e-11	4.60389e-65	0	0	dd_Smed_v6_12706_0_1	2745	fibroblast growth factor receptor 4 (FGFR4)	uc003mfo.3	2e-18	Human	AAAAACACACAUU	875	50391228	50393539	2312
SMEST037119003.1	chr4	50392106	354	-	2	Control #3, kiaa1429 (RNAi) #1	1	4.60389e-65	0	0	22	123	0	0	0	0	1	1	0	0	0	0	22	123	0	0	0	0	0	0	0	0	0	0	1.0931e-11	4.60389e-65	0	0	dd_Smed_v6_12706_0_1	2745	fibroblast growth factor receptor 4 (FGFR4)	uc003mfo.3	2e-18	Human	UUGAAAAACACAC	878	50391228	50393539	2312
SMEST037119003.1	chr4	50392101	359	-	2	Control #3, kiaa1429 (RNAi) #1	1	4.60389e-65	0	0	22	123	0	0	0	0	1	1	0	0	0	0	22	123	0	0	0	0	0	0	0	0	0	0	1.0931e-11	4.60389e-65	0	0	dd_Smed_v6_12706_0_1	2745	fibroblast growth factor receptor 4 (FGFR4)	uc003mfo.3	2e-18	Human	AAACACACAUUUC	873	50391228	50393539	2312
SMEST075230001.1	chr2	210662412	3211	-	6	Control #1, Control #2, Control #3, kiaa1429 (RNAi) #1, kiaa1429 (RNAi) #2, kiaa1429 (RNAi) #3	0.632	9.11208e-18	83	87	73	88	50	96	0.627	0.632	0.63	0.307	0.22	0.25	52	55	46	27	11	24	31	32	27	61	39	72	1.41199e-16	9.11208e-18	2.36761e-15	6.26194e-07	0.00733885	6.80853e-06	dd_Smed_v6_351_0_1	3360	protease, serine, 12 (neurotrypsin, motopsin) (PRSS12)	uc003ica.2	2e-33	Human	UAAUGAAUAUUUU	126	210662263	210662540	278
SMEST075230001.1	chr2	210692343	803	-	5	Control #1, Control #2, Control #3, kiaa1429 (RNAi) #1, kiaa1429 (RNAi) #2	0.336	4.49344e-10	108	126	133	191	149	0	0.269	0.336	0.331	0.116	0.141	0	29	42	44	22	21	0	79	83	89	168	128	0	4.1479e-06	4.49344e-10	6.07722e-10	0.00297365	0.000792205	0	dd_Smed_v6_351_0_1	3360	protease, serine, 12 (neurotrypsin, motopsin) (PRSS12)	uc003ica.2	2e-33	Human	UAUUGAACAAUGC	88	210692098	210692433	336
SMEST075230001.1	chr2	210692261	885	-	2	Control #1, Control #3	0.19	0.00783753	75	0	58	0	0	0	0.147	0	0.19	0	0	0	11	0	11	0	0	0	64	0	47	0	0	0	0.0230755	0	0.00783753	0	0	0	dd_Smed_v6_351_0_1	3360	protease, serine, 12 (neurotrypsin, motopsin) (PRSS12)	uc003ica.2	2e-33	Human	CGAUGCACUUUAU	163	210692098	210692433	336
SMEST075230001.1	chr2	210662381	3242	-	6	Control #1, Control #2, Control #3, kiaa1429 (RNAi) #1, kiaa1429 (RNAi) #2, kiaa1429 (RNAi) #3	1	9.61323e-65	102	123	126	149	100	181	0.99	1	0.992	0.75	0.85	0.807	101	122	125	111	85	146	1	0	1	37	15	35	3.30023e-52	1.76243e-64	9.61323e-65	1.04147e-41	3.69229e-35	6.59434e-57	dd_Smed_v6_351_0_1	3360	protease, serine, 12 (neurotrypsin, motopsin) (PRSS12)	uc003ica.2	2e-33	Human	AUAAAGACAUUAG	157	210662263	210662540	278
SMEST075230001.1	chr2	210692826	414	-	1	Control #2	0.157	0.0459985	0	51	0	0	0	0	0	0.157	0	0	0	0	0	8	0	0	0	0	0	43	0	0	0	0	0	0.0459985	0	0	0	0	dd_Smed_v6_351_0_1	3360	protease, serine, 12 (neurotrypsin, motopsin) (PRSS12)	uc003ica.2	2e-33	Human	AUAUGAAUAUACG	41	210692748	210692869	122
SMEST075230001.1	chr2	210680021	1861	-	1	kiaa1429 (RNAi) #2	0.145	0.0466345	0	0	0	0	55	0	0	0	0	0	0.145	0	0	0	0	0	8	0	0	0	0	0	47	0	0	0	0	0	0.0466345	0	dd_Smed_v6_351_0_1	3360	protease, serine, 12 (neurotrypsin, motopsin) (PRSS12)	uc003ica.2	2e-33	Human	UUAGACAGCACGA	0	210679894	210680023	130
SMEST075230001.1	chr2	210662420	3203	-	6	Control #1, Control #2, Control #3, kiaa1429 (RNAi) #1, kiaa1429 (RNAi) #2, kiaa1429 (RNAi) #3	1	1.45978e-42	86	83	80	92	56	98	0.965	1	0.987	0.707	0.804	0.694	83	82	78	65	45	68	3	0	1	27	11	30	6.05583e-40	1.45978e-42	2.83852e-40	6.6584e-24	2.49882e-18	9.57194e-24	dd_Smed_v6_351_0_1	3360	protease, serine, 12 (neurotrypsin, motopsin) (PRSS12)	uc003ica.2	2e-33	Human	AAAAUAACUAAUG	118	210662263	210662540	278
SMEST075230001.1	chr2	210662358	3265	-	6	Control #1, Control #2, Control #3, kiaa1429 (RNAi) #1, kiaa1429 (RNAi) #2, kiaa1429 (RNAi) #3	0.839	6.6687e-40	99	113	118	141	94	180	0.776	0.786	0.839	0.312	0.29	0.356	76	88	99	44	27	64	22	24	19	97	66	116	7.77403e-29	4.08071e-33	6.6687e-40	1.54188e-10	7.07911e-07	2.4074e-15	dd_Smed_v6_351_0_1	3360	protease, serine, 12 (neurotrypsin, motopsin) (PRSS12)	uc003ica.2	2e-33	Human	ACAUCAACAUUUC	180	210662263	210662540	278
SMEST075230001.1	chr2	210662340	3283	-	2	Control #1, Control #3	0.133	0.0391475	75	0	82	0	0	0	0.133	0	0.122	0	0	0	10	0	10	0	0	0	65	0	72	0	0	0	0.0391475	0	0.0397448	0	0	0	dd_Smed_v6_351_0_1	3360	protease, serine, 12 (neurotrypsin, motopsin) (PRSS12)	uc003ica.2	2e-33	Human	GUUAGCACAUUUA	198	210662263	210662540	278
SMEST075230001.1	chr2	210692289	857	-	4	Control #1, Control #2, Control #3, kiaa1429 (RNAi) #3	0.236	0.000196547	95	72	87	0	0	155	0.221	0.236	0.195	0	0	0.103	21	17	17	0	0	16	74	55	70	0	0	139	0.000196547	0.000609617	0.00212714	0	0	0.022168	dd_Smed_v6_351_0_1	3360	protease, serine, 12 (neurotrypsin, motopsin) (PRSS12)	uc003ica.2	2e-33	Human	GUACUAACAAAUC	142	210692098	210692433	336
SMEST075230001.1	chr2	210662364	3259	-	6	Control #1, Control #2, Control #3, kiaa1429 (RNAi) #1, kiaa1429 (RNAi) #2, kiaa1429 (RNAi) #3	0.845	1.07703e-39	116	126	130	156	102	187	0.845	0.802	0.723	0.385	0.304	0.303	98	101	94	60	31	56	18	25	36	96	71	129	1.07703e-39	2.63635e-39	1.11547e-32	3.84776e-15	2.12929e-07	1.43923e-12	dd_Smed_v6_351_0_1	3360	protease, serine, 12 (neurotrypsin, motopsin) (PRSS12)	uc003ica.2	2e-33	Human	UCGUUGACAUCAA	174	210662263	210662540	278
SMEST075230001.1	chr2	210662670	3019	-	1	Control #1	0.112	0.0268643	125	0	0	0	0	0	0.112	0	0	0	0	0	14	0	0	0	0	0	111	0	0	0	0	0	0.0268643	0	0	0	0	0	dd_Smed_v6_351_0_1	3360	protease, serine, 12 (neurotrypsin, motopsin) (PRSS12)	uc003ica.2	2e-33	Human	GACAACAACAUGG	63	210662607	210662930	324
SMEST075230001.1	chr2	210662400	3223	-	4	Control #1, Control #2, Control #3, kiaa1429 (RNAi) #3	0.231	5.74331e-05	99	108	106	0	0	145	0.222	0.231	0.217	0	0	0.104	22	25	23	0	0	15	77	83	83	0	0	129	0.000107931	5.74331e-05	0.000195034	0	0	0.0173015	dd_Smed_v6_351_0_1	3360	protease, serine, 12 (neurotrypsin, motopsin) (PRSS12)	uc003ica.2	2e-33	Human	UAUAGGAUUCUGA	138	210662263	210662540	278
SMEST061897001.1	chr3	79877747	925	-	1	Control #2	0.106	0.0420628	0	123	0	0	0	0	0	0.106	0	0	0	0	0	13	0	0	0	0	0	110	0	0	0	0	0	0.0420628	0	0	0	0	dd_Smed_v6_699_0_1	1051	adenylate kinase 3 (AK3)	uc003ziq.2	2e-76	Human	UUUAGUAUUCUUG	136	79877621	79877885	265
SMEST061897001.1	chr3	79877717	955	-	3	Control #1, Control #2, Control #3	0.214	0.000111658	112	78	94	0	0	0	0.214	0.192	0.17	0	0	0	24	15	16	0	0	0	88	63	78	0	0	0	0.000111658	0.00230636	0.00393186	0	0	0	dd_Smed_v6_699_0_1	1051	adenylate kinase 3 (AK3)	uc003ziq.2	2e-76	Human	UUGUGGAUUGUUU	166	79877621	79877885	265
SMEST061897001.1	chr3	79877766	906	-	6	Control #1, Control #2, Control #3, kiaa1429 (RNAi) #1, kiaa1429 (RNAi) #2, kiaa1429 (RNAi) #3	0.978	1.30436e-64	134	127	125	160	85	123	0.978	0.937	0.928	0.371	0.447	0.39	131	119	116	59	38	48	3	8	9	100	47	75	1.30436e-64	2.53261e-55	4.48064e-53	1.02138e-14	4.92783e-11	4.76738e-13	dd_Smed_v6_699_0_1	1051	adenylate kinase 3 (AK3)	uc003ziq.2	2e-76	Human	AAGAGGACUACAU	117	79877621	79877885	265
SMEST061897001.1	chr3	79877804	868	-	1	kiaa1429 (RNAi) #2	0.147	0.0384274	0	0	0	0	68	0	0	0	0	0	0.147	0	0	0	0	0	10	0	0	0	0	0	58	0	0	0	0	0	0.0384274	0	dd_Smed_v6_699_0_1	1051	adenylate kinase 3 (AK3)	uc003ziq.2	2e-76	Human	AUCCAAACUGAAG	79	79877621	79877885	265
SMEST048111001.1	chr3	53120439	634	-	4	Control #1, Control #2, Control #3, kiaa1429 (RNAi) #1	0.226	0.00392227	54	56	53	53	0	0	0.148	0.143	0.17	0.226	0	0	8	8	9	12	0	0	46	48	44	41	0	0	0.0464844	0.0467792	0.025959	0.00392227	0	0	dd_Smed_v6_415_0_1	874	X-box binding protein 1 (XBP1)	uc021wnp.1	2e-11	Human	GCAGUGACAUAAA	410	53120199	53120851	653
SMEST048111001.1	chr3	53120407	666	-	1	Control #1	0.121	0.00878116	149	0	0	0	0	0	0.121	0	0	0	0	0	18	0	0	0	0	0	131	0	0	0	0	0	0.00878116	0	0	0	0	0	dd_Smed_v6_415_0_1	874	X-box binding protein 1 (XBP1)	uc021wnp.1	2e-11	Human	UUGGAAACUCCCA	442	53120199	53120851	653
SMEST048111001.1	chr3	53120224	849	-	5	Control #1, Control #2, Control #3, kiaa1429 (RNAi) #1, kiaa1429 (RNAi) #2	0.5	4.04394e-07	38	46	35	44	15	0	0.447	0.5	0.429	0.318	0.467	0	17	23	15	14	7	0	21	23	20	30	8	0	5.63311e-05	4.04394e-07	4.74733e-05	0.000823917	0.0175912	0	dd_Smed_v6_415_0_1	874	X-box binding protein 1 (XBP1)	uc021wnp.1	2e-11	Human	UUAAAUACUGUAA	625	53120199	53120851	653
SMEST048111001.1	chr3	53120237	836	-	2	Control #1, Control #2	0.149	0.0192211	87	80	0	0	0	0	0.149	0.127	0	0	0	0	13	10	0	0	0	0	74	69	0	0	0	0	0.0192211	0.0395017	0	0	0	0	dd_Smed_v6_415_0_1	874	X-box binding protein 1 (XBP1)	uc021wnp.1	2e-11	Human	AUAAAAAUAAUUU	612	53120199	53120851	653
SMEST048111001.1	chr3	53120307	766	-	6	Control #1, Control #2, Control #3, kiaa1429 (RNAi) #1, kiaa1429 (RNAi) #2, kiaa1429 (RNAi) #3	0.911	2.72956e-64	162	146	104	138	71	104	0.907	0.911	0.846	0.486	0.592	0.519	147	133	88	67	42	54	15	13	16	71	29	50	2.72956e-64	5.81345e-59	2.15127e-36	2.6188e-19	1.72035e-13	3.89572e-16	dd_Smed_v6_415_0_1	874	X-box binding protein 1 (XBP1)	uc021wnp.1	2e-11	Human	UAAAUAACUUUUU	542	53120199	53120851	653
SMEST048111001.1	chr3	53120385	688	-	3	Control #1, Control #2, Control #3	0.135	0.00280994	153	163	146	0	0	0	0.111	0.135	0.103	0	0	0	17	22	15	0	0	0	136	141	131	0	0	0	0.0268518	0.00280994	0.0338763	0	0	0	dd_Smed_v6_415_0_1	874	X-box binding protein 1 (XBP1)	uc021wnp.1	2e-11	Human	AUUUUGAUAAUUU	464	53120199	53120851	653
SMEST048111001.1	chr3	53120394	679	-	6	Control #1, Control #2, Control #3, kiaa1429 (RNAi) #1, kiaa1429 (RNAi) #2, kiaa1429 (RNAi) #3	0.735	1.24258e-44	163	170	159	173	60	132	0.706	0.735	0.709	0.353	0.383	0.394	115	125	112	61	23	52	48	45	46	112	37	80	1.61631e-39	1.24258e-44	2.00994e-38	3.49996e-15	1.0445e-06	1.64345e-13	dd_Smed_v6_415_0_1	874	X-box binding protein 1 (XBP1)	uc021wnp.1	2e-11	Human	UUUGUGACUAUUU	455	53120199	53120851	653
SMEST048111001.1	chr3	53120337	736	-	6	Control #1, Control #2, Control #3, kiaa1429 (RNAi) #1, kiaa1429 (RNAi) #2, kiaa1429 (RNAi) #3	0.75	7.63897e-46	188	175	144	168	85	126	0.711	0.663	0.75	0.339	0.388	0.376	133	116	108	57	33	47	54	59	36	111	52	78	7.63897e-46	1.57495e-37	2.8915e-39	7.41601e-14	4.29053e-09	7.98086e-12	dd_Smed_v6_415_0_1	874	X-box binding protein 1 (XBP1)	uc021wnp.1	2e-11	Human	AAAAUGACUUCGA	512	53120199	53120851	653
SMEST048111001.1	chr3	53120319	754	-	3	Control #1, Control #2, Control #3	0.159	0.000989544	164	151	112	0	0	0	0.146	0.159	0.125	0	0	0	24	24	14	0	0	0	140	127	98	0	0	0	0.00103543	0.000989544	0.0263009	0	0	0	dd_Smed_v6_415_0_1	874	X-box binding protein 1 (XBP1)	uc021wnp.1	2e-11	Human	AUCUUGACGAAAU	530	53120199	53120851	653
SMEST048111001.1	chr3	53120270	803	-	2	Control #2, Control #3	0.143	0.00711132	0	122	105	0	0	0	0	0.123	0.143	0	0	0	0	15	15	0	0	0	0	107	90	0	0	0	0	0.0167066	0.00711132	0	0	0	dd_Smed_v6_415_0_1	874	X-box binding protein 1 (XBP1)	uc021wnp.1	2e-11	Human	UGAUUUACAUGAU	579	53120199	53120851	653
SMEST048111001.1	chr3	53120234	839	-	4	Control #1, Control #2, Control #3, kiaa1429 (RNAi) #1	0.276	4.13048e-05	76	73	53	61	0	0	0.276	0.178	0.189	0.131	0	0	21	13	10	8	0	0	55	60	43	53	0	0	4.13048e-05	0.00742598	0.014166	0.0474313	0	0	dd_Smed_v6_415_0_1	874	X-box binding protein 1 (XBP1)	uc021wnp.1	2e-11	Human	AAAAUAAUUUUUA	615	53120199	53120851	653
SMEST062602001.1	chr4	12289744	1958	+	6	Control #1, Control #2, Control #3, kiaa1429 (RNAi) #1, kiaa1429 (RNAi) #2, kiaa1429 (RNAi) #3	0.972	5.51765e-64	174	108	105	161	88	170	0.874	0.972	0.962	0.677	0.716	0.682	152	105	101	109	63	116	22	3	4	52	25	54	5.51765e-64	4.14028e-51	2.52902e-49	2.26536e-37	2.93114e-23	2.65162e-40	dd_Smed_v6_48218_0_1	2122					GUAUUAACUAAUA	1861	12287787	12289917	2131
SMEST062602001.1	chr4	12289783	1997	+	2	Control #1, Control #3	0.216	0.0142568	54	0	37	0	0	0	0.185	0	0.216	0	0	0	10	0	8	0	0	0	44	0	29	0	0	0	0.0142568	0	0.0426836	0	0	0	dd_Smed_v6_48218_0_1	2122					AAGAAAACUUAAA	1822	12287787	12289917	2131
SMEST062602001.1	chr4	12289757	1971	+	1	Control #1	0.107	0.042013	122	0	0	0	0	0	0.107	0	0	0	0	0	13	0	0	0	0	0	109	0	0	0	0	0	0.042013	0	0	0	0	0	dd_Smed_v6_48218_0_1	2122					AUGAAUACGUUUU	1848	12287787	12289917	2131
SMEST026862001.1	chr3	93588136	898	-	1	kiaa1429 (RNAi) #2	0.109	0.0171324	0	0	0	0	137	0	0	0	0	0	0.109	0	0	0	0	0	15	0	0	0	0	0	122	0	0	0	0	0	0.0171324	0	dd_Smed_v6_206_0_1	1144	eukaryotic translation elongation factor 1 beta 2 (EEF1B2)	uc002vbh.1	4e-71	Human	AAUUGGAAAAGUG	339	93587890	93588477	588
SMEST026862001.1	chr3	93587944	1090	-	1	Control #2	0.118	0.00609453	0	188	0	0	0	0	0	0.118	0	0	0	0	0	22	0	0	0	0	0	165	0	0	0	0	0	0.00609453	0	0	0	0	dd_Smed_v6_206_0_1	1144	eukaryotic translation elongation factor 1 beta 2 (EEF1B2)	uc002vbh.1	4e-71	Human	CUUUCAACAAAAU	531	93587890	93588477	588
SMEST026862001.1	chr3	93588219	815	-	2	Control #1, kiaa1429 (RNAi) #3	0.155	0.0227658	71	0	0	0	0	76	0.155	0	0	0	0	0.132	11	0	0	0	0	10	60	0	0	0	0	66	0.0227658	0	0	0	0	0.0392395	dd_Smed_v6_206_0_1	1144	eukaryotic translation elongation factor 1 beta 2 (EEF1B2)	uc002vbh.1	4e-71	Human	AAAGUCAACAAAA	256	93587890	93588477	588
SMEST026862001.1	chr3	93588025	1009	-	1	Control #2	0.102	0.0324255	0	176	0	0	0	0	0	0.102	0	0	0	0	0	18	0	0	0	0	0	158	0	0	0	0	0	0.0324255	0	0	0	0	dd_Smed_v6_206_0_1	1144	eukaryotic translation elongation factor 1 beta 2 (EEF1B2)	uc002vbh.1	4e-71	Human	AAGAUGACAAAGU	450	93587890	93588477	588
SMEST026862001.1	chr3	93587959	1075	-	6	Control #1, Control #2, Control #3, kiaa1429 (RNAi) #1, kiaa1429 (RNAi) #2, kiaa1429 (RNAi) #3	0.737	8.15519e-64	247	232	176	187	125	193	0.735	0.737	0.709	0.194	0.144	0.176	180	171	124	36	18	34	65	61	51	150	107	159	8.15519e-64	3.07685e-60	3.07687e-43	1.28372e-06	0.00371401	4.50811e-06	dd_Smed_v6_206_0_1	1144	eukaryotic translation elongation factor 1 beta 2 (EEF1B2)	uc002vbh.1	4e-71	Human	CAAUGGACGUAGC	516	93587890	93588477	588
SMEST003007001.1	chr2	49073196	803	+	6	Control #1, Control #2, Control #3, kiaa1429 (RNAi) #1, kiaa1429 (RNAi) #2, kiaa1429 (RNAi) #3	0.252	7.47355e-08	183	159	166	263	164	239	0.181	0.252	0.194	0.118	0.135	0.147	33	40	32	31	22	35	149	119	133	231	141	203	2.17656e-05	7.47355e-08	1.23105e-05	0.000462473	0.00122624	2.45989e-05	dd_Smed_v6_282_0_1	1546	Sec61 alpha 2 subunit (S. cerevisiae) (SEC61A2)	uc001ile.2	0	Human	UAUCGAACAAAUU	246	49072950	49073939	990
SMEST003007001.1	chr2	49073923	1530	+	5	Control #1, Control #2, Control #3, kiaa1429 (RNAi) #1, kiaa1429 (RNAi) #3	0.396	4.12279e-06	53	33	48	53	0	76	0.396	0.394	0.354	0.17	0	0.211	21	13	17	9	0	16	32	20	31	44	0	60	4.12279e-06	0.000254907	9.17186e-05	0.025959	0	0.00121437	dd_Smed_v6_282_0_1	1546	Sec61 alpha 2 subunit (S. cerevisiae) (SEC61A2)	uc001ile.2	0	Human	AUGAAUACAUUUG	973	49072950	49073939	990
SMEST003007001.1	chr2	49072286	64	+	1	kiaa1429 (RNAi) #3	0.189	0.0278367	0	0	0	0	0	37	0	0	0	0	0	0.189	0	0	0	0	0	7	0	0	0	0	0	30	0	0	0	0	0	0.0278367	dd_Smed_v6_282_0_1	1546	Sec61 alpha 2 subunit (S. cerevisiae) (SEC61A2)	uc001ile.2	0	Human	AAUAAAAAUUUUA	35	49072223	49072323	101
SMEST003007001.1	chr2	49073123	730	+	1	kiaa1429 (RNAi) #2	0.126	0.0141704	0	0	0	0	95	0	0	0	0	0	0.126	0	0	0	0	0	12	0	0	0	0	0	83	0	0	0	0	0	0.0141704	0	dd_Smed_v6_282_0_1	1546	Sec61 alpha 2 subunit (S. cerevisiae) (SEC61A2)	uc001ile.2	0	Human	AGGAGCAAUUAUU	173	49072950	49073939	990
SMEST003007001.1	chr2	49073229	836	+	6	Control #1, Control #2, Control #3, kiaa1429 (RNAi) #1, kiaa1429 (RNAi) #2, kiaa1429 (RNAi) #3	0.294	3.86636e-18	375	269	307	432	306	466	0.261	0.294	0.245	0.109	0.148	0.142	98	79	75	47	45	66	277	190	231	385	259	400	3.86636e-18	1.02713e-15	1.23175e-13	3.22406e-05	9.5807e-07	6.89511e-09	dd_Smed_v6_282_0_1	1546	Sec61 alpha 2 subunit (S. cerevisiae) (SEC61A2)	uc001ile.2	0	Human	UUGGCAACAGUUC	279	49072950	49073939	990
SMEST003007001.1	chr2	49072540	197	+	4	Control #1, Control #2, Control #3, kiaa1429 (RNAi) #2	0.235	2.35553e-07	232	162	222	0	232	0	0.194	0.235	0.172	0	0.112	0	45	38	38	0	26	0	187	124	183	0	206	0	2.35553e-07	2.8907e-07	4.37843e-06	0	0.00214897	0	dd_Smed_v6_282_0_1	1546	Sec61 alpha 2 subunit (S. cerevisiae) (SEC61A2)	uc001ile.2	0	Human	UUAUGGACAGCAA	95	49072445	49072899	455
SMEST003007001.1	chr2	49073527	1134	+	3	Control #1, Control #2, Control #3	0.198	5.25278e-11	361	329	353	0	0	0	0.117	0.159	0.198	0	0	0	42	52	70	0	0	0	318	276	283	0	0	0	0.000133136	4.20541e-07	5.25278e-11	0	0	0	dd_Smed_v6_282_0_1	1546	Sec61 alpha 2 subunit (S. cerevisiae) (SEC61A2)	uc001ile.2	0	Human	CCCCUGACAGUCU	577	49072950	49073939	990
SMEST003007001.1	chr2	49073084	691	+	1	Control #1	0.102	0.0180541	176	0	0	0	0	0	0.102	0	0	0	0	0	18	0	0	0	0	0	158	0	0	0	0	0	0.0180541	0	0	0	0	0	dd_Smed_v6_282_0_1	1546	Sec61 alpha 2 subunit (S. cerevisiae) (SEC61A2)	uc001ile.2	0	Human	UCCCACAACAAUU	134	49072950	49073939	990
SMEST003007001.1	chr2	49073901	1508	+	3	Control #1, Control #2, Control #3	0.231	0.000188327	104	85	91	0	0	0	0.192	0.153	0.231	0	0	0	20	13	21	0	0	0	84	72	70	0	0	0	0.000396475	0.0190999	0.000188327	0	0	0	dd_Smed_v6_282_0_1	1546	Sec61 alpha 2 subunit (S. cerevisiae) (SEC61A2)	uc001ile.2	0	Human	AUGAGCACAUUGU	951	49072950	49073939	990
SMEST003007001.1	chr2	49073613	1220	+	3	Control #1, Control #2, Control #3	0.174	2.55743e-07	300	281	274	0	0	0	0.154	0.174	0.161	0	0	0	46	49	44	0	0	0	253	232	230	0	0	0	3.53114e-06	2.55743e-07	3.73746e-06	0	0	0	dd_Smed_v6_282_0_1	1546	Sec61 alpha 2 subunit (S. cerevisiae) (SEC61A2)	uc001ile.2	0	Human	AGUAAGACUUGGA	663	49072950	49073939	990
SMEST003007001.1	chr2	49073157	764	+	2	Control #2, Control #3	0.116	0.0114692	0	143	164	0	0	0	0	0.105	0.116	0	0	0	0	15	19	0	0	0	0	128	145	0	0	0	0	0.0337656	0.0114692	0	0	0	dd_Smed_v6_282_0_1	1546	Sec61 alpha 2 subunit (S. cerevisiae) (SEC61A2)	uc001ile.2	0	Human	ACCAGAACAGAUA	207	49072950	49073939	990
SMEST003007001.1	chr2	49073835	1442	+	6	Control #1, Control #2, Control #3, kiaa1429 (RNAi) #1, kiaa1429 (RNAi) #2, kiaa1429 (RNAi) #3	0.708	9.29333e-64	292	269	229	279	211	307	0.645	0.708	0.624	0.211	0.21	0.248	187	189	143	59	44	76	103	78	86	220	166	231	7.5888e-60	9.29333e-64	1.6521e-44	6.10136e-11	3.58243e-08	3.97385e-15	dd_Smed_v6_282_0_1	1546	Sec61 alpha 2 subunit (S. cerevisiae) (SEC61A2)	uc001ile.2	0	Human	GCUGUGACAAUCA	885	49072950	49073939	990
SMEST003007001.1	chr2	49073350	957	+	2	Control #1, Control #3	0.193	1.47169e-08	271	0	315	0	0	0	0.193	0	0.159	0	0	0	52	0	50	0	0	0	218	0	264	0	0	0	1.47169e-08	0	4.55506e-07	0	0	0	dd_Smed_v6_282_0_1	1546	Sec61 alpha 2 subunit (S. cerevisiae) (SEC61A2)	uc001ile.2	0	Human	CCAGUAAUAUUCC	400	49072950	49073939	990
SMEST003007001.1	chr2	49073873	1480	+	6	Control #1, Control #2, Control #3, kiaa1429 (RNAi) #1, kiaa1429 (RNAi) #2, kiaa1429 (RNAi) #3	0.583	1.49762e-20	133	116	98	124	63	155	0.451	0.583	0.439	0.268	0.206	0.219	60	67	43	33	13	34	73	48	55	90	50	121	9.72062e-16	1.49762e-20	9.07878e-12	3.3928e-07	0.00222768	1.0142e-06	dd_Smed_v6_282_0_1	1546	Sec61 alpha 2 subunit (S. cerevisiae) (SEC61A2)	uc001ile.2	0	Human	CAAGGAACAGAAU	923	49072950	49073939	990
SMEST074171001.1	chr2	131585068	1453	-	1	kiaa1429 (RNAi) #1	0.103	0.0422074	0	0	0	126	0	0	0	0	0	0.103	0	0	0	0	0	13	0	0	0	0	0	113	0	0	0	0	0	0.0422074	0	0	dd_Smed_v6_1725_0_1	1625					UGUCUGAUUAUUU	373	131584896	131585443	548
SMEST074171001.1	chr2	131585273	1248	-	1	kiaa1429 (RNAi) #1	0.205	0.0143193	0	0	0	39	0	0	0	0	0	0.205	0	0	0	0	0	8	0	0	0	0	0	31	0	0	0	0	0	0.0143193	0	0	dd_Smed_v6_1725_0_1	1625					UGGAACAAGUUGC	168	131584896	131585443	548
SMEST074171001.1	chr2	131585207	1314	-	1	Control #1	0.368	0.0211223	19	0	0	0	0	0	0.368	0	0	0	0	0	7	0	0	0	0	0	12	0	0	0	0	0	0.0211223	0	0	0	0	0	dd_Smed_v6_1725_0_1	1625					GGCCGGACGAUUC	234	131584896	131585443	548
SMEST074171001.1	chr2	131585088	1433	-	6	Control #1, Control #2, Control #3, kiaa1429 (RNAi) #1, kiaa1429 (RNAi) #2, kiaa1429 (RNAi) #3	0.348	8.63506e-06	72	46	44	97	44	81	0.319	0.348	0.326	0.188	0.182	0.188	23	16	14	18	8	15	49	30	29	78	36	65	8.63506e-06	0.00018891	0.000802317	0.00125288	0.0446059	0.00233836	dd_Smed_v6_1725_0_1	1625					ACGAAGAUAUUUA	353	131584896	131585443	548
SMEST074171001.1	chr2	131584989	1532	-	6	Control #1, Control #2, Control #3, kiaa1429 (RNAi) #1, kiaa1429 (RNAi) #2, kiaa1429 (RNAi) #3	0.519	6.89954e-13	81	87	109	130	85	105	0.519	0.448	0.435	0.292	0.224	0.219	42	39	47	38	19	23	39	48	61	92	66	82	6.89954e-13	1.56368e-10	3.16688e-12	1.07417e-08	0.00018772	6.01451e-05	dd_Smed_v6_1725_0_1	1625					CACCUUACUGGAU	452	131584896	131585443	548
SMEST074171001.1	chr2	131585134	1387	-	6	Control #1, Control #2, Control #3, kiaa1429 (RNAi) #1, kiaa1429 (RNAi) #2, kiaa1429 (RNAi) #3	0.846	1.7012e-05	25	16	13	34	11	28	0.6	0.75	0.846	0.441	0.636	0.393	15	12	11	15	7	11	10	4	2	19	4	17	1.7012e-05	8.54412e-05	0.00010634	4.44395e-05	0.00193498	0.0011313	dd_Smed_v6_1725_0_1	1625					AAUAAAACAGAAU	307	131584896	131585443	548
SMEST074171001.1	chr2	131585025	1496	-	6	Control #1, Control #2, Control #3, kiaa1429 (RNAi) #1, kiaa1429 (RNAi) #2, kiaa1429 (RNAi) #3	0.992	1.38722e-63	113	94	124	165	90	122	0.947	0.989	0.992	0.624	0.629	0.694	107	93	123	103	56	84	6	1	1	62	33	37	6.27388e-50	1.38358e-47	1.38722e-63	1.17431e-33	3.84115e-19	3.69572e-30	dd_Smed_v6_1725_0_1	1625					AGCUUGACGUUUU	416	131584896	131585443	548
SMEST074171001.1	chr2	131584979	1542	-	2	Control #2, kiaa1429 (RNAi) #3	0.16	0.00772264	0	81	0	0	0	94	0	0.16	0	0	0	0.108	0	13	0	0	0	10	0	68	0	0	0	83	0	0.00772264	0	0	0	0.0405019	dd_Smed_v6_1725_0_1	1625					GAUUCUACAUUUU	462	131584896	131585443	548
SMEST074171001.1	chr2	131584962	1559	-	6	Control #1, Control #2, Control #3, kiaa1429 (RNAi) #1, kiaa1429 (RNAi) #2, kiaa1429 (RNAi) #3	0.982	8.44599e-28	55	55	56	73	53	68	0.982	0.964	0.982	0.699	0.608	0.731	54	53	54	51	31	49	1	2	1	22	20	18	8.44599e-28	2.24126e-26	8.44599e-28	3.9673e-18	1.56646e-10	6.42809e-19	dd_Smed_v6_1725_0_1	1625					UAUUGAACAUUUU	479	131584896	131585443	548
SMEST074171001.1	chr2	131585080	1441	-	6	Control #1, Control #2, Control #3, kiaa1429 (RNAi) #1, kiaa1429 (RNAi) #2, kiaa1429 (RNAi) #3	0.385	4.11525e-08	79	52	55	104	47	84	0.38	0.385	0.333	0.279	0.191	0.274	30	20	18	29	9	23	49	32	36	75	38	61	4.11525e-08	9.19946e-06	5.07389e-05	9.67159e-07	0.0251123	1.13763e-05	dd_Smed_v6_1725_0_1	1625					AUUUAUACUGUUU	361	131584896	131585443	548
SMEST074171001.1	chr2	131585094	1427	-	6	Control #1, Control #2, Control #3, kiaa1429 (RNAi) #1, kiaa1429 (RNAi) #2, kiaa1429 (RNAi) #3	0.875	5.6718e-27	72	44	47	97	44	77	0.875	0.841	0.851	0.5	0.614	0.447	63	37	40	48	27	34	9	7	7	48	17	42	5.6718e-27	2.44584e-15	7.13822e-17	6.82246e-14	4.41511e-09	1.03027e-09	dd_Smed_v6_1725_0_1	1625					UGUCGAACGAAGA	347	131584896	131585443	548
SMEST074171001.1	chr2	131584984	1537	-	6	Control #1, Control #2, Control #3, kiaa1429 (RNAi) #1, kiaa1429 (RNAi) #2, kiaa1429 (RNAi) #3	0.861	9.1737e-31	79	86	93	124	82	99	0.861	0.8	0.828	0.411	0.341	0.434	68	68	77	51	28	43	11	17	16	73	54	56	6.95551e-29	5.20558e-26	9.1737e-31	2.52244e-13	2.3876e-07	9.71629e-12	dd_Smed_v6_1725_0_1	1625					UACUGGAUUCUAC	457	131584896	131585443	548
SMEST053228001.1	chr1	194262820	1007	+	6	Control #1, Control #2, Control #3, kiaa1429 (RNAi) #1, kiaa1429 (RNAi) #2, kiaa1429 (RNAi) #3	0.454	6.49151e-28	268	174	165	337	172	310	0.419	0.454	0.4	0.166	0.234	0.152	112	79	66	56	40	47	155	95	99	281	131	262	6.49151e-28	2.71601e-20	2.31214e-16	6.41146e-09	2.29301e-08	3.24652e-07	dd_Smed_v6_487_0_1	1182	glutamate-cysteine ligase, modifier subunit (GCLM)	uc001dqg.1	5e-26	Human	CGAUUAAUAUUUU	227	194262593	194262995	403
SMEST053228001.1	chr1	194262775	962	+	6	Control #1, Control #2, Control #3, kiaa1429 (RNAi) #1, kiaa1429 (RNAi) #2, kiaa1429 (RNAi) #3	0.28	3.39331e-16	412	296	273	521	282	511	0.229	0.28	0.254	0.121	0.11	0.102	94	83	69	63	31	52	317	213	203	456	251	457	3.39331e-16	4.47056e-16	1.09117e-12	2.09678e-07	0.000478628	1.59394e-05	dd_Smed_v6_487_0_1	1182	glutamate-cysteine ligase, modifier subunit (GCLM)	uc001dqg.1	5e-26	Human	AUUUUGAUUUCAU	182	194262593	194262995	403
SMEST053228001.1	chr1	194262756	943	+	1	Control #2	0.101	0.00439359	0	288	0	0	0	0	0	0.101	0	0	0	0	0	29	0	0	0	0	0	259	0	0	0	0	0	0.00439359	0	0	0	0	dd_Smed_v6_487_0_1	1182	glutamate-cysteine ligase, modifier subunit (GCLM)	uc001dqg.1	5e-26	Human	GAAUUGAAAUUUC	163	194262593	194262995	403
SMEST053228001.1	chr1	194241559	428	+	1	Control #2	0.143	0.0467792	0	56	0	0	0	0	0	0.143	0	0	0	0	0	8	0	0	0	0	0	48	0	0	0	0	0	0.0467792	0	0	0	0	dd_Smed_v6_487_0_1	1182	glutamate-cysteine ligase, modifier subunit (GCLM)	uc001dqg.1	5e-26	Human	AACAACAAUUACG	23	194241536	194241592	57
SMEST053228001.1	chr1	194262902	1089	+	5	Control #1, Control #2, Control #3, kiaa1429 (RNAi) #1, kiaa1429 (RNAi) #2	0.316	5.54142e-05	67	67	57	56	37	0	0.164	0.164	0.316	0.182	0.297	0	11	11	18	10	11	0	56	56	39	45	26	0	0.0224201	0.0224201	5.54142e-05	0.0143444	0.00152602	0	dd_Smed_v6_487_0_1	1182	glutamate-cysteine ligase, modifier subunit (GCLM)	uc001dqg.1	5e-26	Human	UGCUUGAUUUUUU	309	194262593	194262995	403
SMEST053228001.1	chr1	194262888	1075	+	6	Control #1, Control #2, Control #3, kiaa1429 (RNAi) #1, kiaa1429 (RNAi) #2, kiaa1429 (RNAi) #3	0.5	1.02948e-11	95	80	79	75	49	92	0.442	0.45	0.5	0.2	0.306	0.22	42	36	39	15	15	20	53	44	39	60	34	71	1.82363e-11	2.1804e-10	1.02948e-11	0.00225565	0.000442591	0.000102548	dd_Smed_v6_487_0_1	1182	glutamate-cysteine ligase, modifier subunit (GCLM)	uc001dqg.1	5e-26	Human	UAAUUUACUUGUA	295	194262593	194262995	403
SMEST053228001.1	chr1	194262769	956	+	6	Control #1, Control #2, Control #3, kiaa1429 (RNAi) #1, kiaa1429 (RNAi) #2, kiaa1429 (RNAi) #3	0.548	2.77755e-63	429	306	279	531	286	528	0.53	0.548	0.495	0.205	0.259	0.215	227	167	138	109	74	113	201	138	141	422	212	413	2.77755e-63	1.05019e-47	4.00434e-37	3.72961e-18	1.13913e-14	7.65035e-20	dd_Smed_v6_487_0_1	1182	glutamate-cysteine ligase, modifier subunit (GCLM)	uc001dqg.1	5e-26	Human	CACUUGAUUUUGA	176	194262593	194262995	403
SMEST053228001.1	chr1	194262884	1071	+	1	Control #3	0.125	0.0395848	0	0	80	0	0	0	0	0	0.125	0	0	0	0	0	10	0	0	0	0	0	70	0	0	0	0	0	0.0395848	0	0	0	dd_Smed_v6_487_0_1	1182	glutamate-cysteine ligase, modifier subunit (GCLM)	uc001dqg.1	5e-26	Human	GAAAUAAUUUACU	291	194262593	194262995	403
SMEST053228001.1	chr1	194262752	939	+	2	Control #2, Control #3	0.118	0.000521132	0	288	262	0	0	0	0	0.118	0.103	0	0	0	0	34	27	0	0	0	0	253	235	0	0	0	0	0.000521132	0.00532821	0	0	0	dd_Smed_v6_487_0_1	1182	glutamate-cysteine ligase, modifier subunit (GCLM)	uc001dqg.1	5e-26	Human	UCUGGAAUUGAAA	159	194262593	194262995	403
SMEST053228001.1	chr1	194262866	1053	+	6	Control #1, Control #2, Control #3, kiaa1429 (RNAi) #1, kiaa1429 (RNAi) #2, kiaa1429 (RNAi) #3	0.672	1.43772e-30	163	137	111	165	85	180	0.54	0.672	0.577	0.303	0.424	0.257	88	92	64	50	36	46	75	45	47	115	49	133	1.8387e-25	1.43772e-30	2.18287e-19	1.57208e-11	3.07232e-10	3.96218e-10	dd_Smed_v6_487_0_1	1182	glutamate-cysteine ligase, modifier subunit (GCLM)	uc001dqg.1	5e-26	Human	AAAAGGAUUUAAU	273	194262593	194262995	403
SMEST053228001.1	chr1	194262709	896	+	1	Control #3	0.116	0.0139684	0	0	147	0	0	0	0	0	0.116	0	0	0	0	0	17	0	0	0	0	0	130	0	0	0	0	0	0.0139684	0	0	0	dd_Smed_v6_487_0_1	1182	glutamate-cysteine ligase, modifier subunit (GCLM)	uc001dqg.1	5e-26	Human	AAUAGGAGUGUCA	116	194262593	194262995	403
SMEST033716001.1	chr1	249311036	594	+	3	Control #1, Control #2, Control #3	0.389	7.67757e-09	118	82	54	0	0	0	0.325	0.341	0.389	0	0	0	38	28	21	0	0	0	79	54	33	0	0	0	7.67757e-09	1.16402e-06	4.3315e-06	0	0	0	dd_Smed_v6_1441_0_1	881	GABA(A) receptor-associated protein-like 2 (GABARAPL2)	uc002fen.3	6e-49	Human	GACUGAAUUUUAU	115	249310921	249311323	403
SMEST033716001.1	chr1	249311017	575	+	6	Control #1, Control #2, Control #3, kiaa1429 (RNAi) #1, kiaa1429 (RNAi) #2, kiaa1429 (RNAi) #3	0.667	1.4388e-29	137	95	72	85	45	94	0.662	0.505	0.667	0.259	0.222	0.234	90	48	48	22	10	22	46	47	24	63	35	72	1.4388e-29	6.15785e-14	1.56543e-16	2.37378e-05	0.0133036	2.70805e-05	dd_Smed_v6_1441_0_1	881	GABA(A) receptor-associated protein-like 2 (GABARAPL2)	uc002fen.3	6e-49	Human	UUCUUGAUUUUAU	96	249310921	249311323	403
SMEST033716001.1	chr1	249311055	613	+	2	Control #2, Control #3	0.195	0.0262009	0	55	41	0	0	0	0	0.164	0.195	0	0	0	0	9	8	0	0	0	0	46	33	0	0	0	0	0.0262009	0.0438628	0	0	0	dd_Smed_v6_1441_0_1	881	GABA(A) receptor-associated protein-like 2 (GABARAPL2)	uc002fen.3	6e-49	Human	UUCAGGAGUUUAU	134	249310921	249311323	403
SMEST033716001.1	chr1	249311078	636	+	5	Control #1, Control #2, Control #3, kiaa1429 (RNAi) #1, kiaa1429 (RNAi) #3	1	3.61784e-15	51	27	16	33	0	26	0.765	0.963	1	0.375	0	0.24	39	26	16	12	0	6	12	1	0	20	0	19	3.61784e-15	3.74947e-13	2.82824e-08	0.00057645	0	0.0491388	dd_Smed_v6_1441_0_1	881	GABA(A) receptor-associated protein-like 2 (GABARAPL2)	uc002fen.3	6e-49	Human	UUUCUAACUUUAU	157	249310921	249311323	403
SMEST033716001.1	chr1	249311031	589	+	6	Control #1, Control #2, Control #3, kiaa1429 (RNAi) #1, kiaa1429 (RNAi) #2, kiaa1429 (RNAi) #3	1	1.6167e-62	128	90	59	73	41	81	0.977	1	1	0.819	0.707	0.704	125	90	59	59	29	57	3	0	0	13	12	24	1.6167e-62	3.35065e-47	1.55276e-30	1.15046e-23	1.77289e-10	1.30003e-20	dd_Smed_v6_1441_0_1	881	GABA(A) receptor-associated protein-like 2 (GABARAPL2)	uc002fen.3	6e-49	Human	AAUAUGACUGAAU	110	249310921	249311323	403
SMEST033716001.1	chr1	249311005	563	+	5	Control #1, Control #2, Control #3, kiaa1429 (RNAi) #1, kiaa1429 (RNAi) #3	0.76	1.29149e-33	160	101	76	97	0	105	0.65	0.604	0.76	0.32	0	0.267	104	61	57	31	0	28	56	40	18	66	0	77	1.29149e-33	1.23205e-19	1.415e-21	1.86514e-07	0	2.01365e-06	dd_Smed_v6_1441_0_1	881	GABA(A) receptor-associated protein-like 2 (GABARAPL2)	uc002fen.3	6e-49	Human	GUUUGGAUUUUUU	84	249310921	249311323	403
SMEST033716001.1	chr1	249310947	505	+	2	Control #2, Control #3	0.294	0.000463381	0	51	48	0	0	0	0	0.294	0.25	0	0	0	0	15	12	0	0	0	0	36	36	0	0	0	0	0.000463381	0.0036912	0	0	0	dd_Smed_v6_1441_0_1	881	GABA(A) receptor-associated protein-like 2 (GABARAPL2)	uc002fen.3	6e-49	Human	AUGAAGACUUUAG	26	249310921	249311323	403
SMEST033716001.1	chr1	249311170	728	+	2	Control #1, kiaa1429 (RNAi) #1	1	4.80741e-06	12	0	0	17	0	0	1	0	0	0.588	0	0	12	0	0	10	0	0	0	0	0	7	0	0	4.80741e-06	0	0	0.00119886	0	0	dd_Smed_v6_1441_0_1	881	GABA(A) receptor-associated protein-like 2 (GABARAPL2)	uc002fen.3	6e-49	Human	UGAAUAACAUUUU	249	249310921	249311323	403
SMEST063435001.1	chr3	58917948	851	+	5	Control #1, Control #2, Control #3, kiaa1429 (RNAi) #1, kiaa1429 (RNAi) #3	0.388	1.08897e-12	141	134	94	137	0	130	0.277	0.388	0.362	0.212	0	0.192	39	52	34	29	0	25	102	82	60	108	0	105	2.85725e-08	1.08897e-12	1.61523e-08	6.01343e-06	0	7.00555e-05	dd_Smed_v6_389_0_1	911		uc009znz.3	3e-21	Human	UUACUAAUUAUAA	188	58917760	58918008	249
SMEST063435001.1	chr3	58917957	860	+	1	Control #2	0.119	0.0326556	0	101	0	0	0	0	0	0.119	0	0	0	0	0	12	0	0	0	0	0	89	0	0	0	0	0	0.0326556	0	0	0	0	dd_Smed_v6_389_0_1	911		uc009znz.3	3e-21	Human	AUAACAAUUGACA	197	58917760	58918008	249
SMEST063435001.1	chr3	58917954	857	+	6	Control #1, Control #2, Control #3, kiaa1429 (RNAi) #1, kiaa1429 (RNAi) #2, kiaa1429 (RNAi) #3	0.988	2.85572e-62	136	115	86	129	73	115	0.963	0.982	0.988	0.62	0.74	0.696	130	112	85	80	54	80	5	2	1	49	19	35	2.85572e-62	4.49618e-56	5.57567e-43	5.89392e-26	5.72029e-20	1.39389e-28	dd_Smed_v6_389_0_1	911		uc009znz.3	3e-21	Human	AUUAUAACAAUUG	194	58917760	58918008	249
SMEST063435001.1	chr3	58917972	875	+	4	Control #1, Control #2, Control #3, kiaa1429 (RNAi) #3	0.25	8.92269e-05	98	80	58	0	0	78	0.184	0.25	0.224	0	0	0.141	18	20	13	0	0	11	80	60	45	0	0	67	0.00126877	8.92269e-05	0.00211938	0	0	0.0232873	dd_Smed_v6_389_0_1	911		uc009znz.3	3e-21	Human	UUAUUUACGGUGU	212	58917760	58918008	249
SMEST063435001.1	chr3	58917944	847	+	6	Control #1, Control #2, Control #3, kiaa1429 (RNAi) #1, kiaa1429 (RNAi) #2, kiaa1429 (RNAi) #3	0.51	2.86765e-20	149	144	99	144	77	132	0.459	0.5	0.51	0.229	0.208	0.212	68	72	50	33	16	28	80	72	48	111	61	104	1.91631e-18	2.86765e-20	1.14969e-14	4.62061e-07	0.00122517	1.08992e-05	dd_Smed_v6_389_0_1	911		uc009znz.3	3e-21	Human	GAUAUUACUAAUU	184	58917760	58918008	249
SMEST063435001.1	chr3	58917931	834	+	6	Control #1, Control #2, Control #3, kiaa1429 (RNAi) #1, kiaa1429 (RNAi) #2, kiaa1429 (RNAi) #3	0.359	3.6457e-14	167	157	107	148	85	141	0.359	0.346	0.346	0.15	0.2	0.142	60	54	37	22	17	20	107	102	70	125	68	121	3.6457e-14	2.80598e-12	1.20456e-08	0.000448993	0.000693828	0.00133745	dd_Smed_v6_389_0_1	911		uc009znz.3	3e-21	Human	CGCGUUACAGUUU	171	58917760	58918008	249
SMEST063435001.1	chr3	58917961	864	+	6	Control #1, Control #2, Control #3, kiaa1429 (RNAi) #1, kiaa1429 (RNAi) #2, kiaa1429 (RNAi) #3	1	4.70918e-57	122	96	79	119	62	100	0.967	0.989	1	0.797	0.79	0.89	117	94	78	94	49	89	4	1	0	24	13	11	4.70918e-57	3.66503e-48	1.4645e-41	2.78818e-37	7.29459e-20	1.00416e-38	dd_Smed_v6_389_0_1	911		uc009znz.3	3e-21	Human	CAAUUGACAUUUU	201	58917760	58918008	249
SMEST063435001.1	chr3	58917939	842	+	6	Control #1, Control #2, Control #3, kiaa1429 (RNAi) #1, kiaa1429 (RNAi) #2, kiaa1429 (RNAi) #3	0.693	1.4967e-35	160	153	102	148	83	141	0.606	0.693	0.529	0.297	0.217	0.326	97	106	54	44	18	46	63	47	48	104	65	95	5.7897e-30	1.4967e-35	3.07694e-16	1.85083e-10	0.000356458	3.2554e-11	dd_Smed_v6_389_0_1	911		uc009znz.3	3e-21	Human	AGUUUGAUAUUAC	179	58917760	58918008	249
SMEST064169001.1	chr2	31276806	468	-	3	Control #1, Control #2, Control #3	0.17	4.21076e-05	176	154	139	0	0	0	0.17	0.156	0.152	0	0	0	30	24	21	0	0	0	146	130	117	0	0	0	4.21076e-05	0.0010007	0.0019124	0	0	0	dd_Smed_v6_153_0_1	603	ubiquitin-conjugating enzyme E2D 2 (UBE2D2)	uc003ler.3	1e-88	Human	AGAAUGACAGGAA	82	31276671	31276890	220
SMEST064169001.1	chr2	31276771	503	-	6	Control #1, Control #2, Control #3, kiaa1429 (RNAi) #1, kiaa1429 (RNAi) #2, kiaa1429 (RNAi) #3	0.817	9.17008e-62	219	197	153	267	151	261	0.761	0.817	0.817	0.313	0.404	0.322	166	161	125	83	61	84	52	36	28	182	90	177	1.26591e-60	9.17008e-62	3.59554e-48	2.17319e-18	1.26404e-15	1.61354e-19	dd_Smed_v6_153_0_1	603	ubiquitin-conjugating enzyme E2D 2 (UBE2D2)	uc003ler.3	1e-88	Human	GACUGGACUCGUA	117	31276671	31276890	220
SMEST064169001.1	chr2	31276776	498	-	6	Control #1, Control #2, Control #3, kiaa1429 (RNAi) #1, kiaa1429 (RNAi) #2, kiaa1429 (RNAi) #3	0.327	2.25987e-14	210	196	154	255	158	252	0.301	0.327	0.275	0.134	0.171	0.116	63	64	42	34	27	29	146	132	111	220	131	222	3.24097e-13	2.25987e-14	1.74863e-08	4.39838e-05	7.59966e-05	0.000542771	dd_Smed_v6_153_0_1	603	ubiquitin-conjugating enzyme E2D 2 (UBE2D2)	uc003ler.3	1e-88	Human	CUCAAGACUGGAC	112	31276671	31276890	220
SMEST051910001.1	chr2	24497008	296	+	6	Control #1, Control #2, Control #3, kiaa1429 (RNAi) #1, kiaa1429 (RNAi) #2, kiaa1429 (RNAi) #3	0.971	1.59201e-52	124	70	71	87	94	111	0.927	0.971	0.944	0.744	0.734	0.667	115	68	67	64	69	74	9	2	4	22	25	37	1.59201e-52	1.43099e-33	1.51514e-31	3.25123e-24	4.28208e-26	1.32491e-25	dd_Smed_v6_298_0_1	376					CAAGAAACUUUAU	132	24496876	24497088	213
SMEST051910001.1	chr2	24497024	312	+	1	Control #1	0.24	0.0491388	25	0	0	0	0	0	0.24	0	0	0	0	0	6	0	0	0	0	0	19	0	0	0	0	0	0.0491388	0	0	0	0	0	dd_Smed_v6_298_0_1	376					UAUUUUACAAAAU	148	24496876	24497088	213
SMEST051910001.1	chr2	24497001	289	+	5	Control #1, Control #2, Control #3, kiaa1429 (RNAi) #1, kiaa1429 (RNAi) #2	0.25	1.80636e-06	155	100	92	124	112	0	0.226	0.222	0.25	0.137	0.107	0	35	22	23	17	12	0	120	77	69	107	100	0	1.80636e-06	0.000107931	5.14051e-05	0.0062235	0.0332176	0	dd_Smed_v6_298_0_1	376					UCGAAAACAAGAA	125	24496876	24497088	213
SMEST051910001.1	chr2	24496986	274	+	6	Control #1, Control #2, Control #3, kiaa1429 (RNAi) #1, kiaa1429 (RNAi) #2, kiaa1429 (RNAi) #3	0.818	4.17016e-61	220	152	143	189	146	194	0.763	0.816	0.818	0.444	0.425	0.392	167	124	117	84	62	76	52	28	26	105	84	118	4.17016e-61	1.13923e-47	7.25808e-46	1.17437e-22	5.46164e-17	2.00648e-19	dd_Smed_v6_298_0_1	376					GUAUAAACUAUAA	110	24496876	24497088	213
SMEST051910001.1	chr2	24497032	320	+	2	Control #1, Control #2	0.538	0.015103	20	13	0	0	0	0	0.35	0.538	0	0	0	0	7	7	0	0	0	0	13	6	0	0	0	0	0.021798	0.015103	0	0	0	0	dd_Smed_v6_298_0_1	376					AAAAUGAGUUUUU	156	24496876	24497088	213
SMEST070321001.1	chr1	13549150	526	+	2	Control #1, Control #3	0.211	0.00408175	98	0	57	0	0	0	0.153	0	0.211	0	0	0	15	0	12	0	0	0	83	0	45	0	0	0	0.00694502	0	0.00408175	0	0	0	dd_Smed_v6_641_0_1	701	ADP-ribosylation factor 5 (ARF5)	uc003vmb.2	4e-102	Human	GGCCGAACAGUAA	0	13548955	13549152	198
SMEST070321001.1	chr1	13548745	166	+	1	Control #2	0.12	0.0325985	0	100	0	0	0	0	0	0.12	0	0	0	0	0	12	0	0	0	0	0	88	0	0	0	0	0	0.0325985	0	0	0	0	dd_Smed_v6_641_0_1	701	ADP-ribosylation factor 5 (ARF5)	uc003vmb.2	4e-102	Human	AAAACCACAAUUC	26	13548719	13548909	191
SMEST070321001.1	chr1	13550552	644	+	6	Control #1, Control #2, Control #3, kiaa1429 (RNAi) #1, kiaa1429 (RNAi) #2, kiaa1429 (RNAi) #3	0.983	4.25239e-61	147	116	79	160	91	142	0.925	0.983	0.962	0.512	0.549	0.613	135	114	76	82	50	87	11	2	3	78	41	55	4.25239e-61	3.20262e-57	2.70469e-37	7.01846e-24	5.33038e-16	1.90852e-28	dd_Smed_v6_641_0_1	701	ADP-ribosylation factor 5 (ARF5)	uc003vmb.2	4e-102	Human	UCGGAAACUUUUU	115	13550437	13550609	173
SMEST070321001.1	chr1	13549128	504	+	1	Control #1	0.242	0.00198992	64	0	0	0	0	0	0.242	0	0	0	0	0	15	0	0	0	0	0	47	0	0	0	0	0	0.00198992	0	0	0	0	0	dd_Smed_v6_641_0_1	701	ADP-ribosylation factor 5 (ARF5)	uc003vmb.2	4e-102	Human	AUUAAGACUUCAU	22	13548955	13549152	198
SMEST070321001.1	chr1	13550576	668	+	6	Control #1, Control #2, Control #3, kiaa1429 (RNAi) #1, kiaa1429 (RNAi) #2, kiaa1429 (RNAi) #3	0.461	4.07502e-10	107	76	59	115	77	92	0.383	0.461	0.362	0.157	0.13	0.141	41	35	21	18	10	13	66	41	37	97	67	79	4.98597e-10	4.07502e-10	5.16489e-06	0.00138492	0.0393292	0.00805166	dd_Smed_v6_641_0_1	701	ADP-ribosylation factor 5 (ARF5)	uc003vmb.2	4e-102	Human	GGAAUGAUUGUUG	139	13550437	13550609	173
SMEST070321001.1	chr1	13550573	665	+	6	Control #1, Control #2, Control #3, kiaa1429 (RNAi) #1, kiaa1429 (RNAi) #2, kiaa1429 (RNAi) #3	0.214	6.29446e-05	117	85	63	118	81	100	0.214	0.188	0.206	0.102	0.123	0.13	25	16	13	12	10	13	92	69	50	106	71	87	6.29446e-05	0.00374517	0.00695927	0.0334802	0.0396658	0.0198939	dd_Smed_v6_641_0_1	701	ADP-ribosylation factor 5 (ARF5)	uc003vmb.2	4e-102	Human	UAUGGAAUGAUUG	136	13550437	13550609	173
SMEST017249001.1	chr4	477583	603	+	1	kiaa1429 (RNAi) #1	0.145	0.0466345	0	0	0	55	0	0	0	0	0	0.145	0	0	0	0	0	8	0	0	0	0	0	47	0	0	0	0	0	0.0466345	0	0	dd_Smed_v6_311_0_1	936	mitogen-activated protein kinase kinase kinase 2 (MAP3K2)	uc002toj.2	1e-27	Human	ACACAGAGGGAUA	60	477406	477645	240
SMEST017249001.1	chr4	475330	177	+	1	Control #1	0.135	0.0390529	74	0	0	0	0	0	0.135	0	0	0	0	0	10	0	0	0	0	0	64	0	0	0	0	0	0.0390529	0	0	0	0	0	dd_Smed_v6_311_0_1	936	mitogen-activated protein kinase kinase kinase 2 (MAP3K2)	uc002toj.2	1e-27	Human	AUAAGUACUUAGA	116	475154	475448	295
SMEST017249001.1	chr4	480097	838	+	6	Control #1, Control #2, Control #3, kiaa1429 (RNAi) #1, kiaa1429 (RNAi) #2, kiaa1429 (RNAi) #3	0.628	1.0191e-22	113	98	109	113	79	107	0.628	0.598	0.615	0.177	0.231	0.234	71	58	67	20	18	25	42	39	42	93	60	82	1.0191e-22	1.89325e-18	5.14692e-21	0.000420668	0.000337562	1.64196e-05	dd_Smed_v6_311_0_1	936	mitogen-activated protein kinase kinase kinase 2 (MAP3K2)	uc002toj.2	1e-27	Human	UAGUUGACUGUCC	172	479925	480196	272
SMEST017249001.1	chr4	477549	569	+	1	kiaa1429 (RNAi) #1	0.175	0.0283793	0	0	0	40	0	0	0	0	0	0.175	0	0	0	0	0	7	0	0	0	0	0	33	0	0	0	0	0	0.0283793	0	0	dd_Smed_v6_311_0_1	936	mitogen-activated protein kinase kinase kinase 2 (MAP3K2)	uc002toj.2	1e-27	Human	AUUGAGAGGAAUU	94	477406	477645	240
SMEST017249001.1	chr4	480112	853	+	3	Control #1, Control #2, Control #3	0.272	1.16505e-06	127	114	130	0	0	0	0.213	0.272	0.202	0	0	0	27	31	26	0	0	0	100	83	103	0	0	0	1.96586e-05	1.16505e-06	0.000113317	0	0	0	dd_Smed_v6_311_0_1	936	mitogen-activated protein kinase kinase kinase 2 (MAP3K2)	uc002toj.2	1e-27	Human	UGGUGGACCUCCC	187	479925	480196	272
SMEST017249001.1	chr4	480144	885	+	6	Control #1, Control #2, Control #3, kiaa1429 (RNAi) #1, kiaa1429 (RNAi) #2, kiaa1429 (RNAi) #3	1	5.50444e-61	103	97	117	106	84	112	0.961	0.969	1	0.453	0.548	0.562	99	94	116	48	46	63	4	3	0	58	38	49	3.42872e-48	3.59781e-46	5.50444e-61	1.64221e-13	1.51732e-14	7.99475e-20	dd_Smed_v6_311_0_1	936	mitogen-activated protein kinase kinase kinase 2 (MAP3K2)	uc002toj.2	1e-27	Human	UUUUUGACCCUUU	219	479925	480196	272
SMEST017249001.1	chr4	480127	868	+	6	Control #1, Control #2, Control #3, kiaa1429 (RNAi) #1, kiaa1429 (RNAi) #2, kiaa1429 (RNAi) #3	0.936	8.55346e-50	121	110	129	131	91	124	0.893	0.936	0.899	0.359	0.378	0.366	108	102	116	47	34	45	13	7	13	84	56	78	9.17281e-47	1.59307e-46	8.55346e-50	1.02823e-11	2.31971e-09	6.1892e-12	dd_Smed_v6_311_0_1	936	mitogen-activated protein kinase kinase kinase 2 (MAP3K2)	uc002toj.2	1e-27	Human	UGAUUGACAAAUG	202	479925	480196	272
SMEST008070001.1	chr2	150002571	2510	+	6	Control #1, Control #2, Control #3, kiaa1429 (RNAi) #1, kiaa1429 (RNAi) #2, kiaa1429 (RNAi) #3	0.797	2.33337e-35	79	75	56	136	108	133	0.797	0.76	0.768	0.721	0.546	0.632	63	57	43	98	59	84	16	18	13	38	49	49	6.29183e-25	1.415e-21	6.50022e-17	2.33337e-35	3.44682e-18	1.09391e-27	dd_Smed_v6_1566_0_1	2648	prohormone convertase 2	BK007043.1	0	Smed	UCUUUGACCGCGA	489	150002082	150002709	628
SMEST008070001.1	chr2	149992015	897	+	2	Control #1, Control #3	0.303	0.00302402	25	0	33	0	0	0	0.28	0	0.303	0	0	0	7	0	10	0	0	0	18	0	23	0	0	0	0.0243986	0	0.00302402	0	0	0	dd_Smed_v6_1566_0_1	2648	prohormone convertase 2	BK007043.1	0	Smed	AGUCUGACAACAU	365	149991119	149992382	1264
SMEST008070001.1	chr2	149991759	641	+	1	kiaa1429 (RNAi) #3	0.164	0.0082662	0	0	0	0	0	67	0	0	0	0	0	0.164	0	0	0	0	0	11	0	0	0	0	0	56	0	0	0	0	0	0.0082662	dd_Smed_v6_1566_0_1	2648	prohormone convertase 2	BK007043.1	0	Smed	CAGGAAACUGGUU	621	149991119	149992382	1264
SMEST008070001.1	chr2	150002620	2559	+	6	Control #1, Control #2, Control #3, kiaa1429 (RNAi) #1, kiaa1429 (RNAi) #2, kiaa1429 (RNAi) #3	0.803	5.18709e-34	75	61	67	146	99	150	0.667	0.803	0.731	0.671	0.556	0.587	50	49	49	98	55	88	25	12	18	48	44	62	2.60795e-17	6.20961e-19	8.77592e-18	5.18709e-34	7.2399e-17	2.59866e-28	dd_Smed_v6_1566_0_1	2648	prohormone convertase 2	BK007043.1	0	Smed	UUGUAAACUUUUG	538	150002082	150002709	628
SMEST008070001.1	chr2	150002437	2376	+	2	Control #3, kiaa1429 (RNAi) #1	0.241	0.00411861	0	0	30	58	0	0	0	0	0.241	0.207	0	0	0	0	7	12	0	0	0	0	22	46	0	0	0	0	0.0258529	0.00411861	0	0	dd_Smed_v6_1566_0_1	2648	prohormone convertase 2	BK007043.1	0	Smed	CCUAUGACAAAUU	355	150002082	150002709	628
SMEST008070001.1	chr2	149991684	566	+	1	kiaa1429 (RNAi) #3	0.125	0.0395848	0	0	0	0	0	80	0	0	0	0	0	0.125	0	0	0	0	0	10	0	0	0	0	0	70	0	0	0	0	0	0.0395848	dd_Smed_v6_1566_0_1	2648	prohormone convertase 2	BK007043.1	0	Smed	GGAAAAAUUGUCA	696	149991119	149992382	1264
SMEST008070001.1	chr2	149992018	900	+	6	Control #1, Control #2, Control #3, kiaa1429 (RNAi) #1, kiaa1429 (RNAi) #2, kiaa1429 (RNAi) #3	0.533	0.000623934	26	15	34	25	17	35	0.308	0.533	0.353	0.44	0.353	0.286	8	8	12	11	6	10	18	7	22	14	11	25	0.0118899	0.00709645	0.000623934	0.000960755	0.0427242	0.0031622	dd_Smed_v6_1566_0_1	2648	prohormone convertase 2	BK007043.1	0	Smed	CUGACAACAUUAA	362	149991119	149992382	1264
SMEST008070001.1	chr2	150002199	2138	+	1	Control #2	0.292	0.0239618	0	24	0	0	0	0	0	0.292	0	0	0	0	0	7	0	0	0	0	0	17	0	0	0	0	0	0.0239618	0	0	0	0	dd_Smed_v6_1566_0_1	2648	prohormone convertase 2	BK007043.1	0	Smed	GACAUAACAAUGU	117	150002082	150002709	628
SMEST008070001.1	chr2	149992285	1167	+	1	Control #3	0.229	0.0137523	0	0	35	0	0	0	0	0	0.229	0	0	0	0	0	8	0	0	0	0	0	27	0	0	0	0	0	0.0137523	0	0	0	dd_Smed_v6_1566_0_1	2648	prohormone convertase 2	BK007043.1	0	Smed	AUACUGACGAUUG	95	149991119	149992382	1264
SMEST008070001.1	chr2	150002516	2455	+	4	Control #2, Control #3, kiaa1429 (RNAi) #1, kiaa1429 (RNAi) #3	0.19	0.00794092	0	58	58	95	0	88	0	0.19	0.172	0.137	0	0.148	0	11	10	13	0	13	0	47	48	82	0	75	0	0.0214736	0.01459	0.0196563	0	0.00794092	dd_Smed_v6_1566_0_1	2648	prohormone convertase 2	BK007043.1	0	Smed	AUUUUCACAAUAG	434	150002082	150002709	628
SMEST008070001.1	chr2	150002552	2491	+	6	Control #1, Control #2, Control #3, kiaa1429 (RNAi) #1, kiaa1429 (RNAi) #2, kiaa1429 (RNAi) #3	0.469	5.279e-07	49	65	46	112	83	106	0.469	0.312	0.326	0.245	0.265	0.274	23	20	15	27	22	29	26	44	31	83	61	77	5.279e-07	6.56531e-05	0.000409352	4.38467e-06	2.29475e-05	1.0054e-06	dd_Smed_v6_1566_0_1	2648	prohormone convertase 2	BK007043.1	0	Smed	GUAUUGAUAAUAU	470	150002082	150002709	628
SMEST008070001.1	chr2	150002510	2449	+	6	Control #1, Control #2, Control #3, kiaa1429 (RNAi) #1, kiaa1429 (RNAi) #2, kiaa1429 (RNAi) #3	0.466	2.47767e-08	55	57	58	94	73	84	0.364	0.368	0.466	0.245	0.25	0.298	20	21	27	23	18	25	35	36	31	71	54	59	1.04695e-05	4.95717e-06	2.47767e-08	1.3445e-05	0.000312529	2.5938e-06	dd_Smed_v6_1566_0_1	2648	prohormone convertase 2	BK007043.1	0	Smed	UAACAGAUUUUCA	428	150002082	150002709	628
SMEST008070001.1	chr2	150002506	2445	+	6	Control #1, Control #2, Control #3, kiaa1429 (RNAi) #1, kiaa1429 (RNAi) #2, kiaa1429 (RNAi) #3	0.828	4.2387e-20	52	55	58	96	74	78	0.808	0.782	0.828	0.594	0.622	0.667	42	43	48	57	46	52	10	12	10	39	28	26	4.54661e-17	4.0882e-17	4.2387e-20	4.96955e-18	2.90992e-15	4.32557e-18	dd_Smed_v6_1566_0_1	2648	prohormone convertase 2	BK007043.1	0	Smed	CCUCUAACAGAUU	424	150002082	150002709	628
SMEST008070001.1	chr2	149992192	1074	+	5	Control #1, Control #2, kiaa1429 (RNAi) #1, kiaa1429 (RNAi) #2, kiaa1429 (RNAi) #3	0.455	0.00152602	20	22	0	29	19	38	0.4	0.455	0	0.276	0.316	0.297	8	10	0	8	6	11	12	12	0	21	13	26	0.00982801	0.00194693	0	0.0126292	0.0448403	0.00152602	dd_Smed_v6_1566_0_1	2648	prohormone convertase 2	BK007043.1	0	Smed	GAAUAGACUAUCU	188	149991119	149992382	1264
SMEST008070001.1	chr2	150002577	2516	+	6	Control #1, Control #2, Control #3, kiaa1429 (RNAi) #1, kiaa1429 (RNAi) #2, kiaa1429 (RNAi) #3	0.806	5.13527e-28	81	80	63	142	109	145	0.753	0.8	0.806	0.61	0.523	0.552	61	64	50	86	57	80	20	16	12	55	52	65	3.94412e-23	2.00082e-25	1.99546e-19	5.13527e-28	3.19334e-17	8.8748e-25	dd_Smed_v6_1566_0_1	2648	prohormone convertase 2	BK007043.1	0	Smed	ACCGCGACUAAGC	495	150002082	150002709	628
SMEST008070001.1	chr2	150002530	2469	+	6	Control #1, Control #2, Control #3, kiaa1429 (RNAi) #1, kiaa1429 (RNAi) #2, kiaa1429 (RNAi) #3	1	8.44368e-61	57	70	59	125	95	111	1	1	0.983	0.976	0.926	0.964	57	70	58	122	88	106	0	0	1	3	7	4	1.10483e-30	6.62922e-37	8.42996e-29	8.44368e-61	1.99867e-41	3.68641e-52	dd_Smed_v6_1566_0_1	2648	prohormone convertase 2	BK007043.1	0	Smed	UGUUGAACUUGAU	448	150002082	150002709	628
SMEST008070001.1	chr2	149991866	748	+	1	kiaa1429 (RNAi) #2	0.385	0.0195652	0	0	0	0	13	0	0	0	0	0	0.385	0	0	0	0	0	5	0	0	0	0	0	8	0	0	0	0	0	0.0195652	0	dd_Smed_v6_1566_0_1	2648	prohormone convertase 2	BK007043.1	0	Smed	ACACAAAGUUCUA	514	149991119	149992382	1264
SMEST008070001.1	chr2	149997193	1862	+	1	kiaa1429 (RNAi) #1	0.121	0.0479842	0	0	0	66	0	0	0	0	0	0.121	0	0	0	0	0	8	0	0	0	0	0	58	0	0	0	0	0	0.0479842	0	0	dd_Smed_v6_1566_0_1	2648	prohormone convertase 2	BK007043.1	0	Smed	UGGACCAUUAAUG	156	149996856	149997351	496
SMEST008070001.1	chr2	150002492	2431	+	6	Control #1, Control #2, Control #3, kiaa1429 (RNAi) #1, kiaa1429 (RNAi) #2, kiaa1429 (RNAi) #3	0.846	1.26195e-18	42	52	48	78	57	67	0.714	0.846	0.708	0.667	0.632	0.582	30	44	34	52	36	39	12	8	14	26	21	28	6.21313e-11	1.26195e-18	1.7273e-12	4.32557e-18	1.34647e-12	2.57157e-13	dd_Smed_v6_1566_0_1	2648	prohormone convertase 2	BK007043.1	0	Smed	AAAGAGACAACAU	410	150002082	150002709	628
SMEST008070001.1	chr2	149992297	1179	+	1	kiaa1429 (RNAi) #3	0.145	0.0466345	0	0	0	0	0	55	0	0	0	0	0	0.145	0	0	0	0	0	8	0	0	0	0	0	47	0	0	0	0	0	0.0466345	dd_Smed_v6_1566_0_1	2648	prohormone convertase 2	BK007043.1	0	Smed	GGUUUAACAGUCA	83	149991119	149992382	1264
SMEST008070001.1	chr2	150002535	2474	+	1	Control #1	0.204	0.00760502	55	0	0	0	0	0	0.204	0	0	0	0	0	11	0	0	0	0	0	43	0	0	0	0	0	0.00760502	0	0	0	0	0	dd_Smed_v6_1566_0_1	2648	prohormone convertase 2	BK007043.1	0	Smed	AACUUGAUCUUUA	453	150002082	150002709	628
SMEST008070001.1	chr2	150002590	2529	+	1	kiaa1429 (RNAi) #3	0.101	0.0143784	0	0	0	0	0	170	0	0	0	0	0	0.101	0	0	0	0	0	17	0	0	0	0	0	151	0	0	0	0	0	0.0143784	dd_Smed_v6_1566_0_1	2648	prohormone convertase 2	BK007043.1	0	Smed	AGUGCUACUGCAG	508	150002082	150002709	628
SMEST024114001.1	chr1	283032896	1424	-	2	Control #1, Control #2	0.152	0.00412097	105	75	0	0	0	0	0.152	0.133	0	0	0	0	16	10	0	0	0	0	89	65	0	0	0	0	0.00412097	0.0391475	0	0	0	0	dd_Smed_v6_927_1_1	1700	flotillin-2	KF730693.1	0	Smed	UUGUUGAUUGUGU	50	283032620	283032948	329
SMEST024114001.1	chr1	283032906	1414	-	3	Control #1, Control #3, kiaa1429 (RNAi) #1	0.203	0.00701187	76	0	64	87	0	0	0.171	0	0.203	0.115	0	0	13	0	13	10	0	0	63	0	51	77	0	0	0.00754398	0	0.00701187	0.0401126	0	0	dd_Smed_v6_927_1_1	1700	flotillin-2	KF730693.1	0	Smed	UAAUGGAUAUUUG	40	283032620	283032948	329
SMEST024114001.1	chr1	283032743	1577	-	6	Control #1, Control #2, Control #3, kiaa1429 (RNAi) #1, kiaa1429 (RNAi) #2, kiaa1429 (RNAi) #3	0.877	5.87202e-28	79	73	82	90	60	110	0.785	0.877	0.829	0.444	0.467	0.309	62	64	68	40	28	34	17	9	14	50	32	76	3.28809e-24	1.68653e-27	5.87202e-28	1.10559e-11	1.12268e-08	2.71122e-08	dd_Smed_v6_927_1_1	1700	flotillin-2	KF730693.1	0	Smed	UGCAUAACUUAUA	203	283032620	283032948	329
SMEST024114001.1	chr1	283032674	1646	-	1	Control #2	0.231	0.0496603	0	26	0	0	0	0	0	0.231	0	0	0	0	0	6	0	0	0	0	0	20	0	0	0	0	0	0.0496603	0	0	0	0	dd_Smed_v6_927_1_1	1700	flotillin-2	KF730693.1	0	Smed	UGUCAAACUUUAU	272	283032620	283032948	329
SMEST024114001.1	chr1	283032887	1433	-	6	Control #1, Control #2, Control #3, kiaa1429 (RNAi) #1, kiaa1429 (RNAi) #2, kiaa1429 (RNAi) #3	1	1.56227e-59	117	86	89	145	78	123	0.991	1	1	0.648	0.744	0.636	116	85	88	94	58	77	1	0	0	51	20	44	1.56227e-59	2.66995e-44	4.85741e-46	6.93202e-32	1.07153e-21	3.36884e-26	dd_Smed_v6_927_1_1	1700	flotillin-2	KF730693.1	0	Smed	GUGUAGACUUUUC	59	283032620	283032948	329
SMEST024114001.1	chr1	283032721	1599	-	5	Control #1, Control #2, Control #3, kiaa1429 (RNAi) #1, kiaa1429 (RNAi) #3	0.56	3.81761e-09	52	50	55	46	0	68	0.5	0.56	0.418	0.261	0	0.162	26	28	23	12	0	11	26	22	32	34	0	57	3.81148e-08	3.81761e-09	8.01062e-07	0.003587	0	0.00830728	dd_Smed_v6_927_1_1	1700	flotillin-2	KF730693.1	0	Smed	GAAUUUACUAUUA	225	283032620	283032948	329
SMEST024114001.1	chr1	283032732	1588	-	2	Control #2, Control #3	0.176	0.0128793	0	56	68	0	0	0	0	0.143	0.176	0	0	0	0	8	12	0	0	0	0	48	56	0	0	0	0	0.0467792	0.0128793	0	0	0	dd_Smed_v6_927_1_1	1700	flotillin-2	KF730693.1	0	Smed	UAUUUGAUAUUGA	214	283032620	283032948	329
SMEST024114001.1	chr1	283044554	1176	-	1	Control #1	0.25	0.0255272	28	0	0	0	0	0	0.25	0	0	0	0	0	7	0	0	0	0	0	21	0	0	0	0	0	0.0255272	0	0	0	0	0	dd_Smed_v6_927_1_1	1700	flotillin-2	KF730693.1	0	Smed	CGAUGCAGCUAUA	145	283044359	283044701	343
SMEST024114001.1	chr1	283032868	1452	-	6	Control #1, Control #2, Control #3, kiaa1429 (RNAi) #1, kiaa1429 (RNAi) #2, kiaa1429 (RNAi) #3	1	6.06297e-59	119	99	100	152	86	131	0.983	1	1	0.781	0.812	0.702	117	99	100	118	69	92	2	0	0	33	16	39	6.06297e-59	1.94334e-52	5.07808e-53	1.07814e-44	6.23268e-28	2.01254e-32	dd_Smed_v6_927_1_1	1700	flotillin-2	KF730693.1	0	Smed	UAAUGAACUAUUU	78	283032620	283032948	329
SMEST024114001.1	chr1	283032850	1470	-	4	Control #1, Control #2, Control #3, kiaa1429 (RNAi) #2	0.289	1.72436e-06	116	101	97	0	96	0	0.216	0.24	0.289	0	0.128	0	25	24	28	0	12	0	91	76	69	0	82	0	6.23572e-05	2.93519e-05	1.72436e-06	0	0.0141353	0	dd_Smed_v6_927_1_1	1700	flotillin-2	KF730693.1	0	Smed	CCUAUGAUUUUCU	96	283032620	283032948	329
SMEST024114001.1	chr1	283032792	1528	-	3	Control #1, Control #2, Control #3	0.16	0.00186337	120	131	126	0	0	0	0.142	0.16	0.135	0	0	0	17	21	17	0	0	0	103	110	109	0	0	0	0.00615434	0.00186337	0.00625655	0	0	0	dd_Smed_v6_927_1_1	1700	flotillin-2	KF730693.1	0	Smed	UGUUGGAUUUUCG	154	283032620	283032948	329
SMEST048830001.1	chr2	261922426	676	+	6	Control #1, Control #2, Control #3, kiaa1429 (RNAi) #1, kiaa1429 (RNAi) #2, kiaa1429 (RNAi) #3	0.569	7.33979e-59	380	317	276	428	251	486	0.546	0.568	0.569	0.211	0.208	0.188	207	180	157	90	52	91	172	137	119	337	198	394	7.33979e-59	4.63895e-52	8.15815e-46	1.45431e-15	1.13249e-09	1.475e-14	dd_Smed_v6_121_0_1	2169	ribosomal protein S27a (RPS27A)	uc021vhs.1	1e-59	Human	UGCUUGACAUACA	117	261922309	261923920	1612
SMEST048830001.1	chr2	261922126	418	+	1	Control #1	0.106	0.0271026	161	0	0	0	0	0	0.106	0	0	0	0	0	17	0	0	0	0	0	144	0	0	0	0	0	0.0271026	0	0	0	0	0	dd_Smed_v6_121_0_1	2169	ribosomal protein S27a (RPS27A)	uc021vhs.1	1e-59	Human	UACAACAUCCAAA	138	261921709	261922266	558
SMEST048830001.1	chr2	261922136	428	+	1	kiaa1429 (RNAi) #1	0.117	0.0168885	0	0	0	128	0	0	0	0	0	0.117	0	0	0	0	0	15	0	0	0	0	0	113	0	0	0	0	0	0.0168885	0	0	dd_Smed_v6_121_0_1	2169	ribosomal protein S27a (RPS27A)	uc021vhs.1	1e-59	Human	AAAAAGAAAGUAC	128	261921709	261922266	558
SMEST048830001.1	chr2	261922137	429	+	1	kiaa1429 (RNAi) #2	0.127	0.047663	0	0	0	0	63	0	0	0	0	0	0.127	0	0	0	0	0	8	0	0	0	0	0	55	0	0	0	0	0	0.047663	0	dd_Smed_v6_121_0_1	2169	ribosomal protein S27a (RPS27A)	uc021vhs.1	1e-59	Human	AAAAGAAAGUACU	127	261921709	261922266	558
SMEST048830001.1	chr2	261921964	256	+	1	kiaa1429 (RNAi) #2	0.119	0.0326556	0	0	0	0	102	0	0	0	0	0	0.119	0	0	0	0	0	12	0	0	0	0	0	89	0	0	0	0	0	0.0326556	0	dd_Smed_v6_121_0_1	2169	ribosomal protein S27a (RPS27A)	uc021vhs.1	1e-59	Human	GUUAAAACCCUAA	300	261921709	261922266	558
SMEST048830001.1	chr2	261923849	2099	+	1	kiaa1429 (RNAi) #3	0.333	0.0465839	0	0	0	0	0	12	0	0	0	0	0	0.333	0	0	0	0	0	4	0	0	0	0	0	8	0	0	0	0	0	0.0465839	dd_Smed_v6_121_0_1	2169	ribosomal protein S27a (RPS27A)	uc021vhs.1	1e-59	Human	ACUCGAACCUGCU	1540	261922309	261923920	1612
SMEST049154001.1	chr2	266189344	1401	+	6	Control #1, Control #2, Control #3, kiaa1429 (RNAi) #1, kiaa1429 (RNAi) #2, kiaa1429 (RNAi) #3	0.975	1.63563e-58	112	121	92	112	79	147	0.973	0.975	0.967	0.545	0.526	0.565	109	118	87	61	41	83	3	3	3	51	37	64	2.20966e-53	1.63563e-58	3.34016e-42	6.97191e-19	1.36124e-12	4.4525e-26	dd_Smed_v6_449_0_1	1467	isocitrate dehydrogenase 2 (NADP+), mitochondrial (IDH2)	uc002box.3	0	Human	AUUAAAACUGCCG	176	266189168	266189410	243
SMEST049154001.1	chr2	266187902	1130	+	1	kiaa1429 (RNAi) #1	0.109	0.0404405	0	0	0	92	0	0	0	0	0	0.109	0	0	0	0	0	10	0	0	0	0	0	82	0	0	0	0	0	0.0404405	0	0	dd_Smed_v6_449_0_1	1467	isocitrate dehydrogenase 2 (NADP+), mitochondrial (IDH2)	uc002box.3	0	Human	AAAGGCAAGCCAA	92	266187634	266187996	363
SMEST049154001.1	chr2	266189220	1277	+	1	Control #2	0.2	0.0247811	0	45	0	0	0	0	0	0.2	0	0	0	0	0	9	0	0	0	0	0	36	0	0	0	0	0	0.0247811	0	0	0	0	dd_Smed_v6_449_0_1	1467	isocitrate dehydrogenase 2 (NADP+), mitochondrial (IDH2)	uc002box.3	0	Human	GGCAAGAUGACAA	52	266189168	266189410	243
SMEST049154001.1	chr2	266189338	1395	+	3	Control #1, Control #2, Control #3	0.242	9.83776e-05	91	99	79	0	0	0	0.242	0.131	0.127	0	0	0	22	13	10	0	0	0	69	86	69	0	0	0	9.83776e-05	0.0198483	0.0395017	0	0	0	dd_Smed_v6_449_0_1	1467	isocitrate dehydrogenase 2 (NADP+), mitochondrial (IDH2)	uc002box.3	0	Human	ACAAGAAUUAAAA	170	266189168	266189410	243
SMEST049154001.1	chr2	266186321	247	+	1	kiaa1429 (RNAi) #1	0.219	0.0267106	0	0	0	32	0	0	0	0	0	0.219	0	0	0	0	0	7	0	0	0	0	0	25	0	0	0	0	0	0.0267106	0	0	dd_Smed_v6_449_0_1	1467	isocitrate dehydrogenase 2 (NADP+), mitochondrial (IDH2)	uc002box.3	0	Human	UAAAGAAAGAGUA	1	266186230	266186324	95
SMEST049154001.1	chr2	266189362	1419	+	6	Control #1, Control #2, Control #3, kiaa1429 (RNAi) #1, kiaa1429 (RNAi) #2, kiaa1429 (RNAi) #3	0.705	1.51811e-21	116	115	88	120	81	150	0.543	0.487	0.705	0.192	0.19	0.213	63	56	62	23	15	32	53	59	26	97	64	118	1.30686e-18	1.33304e-15	1.51811e-21	6.8736e-05	0.00232253	9.63892e-07	dd_Smed_v6_449_0_1	1467	isocitrate dehydrogenase 2 (NADP+), mitochondrial (IDH2)	uc002box.3	0	Human	CUGGUUACUUGCC	194	266189168	266189410	243
SMEST049154001.1	chr2	266187022	771	+	1	kiaa1429 (RNAi) #1	0.127	0.0395017	0	0	0	79	0	0	0	0	0	0.127	0	0	0	0	0	10	0	0	0	0	0	69	0	0	0	0	0	0.0395017	0	0	dd_Smed_v6_449_0_1	1467	isocitrate dehydrogenase 2 (NADP+), mitochondrial (IDH2)	uc002box.3	0	Human	UCAACAAGAAAUG	46	266186976	266187112	137
SMEST049154001.1	chr2	266187894	1122	+	1	kiaa1429 (RNAi) #1	0.118	0.0399707	0	0	0	85	0	0	0	0	0	0.118	0	0	0	0	0	10	0	0	0	0	0	75	0	0	0	0	0	0.0399707	0	0	dd_Smed_v6_449_0_1	1467	isocitrate dehydrogenase 2 (NADP+), mitochondrial (IDH2)	uc002box.3	0	Human	AGCACCAGAAAGG	100	266187634	266187996	363
SMEST021482001.1	chr2	228336507	1166	+	1	Control #3	0.17	0.0452538	0	0	47	0	0	0	0	0	0.17	0	0	0	0	0	8	0	0	0	0	0	39	0	0	0	0	0	0.0452538	0	0	0	dd_Smed_v6_730_0_1	1325	Rho GDP dissociation inhibitor (GDI) alpha (ARHGDIA)	uc002kbq.3	9e-53	Human	UAAAUGAUUUUUA	278	228336229	228336666	438
SMEST021482001.1	chr2	228336566	1225	+	1	kiaa1429 (RNAi) #1	0.133	0.0391475	0	0	0	75	0	0	0	0	0	0.133	0	0	0	0	0	10	0	0	0	0	0	65	0	0	0	0	0	0.0391475	0	0	dd_Smed_v6_730_0_1	1325	Rho GDP dissociation inhibitor (GDI) alpha (ARHGDIA)	uc002kbq.3	9e-53	Human	AUGAAAACAAAAA	337	228336229	228336666	438
SMEST021482001.1	chr2	228336243	902	+	1	kiaa1429 (RNAi) #1	0.121	0.0479842	0	0	0	66	0	0	0	0	0	0.121	0	0	0	0	0	8	0	0	0	0	0	58	0	0	0	0	0	0.0479842	0	0	dd_Smed_v6_730_0_1	1325	Rho GDP dissociation inhibitor (GDI) alpha (ARHGDIA)	uc002kbq.3	9e-53	Human	GAUACGAUAAUGC	14	228336229	228336666	438
SMEST021482001.1	chr2	228336403	1062	+	2	Control #2, Control #3	0.244	0.00694682	0	55	45	0	0	0	0	0.182	0.244	0	0	0	0	10	11	0	0	0	0	45	34	0	0	0	0	0.0143444	0.00694682	0	0	0	dd_Smed_v6_730_0_1	1325	Rho GDP dissociation inhibitor (GDI) alpha (ARHGDIA)	uc002kbq.3	9e-53	Human	CUAUAGAUAUUAA	174	228336229	228336666	438
SMEST021482001.1	chr2	228336585	1244	+	6	Control #1, Control #2, Control #3, kiaa1429 (RNAi) #1, kiaa1429 (RNAi) #2, kiaa1429 (RNAi) #3	0.718	1.05616e-28	119	90	78	108	60	92	0.697	0.678	0.718	0.343	0.2	0.239	83	61	56	37	12	22	36	29	22	71	48	70	1.05616e-28	1.03799e-20	1.9545e-20	2.44706e-09	0.00418907	2.63672e-05	dd_Smed_v6_730_0_1	1325	Rho GDP dissociation inhibitor (GDI) alpha (ARHGDIA)	uc002kbq.3	9e-53	Human	AGUAUGACAUUAU	356	228336229	228336666	438
SMEST021482001.1	chr2	228336521	1180	+	1	Control #2	0.139	0.0233544	0	79	0	0	0	0	0	0.139	0	0	0	0	0	11	0	0	0	0	0	68	0	0	0	0	0	0.0233544	0	0	0	0	dd_Smed_v6_730_0_1	1325	Rho GDP dissociation inhibitor (GDI) alpha (ARHGDIA)	uc002kbq.3	9e-53	Human	AGACCGAGACAAC	292	228336229	228336666	438
SMEST021482001.1	chr2	228336460	1119	+	6	Control #1, Control #2, Control #3, kiaa1429 (RNAi) #1, kiaa1429 (RNAi) #2, kiaa1429 (RNAi) #3	0.99	2.31834e-58	141	102	93	104	56	113	0.928	0.99	0.957	0.462	0.4	0.464	129	101	89	48	22	52	10	1	4	56	33	60	2.31834e-58	3.30023e-52	1.49062e-42	1.40365e-13	1.9278e-06	6.11414e-15	dd_Smed_v6_730_0_1	1325	Rho GDP dissociation inhibitor (GDI) alpha (ARHGDIA)	uc002kbq.3	9e-53	Human	UGCUUAACAUUUA	231	228336229	228336666	438
SMEST021482001.1	chr2	228336469	1128	+	6	Control #1, Control #2, Control #3, kiaa1429 (RNAi) #1, kiaa1429 (RNAi) #2, kiaa1429 (RNAi) #3	0.893	3.24274e-43	130	97	84	88	52	103	0.838	0.854	0.893	0.284	0.327	0.294	109	82	75	25	17	30	21	14	9	63	35	72	3.24274e-43	6.26402e-34	4.17716e-32	2.83884e-06	0.000104463	4.47231e-07	dd_Smed_v6_730_0_1	1325	Rho GDP dissociation inhibitor (GDI) alpha (ARHGDIA)	uc002kbq.3	9e-53	Human	UUUAUAACUUUGC	240	228336229	228336666	438
SMEST021482001.1	chr2	228336333	992	+	1	Control #1	0.157	0.022683	70	0	0	0	0	0	0.157	0	0	0	0	0	11	0	0	0	0	0	59	0	0	0	0	0	0.022683	0	0	0	0	0	dd_Smed_v6_730_0_1	1325	Rho GDP dissociation inhibitor (GDI) alpha (ARHGDIA)	uc002kbq.3	9e-53	Human	AGAGGAACUUAUA	104	228336229	228336666	438
SMEST021482001.1	chr2	228336370	1029	+	4	Control #1, Control #2, Control #3, kiaa1429 (RNAi) #1	0.355	1.5527e-05	66	48	31	56	0	0	0.333	0.354	0.355	0.143	0	0	22	17	11	8	0	0	44	31	20	48	0	0	1.5527e-05	9.17186e-05	0.00128045	0.0467792	0	0	dd_Smed_v6_730_0_1	1325	Rho GDP dissociation inhibitor (GDI) alpha (ARHGDIA)	uc002kbq.3	9e-53	Human	AUGAUAACAAUGA	141	228336229	228336666	438
SMEST021482001.1	chr2	228336517	1176	+	5	Control #1, Control #2, Control #3, kiaa1429 (RNAi) #1, kiaa1429 (RNAi) #3	0.625	4.74194e-13	76	79	64	86	0	68	0.493	0.519	0.625	0.221	0	0.162	37	41	40	19	0	11	38	38	24	67	0	57	5.50077e-11	1.52836e-12	4.74194e-13	0.000189789	0	0.00830728	dd_Smed_v6_730_0_1	1325	Rho GDP dissociation inhibitor (GDI) alpha (ARHGDIA)	uc002kbq.3	9e-53	Human	UUAAAGACCGAGA	288	228336229	228336666	438
SMEST021482001.1	chr2	228336415	1074	+	3	Control #1, Control #2, Control #3	0.215	0.00317046	136	78	65	0	0	0	0.148	0.179	0.215	0	0	0	20	14	14	0	0	0	115	64	51	0	0	0	0.00317046	0.0042301	0.00385275	0	0	0	dd_Smed_v6_730_0_1	1325	Rho GDP dissociation inhibitor (GDI) alpha (ARHGDIA)	uc002kbq.3	9e-53	Human	AAAAAGAUUGGGA	186	228336229	228336666	438
SMEST021482001.1	chr2	228336523	1182	+	1	Control #3	0.162	0.0225103	0	0	68	0	0	0	0	0	0.162	0	0	0	0	0	11	0	0	0	0	0	57	0	0	0	0	0	0.0225103	0	0	0	dd_Smed_v6_730_0_1	1325	Rho GDP dissociation inhibitor (GDI) alpha (ARHGDIA)	uc002kbq.3	9e-53	Human	ACCGAGACAACCA	294	228336229	228336666	438
SMEST021482001.1	chr2	228336013	721	+	1	kiaa1429 (RNAi) #1	0.109	0.0404405	0	0	0	92	0	0	0	0	0	0.109	0	0	0	0	0	10	0	0	0	0	0	82	0	0	0	0	0	0.0404405	0	0	dd_Smed_v6_730_0_1	1325	Rho GDP dissociation inhibitor (GDI) alpha (ARHGDIA)	uc002kbq.3	9e-53	Human	CGGACGACCAGAC	58	228335955	228336179	225
SMEST035923001.1	chr4	7842221	562	-	2	kiaa1429 (RNAi) #2, kiaa1429 (RNAi) #3	0.991	1.99962e-57	0	0	0	0	111	20	0	0	0	0	0.991	0.9	0	0	0	0	110	18	0	0	0	0	1	2	0	0	0	0	1.99962e-57	2.90976e-08	dd_Smed_v6_14257_0_1	1286	fibroblast growth factor (acidic) intracellular binding protein (FIBP)	uc001oge.3	3e-55	Human	CAAAGAAGUACAU	33	7842188	7842457	270
SMEST035923001.1	chr4	7842216	567	-	2	kiaa1429 (RNAi) #2, kiaa1429 (RNAi) #3	0.982	1.05191e-55	0	0	0	0	111	24	0	0	0	0	0.982	0.917	0	0	0	0	109	22	0	0	0	0	2	2	0	0	0	0	1.05191e-55	2.14745e-10	dd_Smed_v6_14257_0_1	1286	fibroblast growth factor (acidic) intracellular binding protein (FIBP)	uc001oge.3	3e-55	Human	AAGUACAUGUCUG	28	7842188	7842457	270
SMEST035923001.1	chr4	7842218	565	-	2	kiaa1429 (RNAi) #2, kiaa1429 (RNAi) #3	0.991	1.99962e-57	0	0	0	0	111	24	0	0	0	0	0.991	0.917	0	0	0	0	110	22	0	0	0	0	1	2	0	0	0	0	1.99962e-57	2.14745e-10	dd_Smed_v6_14257_0_1	1286	fibroblast growth factor (acidic) intracellular binding protein (FIBP)	uc001oge.3	3e-55	Human	AGAAGUACAUGUC	30	7842188	7842457	270
SMEST079482001.1	chr2	14194379	511	-	1	Control #1	0.126	0.00154416	201	0	0	0	0	0	0.126	0	0	0	0	0	25	0	0	0	0	0	174	0	0	0	0	0	0.00154416	0	0	0	0	0	dd_Smed_v6_161_0_1	1154	ribosomal protein, large, P0 (RPLP0)	uc001txq.3	1e-84	Human	AGCAAAAGCAGAU	81	14194298	14194889	592
SMEST079482001.1	chr2	14193643	1111	-	6	Control #1, Control #2, Control #3, kiaa1429 (RNAi) #1, kiaa1429 (RNAi) #2, kiaa1429 (RNAi) #3	0.746	2.80264e-57	235	178	114	176	93	182	0.711	0.708	0.746	0.218	0.215	0.297	167	126	85	38	20	54	68	52	29	136	73	128	2.80264e-57	6.55539e-43	1.06219e-30	9.08118e-08	0.000104751	5.94175e-12	dd_Smed_v6_161_0_1	1154	ribosomal protein, large, P0 (RPLP0)	uc001txq.3	1e-84	Human	AAUGGGAUUGUUU	141	14193600	14193786	187
SMEST079482001.1	chr2	14194562	328	-	1	kiaa1429 (RNAi) #2	0.121	0.0479842	0	0	0	0	66	0	0	0	0	0	0.121	0	0	0	0	0	8	0	0	0	0	0	58	0	0	0	0	0	0.0479842	0	dd_Smed_v6_161_0_1	1154	ribosomal protein, large, P0 (RPLP0)	uc001txq.3	1e-84	Human	UACUGCAGAAAUC	264	14194298	14194889	592
SMEST079482001.1	chr2	14193709	1045	-	1	Control #3	0.108	0.00959146	0	0	223	0	0	0	0	0	0.108	0	0	0	0	0	24	0	0	0	0	0	199	0	0	0	0	0	0.00959146	0	0	0	dd_Smed_v6_161_0_1	1154	ribosomal protein, large, P0 (RPLP0)	uc001txq.3	1e-84	Human	UGCAAAACCAGUG	75	14193600	14193786	187
SMEST027305001.1	chr3	97542816	1223	+	1	Control #1	0.127	0.0199826	102	0	0	0	0	0	0.127	0	0	0	0	0	13	0	0	0	0	0	89	0	0	0	0	0	0.0199826	0	0	0	0	0	dd_Smed_v6_1402_0_1	1448		uc001qrk.3	3e-124	Human	UUUGAAACCUGAA	598	97542218	97543041	824
SMEST027305001.1	chr3	97542926	1333	+	6	Control #1, Control #2, Control #3, kiaa1429 (RNAi) #1, kiaa1429 (RNAi) #2, kiaa1429 (RNAi) #3	0.902	4.84958e-34	111	101	82	37	31	32	0.755	0.832	0.902	0.486	0.452	0.531	83	84	74	18	14	17	27	17	8	19	17	15	4.17219e-30	4.84958e-34	2.95011e-33	3.13552e-06	9.15738e-05	5.15718e-06	dd_Smed_v6_1402_0_1	1448		uc001qrk.3	3e-124	Human	UUUUUGACAAAAC	708	97542218	97543041	824
SMEST027305001.1	chr3	97542931	1338	+	6	Control #1, Control #2, Control #3, kiaa1429 (RNAi) #1, kiaa1429 (RNAi) #2, kiaa1429 (RNAi) #3	0.983	1.20032e-56	115	98	84	42	33	32	0.983	0.98	0.976	0.857	0.788	0.774	113	96	82	36	26	24	2	2	2	6	7	7	1.20032e-56	3.13059e-48	3.07023e-40	3.95323e-15	5.79752e-11	5.58006e-10	dd_Smed_v6_1402_0_1	1448		uc001qrk.3	3e-124	Human	GACAAAACAUUCG	713	97542218	97543041	824
SMEST027305001.1	chr3	97542958	1365	+	6	Control #1, Control #2, Control #3, kiaa1429 (RNAi) #1, kiaa1429 (RNAi) #2, kiaa1429 (RNAi) #3	0.588	2.75481e-15	88	80	67	40	26	24	0.523	0.588	0.582	0.35	0.423	0.458	46	47	39	14	11	11	42	33	28	26	15	13	2.12791e-13	2.75481e-15	2.54469e-12	0.00014595	0.00102015	0.000898707	dd_Smed_v6_1402_0_1	1448		uc001qrk.3	3e-124	Human	AUUGAAACUUAUC	740	97542218	97543041	824
SMEST027305001.1	chr3	97542892	1299	+	6	Control #1, Control #2, Control #3, kiaa1429 (RNAi) #1, kiaa1429 (RNAi) #2, kiaa1429 (RNAi) #3	1	4.91541e-45	95	77	65	26	24	32	0.968	1	1	0.885	0.917	0.875	92	77	64	23	22	28	3	0	0	3	2	4	4.91541e-45	5.60488e-41	2.00011e-33	1.59304e-10	2.14745e-10	8.32132e-13	dd_Smed_v6_1402_0_1	1448		uc001qrk.3	3e-124	Human	GUCGGAACAAUUU	674	97542218	97543041	824
SMEST027305001.1	chr3	97542359	766	+	4	Control #1, Control #2, Control #3, kiaa1429 (RNAi) #3	0.236	0.000609617	85	76	74	0	0	83	0.167	0.2	0.236	0	0	0.157	14	15	17	0	0	13	70	60	55	0	0	70	0.011266	0.00225565	0.000609617	0	0	0.0077885	dd_Smed_v6_1402_0_1	1448		uc001qrk.3	3e-124	Human	UUAAAGACACCAU	141	97542218	97543041	824
SMEST027305001.1	chr3	97542880	1287	+	6	Control #1, Control #2, Control #3, kiaa1429 (RNAi) #1, kiaa1429 (RNAi) #2, kiaa1429 (RNAi) #3	0.923	1.2883e-29	78	61	52	18	17	26	0.883	0.902	0.923	0.556	0.529	0.615	68	55	48	10	9	16	9	6	4	8	8	10	1.2883e-29	6.06861e-24	2.45504e-22	0.00136395	0.00329996	6.43545e-06	dd_Smed_v6_1402_0_1	1448		uc001qrk.3	3e-124	Human	CCUUUAACUUUAG	662	97542218	97543041	824
SMEST027305001.1	chr3	97543004	1411	+	3	Control #1, Control #2, Control #3	0.516	1.2955e-05	31	25	22	0	0	0	0.516	0.24	0.455	0	0	0	16	6	10	0	0	0	15	19	12	0	0	0	1.2955e-05	0.0491388	0.00194693	0	0	0	dd_Smed_v6_1402_0_1	1448		uc001qrk.3	3e-124	Human	UAUGUAACUUUAG	786	97542218	97543041	824
SMEST027305001.1	chr3	97542919	1326	+	5	Control #1, Control #2, Control #3, kiaa1429 (RNAi) #1, kiaa1429 (RNAi) #3	0.56	1.5604e-19	116	105	83	37	0	37	0.56	0.419	0.373	0.243	0	0.297	65	44	31	9	0	11	51	61	52	28	0	26	1.5604e-19	3.61527e-11	1.15432e-07	0.006892	0	0.00152602	dd_Smed_v6_1402_0_1	1448		uc001qrk.3	3e-124	Human	GCUAGGAUUUUUG	701	97542218	97543041	824
SMEST035457001.1	chr3	121364253	5233	-	6	Control #1, Control #2, Control #3, kiaa1429 (RNAi) #1, kiaa1429 (RNAi) #2, kiaa1429 (RNAi) #3	0.473	5.02045e-08	67	55	72	96	65	77	0.418	0.473	0.375	0.188	0.215	0.13	28	26	27	18	14	10	39	29	45	78	51	67	1.2219e-07	5.02045e-08	3.65318e-07	0.00125288	0.00116028	0.0393292	dd_Smed_v6_59_0_1	5352	Smed00016_V2 clathrin heavy chain-1	JX010569.1	0	Smed	GUGAUGAUAAUGA	177	121364134	121364432	299
SMEST035457001.1	chr3	121364155	5331	-	5	Control #1, Control #2, Control #3, kiaa1429 (RNAi) #1, kiaa1429 (RNAi) #2	0.507	4.72995e-10	62	57	68	72	57	0	0.387	0.456	0.507	0.296	0.211	0	24	26	34	21	12	0	38	31	33	50	45	0	2.75374e-06	5.90079e-08	4.72995e-10	3.72747e-05	0.00408175	0	dd_Smed_v6_59_0_1	5352	Smed00016_V2 clathrin heavy chain-1	JX010569.1	0	Smed	UUUAUUACAAUAU	275	121364134	121364432	299
SMEST035457001.1	chr3	121367213	3771	-	1	kiaa1429 (RNAi) #1	0.176	0.00241268	0	0	0	85	0	0	0	0	0	0.176	0	0	0	0	0	15	0	0	0	0	0	70	0	0	0	0	0	0.00241268	0	0	dd_Smed_v6_59_0_1	5352	Smed00016_V2 clathrin heavy chain-1	JX010569.1	0	Smed	UGAAAAACUUUAC	24	121366013	121367239	1227
SMEST035457001.1	chr3	121364216	5270	-	6	Control #1, Control #2, Control #3, kiaa1429 (RNAi) #1, kiaa1429 (RNAi) #2, kiaa1429 (RNAi) #3	0.982	1.6832e-55	102	93	113	150	97	133	0.961	0.957	0.982	0.6	0.649	0.609	98	89	111	90	63	81	4	4	2	60	34	52	1.26092e-47	1.49062e-42	1.6832e-55	2.91813e-28	4.81508e-21	3.97874e-26	dd_Smed_v6_59_0_1	5352	Smed00016_V2 clathrin heavy chain-1	JX010569.1	0	Smed	AUUAUUACAUUUU	214	121364134	121364432	299
SMEST035457001.1	chr3	121366540	4444	-	1	kiaa1429 (RNAi) #2	0.112	0.0329764	0	0	0	0	107	0	0	0	0	0	0.112	0	0	0	0	0	12	0	0	0	0	0	95	0	0	0	0	0	0.0329764	0	dd_Smed_v6_59_0_1	5352	Smed00016_V2 clathrin heavy chain-1	JX010569.1	0	Smed	CAUACCAGAACUG	527	121366013	121367239	1227
SMEST035457001.1	chr3	121364256	5230	-	4	Control #1, Control #2, Control #3, kiaa1429 (RNAi) #1	0.224	0.00381825	64	49	68	92	0	0	0.219	0.224	0.147	0.11	0	0	14	11	10	10	0	0	50	38	58	81	0	0	0.00381825	0.00726618	0.0384274	0.0403778	0	0	dd_Smed_v6_59_0_1	5352	Smed00016_V2 clathrin heavy chain-1	JX010569.1	0	Smed	AUUGUGAUGAUAA	174	121364134	121364432	299
SMEST035457001.1	chr3	121364262	5224	-	6	Control #1, Control #2, Control #3, kiaa1429 (RNAi) #1, kiaa1429 (RNAi) #2, kiaa1429 (RNAi) #3	0.551	2.83684e-09	56	49	61	84	66	68	0.518	0.551	0.39	0.19	0.197	0.221	29	27	23	16	13	15	27	22	36	68	53	53	2.83684e-09	9.69245e-09	5.43603e-06	0.00129491	0.00228595	0.000604235	dd_Smed_v6_59_0_1	5352	Smed00016_V2 clathrin heavy chain-1	JX010569.1	0	Smed	AUAGUAAUUGUGA	168	121364134	121364432	299
SMEST035457001.1	chr3	121364144	5342	-	6	Control #1, Control #2, Control #3, kiaa1429 (RNAi) #1, kiaa1429 (RNAi) #2, kiaa1429 (RNAi) #3	0.963	1.91253e-16	28	27	35	36	20	35	0.857	0.963	0.943	0.778	0.6	0.714	24	26	33	28	12	25	4	1	2	8	8	10	1.03432e-10	3.74947e-13	1.91253e-16	9.57593e-12	0.000215813	5.81369e-10	dd_Smed_v6_59_0_1	5352	Smed00016_V2 clathrin heavy chain-1	JX010569.1	0	Smed	AUAUGAACUAAAA	286	121364134	121364432	299
SMEST035457001.1	chr3	121369978	3185	-	3	Control #1, Control #2, Control #3	0.288	0.000500095	59	51	75	0	0	0	0.288	0.235	0.2	0	0	0	17	12	15	0	0	0	42	39	60	0	0	0	0.000500095	0.00383449	0.00225565	0	0	0	dd_Smed_v6_59_0_1	5352	Smed00016_V2 clathrin heavy chain-1	JX010569.1	0	Smed	UUCUCGACAAUUC	208	121369770	121370222	453
SMEST035457001.1	chr3	121376443	980	-	1	Control #1	0.364	0.0451128	11	0	0	0	0	0	0.364	0	0	0	0	0	4	0	0	0	0	0	7	0	0	0	0	0	0.0451128	0	0	0	0	0	dd_Smed_v6_59_0_1	5352	Smed00016_V2 clathrin heavy chain-1	JX010569.1	0	Smed	CAAAAUAUGGCUA	38	121376310	121376483	174
SMEST035457001.1	chr3	121364290	5196	-	6	Control #1, Control #2, Control #3, kiaa1429 (RNAi) #1, kiaa1429 (RNAi) #2, kiaa1429 (RNAi) #3	0.918	4.10756e-25	66	40	62	92	68	87	0.892	0.821	0.918	0.407	0.353	0.395	58	32	56	37	24	34	7	7	5	54	44	52	4.10756e-25	7.98726e-13	5.98819e-25	1.80266e-10	3.51006e-06	1.9054e-09	dd_Smed_v6_59_0_1	5352	Smed00016_V2 clathrin heavy chain-1	JX010569.1	0	Smed	UCAUUAACCUAGA	140	121364134	121364432	299
SMEST035457001.1	chr3	121364222	5264	-	6	Control #1, Control #2, Control #3, kiaa1429 (RNAi) #1, kiaa1429 (RNAi) #2, kiaa1429 (RNAi) #3	0.5	1.02396e-14	106	89	116	150	95	129	0.5	0.449	0.457	0.2	0.274	0.217	53	40	53	30	26	28	53	49	63	120	69	101	1.02396e-14	7.29941e-11	2.45887e-14	1.20342e-05	1.56112e-06	1.05813e-05	dd_Smed_v6_59_0_1	5352	Smed00016_V2 clathrin heavy chain-1	JX010569.1	0	Smed	UUGUGGAUUAUUA	208	121364134	121364432	299
SMEST035457001.1	chr3	121364230	5256	-	3	Control #1, Control #2, Control #3	0.19	0.00235037	105	84	115	0	0	0	0.162	0.19	0.157	0	0	0	17	16	18	0	0	0	88	68	97	0	0	0	0.00235037	0.00372227	0.00358839	0	0	0	dd_Smed_v6_59_0_1	5352	Smed00016_V2 clathrin heavy chain-1	JX010569.1	0	Smed	AUGAUGAUUUGUG	200	121364134	121364432	299
SMEST035457001.1	chr3	121364306	5180	-	1	Control #1	0.147	0.0230755	75	0	0	0	0	0	0.147	0	0	0	0	0	11	0	0	0	0	0	64	0	0	0	0	0	0.0230755	0	0	0	0	0	dd_Smed_v6_59_0_1	5352	Smed00016_V2 clathrin heavy chain-1	JX010569.1	0	Smed	CUCAAAACGGCCC	124	121364134	121364432	299
SMEST035457001.1	chr3	121364233	5253	-	5	Control #1, Control #2, Control #3, kiaa1429 (RNAi) #1, kiaa1429 (RNAi) #2	0.39	3.3849e-10	101	77	111	134	89	0	0.39	0.26	0.333	0.135	0.18	0	39	20	37	18	16	0	61	57	74	115	73	0	3.3849e-10	8.52092e-05	1.37218e-08	0.00380218	0.00133913	0	dd_Smed_v6_59_0_1	5352	Smed00016_V2 clathrin heavy chain-1	JX010569.1	0	Smed	GAAAUGAUGAUUU	197	121364134	121364432	299
SMEST035457001.1	chr3	121364250	5236	-	1	Control #1	0.143	0.0386478	70	0	0	0	0	0	0.143	0	0	0	0	0	10	0	0	0	0	0	60	0	0	0	0	0	0.0386478	0	0	0	0	0	dd_Smed_v6_59_0_1	5352	Smed00016_V2 clathrin heavy chain-1	JX010569.1	0	Smed	AUGAUAAUGAUGA	180	121364134	121364432	299
SMEST035457001.1	chr3	121364244	5242	-	5	Control #1, Control #2, Control #3, kiaa1429 (RNAi) #1, kiaa1429 (RNAi) #2	0.304	1.53915e-06	81	67	92	114	77	0	0.247	0.194	0.304	0.15	0.169	0	20	13	28	17	13	0	61	54	64	96	64	0	9.05276e-05	0.00716113	1.53915e-06	0.00242955	0.00758143	0	dd_Smed_v6_59_0_1	5352	Smed00016_V2 clathrin heavy chain-1	JX010569.1	0	Smed	AUGAUGAUGAUGA	186	121364134	121364432	299
SMEST035457001.1	chr3	121364247	5239	-	6	Control #1, Control #2, Control #3, kiaa1429 (RNAi) #1, kiaa1429 (RNAi) #2, kiaa1429 (RNAi) #3	0.627	3.63599e-17	77	59	89	101	73	85	0.584	0.627	0.614	0.228	0.288	0.294	45	37	54	23	21	25	32	22	34	78	52	60	1.59789e-14	5.92639e-12	3.63599e-17	5.75942e-05	3.89162e-05	2.65555e-06	dd_Smed_v6_59_0_1	5352	Smed00016_V2 clathrin heavy chain-1	JX010569.1	0	Smed	AUAAUGAUGAUGA	183	121364134	121364432	299
SMEST035457001.1	chr3	121364385	5101	-	1	Control #2	0.161	0.0263155	0	56	0	0	0	0	0	0.161	0	0	0	0	0	9	0	0	0	0	0	47	0	0	0	0	0	0.0263155	0	0	0	0	dd_Smed_v6_59_0_1	5352	Smed00016_V2 clathrin heavy chain-1	JX010569.1	0	Smed	CCGAAUAUGUAUG	45	121364134	121364432	299
SMEST035457001.1	chr3	121380501	576	-	1	Control #3	0.261	0.047958	0	0	23	0	0	0	0	0	0.261	0	0	0	0	0	6	0	0	0	0	0	17	0	0	0	0	0	0.047958	0	0	0	dd_Smed_v6_59_0_1	5352	Smed00016_V2 clathrin heavy chain-1	JX010569.1	0	Smed	UGAUAGACAUUCG	131	121380370	121380890	521
SMEST035457001.1	chr3	121373155	2577	-	1	kiaa1429 (RNAi) #3	0.117	0.0241928	0	0	0	0	0	94	0	0	0	0	0	0.117	0	0	0	0	0	11	0	0	0	0	0	83	0	0	0	0	0	0.0241928	dd_Smed_v6_59_0_1	5352	Smed00016_V2 clathrin heavy chain-1	JX010569.1	0	Smed	CCAGCGAUUACCG	79	121373076	121373295	220
SMEST017804001.1	chr1	205800867	741	-	3	Control #1, Control #2, Control #3	0.213	4.03744e-10	416	292	263	0	0	0	0.16	0.213	0.125	0	0	0	66	62	33	0	0	0	347	229	230	0	0	0	1.42824e-08	4.03744e-10	0.000383654	0	0	0	dd_Smed_v6_1_0_1	796	Smed01464_V2 hypothetical protein	JX010523.1	0	Smed	CUAUGAAUGAUAA	198	205800812	205801067	256
SMEST017804001.1	chr1	205800864	744	-	3	Control #1, Control #2, Control #3	0.622	1.06791e-54	392	283	250	0	0	0	0.497	0.622	0.548	0	0	0	195	176	137	0	0	0	197	107	113	0	0	0	5.92355e-52	1.06791e-54	4.58994e-39	0	0	0	dd_Smed_v6_1_0_1	796	Smed01464_V2 hypothetical protein	JX010523.1	0	Smed	UGAAUGAUAAUUA	201	205800812	205801067	256
SMEST017804001.1	chr1	205800853	755	-	3	Control #1, Control #2, Control #3	0.406	7.08419e-27	279	209	178	0	0	0	0.406	0.375	0.362	0	0	0	112	75	63	0	0	0	164	125	111	0	0	0	7.08419e-27	2.28682e-17	4.26637e-15	0	0	0	dd_Smed_v6_1_0_1	796	Smed01464_V2 hypothetical protein	JX010523.1	0	Smed	UAAAAAAUAUUUG	212	205800812	205801067	256
SMEST009447001.1	chr2	208816204	887	-	6	Control #1, Control #2, Control #3, kiaa1429 (RNAi) #1, kiaa1429 (RNAi) #2, kiaa1429 (RNAi) #3	0.819	1.41957e-27	106	80	72	102	55	97	0.736	0.812	0.819	0.284	0.291	0.155	78	65	59	29	16	15	28	15	13	73	39	82	1.41957e-27	3.59853e-26	1.15046e-23	9.28674e-07	0.000241052	0.00691945	dd_Smed_v6_1515_0_1	957	ubiquinol-cytochrome c reductase, Rieske iron-sulfur polypeptide 1 (UQCRFS1)	uc002nsd.2	3e-81	Human	GACACAACAGUUU	162	208816134	208816368	235
SMEST009447001.1	chr2	208816209	882	-	6	Control #1, Control #2, Control #3, kiaa1429 (RNAi) #1, kiaa1429 (RNAi) #2, kiaa1429 (RNAi) #3	0.987	1.6075e-54	114	83	76	109	59	100	0.974	0.963	0.987	0.514	0.492	0.47	111	79	75	56	29	47	3	3	1	53	30	53	1.6075e-54	1.07983e-37	1.52703e-38	8.90687e-17	3.8744e-09	2.59631e-13	dd_Smed_v6_1515_0_1	957	ubiquinol-cytochrome c reductase, Rieske iron-sulfur polypeptide 1 (UQCRFS1)	uc002nsd.2	3e-81	Human	UUACGGACACAAC	157	208816134	208816368	235
SMEST009447001.1	chr2	208816177	914	-	6	Control #1, Control #2, Control #3, kiaa1429 (RNAi) #1, kiaa1429 (RNAi) #2, kiaa1429 (RNAi) #3	0.553	3.6922e-13	76	57	53	82	39	61	0.553	0.456	0.528	0.159	0.333	0.131	42	26	28	13	13	8	34	31	25	69	26	53	3.6922e-13	5.90079e-08	5.61769e-09	0.00775595	0.000324167	0.0474313	dd_Smed_v6_1515_0_1	957	ubiquinol-cytochrome c reductase, Rieske iron-sulfur polypeptide 1 (UQCRFS1)	uc002nsd.2	3e-81	Human	UCAUAGAUGAUGU	189	208816134	208816368	235
SMEST009447001.1	chr2	208819040	363	-	1	kiaa1429 (RNAi) #3	0.273	0.0472861	0	0	0	0	0	22	0	0	0	0	0	0.273	0	0	0	0	0	6	0	0	0	0	0	16	0	0	0	0	0	0.0472861	dd_Smed_v6_1515_0_1	957	ubiquinol-cytochrome c reductase, Rieske iron-sulfur polypeptide 1 (UQCRFS1)	uc002nsd.2	3e-81	Human	GAAAACAAACUGC	70	208818966	208819112	147
SMEST009447001.1	chr2	208816170	921	-	6	Control #1, Control #2, Control #3, kiaa1429 (RNAi) #1, kiaa1429 (RNAi) #2, kiaa1429 (RNAi) #3	0.869	4.18522e-22	61	42	45	73	37	46	0.869	0.825	0.8	0.347	0.297	0.239	53	33	36	25	11	11	8	7	9	47	26	35	4.18522e-22	2.53817e-13	2.51872e-14	1.83476e-06	0.00152602	0.00703129	dd_Smed_v6_1515_0_1	957	ubiquinol-cytochrome c reductase, Rieske iron-sulfur polypeptide 1 (UQCRFS1)	uc002nsd.2	3e-81	Human	UGAUGUACUAUCG	196	208816134	208816368	235
SMEST062284001.1	chr3	21828687	969	-	3	Control #1, Control #2, Control #3	0.407	2.38029e-06	52	61	40	0	0	0	0.353	0.407	0.3	0	0	0	18	24	12	0	0	0	33	35	28	0	0	0	4.58573e-05	2.38029e-06	0.003224	0	0	0	dd_Smed_v6_565_0_1	1025					AAUGUGACAGUUU	427	21828515	21829116	602
SMEST062284001.1	chr3	21828828	828	-	6	Control #1, Control #2, Control #3, kiaa1429 (RNAi) #1, kiaa1429 (RNAi) #2, kiaa1429 (RNAi) #3	0.586	7.90045e-24	160	125	87	185	103	143	0.525	0.573	0.586	0.224	0.157	0.227	84	71	51	41	16	32	76	53	36	142	86	109	7.90045e-24	7.45529e-22	9.25871e-16	5.25235e-08	0.00407303	8.7291e-07	dd_Smed_v6_565_0_1	1025					UUAUUGAUAAUUG	286	21828515	21829116	602
SMEST062284001.1	chr3	21828744	912	-	1	Control #2	0.147	0.0230755	0	75	0	0	0	0	0	0.147	0	0	0	0	0	11	0	0	0	0	0	64	0	0	0	0	0	0.0230755	0	0	0	0	dd_Smed_v6_565_0_1	1025					UGAUCAAUUUUUG	370	21828515	21829116	602
SMEST062284001.1	chr3	21828825	831	-	2	Control #1, Control #3	0.178	0.00385295	157	0	90	0	0	0	0.121	0	0.178	0	0	0	19	0	16	0	0	0	138	0	74	0	0	0	0.0113405	0	0.00385295	0	0	0	dd_Smed_v6_565_0_1	1025					UUGAUAAUUGUGG	289	21828515	21829116	602
SMEST062284001.1	chr3	21828985	671	-	3	Control #1, Control #2, kiaa1429 (RNAi) #3	0.727	0.000515996	18	11	0	0	0	22	0.556	0.727	0	0	0	0.273	10	8	0	0	0	6	8	3	0	0	0	16	0.00136395	0.000515996	0	0	0	0.0472861	dd_Smed_v6_565_0_1	1025					ACUAAAACUGUUC	129	21828515	21829116	602
SMEST062284001.1	chr3	21828774	882	-	6	Control #1, Control #2, Control #3, kiaa1429 (RNAi) #1, kiaa1429 (RNAi) #2, kiaa1429 (RNAi) #3	0.953	3.58376e-54	129	92	87	139	82	105	0.922	0.946	0.953	0.353	0.415	0.356	119	87	82	49	34	37	10	5	4	90	48	67	3.58376e-54	9.66847e-41	1.24289e-38	2.75534e-12	1.52589e-09	2.11255e-09	dd_Smed_v6_565_0_1	1025					UAAUGAACUAGUG	340	21828515	21829116	602
SMEST062284001.1	chr3	21828847	809	-	1	Control #2	0.109	0.0418586	0	119	0	0	0	0	0	0.109	0	0	0	0	0	13	0	0	0	0	0	106	0	0	0	0	0	0.0418586	0	0	0	0	dd_Smed_v6_565_0_1	1025					UUCUCAAUUUUAU	267	21828515	21829116	602
SMEST062284001.1	chr3	21828993	663	-	1	Control #1	0.476	0.00181279	21	0	0	0	0	0	0.476	0	0	0	0	0	10	0	0	0	0	0	11	0	0	0	0	0	0.00181279	0	0	0	0	0	dd_Smed_v6_565_0_1	1025					UGCCUGACACUAA	121	21828515	21829116	602
SMEST052592001.1	chr2	230275193	946	+	1	Control #1	0.273	0.0472861	22	0	0	0	0	0	0.273	0	0	0	0	0	6	0	0	0	0	0	16	0	0	0	0	0	0.0472861	0	0	0	0	0	dd_Smed_v6_279_0_1	1483	Rapunzel	KP003814.1	0	Smed	ACAAAUACAAUGA	184	230275009	230275730	722
SMEST052592001.1	chr2	230275621	1374	+	1	Control #1	0.136	0.0044573	155	0	0	0	0	0	0.136	0	0	0	0	0	21	0	0	0	0	0	133	0	0	0	0	0	0.0044573	0	0	0	0	0	dd_Smed_v6_279_0_1	1483	Rapunzel	KP003814.1	0	Smed	AUAAAUACUAGAU	612	230275009	230275730	722
SMEST052592001.1	chr2	230274331	184	+	3	Control #1, Control #2, Control #3	0.181	0.000708256	122	114	83	0	0	0	0.172	0.158	0.181	0	0	0	21	18	15	0	0	0	101	96	68	0	0	0	0.000708256	0.00357475	0.00650266	0	0	0	dd_Smed_v6_279_0_1	1483	Rapunzel	KP003814.1	0	Smed	CUAUUGACAAUGA	338	230274148	230274671	524
SMEST052592001.1	chr2	230275678	1431	+	3	Control #1, Control #2, Control #3	0.237	0.000100859	135	122	93	0	0	0	0.17	0.172	0.237	0	0	0	23	21	22	0	0	0	112	101	71	0	0	0	0.000647553	0.000708256	0.000100859	0	0	0	dd_Smed_v6_279_0_1	1483	Rapunzel	KP003814.1	0	Smed	UAUAAUACUUAUC	669	230275009	230275730	722
SMEST052592001.1	chr2	230275427	1180	+	1	Control #3	0.216	0.0426836	0	0	37	0	0	0	0	0	0.216	0	0	0	0	0	8	0	0	0	0	0	29	0	0	0	0	0	0.0426836	0	0	0	dd_Smed_v6_279_0_1	1483	Rapunzel	KP003814.1	0	Smed	GCGUCGACCAAUC	418	230275009	230275730	722
SMEST052592001.1	chr2	230275646	1399	+	5	Control #1, Control #2, Control #3, kiaa1429 (RNAi) #1, kiaa1429 (RNAi) #3	0.808	6.79624e-54	196	130	99	93	0	76	0.755	0.808	0.677	0.196	0	0.211	148	105	67	18	0	16	48	25	32	74	0	60	6.79624e-54	4.07673e-40	4.82763e-23	0.000386613	0	0.00121437	dd_Smed_v6_279_0_1	1483	Rapunzel	KP003814.1	0	Smed	AAAAGAACUGUGU	637	230275009	230275730	722
SMEST014949001.1	chr3	112961266	884	+	1	kiaa1429 (RNAi) #3	0.184	0.028027	0	0	0	0	0	38	0	0	0	0	0	0.184	0	0	0	0	0	7	0	0	0	0	0	31	0	0	0	0	0	0.028027	dd_Smed_v6_580_0_1	1301	phosphatidylinositol transfer protein, alpha (PITPNA)	uc021tng.1	7e-105	Human	GAAAAAACCAUGG	10	112961111	112961278	168
SMEST014949001.1	chr3	112965098	1208	+	6	Control #1, Control #2, Control #3, kiaa1429 (RNAi) #1, kiaa1429 (RNAi) #2, kiaa1429 (RNAi) #3	0.991	9.20784e-54	107	74	66	89	48	97	0.991	0.986	0.969	0.64	0.625	0.542	106	73	63	57	30	52	1	1	2	32	18	44	9.20784e-54	2.16779e-37	9.71829e-31	1.1202e-19	2.84545e-10	1.2167e-16	dd_Smed_v6_580_0_1	1301	phosphatidylinositol transfer protein, alpha (PITPNA)	uc021tng.1	7e-105	Human	GAAUUCACUUUCU	92	112965006	112965191	186
SMEST014949001.1	chr3	112965154	1264	+	1	Control #1	0.304	0.0234885	23	0	0	0	0	0	0.304	0	0	0	0	0	7	0	0	0	0	0	16	0	0	0	0	0	0.0234885	0	0	0	0	0	dd_Smed_v6_580_0_1	1301	phosphatidylinositol transfer protein, alpha (PITPNA)	uc021tng.1	7e-105	Human	UGAAUGAUUGCAA	148	112965006	112965191	186
SMEST014949001.1	chr3	112965075	1185	+	6	Control #1, Control #2, Control #3, kiaa1429 (RNAi) #1, kiaa1429 (RNAi) #2, kiaa1429 (RNAi) #3	0.963	1.08587e-48	115	82	73	81	49	90	0.93	0.963	0.932	0.37	0.286	0.5	107	79	68	30	14	45	8	3	5	51	35	45	1.08587e-48	1.07983e-37	1.68271e-31	4.49707e-08	0.000922803	8.71559e-14	dd_Smed_v6_580_0_1	1301	phosphatidylinositol transfer protein, alpha (PITPNA)	uc021tng.1	7e-105	Human	CGAAAGACAGAAU	69	112965006	112965191	186
SMEST037707001.1	chr1	79144488	744	+	1	kiaa1429 (RNAi) #2	0.308	0.0478261	0	0	0	0	13	0	0	0	0	0	0.308	0	0	0	0	0	4	0	0	0	0	0	9	0	0	0	0	0	0.0478261	0	dd_Smed_v6_1098_0_1	2952	major vault protein (MVP)	uc002duj.3	0	Human	UUGUCGAGGAAGU	36	79144452	79144678	227
SMEST037707001.1	chr1	79168851	2821	+	6	Control #1, Control #2, Control #3, kiaa1429 (RNAi) #1, kiaa1429 (RNAi) #2, kiaa1429 (RNAi) #3	0.81	5.82041e-28	100	73	63	108	67	111	0.758	0.74	0.81	0.167	0.254	0.18	75	54	51	18	17	20	24	19	12	90	50	91	5.82041e-28	5.72029e-20	6.38656e-20	0.00134082	0.00014472	0.000415554	dd_Smed_v6_1098_0_1	2952	major vault protein (MVP)	uc002duj.3	0	Human	UUAACGAUUUUUA	341	79168510	79168982	473
SMEST037707001.1	chr1	79154782	1562	+	1	Control #2	0.316	0.0448403	0	19	0	0	0	0	0	0.316	0	0	0	0	0	6	0	0	0	0	0	13	0	0	0	0	0	0.0448403	0	0	0	0	dd_Smed_v6_1098_0_1	2952	major vault protein (MVP)	uc002duj.3	0	Human	GACAGAAGUGAAC	48	79154518	79154832	315
SMEST037707001.1	chr1	79168838	2808	+	5	Control #1, Control #2, Control #3, kiaa1429 (RNAi) #1, kiaa1429 (RNAi) #3	0.649	2.55598e-16	109	74	71	116	0	117	0.523	0.649	0.592	0.138	0	0.128	57	48	42	16	0	15	52	26	29	100	0	102	2.67243e-16	2.55598e-16	1.72035e-13	0.0042774	0	0.00735301	dd_Smed_v6_1098_0_1	2952	major vault protein (MVP)	uc002duj.3	0	Human	GAGAGGAUUCUAU	328	79168510	79168982	473
SMEST037707001.1	chr1	79168785	2755	+	2	Control #1, Control #3	0.214	0.0242269	47	0	42	0	0	0	0.191	0	0.214	0	0	0	9	0	9	0	0	0	38	0	33	0	0	0	0.0251123	0	0.0242269	0	0	0	dd_Smed_v6_1098_0_1	2952	major vault protein (MVP)	uc002duj.3	0	Human	GCAAGGAUUGAUU	275	79168510	79168982	473
SMEST037707001.1	chr1	79168875	2845	+	3	Control #1, Control #2, Control #3	0.339	4.38538e-06	75	56	49	0	0	0	0.32	0.339	0.245	0	0	0	24	19	12	0	0	0	51	37	37	0	0	0	4.38538e-06	2.44643e-05	0.00374061	0	0	0	dd_Smed_v6_1098_0_1	2952	major vault protein (MVP)	uc002duj.3	0	Human	ACUUUGAUAAUUA	365	79168510	79168982	473
SMEST037707001.1	chr1	79144340	671	+	1	kiaa1429 (RNAi) #3	0.364	0.0451128	0	0	0	0	0	11	0	0	0	0	0	0.364	0	0	0	0	0	4	0	0	0	0	0	7	0	0	0	0	0	0.0451128	dd_Smed_v6_1098_0_1	2952	major vault protein (MVP)	uc002duj.3	0	Human	AUUAAUAAAGUAU	34	79143670	79144376	707
SMEST037707001.1	chr1	79144102	433	+	1	Control #1	0.25	0.0228509	36	0	0	0	0	0	0.25	0	0	0	0	0	9	0	0	0	0	0	27	0	0	0	0	0	0.0228509	0	0	0	0	0	dd_Smed_v6_1098_0_1	2952	major vault protein (MVP)	uc002duj.3	0	Human	UCCACAACAUUAU	272	79143670	79144376	707
SMEST037707001.1	chr1	79168891	2861	+	6	Control #1, Control #2, Control #3, kiaa1429 (RNAi) #1, kiaa1429 (RNAi) #2, kiaa1429 (RNAi) #3	1	8.89787e-29	66	47	40	75	35	65	0.939	1	0.95	0.413	0.629	0.516	62	46	38	31	22	33	4	0	2	44	13	31	8.89787e-29	2.74589e-24	5.67405e-18	1.42242e-08	2.93068e-08	1.14308e-10	dd_Smed_v6_1098_0_1	2952	major vault protein (MVP)	uc002duj.3	0	Human	CUCUUAACUCAUU	381	79168510	79168982	473
SMEST037707001.1	chr1	79168745	2715	+	5	Control #1, Control #2, Control #3, kiaa1429 (RNAi) #1, kiaa1429 (RNAi) #3	0.385	9.19946e-06	52	45	37	75	0	59	0.385	0.267	0.378	0.133	0	0.153	20	12	14	10	0	9	32	33	23	65	0	50	9.19946e-06	0.00353202	0.00065814	0.0391475	0	0.0266365	dd_Smed_v6_1098_0_1	2952	major vault protein (MVP)	uc002duj.3	0	Human	UCACAGACGGAAA	235	79168510	79168982	473
SMEST037707001.1	chr1	79168904	2874	+	1	Control #1	0.17	0.025959	53	0	0	0	0	0	0.17	0	0	0	0	0	9	0	0	0	0	0	44	0	0	0	0	0	0.025959	0	0	0	0	0	dd_Smed_v6_1098_0_1	2952	major vault protein (MVP)	uc002duj.3	0	Human	UUUAAAAUAUUGA	394	79168510	79168982	473
SMEST037707001.1	chr1	79144253	584	+	1	Control #3	0.364	0.0451128	0	0	11	0	0	0	0	0	0.364	0	0	0	0	0	4	0	0	0	0	0	7	0	0	0	0	0	0.0451128	0	0	0	dd_Smed_v6_1098_0_1	2952	major vault protein (MVP)	uc002duj.3	0	Human	AUGAAAAUCAACG	121	79143670	79144376	707
SMEST037707001.1	chr1	79168867	2837	+	5	Control #1, Control #2, Control #3, kiaa1429 (RNAi) #1, kiaa1429 (RNAi) #3	0.5	1.72769e-09	83	60	51	98	0	95	0.434	0.5	0.471	0.133	0	0.105	36	30	24	13	0	10	47	30	27	85	0	85	1.72769e-09	1.1644e-08	2.41716e-07	0.0198017	0	0.0406207	dd_Smed_v6_1098_0_1	2952	major vault protein (MVP)	uc002duj.3	0	Human	UUUUUCACACUUU	357	79168510	79168982	473
SMEST037707001.1	chr1	79168910	2880	+	3	Control #1, Control #2, kiaa1429 (RNAi) #1	0.275	0.000958493	51	51	0	58	0	0	0.176	0.275	0	0.14	0	0	9	14	0	8	0	0	42	37	0	49	0	0	0.0256984	0.000958493	0	0.0469188	0	0	dd_Smed_v6_1098_0_1	2952	major vault protein (MVP)	uc002duj.3	0	Human	AUAUUGAAAUUUA	400	79168510	79168982	473
SMEST037707001.1	chr1	79151990	1094	+	1	Control #2	0.364	0.0451128	0	11	0	0	0	0	0	0.364	0	0	0	0	0	4	0	0	0	0	0	7	0	0	0	0	0	0.0451128	0	0	0	0	dd_Smed_v6_1098_0_1	2952	major vault protein (MVP)	uc002duj.3	0	Human	UUAACAAACCGUC	159	79151831	79152193	363
SMEST037707001.1	chr1	79144034	365	+	3	Control #2, Control #3, kiaa1429 (RNAi) #1	0.293	0.00329042	0	41	45	58	0	0	0	0.293	0.2	0.155	0	0	0	12	9	9	0	0	0	29	36	49	0	0	0	0.00329042	0.0247811	0.0265331	0	0	dd_Smed_v6_1098_0_1	2952	major vault protein (MVP)	uc002duj.3	0	Human	CCACAGACGUUUG	340	79143670	79144376	707
SMEST037707001.1	chr1	79168848	2818	+	6	Control #1, Control #2, Control #3, kiaa1429 (RNAi) #1, kiaa1429 (RNAi) #2, kiaa1429 (RNAi) #3	1	2.29384e-53	104	73	65	111	69	115	0.99	1	0.984	0.865	0.928	0.851	103	73	63	96	64	97	1	0	1	15	5	17	2.29384e-53	1.19552e-38	1.18544e-31	6.73508e-41	2.6493e-29	9.62317e-41	dd_Smed_v6_1098_0_1	2952	major vault protein (MVP)	uc002duj.3	0	Human	UAUUUAACGAUUU	338	79168510	79168982	473
SMEST037707001.1	chr1	79168869	2839	+	4	Control #1, Control #2, Control #3, kiaa1429 (RNAi) #3	0.462	8.55242e-11	80	57	51	0	0	94	0.462	0.456	0.44	0	0	0.117	37	26	22	0	0	11	43	31	28	0	0	83	8.55242e-11	5.90079e-08	1.43204e-06	0	0	0.0241928	dd_Smed_v6_1098_0_1	2952	major vault protein (MVP)	uc002duj.3	0	Human	UUUCACACUUUGA	359	79168510	79168982	473
SMEST040274001.1	chr2	2259693	3423	-	2	Control #2, Control #3	0.26	0.00190988	0	44	51	0	0	0	0	0.227	0.26	0	0	0	0	10	13	0	0	0	0	34	37	0	0	0	0	0.0131752	0.00190988	0	0	0	dd_Smed_v6_1197_0_1	3832	golgi glycoprotein 1 (GLG1)	uc002fcx.3	0	Human	CUAAUGAUUCUUG	316	2259284	2260011	728
SMEST040274001.1	chr2	2259513	3603	-	2	Control #1, Control #3	0.192	0.00405648	52	0	101	0	0	0	0.192	0	0.158	0	0	0	10	0	16	0	0	0	42	0	85	0	0	0	0.0140719	0	0.00405648	0	0	0	dd_Smed_v6_1197_0_1	3832	golgi glycoprotein 1 (GLG1)	uc002fcx.3	0	Human	GCCGUAAUUUAGA	496	2259284	2260011	728
SMEST040274001.1	chr2	2268269	649	-	1	kiaa1429 (RNAi) #3	0.308	0.0478261	0	0	0	0	0	13	0	0	0	0	0	0.308	0	0	0	0	0	4	0	0	0	0	0	9	0	0	0	0	0	0.0478261	dd_Smed_v6_1197_0_1	3832	golgi glycoprotein 1 (GLG1)	uc002fcx.3	0	Human	UGUAUGAGACUGU	185	2267999	2268456	458
SMEST040274001.1	chr2	2259839	3277	-	1	Control #3	0.412	0.0195485	0	0	17	0	0	0	0	0	0.412	0	0	0	0	0	7	0	0	0	0	0	10	0	0	0	0	0	0.0195485	0	0	0	dd_Smed_v6_1197_0_1	3832	golgi glycoprotein 1 (GLG1)	uc002fcx.3	0	Human	UACUGAACAGUAA	170	2259284	2260011	728
SMEST040274001.1	chr2	2259930	3186	-	1	Control #2	0.261	0.047958	0	23	0	0	0	0	0	0.261	0	0	0	0	0	6	0	0	0	0	0	17	0	0	0	0	0	0.047958	0	0	0	0	dd_Smed_v6_1197_0_1	3832	golgi glycoprotein 1 (GLG1)	uc002fcx.3	0	Human	UUAAUGACACUCU	79	2259284	2260011	728
SMEST040274001.1	chr2	2259542	3574	-	6	Control #1, Control #2, Control #3, kiaa1429 (RNAi) #1, kiaa1429 (RNAi) #2, kiaa1429 (RNAi) #3	0.99	1.25082e-51	60	71	101	171	125	180	0.95	0.972	0.99	0.702	0.71	0.687	57	69	100	120	88	123	3	2	1	51	36	56	1.21528e-26	3.86993e-34	1.25082e-51	1.54216e-42	5.33224e-31	3.00033e-43	dd_Smed_v6_1197_0_1	3832	golgi glycoprotein 1 (GLG1)	uc002fcx.3	0	Human	CUAUUUACUUUGU	467	2259284	2260011	728
SMEST040274001.1	chr2	2259705	3411	-	1	Control #3	0.163	0.0456414	0	0	49	0	0	0	0	0	0.163	0	0	0	0	0	8	0	0	0	0	0	41	0	0	0	0	0	0.0456414	0	0	0	dd_Smed_v6_1197_0_1	3832	golgi glycoprotein 1 (GLG1)	uc002fcx.3	0	Human	UCCAUGAUUGGUC	304	2259284	2260011	728
SMEST040274001.1	chr2	2268673	304	-	1	Control #3	0.364	0.0451128	0	0	11	0	0	0	0	0	0.364	0	0	0	0	0	4	0	0	0	0	0	7	0	0	0	0	0	0.0451128	0	0	0	dd_Smed_v6_1197_0_1	3832	golgi glycoprotein 1 (GLG1)	uc002fcx.3	0	Human	AUUGCCAGCAUUU	38	2268516	2268713	198
SMEST040274001.1	chr2	2259391	3725	-	5	Control #1, Control #3, kiaa1429 (RNAi) #1, kiaa1429 (RNAi) #2, kiaa1429 (RNAi) #3	1	2.24528e-12	17	0	20	41	20	34	0.882	0	1	0.78	0.55	0.529	15	0	20	32	11	18	2	0	0	9	9	16	1.05673e-06	0	1.52343e-10	2.24528e-12	0.000623816	2.29113e-06	dd_Smed_v6_1197_0_1	3832	golgi glycoprotein 1 (GLG1)	uc002fcx.3	0	Human	AUAUGGACAUUGC	618	2259284	2260011	728
SMEST040274001.1	chr2	2259623	3493	-	3	Control #2, Control #3, kiaa1429 (RNAi) #3	0.294	0.000463381	0	26	51	0	0	68	0	0.269	0.294	0	0	0.149	0	7	15	0	0	10	0	19	36	0	0	57	0	0.0248028	0.000463381	0	0	0.0151999	dd_Smed_v6_1197_0_1	3832	golgi glycoprotein 1 (GLG1)	uc002fcx.3	0	Human	UGAAAAACAAAUG	386	2259284	2260011	728
SMEST040274001.1	chr2	2259598	3518	-	6	Control #1, Control #2, Control #3, kiaa1429 (RNAi) #1, kiaa1429 (RNAi) #2, kiaa1429 (RNAi) #3	0.868	3.17463e-23	35	54	89	108	79	118	0.743	0.868	0.73	0.252	0.192	0.263	26	46	65	27	15	31	9	7	24	80	63	87	1.37012e-10	5.43813e-20	3.17463e-23	4.19417e-06	0.00230636	2.97572e-07	dd_Smed_v6_1197_0_1	3832	golgi glycoprotein 1 (GLG1)	uc002fcx.3	0	Human	CACUUGACACCUU	411	2259284	2260011	728
SMEST040274001.1	chr2	2259506	3610	-	6	Control #1, Control #2, Control #3, kiaa1429 (RNAi) #1, kiaa1429 (RNAi) #2, kiaa1429 (RNAi) #3	0.72	8.49933e-27	57	83	107	156	102	167	0.719	0.651	0.72	0.252	0.386	0.265	41	54	77	39	39	44	16	29	30	116	62	122	1.89235e-15	1.26143e-17	8.49933e-27	3.6258e-08	3.55386e-10	1.31501e-09	dd_Smed_v6_1197_0_1	3832	golgi glycoprotein 1 (GLG1)	uc002fcx.3	0	Human	UUUAGAACCAUUU	503	2259284	2260011	728
SMEST040274001.1	chr2	2259685	3431	-	1	kiaa1429 (RNAi) #2	0.133	0.0473096	0	0	0	0	61	0	0	0	0	0	0.133	0	0	0	0	0	8	0	0	0	0	0	52	0	0	0	0	0	0.0473096	0	dd_Smed_v6_1197_0_1	3832	golgi glycoprotein 1 (GLG1)	uc002fcx.3	0	Human	UCUUGCACUAAUU	324	2259284	2260011	728
SMEST040274001.1	chr2	2259365	3751	-	4	Control #3, kiaa1429 (RNAi) #1, kiaa1429 (RNAi) #2, kiaa1429 (RNAi) #3	0.933	1.45696e-06	0	0	15	34	16	29	0	0	0.933	0.265	0.375	0.31	0	0	14	9	6	9	0	0	1	25	10	20	0	0	1.45696e-06	0.00658454	0.0414658	0.00594995	dd_Smed_v6_1197_0_1	3832	golgi glycoprotein 1 (GLG1)	uc002fcx.3	0	Human	UCUGUGACUUUCA	644	2259284	2260011	728
SMEST040274001.1	chr2	2259681	3435	-	1	Control #3	0.176	0.0256984	0	0	51	0	0	0	0	0	0.176	0	0	0	0	0	9	0	0	0	0	0	42	0	0	0	0	0	0.0256984	0	0	0	dd_Smed_v6_1197_0_1	3832	golgi glycoprotein 1 (GLG1)	uc002fcx.3	0	Human	GCACUAAUUCUGC	328	2259284	2260011	728
SMEST040274001.1	chr2	2259723	3393	-	6	Control #1, Control #2, Control #3, kiaa1429 (RNAi) #1, kiaa1429 (RNAi) #2, kiaa1429 (RNAi) #3	0.552	1.02251e-05	29	35	46	52	46	68	0.552	0.314	0.304	0.173	0.196	0.162	16	11	14	9	9	11	13	24	32	43	37	57	1.02251e-05	0.00587647	0.00086523	0.0258311	0.0249502	0.00830728	dd_Smed_v6_1197_0_1	3832	golgi glycoprotein 1 (GLG1)	uc002fcx.3	0	Human	AUGAGAACCUAUU	286	2259284	2260011	728
SMEST040274001.1	chr2	2268080	838	-	1	kiaa1429 (RNAi) #3	0.179	0.0282076	0	0	0	0	0	39	0	0	0	0	0	0.179	0	0	0	0	0	7	0	0	0	0	0	32	0	0	0	0	0	0.0282076	dd_Smed_v6_1197_0_1	3832	golgi glycoprotein 1 (GLG1)	uc002fcx.3	0	Human	CAGGUGACGGCAG	81	2267999	2268456	458
SMEST040274001.1	chr2	2259568	3548	-	6	Control #1, Control #2, Control #3, kiaa1429 (RNAi) #1, kiaa1429 (RNAi) #2, kiaa1429 (RNAi) #3	1	8.70291e-53	54	69	103	167	122	171	0.944	1	0.99	0.575	0.615	0.592	51	69	102	96	75	100	3	0	1	71	47	69	1.45751e-24	2.52455e-36	8.70291e-53	5.83809e-30	4.7615e-25	8.73344e-32	dd_Smed_v6_1197_0_1	3832	golgi glycoprotein 1 (GLG1)	uc002fcx.3	0	Human	UCCGCAACAUUUA	441	2259284	2260011	728
SMEST040274001.1	chr2	2264016	2151	-	1	kiaa1429 (RNAi) #3	0.24	0.0491388	0	0	0	0	0	25	0	0	0	0	0	0.24	0	0	0	0	0	6	0	0	0	0	0	19	0	0	0	0	0	0.0491388	dd_Smed_v6_1197_0_1	3832	golgi glycoprotein 1 (GLG1)	uc002fcx.3	0	Human	UACAAAAUUGAUC	229	2263729	2264247	519
SMEST017013001.1	chr4	2630708	1628	+	3	Control #1, Control #2, Control #3	0.322	4.64371e-11	149	149	149	0	0	0	0.255	0.322	0.215	0	0	0	38	48	32	0	0	0	111	101	117	0	0	0	6.56308e-08	4.64371e-11	3.42832e-06	0	0	0	dd_Smed_v6_583_0_1	1814					UCAGUGACAGCAC	765	2629943	2630894	952
SMEST017013001.1	chr4	2630866	1786	+	1	Control #1	0.153	0.00217024	124	0	0	0	0	0	0.153	0	0	0	0	0	19	0	0	0	0	0	105	0	0	0	0	0	0.00217024	0	0	0	0	0	dd_Smed_v6_583_0_1	1814					GUACAGACAAGCU	923	2629943	2630894	952
SMEST017013001.1	chr4	2630740	1660	+	4	Control #1, Control #2, Control #3, kiaa1429 (RNAi) #2	0.467	1.60471e-26	206	216	206	0	65	0	0.403	0.467	0.398	0	0.185	0	83	100	82	0	12	0	123	114	124	0	53	0	3.89663e-20	1.60471e-26	9.11336e-20	0	0.00434831	0	dd_Smed_v6_583_0_1	1814					GUGAUAACUUUGA	797	2629943	2630894	952
SMEST017013001.1	chr4	2630836	1756	+	2	Control #2, Control #3	0.129	0.00380059	0	192	179	0	0	0	0	0.12	0.129	0	0	0	0	23	23	0	0	0	0	169	155	0	0	0	0	0.00390395	0.00380059	0	0	0	dd_Smed_v6_583_0_1	1814					UCGUUUACUGUCC	893	2629943	2630894	952
SMEST017013001.1	chr4	2630746	1666	+	4	Control #1, Control #2, Control #3, kiaa1429 (RNAi) #3	0.397	4.46723e-22	241	242	232	0	0	83	0.312	0.364	0.397	0	0	0.157	75	87	92	0	0	13	165	152	140	0	0	70	4.62563e-16	3.88051e-20	4.46723e-22	0	0	0.0077885	dd_Smed_v6_583_0_1	1814					ACUUUGACACGCG	803	2629943	2630894	952
SMEST017013001.1	chr4	2630784	1704	+	6	Control #1, Control #2, Control #3, kiaa1429 (RNAi) #1, kiaa1429 (RNAi) #2, kiaa1429 (RNAi) #3	0.693	4.17351e-52	232	224	227	96	50	68	0.625	0.638	0.693	0.146	0.22	0.162	145	143	156	14	11	11	87	81	69	82	39	57	2.8268e-45	5.60025e-45	4.17351e-52	0.011764	0.00733885	0.00830728	dd_Smed_v6_583_0_1	1814					CUUUAAACUCAUU	841	2629943	2630894	952
SMEST017013001.1	chr4	2630488	1408	+	1	Control #1	0.333	0.00136943	33	0	0	0	0	0	0.333	0	0	0	0	0	11	0	0	0	0	0	22	0	0	0	0	0	0.00136943	0	0	0	0	0	dd_Smed_v6_583_0_1	1814					AUAGAGACGAUAA	545	2629943	2630894	952
SMEST017013001.1	chr4	2630113	1033	+	3	Control #1, Control #2, Control #3	0.302	0.000230329	53	52	65	0	0	0	0.302	0.288	0.277	0	0	0	16	15	18	0	0	0	37	37	47	0	0	0	0.000230329	0.000473387	0.000279593	0	0	0	dd_Smed_v6_583_0_1	1814					AUAAAAACGGUUU	170	2629943	2630894	952
SMEST017013001.1	chr4	2630599	1519	+	1	Control #2	0.125	0.0395848	0	80	0	0	0	0	0	0.125	0	0	0	0	0	10	0	0	0	0	0	70	0	0	0	0	0	0.0395848	0	0	0	0	dd_Smed_v6_583_0_1	1814					ACAUUGACCAUCG	656	2629943	2630894	952
SMEST017013001.1	chr4	2630713	1633	+	1	Control #3	0.108	0.0178431	0	0	166	0	0	0	0	0	0.108	0	0	0	0	0	18	0	0	0	0	0	148	0	0	0	0	0	0.0178431	0	0	0	dd_Smed_v6_583_0_1	1814					GACAGCACUUUGG	770	2629943	2630894	952
SMEST017013001.1	chr4	2630808	1728	+	4	Control #1, Control #2, Control #3, kiaa1429 (RNAi) #3	0.223	3.63013e-09	248	224	233	0	0	77	0.218	0.223	0.219	0	0	0.156	54	50	51	0	0	12	194	174	182	0	0	65	3.63013e-09	1.05975e-08	6.22464e-09	0	0	0.0134056	dd_Smed_v6_583_0_1	1814					UGUAAGACCUUUG	865	2629943	2630894	952
SMEST034830001.1	chr3	120537613	1648	+	1	kiaa1429 (RNAi) #1	0.333	0.0465839	0	0	0	12	0	0	0	0	0	0.333	0	0	0	0	0	4	0	0	0	0	0	8	0	0	0	0	0	0.0465839	0	0	dd_Smed_v6_1247_0_1	2532	propionyl CoA carboxylase, alpha polypeptide (PCCA)	uc001voo.3	0	Human	AACGAGAUUAGAA	29	120537542	120537644	103
SMEST034830001.1	chr3	120544582	2301	+	6	Control #1, Control #2, Control #3, kiaa1429 (RNAi) #1, kiaa1429 (RNAi) #2, kiaa1429 (RNAi) #3	0.971	5.33526e-52	122	108	105	83	55	95	0.934	0.935	0.971	0.41	0.491	0.337	113	101	102	34	27	32	8	7	3	49	28	63	5.33526e-52	5.6657e-46	1.00082e-50	1.61729e-09	1.90184e-08	1.49081e-08	dd_Smed_v6_1247_0_1	2532	propionyl CoA carboxylase, alpha polypeptide (PCCA)	uc001voo.3	0	Human	UAAUUGACUGUGC	122	120544460	120544813	354
SMEST034830001.1	chr3	120544667	2386	+	6	Control #1, Control #2, Control #3, kiaa1429 (RNAi) #1, kiaa1429 (RNAi) #2, kiaa1429 (RNAi) #3	0.742	1.94886e-27	103	76	90	86	55	93	0.735	0.697	0.742	0.5	0.315	0.355	75	53	66	43	17	33	27	23	23	43	37	60	1.94886e-27	6.56147e-19	7.40658e-24	4.30217e-13	0.000110505	6.1059e-09	dd_Smed_v6_1247_0_1	2532	propionyl CoA carboxylase, alpha polypeptide (PCCA)	uc001voo.3	0	Human	UAUUUGAUAUUAU	207	120544460	120544813	354
SMEST034830001.1	chr3	120544558	2277	+	6	Control #1, Control #2, Control #3, kiaa1429 (RNAi) #1, kiaa1429 (RNAi) #2, kiaa1429 (RNAi) #3	0.967	1.36474e-47	113	93	83	80	42	79	0.929	0.967	0.94	0.438	0.452	0.43	105	89	78	35	19	34	8	3	5	45	23	45	1.36474e-47	2.46636e-43	9.36555e-36	5.4695e-10	1.24328e-05	1.26644e-09	dd_Smed_v6_1247_0_1	2532	propionyl CoA carboxylase, alpha polypeptide (PCCA)	uc001voo.3	0	Human	UUGUAAACUAUUC	98	120544460	120544813	354
SMEST034830001.1	chr3	120544609	2328	+	5	Control #1, Control #2, Control #3, kiaa1429 (RNAi) #1, kiaa1429 (RNAi) #3	0.451	9.64699e-13	105	91	95	72	0	86	0.438	0.451	0.447	0.167	0	0.14	46	41	42	12	0	12	59	50	52	60	0	74	9.64699e-13	3.39907e-11	1.69876e-11	0.0131286	0	0.0138264	dd_Smed_v6_1247_0_1	2532	propionyl CoA carboxylase, alpha polypeptide (PCCA)	uc001voo.3	0	Human	CAAUUUACUAACA	149	120544460	120544813	354
SMEST034830001.1	chr3	120544682	2401	+	3	Control #1, Control #2, Control #3	0.306	1.82853e-05	85	67	72	0	0	0	0.235	0.194	0.306	0	0	0	20	13	22	0	0	0	65	54	50	0	0	0	0.000333506	0.00716113	1.82853e-05	0	0	0	dd_Smed_v6_1247_0_1	2532	propionyl CoA carboxylase, alpha polypeptide (PCCA)	uc001voo.3	0	Human	UUAGAAAUUUGUA	222	120544460	120544813	354
SMEST034830001.1	chr3	120532587	484	+	1	Control #1	0.25	0.0485733	24	0	0	0	0	0	0.25	0	0	0	0	0	6	0	0	0	0	0	18	0	0	0	0	0	0.0485733	0	0	0	0	0	dd_Smed_v6_1247_0_1	2532	propionyl CoA carboxylase, alpha polypeptide (PCCA)	uc001voo.3	0	Human	GAAAACACAGUUU	5	120532582	120532776	195
SMEST034830001.1	chr3	120544700	2419	+	2	Control #1, Control #3	0.192	0.0140719	54	0	52	0	0	0	0.148	0	0.192	0	0	0	8	0	10	0	0	0	46	0	42	0	0	0	0.0464844	0	0.0140719	0	0	0	dd_Smed_v6_1247_0_1	2532	propionyl CoA carboxylase, alpha polypeptide (PCCA)	uc001voo.3	0	Human	UUUGUGAUUUUUC	240	120544460	120544813	354
SMEST034830001.1	chr3	120544672	2391	+	2	Control #1, Control #2	0.189	0.00412643	96	74	0	0	0	0	0.135	0.189	0	0	0	0	13	14	0	0	0	0	83	60	0	0	0	0	0.0197057	0.00412643	0	0	0	0	dd_Smed_v6_1247_0_1	2532	propionyl CoA carboxylase, alpha polypeptide (PCCA)	uc001voo.3	0	Human	GAUAUUAUUGUUA	212	120544460	120544813	354
SMEST034830001.1	chr3	120544613	2332	+	6	Control #1, Control #2, Control #3, kiaa1429 (RNAi) #1, kiaa1429 (RNAi) #2, kiaa1429 (RNAi) #3	0.966	5.69691e-43	96	74	88	72	51	78	0.948	0.959	0.966	0.465	0.392	0.474	91	71	85	33	20	37	5	3	3	38	31	41	5.69691e-43	1.80182e-34	4.50642e-41	1.77805e-09	8.77284e-06	7.23677e-11	dd_Smed_v6_1247_0_1	2532	propionyl CoA carboxylase, alpha polypeptide (PCCA)	uc001voo.3	0	Human	UUACUAACAAAUU	153	120544460	120544813	354
SMEST034830001.1	chr3	120544635	2354	+	1	Control #3	0.133	0.0198017	0	0	99	0	0	0	0	0	0.133	0	0	0	0	0	13	0	0	0	0	0	85	0	0	0	0	0	0.0198017	0	0	0	dd_Smed_v6_1247_0_1	2532	propionyl CoA carboxylase, alpha polypeptide (PCCA)	uc001voo.3	0	Human	AUAAAUACCGAUC	175	120544460	120544813	354
SMEST078631001.1	chr2	43590007	867	+	1	Control #1	0.143	0.0467792	56	0	0	0	0	0	0.143	0	0	0	0	0	8	0	0	0	0	0	48	0	0	0	0	0	0.0467792	0	0	0	0	0	dd_Smed_v6_453_0_1	1455		uc002tkx.1	0	Human	UGGAUCAAGCAAA	73	43589657	43590082	426
SMEST078631001.1	chr2	43589903	763	+	1	Control #3	0.16	0.0458236	0	0	50	0	0	0	0	0	0.16	0	0	0	0	0	8	0	0	0	0	0	42	0	0	0	0	0	0.0458236	0	0	0	dd_Smed_v6_453_0_1	1455		uc002tkx.1	0	Human	AAACAAAUCAAGG	177	43589657	43590082	426
SMEST078631001.1	chr2	43592171	1370	+	6	Control #1, Control #2, Control #3, kiaa1429 (RNAi) #1, kiaa1429 (RNAi) #2, kiaa1429 (RNAi) #3	0.728	1.06464e-32	134	126	84	112	72	112	0.657	0.728	0.631	0.214	0.264	0.17	88	91	53	24	19	19	46	34	31	88	53	93	1.09376e-28	1.06464e-32	5.29424e-17	3.36652e-05	0.000157543	0.000760979	dd_Smed_v6_453_0_1	1455		uc002tkx.1	0	Human	CGUAUAACAGUGU	124	43592047	43592256	210
SMEST078631001.1	chr2	43592200	1399	+	5	Control #1, Control #2, Control #3, kiaa1429 (RNAi) #2, kiaa1429 (RNAi) #3	0.262	6.68944e-07	122	123	86	0	77	110	0.262	0.236	0.244	0	0.13	0.145	32	29	21	0	10	16	90	94	65	0	67	94	6.68944e-07	5.15588e-06	0.000177371	0	0.0393292	0.0041956	dd_Smed_v6_453_0_1	1455		uc002tkx.1	0	Human	UUAUAAAUUCAAU	153	43592047	43592256	210
SMEST078631001.1	chr2	43592251	1450	+	1	Control #3	0.667	0.00471127	0	0	12	0	0	0	0	0	0.667	0	0	0	0	0	8	0	0	0	0	0	4	0	0	0	0	0	0.00471127	0	0	0	dd_Smed_v6_453_0_1	1455		uc002tkx.1	0	Human	UGAUGAACUUUUC	204	43592047	43592256	210
SMEST078631001.1	chr2	43592161	1360	+	3	Control #1, Control #2, Control #3	0.285	8.54136e-08	130	125	81	0	0	0	0.285	0.28	0.21	0	0	0	37	35	17	0	0	0	93	90	64	0	0	0	9.38176e-08	8.54136e-08	0.000670117	0	0	0	dd_Smed_v6_453_0_1	1455		uc002tkx.1	0	Human	UGCGAGACGGCGU	114	43592047	43592256	210
SMEST078631001.1	chr2	43592222	1421	+	2	Control #1, Control #2	0.192	0.00409895	72	73	0	0	0	0	0.181	0.192	0	0	0	0	13	14	0	0	0	0	59	59	0	0	0	0	0.00738464	0.00409895	0	0	0	0	dd_Smed_v6_453_0_1	1455		uc002tkx.1	0	Human	UUCCUGAUAAUUU	175	43592047	43592256	210
SMEST078631001.1	chr2	43592211	1410	+	6	Control #1, Control #2, Control #3, kiaa1429 (RNAi) #1, kiaa1429 (RNAi) #2, kiaa1429 (RNAi) #3	1	7.43376e-52	102	99	73	97	75	93	0.941	1	0.973	0.443	0.6	0.602	95	98	71	43	45	56	6	0	2	54	30	37	1.49728e-44	7.43376e-52	2.82103e-35	8.46696e-12	1.13298e-14	8.53928e-19	dd_Smed_v6_453_0_1	1455		uc002tkx.1	0	Human	AUUUUGACGAUUU	164	43592047	43592256	210
SMEST073870001.1	chr2	129139666	660	-	5	Control #1, Control #2, Control #3, kiaa1429 (RNAi) #1, kiaa1429 (RNAi) #3	0.23	5.34649e-06	129	84	90	126	0	140	0.23	0.167	0.157	0.208	0	0.132	29	14	14	26	0	18	97	70	75	99	0	118	5.34649e-06	0.011266	0.0114889	3.62551e-05	0	0.00383281	dd_Smed_v6_359_0_1	1539					AAAAAGACAGAUA	14894	129138787	129140325	1539
SMEST073870001.1	chr2	129139598	728	-	6	Control #1, Control #2, Control #3, kiaa1429 (RNAi) #1, kiaa1429 (RNAi) #2, kiaa1429 (RNAi) #3	0.834	9.35279e-52	172	158	112	158	106	168	0.669	0.834	0.768	0.401	0.443	0.446	115	131	86	63	47	75	57	26	26	94	59	93	2.26321e-38	9.35279e-52	9.87576e-32	3.11125e-16	4.14402e-13	1.31428e-20	dd_Smed_v6_359_0_1	1539					GAAUUUACUUUAA	14826	129138787	129140325	1539
SMEST060723001.1	chr1	189687511	827	+	3	Control #1, Control #2, Control #3	0.548	2.59484e-07	44	42	40	0	0	0	0.5	0.548	0.5	0	0	0	22	23	20	0	0	0	22	19	20	0	0	0	8.83178e-07	2.59484e-07	4.16722e-06	0	0	0	dd_Smed_v6_1037_0_1	1027	RAB32, member RAS oncogene family (RAB32)	uc003qln.1	7e-85	Human	UUAUCAACUGAUG	152	189687359	189687711	353
SMEST060723001.1	chr1	189687528	844	+	3	Control #1, Control #2, Control #3	0.635	1.7769e-11	46	52	43	0	0	0	0.609	0.635	0.605	0	0	0	28	33	26	0	0	0	18	19	17	0	0	0	2.01271e-09	1.7769e-11	1.15919e-08	0	0	0	dd_Smed_v6_1037_0_1	1027	RAB32, member RAS oncogene family (RAB32)	uc003qln.1	7e-85	Human	ACAUGAAUUUUAU	169	189687359	189687711	353
SMEST060723001.1	chr1	189676559	196	+	1	kiaa1429 (RNAi) #3	0.364	0.0451128	0	0	0	0	0	11	0	0	0	0	0	0.364	0	0	0	0	0	4	0	0	0	0	0	7	0	0	0	0	0	0.0451128	dd_Smed_v6_1037_0_1	1027	RAB32, member RAS oncogene family (RAB32)	uc003qln.1	7e-85	Human	UAGGUGAAUUGGG	71	189676364	189676632	269
SMEST060723001.1	chr1	189687618	934	+	3	Control #1, Control #2, Control #3	0.317	9.75101e-08	101	76	67	0	0	0	0.317	0.289	0.224	0	0	0	32	22	15	0	0	0	69	54	52	0	0	0	9.75101e-08	2.0042e-05	0.0021021	0	0	0	dd_Smed_v6_1037_0_1	1027	RAB32, member RAS oncogene family (RAB32)	uc003qln.1	7e-85	Human	GACGUGAUUUUUA	259	189687359	189687711	353
SMEST060723001.1	chr1	189687604	920	+	2	Control #2, Control #3	0.143	0.0232185	0	76	77	0	0	0	0	0.132	0.143	0	0	0	0	10	11	0	0	0	0	66	66	0	0	0	0	0.0392395	0.0232185	0	0	0	dd_Smed_v6_1037_0_1	1027	RAB32, member RAS oncogene family (RAB32)	uc003qln.1	7e-85	Human	GUUUCAACAUGUC	245	189687359	189687711	353
SMEST060723001.1	chr1	189687613	929	+	6	Control #1, Control #2, Control #3, kiaa1429 (RNAi) #1, kiaa1429 (RNAi) #2, kiaa1429 (RNAi) #3	0.813	3.34901e-30	106	77	75	65	34	41	0.774	0.753	0.813	0.292	0.353	0.22	82	58	61	19	12	9	24	19	14	46	22	32	3.34901e-30	7.14979e-22	2.05599e-24	3.14057e-05	0.000623934	0.0072385	dd_Smed_v6_1037_0_1	1027	RAB32, member RAS oncogene family (RAB32)	uc003qln.1	7e-85	Human	UGUCUGACGUGAU	254	189687359	189687711	353
SMEST060723001.1	chr1	189687482	798	+	1	Control #1	0.205	0.0433035	39	0	0	0	0	0	0.205	0	0	0	0	0	8	0	0	0	0	0	31	0	0	0	0	0	0.0433035	0	0	0	0	0	dd_Smed_v6_1037_0_1	1027	RAB32, member RAS oncogene family (RAB32)	uc003qln.1	7e-85	Human	AUUAAAACAAAUA	123	189687359	189687711	353
SMEST060723001.1	chr1	189687522	838	+	3	Control #1, Control #2, Control #3	0.229	0.00719081	48	51	43	0	0	0	0.229	0.176	0.186	0	0	0	11	9	8	0	0	0	37	42	35	0	0	0	0.00719081	0.0256984	0.0443698	0	0	0	dd_Smed_v6_1037_0_1	1027	RAB32, member RAS oncogene family (RAB32)	uc003qln.1	7e-85	Human	UGCUCGACAUGAA	163	189687359	189687711	353
SMEST060723001.1	chr1	189687492	808	+	4	Control #1, Control #2, Control #3, kiaa1429 (RNAi) #2	0.906	9.8264e-14	36	32	30	0	17	0	0.833	0.906	0.8	0	0.353	0	30	29	24	0	6	0	6	3	6	0	11	0	4.35012e-12	9.8264e-14	3.45865e-10	0	0.0427242	0	dd_Smed_v6_1037_0_1	1027	RAB32, member RAS oncogene family (RAB32)	uc003qln.1	7e-85	Human	AUAAUCACAUUUU	133	189687359	189687711	353
SMEST060723001.1	chr1	189687541	857	+	3	Control #1, Control #2, Control #3	0.381	0.000110505	42	54	47	0	0	0	0.381	0.315	0.326	0	0	0	16	17	15	0	0	0	26	37	31	0	0	0	0.000162375	0.000110505	0.000409352	0	0	0	dd_Smed_v6_1037_0_1	1027	RAB32, member RAS oncogene family (RAB32)	uc003qln.1	7e-85	Human	GUAAUCACUCUAA	182	189687359	189687711	353
SMEST060723001.1	chr1	189687596	912	+	6	Control #1, Control #2, Control #3, kiaa1429 (RNAi) #1, kiaa1429 (RNAi) #2, kiaa1429 (RNAi) #3	1	1.70507e-51	106	76	79	60	37	50	0.981	1	1	0.593	0.703	0.52	104	74	78	35	26	26	2	0	0	24	11	24	1.70507e-51	3.13112e-39	1.4645e-41	6.45049e-12	2.72282e-10	3.08849e-08	dd_Smed_v6_1037_0_1	1027	RAB32, member RAS oncogene family (RAB32)	uc003qln.1	7e-85	Human	AUGUAAACGUUUC	237	189687359	189687711	353
SMEST047012001.1	chr1	223931117	219	+	1	kiaa1429 (RNAi) #2	0.143	0.0386478	0	0	0	0	71	0	0	0	0	0	0.143	0	0	0	0	0	10	0	0	0	0	0	60	0	0	0	0	0	0.0386478	0	dd_Smed_v6_1450_0_1	613		uc004ewq.4	2e-47	Human	UUAAGCACACGUU	27	223931090	223931272	183
SMEST047012001.1	chr1	223936422	562	+	2	Control #1, kiaa1429 (RNAi) #3	0.151	0.0192797	88	0	0	0	0	53	0.148	0	0	0	0	0.151	13	0	0	0	0	8	75	0	0	0	0	45	0.0192797	0	0	0	0	0.0463286	dd_Smed_v6_1450_0_1	613		uc004ewq.4	2e-47	Human	AAUUGAAUUUUUG	175	223936235	223936473	239
SMEST047012001.1	chr1	223936385	525	+	3	Control #1, Control #2, Control #3	0.482	8.36671e-13	103	74	83	0	0	0	0.447	0.425	0.482	0	0	0	46	31	40	0	0	0	57	42	43	0	0	0	8.36671e-13	1.26243e-08	4.52171e-11	0	0	0	dd_Smed_v6_1450_0_1	613		uc004ewq.4	2e-47	Human	UAAUUAAUAAUAA	150	223936235	223936473	239
SMEST047012001.1	chr1	223936348	488	+	6	Control #1, Control #2, Control #3, kiaa1429 (RNAi) #1, kiaa1429 (RNAi) #2, kiaa1429 (RNAi) #3	0.769	2.23401e-30	104	78	87	68	49	81	0.769	0.756	0.759	0.235	0.265	0.309	80	59	66	16	13	25	24	19	21	52	36	56	2.23401e-30	2.36846e-22	3.28781e-24	0.00111904	0.00187989	2.4068e-06	dd_Smed_v6_1450_0_1	613		uc004ewq.4	2e-47	Human	AUGAAAACAGUUG	113	223936235	223936473	239
SMEST047012001.1	chr1	223936391	531	+	6	Control #1, Control #2, Control #3, kiaa1429 (RNAi) #1, kiaa1429 (RNAi) #2, kiaa1429 (RNAi) #3	1	4.14028e-51	108	72	80	59	46	75	0.972	1	1	0.61	0.587	0.8	105	72	80	36	27	60	3	0	0	23	19	15	4.14028e-51	4.56184e-38	9.98217e-43	2.01431e-12	6.24481e-09	1.13752e-23	dd_Smed_v6_1450_0_1	613		uc004ewq.4	2e-47	Human	AUAAUAACUAUUA	156	223936235	223936473	239
SMEST047012001.1	chr1	223936298	438	+	6	Control #1, Control #2, Control #3, kiaa1429 (RNAi) #1, kiaa1429 (RNAi) #2, kiaa1429 (RNAi) #3	0.759	7.91216e-20	78	58	56	62	36	50	0.705	0.759	0.571	0.29	0.194	0.22	55	44	32	18	7	11	23	14	24	44	29	39	7.91216e-20	4.15078e-16	1.166e-10	6.27403e-05	0.0276361	0.00733885	dd_Smed_v6_1450_0_1	613		uc004ewq.4	2e-47	Human	UAAAUGACUAAUU	63	223936235	223936473	239
SMEST047012001.1	chr1	223936313	453	+	1	Control #3	0.145	0.0466345	0	0	55	0	0	0	0	0	0.145	0	0	0	0	0	8	0	0	0	0	0	47	0	0	0	0	0	0.0466345	0	0	0	dd_Smed_v6_1450_0_1	613		uc004ewq.4	2e-47	Human	UUUAUUACAAUUA	78	223936235	223936473	239
SMEST047012001.1	chr1	223936408	548	+	2	Control #1, Control #2	0.174	0.0129442	100	69	0	0	0	0	0.131	0.174	0	0	0	0	13	12	0	0	0	0	86	57	0	0	0	0	0.0198483	0.0129442	0	0	0	0	dd_Smed_v6_1450_0_1	613		uc004ewq.4	2e-47	Human	UUUUUGAUUGUGU	173	223936235	223936473	239
SMEST047012001.1	chr1	223936401	541	+	6	Control #1, Control #2, Control #3, kiaa1429 (RNAi) #1, kiaa1429 (RNAi) #2, kiaa1429 (RNAi) #3	0.5	5.50077e-11	98	68	76	60	39	65	0.396	0.5	0.493	0.183	0.179	0.281	38	34	37	11	7	18	58	34	38	49	32	46	6.46499e-10	5.23302e-10	5.50077e-11	0.00794306	0.0282076	6.55099e-05	dd_Smed_v6_1450_0_1	613		uc004ewq.4	2e-47	Human	UUAUUGAUUUUUG	166	223936235	223936473	239
SMEST047012001.1	chr1	223936374	514	+	4	Control #1, Control #2, Control #3, kiaa1429 (RNAi) #3	0.369	5.93329e-10	111	95	95	0	0	86	0.369	0.305	0.316	0	0	0.163	41	29	30	0	0	14	70	66	65	0	0	72	5.93329e-10	7.9253e-07	3.75836e-07	0	0	0.0044114	dd_Smed_v6_1450_0_1	613		uc004ewq.4	2e-47	Human	GAUUGAAUUUUUA	139	223936235	223936473	239
SMEST064593001.1	chr2	37143012	964	+	5	Control #1, Control #2, Control #3, kiaa1429 (RNAi) #1, kiaa1429 (RNAi) #3	0.536	3.90595e-17	110	76	65	84	0	83	0.536	0.526	0.431	0.19	0	0.193	59	40	28	16	0	16	51	36	37	68	0	67	3.90595e-17	3.01081e-12	1.08301e-07	0.00129491	0	0.00128553	dd_Smed_v6_2210_0_1	1067	ATPase, Na+/K+ transporting, beta 1 polypeptide (ATP1B1)	uc001gfr.1	1e-17	Human	UCUAUGAUAUUUC	192	37142820	37143115	296
SMEST064593001.1	chr2	37142992	944	+	6	Control #1, Control #2, Control #3, kiaa1429 (RNAi) #1, kiaa1429 (RNAi) #2, kiaa1429 (RNAi) #3	1	1.52902e-50	107	68	67	71	51	82	0.972	1	1	0.577	0.529	0.556	104	67	67	41	27	45	3	0	0	30	24	36	1.52902e-50	3.65349e-35	3.65349e-35	5.25431e-13	1.24527e-08	2.94052e-14	dd_Smed_v6_2210_0_1	1067	ATPase, Na+/K+ transporting, beta 1 polypeptide (ATP1B1)	uc001gfr.1	1e-17	Human	UUGCAAACUAUAU	172	37142820	37143115	296
SMEST064593001.1	chr2	37143025	977	+	1	Control #2	0.157	0.0189731	0	83	0	0	0	0	0	0.157	0	0	0	0	0	13	0	0	0	0	0	70	0	0	0	0	0	0.0189731	0	0	0	0	dd_Smed_v6_2210_0_1	1067	ATPase, Na+/K+ transporting, beta 1 polypeptide (ATP1B1)	uc001gfr.1	1e-17	Human	GUGUUCACUAUUU	205	37142820	37143115	296
SMEST023284001.1	chr4	44572412	2451	-	6	Control #1, Control #2, Control #3, kiaa1429 (RNAi) #1, kiaa1429 (RNAi) #2, kiaa1429 (RNAi) #3	0.643	8.81546e-07	28	24	29	35	32	31	0.643	0.542	0.586	0.4	0.438	0.548	18	13	17	14	14	17	10	11	12	21	18	14	8.81546e-07	0.000128273	3.4215e-06	0.000117046	9.81179e-05	4.55735e-06	dd_Smed_v6_1210_0_1	2495					UUAUAAACUACUC	601	44572367	44573015	649
SMEST023284001.1	chr4	44585358	457	-	1	Control #2	0.105	0.0421118	0	124	0	0	0	0	0	0.105	0	0	0	0	0	13	0	0	0	0	0	111	0	0	0	0	0	0.0421118	0	0	0	0	dd_Smed_v6_1210_0_1	2495					UCUGAGACAAAUU	217	44585141	44585814	674
SMEST023284001.1	chr4	44572490	2373	-	6	Control #1, Control #2, Control #3, kiaa1429 (RNAi) #1, kiaa1429 (RNAi) #2, kiaa1429 (RNAi) #3	0.831	5.05904e-33	75	65	99	107	56	82	0.827	0.831	0.828	0.585	0.732	0.524	62	54	82	62	41	43	13	11	17	44	15	39	3.50611e-25	1.10573e-21	5.05904e-33	9.45164e-20	1.32768e-15	2.76971e-13	dd_Smed_v6_1210_0_1	2495					AAAUUCACUUUAU	523	44572367	44573015	649
SMEST023284001.1	chr4	44585291	524	-	6	Control #1, Control #2, Control #3, kiaa1429 (RNAi) #1, kiaa1429 (RNAi) #2, kiaa1429 (RNAi) #3	0.677	2.82003e-36	162	148	153	205	109	173	0.677	0.669	0.647	0.502	0.477	0.526	109	99	99	103	52	90	52	49	54	102	57	81	2.82003e-36	3.14071e-33	1.22391e-31	4.68e-29	4.72175e-15	6.68528e-27	dd_Smed_v6_1210_0_1	2495					CUGUUGACGAUAA	150	44585141	44585814	674
SMEST023284001.1	chr4	44573746	1416	-	1	Control #3	0.186	0.0443698	0	0	43	0	0	0	0	0	0.186	0	0	0	0	0	8	0	0	0	0	0	35	0	0	0	0	0	0.0443698	0	0	0	dd_Smed_v6_1210_0_1	2495					CAAACUACUCCAA	61	44573478	44573809	332
SMEST023284001.1	chr4	44585421	394	-	3	Control #1, Control #2, Control #3	0.421	0.00937624	20	15	21	0	0	0	0.421	0.4	0.35	0	0	0	8	6	7	0	0	0	11	9	13	0	0	0	0.00937624	0.0400383	0.021798	0	0	0	dd_Smed_v6_1210_0_1	2495					UGUGAAACAUUGA	280	44585141	44585814	674
SMEST023284001.1	chr4	44572627	2236	-	5	Control #1, Control #2, Control #3, kiaa1429 (RNAi) #1, kiaa1429 (RNAi) #3	0.433	1.91937e-10	69	75	90	90	0	108	0.319	0.4	0.433	0.267	0	0.204	22	30	39	24	0	22	47	45	51	66	0	86	1.69237e-05	3.38274e-08	1.91937e-10	6.15497e-06	0	0.000117576	dd_Smed_v6_1210_0_1	2495					UAUUUUACUCCUU	386	44572367	44573015	649
SMEST023284001.1	chr4	44572422	2441	-	6	Control #1, Control #2, Control #3, kiaa1429 (RNAi) #1, kiaa1429 (RNAi) #2, kiaa1429 (RNAi) #3	0.909	2.81864e-14	33	27	33	42	40	36	0.727	0.741	0.909	0.786	0.65	0.778	24	20	30	33	26	28	9	7	3	9	14	8	1.22643e-09	4.66479e-08	2.81864e-14	7.37545e-13	6.11576e-10	9.57593e-12	dd_Smed_v6_1210_0_1	2495					UUAAUAACGUUUA	591	44572367	44573015	649
SMEST023284001.1	chr4	44572456	2407	-	2	Control #2, kiaa1429 (RNAi) #1	0.215	0.000657574	0	50	0	79	0	0	0	0.18	0	0.215	0	0	0	9	0	17	0	0	0	41	0	62	0	0	0	0.0255605	0	0.000657574	0	0	dd_Smed_v6_1210_0_1	2495					UUUUCGACUUAUG	557	44572367	44573015	649
SMEST023284001.1	chr4	44572641	2222	-	6	Control #1, Control #2, Control #3, kiaa1429 (RNAi) #1, kiaa1429 (RNAi) #2, kiaa1429 (RNAi) #3	1	1.79391e-50	74	74	99	97	60	111	0.986	1	0.99	0.865	0.797	0.908	73	74	98	83	47	99	1	0	1	13	12	10	2.16779e-37	3.13112e-39	1.79391e-50	8.66674e-35	4.29296e-19	1.45488e-44	dd_Smed_v6_1210_0_1	2495					CUAGAAACUUUAG	372	44572367	44573015	649
SMEST023284001.1	chr4	44585239	576	-	6	Control #1, Control #2, Control #3, kiaa1429 (RNAi) #1, kiaa1429 (RNAi) #2, kiaa1429 (RNAi) #3	0.404	3.91441e-06	64	52	67	72	52	66	0.219	0.404	0.313	0.208	0.173	0.288	14	21	21	15	9	19	50	31	46	57	43	47	0.00381825	3.91441e-06	3.38748e-05	0.0022014	0.0258311	3.21274e-05	dd_Smed_v6_1210_0_1	2495					AUGCAGACACUCA	98	44585141	44585814	674
SMEST023284001.1	chr4	44572583	2280	-	6	Control #1, Control #2, Control #3, kiaa1429 (RNAi) #1, kiaa1429 (RNAi) #2, kiaa1429 (RNAi) #3	1	1.04115e-23	46	43	47	61	36	53	1	1	0.957	0.869	0.917	0.906	45	42	44	53	33	48	0	0	2	8	3	5	1.04115e-23	5.63461e-22	2.61284e-21	2.53948e-23	6.4976e-16	7.48928e-22	dd_Smed_v6_1210_0_1	2495					UGAAAAACAUUGA	430	44572367	44573015	649
SMEST023284001.1	chr4	44572538	2325	-	6	Control #1, Control #2, Control #3, kiaa1429 (RNAi) #1, kiaa1429 (RNAi) #2, kiaa1429 (RNAi) #3	0.539	1.06521e-12	76	74	89	91	54	73	0.539	0.486	0.506	0.275	0.278	0.352	41	36	44	25	15	25	35	38	43	66	39	46	1.06521e-12	1.32557e-10	1.40178e-12	3.01894e-06	0.00049266	1.77076e-06	dd_Smed_v6_1210_0_1	2495					AUGAGGACCCAGC	475	44572367	44573015	649
SMEST023284001.1	chr4	44582716	769	-	1	Control #3	0.273	0.0472861	0	0	22	0	0	0	0	0	0.273	0	0	0	0	0	6	0	0	0	0	0	16	0	0	0	0	0	0.0472861	0	0	0	dd_Smed_v6_1210_0_1	2495					UGAAACAAGUUCA	54	44582662	44582810	149
SMEST023284001.1	chr4	44572480	2383	-	6	Control #1, Control #2, Control #3, kiaa1429 (RNAi) #1, kiaa1429 (RNAi) #2, kiaa1429 (RNAi) #3	0.914	1.73492e-24	67	58	93	106	54	66	0.776	0.914	0.731	0.67	0.611	0.621	52	53	68	71	33	41	15	5	25	35	21	25	9.56502e-20	2.47746e-23	1.81245e-24	1.73492e-24	2.65761e-11	2.04398e-14	dd_Smed_v6_1210_0_1	2495					UAUAUGACAUAGA	533	44572367	44573015	649
SMEST008082001.1	chr2	150075601	676	+	6	Control #1, Control #2, Control #3, kiaa1429 (RNAi) #1, kiaa1429 (RNAi) #2, kiaa1429 (RNAi) #3	0.96	2.1492e-50	118	75	65	42	27	54	0.94	0.96	0.891	0.429	0.577	0.519	109	72	57	18	15	28	7	3	7	24	11	26	2.1492e-50	4.92031e-35	1.3932e-24	3.01613e-05	1.98966e-05	6.30143e-09	dd_Smed_v6_1096_0_1	766	NME/NM23 nucleoside diphosphate kinase 1	KM981941.1	0	Smed	AUUACGACAAUUU	283	150075318	150075691	374
SMEST008082001.1	chr2	150075555	630	+	6	Control #1, Control #2, Control #3, kiaa1429 (RNAi) #1, kiaa1429 (RNAi) #2, kiaa1429 (RNAi) #3	0.886	3.05072e-33	104	78	79	55	26	71	0.808	0.859	0.886	0.491	0.538	0.479	84	67	70	27	14	34	20	11	9	28	12	37	3.05072e-33	2.31341e-28	1.11137e-30	1.90184e-08	5.77559e-05	6.91813e-10	dd_Smed_v6_1096_0_1	766	NME/NM23 nucleoside diphosphate kinase 1	KM981941.1	0	Smed	GAAUGAACAUCUU	237	150075318	150075691	374
SMEST008082001.1	chr2	150075586	661	+	6	Control #1, Control #2, Control #3, kiaa1429 (RNAi) #1, kiaa1429 (RNAi) #2, kiaa1429 (RNAi) #3	0.603	1.64587e-21	123	86	73	48	30	68	0.574	0.6	0.603	0.375	0.233	0.284	70	51	44	18	7	19	52	34	29	30	23	48	1.64587e-21	6.58192e-16	2.49713e-14	4.07815e-05	0.0261574	3.28392e-05	dd_Smed_v6_1096_0_1	766	NME/NM23 nucleoside diphosphate kinase 1	KM981941.1	0	Smed	GUGUAAACAGUAU	268	150075318	150075691	374
SMEST008082001.1	chr2	150075530	605	+	3	Control #1, Control #2, Control #3	0.478	7.53362e-15	113	88	73	0	0	0	0.478	0.379	0.411	0	0	0	54	33	30	0	0	0	59	54	43	0	0	0	7.53362e-15	2.71389e-08	3.0345e-08	0	0	0	dd_Smed_v6_1096_0_1	766	NME/NM23 nucleoside diphosphate kinase 1	KM981941.1	0	Smed	AGAGUGACUUAUC	212	150075318	150075691	374
SMEST011356001.1	chr1	201644974	1586	-	1	Control #2	0.102	0.0422541	0	129	0	0	0	0	0	0.102	0	0	0	0	0	13	0	0	0	0	0	114	0	0	0	0	0	0.0422541	0	0	0	0	dd_Smed_v6_1099_0_1	1654	adenosylmethionine decarboxylase 1 (AMD1)	uc003puk.1	2e-71	Human	AUUUUGAUUGUUA	565	201644906	201645541	636
SMEST011356001.1	chr1	201645350	1210	-	6	Control #1, Control #2, Control #3, kiaa1429 (RNAi) #1, kiaa1429 (RNAi) #2, kiaa1429 (RNAi) #3	0.447	3.34107e-10	85	70	85	71	77	71	0.447	0.386	0.4	0.257	0.224	0.183	38	27	34	18	17	13	47	43	51	52	59	58	3.34107e-10	3.33961e-07	1.07885e-08	0.000303553	0.000637828	0.00734224	dd_Smed_v6_1099_0_1	1654	adenosylmethionine decarboxylase 1 (AMD1)	uc003puk.1	2e-71	Human	AUACAAACUGGUU	189	201644906	201645541	636
SMEST011356001.1	chr1	201645219	1341	-	6	Control #1, Control #2, Control #3, kiaa1429 (RNAi) #1, kiaa1429 (RNAi) #2, kiaa1429 (RNAi) #3	0.628	1.35692e-24	121	100	87	128	69	125	0.628	0.57	0.552	0.273	0.206	0.216	76	57	48	35	14	27	45	43	39	93	54	98	1.35692e-24	9.53885e-18	2.38619e-14	9.05367e-08	0.00395097	1.92815e-05	dd_Smed_v6_1099_0_1	1654	adenosylmethionine decarboxylase 1 (AMD1)	uc003puk.1	2e-71	Human	AGUGUGACAGUUG	320	201644906	201645541	636
SMEST011356001.1	chr1	201645272	1288	-	6	Control #1, Control #2, Control #3, kiaa1429 (RNAi) #1, kiaa1429 (RNAi) #2, kiaa1429 (RNAi) #3	1	1.73958e-37	70	71	62	81	51	80	1	1	1	0.716	0.68	0.65	70	71	61	58	34	52	0	0	0	23	16	28	6.62922e-37	1.73958e-37	1.087e-31	3.21418e-21	3.10792e-12	7.10648e-18	dd_Smed_v6_1099_0_1	1654	adenosylmethionine decarboxylase 1 (AMD1)	uc003puk.1	2e-71	Human	AAAUGAACUGAUG	267	201644906	201645541	636
SMEST011356001.1	chr1	201645243	1317	-	6	Control #1, Control #2, Control #3, kiaa1429 (RNAi) #1, kiaa1429 (RNAi) #2, kiaa1429 (RNAi) #3	0.955	4.56617e-50	112	96	80	117	69	114	0.955	0.948	0.912	0.569	0.565	0.658	106	91	73	66	39	75	5	5	7	50	30	39	4.56617e-50	5.69691e-43	3.47194e-33	5.33868e-21	3.45196e-12	7.9039e-26	dd_Smed_v6_1099_0_1	1654	adenosylmethionine decarboxylase 1 (AMD1)	uc003puk.1	2e-71	Human	UUAAUGACUCUGA	296	201644906	201645541	636
SMEST011356001.1	chr1	201645319	1241	-	6	Control #1, Control #2, Control #3, kiaa1429 (RNAi) #1, kiaa1429 (RNAi) #2, kiaa1429 (RNAi) #3	0.718	2.08079e-18	72	64	71	67	61	73	0.507	0.688	0.718	0.388	0.426	0.236	36	44	51	26	26	17	35	20	20	41	35	55	9.87706e-11	3.2474e-15	2.08079e-18	1.09742e-07	7.81288e-08	0.000609617	dd_Smed_v6_1099_0_1	1654	adenosylmethionine decarboxylase 1 (AMD1)	uc003puk.1	2e-71	Human	CAUUUUACUCUUU	220	201644906	201645541	636
SMEST011356001.1	chr1	201644997	1563	-	1	Control #2	0.155	0.00114553	0	142	0	0	0	0	0	0.155	0	0	0	0	0	22	0	0	0	0	0	120	0	0	0	0	0	0.00114553	0	0	0	0	dd_Smed_v6_1099_0_1	1654	adenosylmethionine decarboxylase 1 (AMD1)	uc003puk.1	2e-71	Human	GAUUGGAUUUCCU	542	201644906	201645541	636
SMEST011356001.1	chr1	201645326	1234	-	6	Control #1, Control #2, Control #3, kiaa1429 (RNAi) #1, kiaa1429 (RNAi) #2, kiaa1429 (RNAi) #3	1	1.99231e-38	87	70	81	73	63	77	0.92	1	0.963	0.712	0.79	0.688	80	70	78	52	49	53	7	0	3	21	13	24	1.00086e-35	6.62922e-37	1.99231e-38	1.00229e-18	7.29459e-20	8.84196e-19	dd_Smed_v6_1099_0_1	1654	adenosylmethionine decarboxylase 1 (AMD1)	uc003puk.1	2e-71	Human	GCAACAACAUUUU	213	201644906	201645541	636
SMEST011356001.1	chr1	201645514	1046	-	1	kiaa1429 (RNAi) #3	0.154	0.0461667	0	0	0	0	0	52	0	0	0	0	0	0.154	0	0	0	0	0	8	0	0	0	0	0	44	0	0	0	0	0	0.0461667	dd_Smed_v6_1099_0_1	1654	adenosylmethionine decarboxylase 1 (AMD1)	uc003puk.1	2e-71	Human	CACAGCAAACUUG	25	201644906	201645541	636
SMEST011356001.1	chr1	201645329	1231	-	3	Control #1, Control #2, Control #3	0.247	9.05276e-05	90	73	81	0	0	0	0.2	0.178	0.247	0	0	0	18	13	20	0	0	0	72	60	61	0	0	0	0.0012018	0.00742598	9.05276e-05	0	0	0	dd_Smed_v6_1099_0_1	1654	adenosylmethionine decarboxylase 1 (AMD1)	uc003puk.1	2e-71	Human	UGGGCAACAACAU	210	201644906	201645541	636
SMEST017753001.1	chr2	154156736	904	-	4	Control #1, Control #2, Control #3, kiaa1429 (RNAi) #1	0.212	0.00388635	87	83	66	93	0	0	0.161	0.157	0.212	0.108	0	0	14	13	14	10	0	0	73	70	52	83	0	0	0.0114026	0.0189731	0.00388635	0.0405019	0	0	dd_Smed_v6_1554_0_1	985	calcyphosine-like (CAPSL)	uc003jju.1	5e-72	Human	AAUUUUACUAGUC	152	154156655	154156890	236
SMEST017753001.1	chr2	154156752	888	-	1	Control #1	0.132	0.0320279	91	0	0	0	0	0	0.132	0	0	0	0	0	12	0	0	0	0	0	79	0	0	0	0	0	0.0320279	0	0	0	0	0	dd_Smed_v6_1554_0_1	985	calcyphosine-like (CAPSL)	uc003jju.1	5e-72	Human	UUAGUUAUAUUUU	136	154156655	154156890	236
SMEST017753001.1	chr2	154156773	867	-	6	Control #1, Control #2, Control #3, kiaa1429 (RNAi) #1, kiaa1429 (RNAi) #2, kiaa1429 (RNAi) #3	0.971	2.0806e-49	105	105	82	125	74	117	0.962	0.971	0.939	0.371	0.466	0.414	101	102	77	46	34	48	4	3	5	78	39	68	2.52902e-49	2.0806e-49	1.74781e-36	1.74534e-11	8.18686e-10	3.23188e-13	dd_Smed_v6_1554_0_1	985	calcyphosine-like (CAPSL)	uc003jju.1	5e-72	Human	AUAAGGAUUUUUG	115	154156655	154156890	236
SMEST017753001.1	chr2	154156741	899	-	1	Control #1	0.134	0.0235462	82	0	0	0	0	0	0.134	0	0	0	0	0	11	0	0	0	0	0	71	0	0	0	0	0	0.0235462	0	0	0	0	0	dd_Smed_v6_1554_0_1	985	calcyphosine-like (CAPSL)	uc003jju.1	5e-72	Human	UUUCUAAUUUUAC	147	154156655	154156890	236
SMEST055605001.1	chr1	286021898	1364	+	5	Control #1, Control #2, Control #3, kiaa1429 (RNAi) #1, kiaa1429 (RNAi) #3	0.373	1.21574e-05	59	59	63	65	0	62	0.373	0.339	0.286	0.169	0	0.274	22	20	18	11	0	17	37	39	45	54	0	45	1.21574e-05	5.71619e-05	0.000269362	0.00818048	0	0.000132545	dd_Smed_v6_1230_0_1	1496	secretagogin, EF-hand calcium binding protein (SCGN)	uc003nfb.3	4e-64	Human	ACCCCGACAAUGA	149	286021749	286022030	282
SMEST055605001.1	chr1	286015817	1210	+	1	kiaa1429 (RNAi) #2	0.333	0.0465839	0	0	0	0	12	0	0	0	0	0	0.333	0	0	0	0	0	4	0	0	0	0	0	8	0	0	0	0	0	0.0465839	0	dd_Smed_v6_1230_0_1	1496	secretagogin, EF-hand calcium binding protein (SCGN)	uc003nfb.3	4e-64	Human	UGGUGCAAGAAGU	2	286015750	286015821	72
SMEST055605001.1	chr1	286021910	1376	+	6	Control #1, Control #2, Control #3, kiaa1429 (RNAi) #1, kiaa1429 (RNAi) #2, kiaa1429 (RNAi) #3	0.984	2.04782e-36	75	63	66	73	40	77	0.973	0.984	0.97	0.819	0.75	0.816	73	62	64	59	30	62	2	1	2	13	10	14	2.04782e-36	4.41854e-31	2.64412e-31	1.15046e-23	2.38874e-12	6.46292e-25	dd_Smed_v6_1230_0_1	1496	secretagogin, EF-hand calcium binding protein (SCGN)	uc003nfb.3	4e-64	Human	AGAUUAACUGAUA	161	286021749	286022030	282
SMEST055605001.1	chr1	286021920	1386	+	6	Control #1, Control #2, Control #3, kiaa1429 (RNAi) #1, kiaa1429 (RNAi) #2, kiaa1429 (RNAi) #3	0.857	1.30275e-26	92	70	71	102	50	87	0.772	0.857	0.845	0.52	0.64	0.644	71	60	60	53	32	56	21	10	11	49	18	31	1.30275e-26	4.6769e-25	9.70625e-25	8.60644e-16	3.89395e-11	2.45942e-19	dd_Smed_v6_1230_0_1	1496	secretagogin, EF-hand calcium binding protein (SCGN)	uc003nfb.3	4e-64	Human	AUAAAAACGGCGA	171	286021749	286022030	282
SMEST055605001.1	chr1	286021969	1435	+	5	Control #1, Control #2, Control #3, kiaa1429 (RNAi) #1, kiaa1429 (RNAi) #3	0.329	2.07628e-07	101	73	84	96	0	79	0.307	0.329	0.253	0.219	0	0.165	31	24	21	21	0	13	70	49	62	75	0	66	2.07628e-07	4.13737e-06	0.000170408	0.00019853	0	0.00765369	dd_Smed_v6_1230_0_1	1496	secretagogin, EF-hand calcium binding protein (SCGN)	uc003nfb.3	4e-64	Human	UAUUGGAAUAUUU	220	286021749	286022030	282
SMEST055605001.1	chr1	286021970	1436	+	6	Control #1, Control #2, Control #3, kiaa1429 (RNAi) #1, kiaa1429 (RNAi) #2, kiaa1429 (RNAi) #3	0.98	2.23251e-49	100	71	81	93	56	76	0.98	0.873	0.926	0.516	0.625	0.711	98	62	75	48	35	54	2	9	6	45	21	22	2.23251e-49	1.90277e-26	8.47655e-35	5.67135e-15	3.66358e-12	1.6576e-19	dd_Smed_v6_1230_0_1	1496	secretagogin, EF-hand calcium binding protein (SCGN)	uc003nfb.3	4e-64	Human	AUUGGAAUAUUUU	221	286021749	286022030	282
SMEST028920001.1	chr3	75310886	3253	-	1	Control #2	0.145	0.0466345	0	55	0	0	0	0	0	0.145	0	0	0	0	0	8	0	0	0	0	0	47	0	0	0	0	0	0.0466345	0	0	0	0	dd_Smed_v6_832_0_1	4258	collagen, type I, alpha 2 (COL1A2)	uc003ung.1	8e-37	Human	GGACCCAGCGGCA	92	75310794	75311405	612
SMEST028920001.1	chr3	75318315	1305	-	1	Control #1	0.233	0.0261574	30	0	0	0	0	0	0.233	0	0	0	0	0	7	0	0	0	0	0	23	0	0	0	0	0	0.0261574	0	0	0	0	0	dd_Smed_v6_832_0_1	4258	collagen, type I, alpha 2 (COL1A2)	uc003ung.1	8e-37	Human	UAAAGGAGACCAA	288	75317994	75318605	612
SMEST028920001.1	chr3	75307018	4175	-	6	Control #1, Control #2, Control #3, kiaa1429 (RNAi) #1, kiaa1429 (RNAi) #2, kiaa1429 (RNAi) #3	0.828	4.44027e-35	119	116	99	109	53	85	0.718	0.793	0.828	0.468	0.547	0.583	84	92	82	51	29	49	33	24	17	58	24	35	1.37808e-29	4.44027e-35	5.05904e-33	1.23408e-14	1.97067e-09	5.58501e-16	dd_Smed_v6_832_0_1	4258	collagen, type I, alpha 2 (COL1A2)	uc003ung.1	8e-37	Human	CAGCUGACACUUG	185	75306935	75307205	271
SMEST028920001.1	chr3	75311230	2909	-	1	kiaa1429 (RNAi) #3	0.2	0.0274242	0	0	0	0	0	35	0	0	0	0	0	0.2	0	0	0	0	0	7	0	0	0	0	0	28	0	0	0	0	0	0.0274242	dd_Smed_v6_832_0_1	4258	collagen, type I, alpha 2 (COL1A2)	uc003ung.1	8e-37	Human	AUGGAGAACCCGG	173	75310794	75311405	612
SMEST028920001.1	chr3	75308011	3350	-	1	kiaa1429 (RNAi) #3	0.2	0.0144443	0	0	0	0	0	40	0	0	0	0	0	0.2	0	0	0	0	0	8	0	0	0	0	0	32	0	0	0	0	0	0.0144443	dd_Smed_v6_832_0_1	4258	collagen, type I, alpha 2 (COL1A2)	uc003ung.1	8e-37	Human	AGGGAGAAACUGG	2	75307757	75308015	259
SMEST028920001.1	chr3	75307285	3977	-	6	Control #1, Control #2, Control #3, kiaa1429 (RNAi) #1, kiaa1429 (RNAi) #2, kiaa1429 (RNAi) #3	0.607	8.44978e-09	48	28	30	31	18	33	0.562	0.607	0.533	0.484	0.5	0.576	27	17	16	15	9	19	21	11	14	16	9	14	8.44978e-09	2.89364e-06	1.15759e-05	3.5184e-05	0.00361513	6.7863e-07	dd_Smed_v6_832_0_1	4258	collagen, type I, alpha 2 (COL1A2)	uc003ung.1	8e-37	Human	AUCAAGACAAUUG	10	75307275	75307478	204
SMEST028920001.1	chr3	75316276	2266	-	1	kiaa1429 (RNAi) #3	0.308	0.0478261	0	0	0	0	0	13	0	0	0	0	0	0.308	0	0	0	0	0	4	0	0	0	0	0	9	0	0	0	0	0	0.0478261	dd_Smed_v6_832_0_1	4258	collagen, type I, alpha 2 (COL1A2)	uc003ung.1	8e-37	Human	CCAGGAAAAUCCG	24	75316252	75316501	250
SMEST028920001.1	chr3	75311058	3081	-	1	Control #1	0.24	0.0491388	27	0	0	0	0	0	0.24	0	0	0	0	0	6	0	0	0	0	0	19	0	0	0	0	0	0.0491388	0	0	0	0	0	dd_Smed_v6_832_0_1	4258	collagen, type I, alpha 2 (COL1A2)	uc003ung.1	8e-37	Human	AGGAAAAUCCGGA	264	75310794	75311405	612
SMEST028920001.1	chr3	75318223	1397	-	1	kiaa1429 (RNAi) #2	0.308	0.0478261	0	0	0	0	13	0	0	0	0	0	0.308	0	0	0	0	0	4	0	0	0	0	0	9	0	0	0	0	0	0.0478261	0	dd_Smed_v6_832_0_1	4258	collagen, type I, alpha 2 (COL1A2)	uc003ung.1	8e-37	Human	AUGGUGAUCCCGG	229	75317994	75318605	612
SMEST028920001.1	chr3	75311304	2835	-	1	Control #1	0.241	0.0258529	29	0	0	0	0	0	0.241	0	0	0	0	0	7	0	0	0	0	0	22	0	0	0	0	0	0.0258529	0	0	0	0	0	dd_Smed_v6_832_0_1	4258	collagen, type I, alpha 2 (COL1A2)	uc003ung.1	8e-37	Human	AGAUGGACCAGUU	99	75310794	75311405	612
SMEST028920001.1	chr3	75320545	386	-	1	Control #1	0.24	0.0491388	25	0	0	0	0	0	0.24	0	0	0	0	0	6	0	0	0	0	0	19	0	0	0	0	0	0.0491388	0	0	0	0	0	dd_Smed_v6_832_0_1	4258	collagen, type I, alpha 2 (COL1A2)	uc003ung.1	8e-37	Human	ACAUUGAAAAAAG	26	75320214	75320573	360
SMEST028920001.1	chr3	75307137	4056	-	1	Control #3	0.179	0.0144291	0	0	56	0	0	0	0	0	0.179	0	0	0	0	0	10	0	0	0	0	0	46	0	0	0	0	0	0.0144291	0	0	0	dd_Smed_v6_832_0_1	4258	collagen, type I, alpha 2 (COL1A2)	uc003ung.1	8e-37	Human	UAUAGGAUUGAGU	66	75306935	75307205	271
SMEST028920001.1	chr3	75307025	4168	-	6	Control #1, Control #2, Control #3, kiaa1429 (RNAi) #1, kiaa1429 (RNAi) #2, kiaa1429 (RNAi) #3	0.455	2.45017e-13	109	111	94	98	53	75	0.417	0.455	0.447	0.316	0.283	0.253	45	50	42	31	15	19	63	60	52	67	38	56	1.81929e-11	2.45017e-13	1.69876e-11	1.91775e-07	0.000483144	0.000165087	dd_Smed_v6_832_0_1	4258	collagen, type I, alpha 2 (COL1A2)	uc003ung.1	8e-37	Human	CCACUCACAGCUG	178	75306935	75307205	271
SMEST028920001.1	chr3	75307317	3945	-	6	Control #1, Control #2, Control #3, kiaa1429 (RNAi) #1, kiaa1429 (RNAi) #2, kiaa1429 (RNAi) #3	0.417	2.03595e-08	82	61	60	66	41	54	0.378	0.279	0.417	0.197	0.244	0.222	31	17	25	13	10	12	51	44	35	53	31	42	2.03595e-08	0.000518967	1.08031e-06	0.00228595	0.0127551	0.00396406	dd_Smed_v6_832_0_1	4258	collagen, type I, alpha 2 (COL1A2)	uc003ung.1	8e-37	Human	CCAUCAACAUUCG	42	75307275	75307478	204
SMEST028920001.1	chr3	75307059	4134	-	6	Control #1, Control #2, Control #3, kiaa1429 (RNAi) #1, kiaa1429 (RNAi) #2, kiaa1429 (RNAi) #3	0.869	2.26886e-49	109	137	128	127	68	130	0.833	0.869	0.836	0.661	0.662	0.546	90	119	107	84	45	71	18	18	21	43	23	59	1.3077e-35	2.26886e-49	2.09637e-43	2.66085e-28	2.58743e-15	1.77903e-21	dd_Smed_v6_832_0_1	4258	collagen, type I, alpha 2 (COL1A2)	uc003ung.1	8e-37	Human	UGCGCAACUUUUU	144	75306935	75307205	271
SMEST028920001.1	chr3	75306983	4210	-	3	Control #1, Control #2, Control #3	0.164	0.00351799	129	111	99	0	0	0	0.116	0.164	0.131	0	0	0	15	18	13	0	0	0	114	92	86	0	0	0	0.0169172	0.00351799	0.0198483	0	0	0	dd_Smed_v6_832_0_1	4258	collagen, type I, alpha 2 (COL1A2)	uc003ung.1	8e-37	Human	CAAAUGAUUGAUU	220	75306935	75307205	271
SMEST028920001.1	chr3	75318490	1130	-	1	Control #1	0.186	0.0443698	43	0	0	0	0	0	0.186	0	0	0	0	0	8	0	0	0	0	0	35	0	0	0	0	0	0.0443698	0	0	0	0	0	dd_Smed_v6_832_0_1	4258	collagen, type I, alpha 2 (COL1A2)	uc003ung.1	8e-37	Human	GCAUUCAAGGACC	113	75317994	75318605	612
SMEST028920001.1	chr3	75306965	4228	-	6	Control #1, Control #2, Control #3, kiaa1429 (RNAi) #1, kiaa1429 (RNAi) #2, kiaa1429 (RNAi) #3	0.971	1.07837e-42	106	86	68	84	37	64	0.915	0.919	0.971	0.714	0.811	0.73	97	79	66	60	30	46	9	7	2	24	7	17	1.07837e-42	3.49639e-35	1.94988e-32	5.26697e-22	5.75584e-13	1.18615e-17	dd_Smed_v6_832_0_1	4258	collagen, type I, alpha 2 (COL1A2)	uc003ung.1	8e-37	Human	GUUGGGACACAUU	238	75306935	75307205	271
SMEST028920001.1	chr3	75306949	4244	-	2	Control #2, Control #3	0.286	0.0117181	0	35	28	0	0	0	0	0.286	0.25	0	0	0	0	10	7	0	0	0	0	25	21	0	0	0	0	0.0117181	0.0255272	0	0	0	dd_Smed_v6_832_0_1	4258	collagen, type I, alpha 2 (COL1A2)	uc003ung.1	8e-37	Human	UAAUAAACUUGAU	254	75306935	75307205	271
SMEST028920001.1	chr3	75307110	4083	-	6	Control #1, Control #2, Control #3, kiaa1429 (RNAi) #1, kiaa1429 (RNAi) #2, kiaa1429 (RNAi) #3	0.861	1.23146e-28	131	62	72	73	40	63	0.659	0.677	0.861	0.411	0.45	0.429	85	42	62	30	18	27	44	20	10	43	22	36	1.23146e-28	2.53235e-14	4.28038e-26	3.0345e-08	4.02589e-06	3.5722e-08	dd_Smed_v6_832_0_1	4258	collagen, type I, alpha 2 (COL1A2)	uc003ung.1	8e-37	Human	UGAUAAACAUAAG	93	75306935	75307205	271
SMEST028920001.1	chr3	75307193	4000	-	1	kiaa1429 (RNAi) #3	0.226	0.0264428	0	0	0	0	0	31	0	0	0	0	0	0.226	0	0	0	0	0	7	0	0	0	0	0	24	0	0	0	0	0	0.0264428	dd_Smed_v6_832_0_1	4258	collagen, type I, alpha 2 (COL1A2)	uc003ung.1	8e-37	Human	UAUGGGAAAUCGG	10	75306935	75307205	271
SMEST028920001.1	chr3	75307444	3818	-	1	kiaa1429 (RNAi) #1	0.155	0.0265331	0	0	0	58	0	0	0	0	0	0.155	0	0	0	0	0	9	0	0	0	0	0	49	0	0	0	0	0	0.0265331	0	0	dd_Smed_v6_832_0_1	4258	collagen, type I, alpha 2 (COL1A2)	uc003ung.1	8e-37	Human	UGAAUCACCUGAA	32	75307275	75307478	204
SMEST028920001.1	chr3	75320806	253	-	6	Control #1, Control #2, Control #3, kiaa1429 (RNAi) #1, kiaa1429 (RNAi) #2, kiaa1429 (RNAi) #3	0.727	1.22643e-09	52	33	46	37	30	41	0.538	0.727	0.5	0.297	0.233	0.366	28	24	23	11	7	15	24	9	23	26	23	26	4.97545e-09	1.22643e-09	4.04394e-07	0.00152602	0.0261574	6.47801e-05	dd_Smed_v6_832_0_1	4258	collagen, type I, alpha 2 (COL1A2)	uc003ung.1	8e-37	Human	AUUGGAACAGUUU	9	75320797	75321058	262
SMEST028920001.1	chr3	75307103	4090	-	1	Control #1	0.125	0.00545596	152	0	0	0	0	0	0.125	0	0	0	0	0	19	0	0	0	0	0	133	0	0	0	0	0	0.00545596	0	0	0	0	0	dd_Smed_v6_832_0_1	4258	collagen, type I, alpha 2 (COL1A2)	uc003ung.1	8e-37	Human	CAUAAGAUAGAGU	100	75306935	75307205	271
SMEST028920001.1	chr3	75307936	3425	-	1	Control #1	0.191	0.0251123	47	0	0	0	0	0	0.191	0	0	0	0	0	9	0	0	0	0	0	38	0	0	0	0	0	0.0251123	0	0	0	0	0	dd_Smed_v6_832_0_1	4258	collagen, type I, alpha 2 (COL1A2)	uc003ung.1	8e-37	Human	GAAAUAAUGGGCC	77	75307757	75308015	259
SMEST028920001.1	chr3	75316400	2142	-	1	kiaa1429 (RNAi) #3	0.212	0.0269626	0	0	0	0	0	33	0	0	0	0	0	0.212	0	0	0	0	0	7	0	0	0	0	0	26	0	0	0	0	0	0.0269626	dd_Smed_v6_832_0_1	4258	collagen, type I, alpha 2 (COL1A2)	uc003ung.1	8e-37	Human	ACAGGGAUCACCU	99	75316252	75316501	250
SMEST028920001.1	chr3	75307035	4158	-	1	kiaa1429 (RNAi) #2	0.214	0.00404374	0	0	0	0	56	0	0	0	0	0	0.214	0	0	0	0	0	12	0	0	0	0	0	44	0	0	0	0	0	0.00404374	0	dd_Smed_v6_832_0_1	4258	collagen, type I, alpha 2 (COL1A2)	uc003ung.1	8e-37	Human	UAUUUAACCACCA	168	75306935	75307205	271
SMEST028920001.1	chr3	75306979	4214	-	3	Control #1, Control #2, Control #3	0.185	0.000224061	125	104	92	0	0	0	0.185	0.136	0.13	0	0	0	23	14	12	0	0	0	101	89	80	0	0	0	0.000224061	0.0120036	0.0320968	0	0	0	dd_Smed_v6_832_0_1	4258	collagen, type I, alpha 2 (COL1A2)	uc003ung.1	8e-37	Human	UGAUUGAUUUUGU	224	75306935	75307205	271
SMEST040594001.1	chr2	267219788	2510	-	6	Control #1, Control #2, Control #3, kiaa1429 (RNAi) #1, kiaa1429 (RNAi) #2, kiaa1429 (RNAi) #3	0.895	6.46292e-25	63	38	76	96	81	108	0.889	0.895	0.816	0.421	0.5	0.454	56	34	62	40	40	49	7	4	14	55	40	59	4.71301e-24	8.40495e-15	6.46292e-25	1.08659e-10	4.66598e-12	7.52998e-14	dd_Smed_v6_1676_0_1	2747					CCAUUUACUUGUU	335	267219551	267220125	575
SMEST040594001.1	chr2	267223401	1932	-	1	kiaa1429 (RNAi) #1	0.233	0.0261574	0	0	0	30	0	0	0	0	0	0.233	0	0	0	0	0	7	0	0	0	0	0	23	0	0	0	0	0	0.0261574	0	0	dd_Smed_v6_1676_0_1	2747					ACCGUCAAUAACA	23	267223161	267223426	266
SMEST040594001.1	chr2	267219819	2479	-	6	Control #1, Control #2, Control #3, kiaa1429 (RNAi) #1, kiaa1429 (RNAi) #2, kiaa1429 (RNAi) #3	0.961	1.43223e-36	80	50	77	91	96	119	0.95	0.92	0.961	0.462	0.562	0.655	76	46	74	42	54	78	4	4	3	49	42	41	1.43223e-36	3.03733e-21	3.6562e-36	1.80992e-12	1.38539e-16	5.9578e-27	dd_Smed_v6_1676_0_1	2747					UUACCGACAAUUU	304	267219551	267220125	575
SMEST040594001.1	chr2	267219807	2491	-	6	Control #1, Control #2, Control #3, kiaa1429 (RNAi) #1, kiaa1429 (RNAi) #2, kiaa1429 (RNAi) #3	1	3.7553e-49	73	49	80	97	88	123	0.986	1	1	0.866	0.955	0.894	69	49	80	84	84	110	1	0	0	13	4	13	4.32534e-35	5.00439e-26	9.98217e-43	2.60017e-35	4.50642e-41	3.7553e-49	dd_Smed_v6_1676_0_1	2747					UCAAUAACUUUCU	316	267219551	267220125	575
SMEST040594001.1	chr2	267219855	2443	-	4	Control #1, Control #2, Control #3, kiaa1429 (RNAi) #1	0.317	6.39979e-05	63	52	68	82	0	0	0.317	0.212	0.162	0.146	0	0	20	11	11	12	0	0	43	41	57	70	0	0	6.39979e-05	0.00747658	0.0225103	0.0136503	0	0	dd_Smed_v6_1676_0_1	2747					CCUGUGACAUGCC	268	267219551	267220125	575
SMEST040594001.1	chr2	267219826	2472	-	1	Control #2	0.148	0.0464844	0	54	0	0	0	0	0	0.148	0	0	0	0	0	8	0	0	0	0	0	46	0	0	0	0	0	0.0464844	0	0	0	0	dd_Smed_v6_1676_0_1	2747					UCAGUAAUUACCG	297	267219551	267220125	575
SMEST040594001.1	chr2	267219763	2535	-	6	Control #1, Control #2, Control #3, kiaa1429 (RNAi) #1, kiaa1429 (RNAi) #2, kiaa1429 (RNAi) #3	1	2.87217e-32	51	34	63	90	62	86	0.94	0.971	1	0.8	0.79	0.802	47	33	62	72	49	69	3	1	0	18	13	17	2.43358e-22	4.06635e-17	2.87217e-32	5.99573e-29	7.29459e-20	1.10011e-27	dd_Smed_v6_1676_0_1	2747					UCAUUGACUUUUU	360	267219551	267220125	575
SMEST040594001.1	chr2	267219682	2616	-	6	Control #1, Control #2, Control #3, kiaa1429 (RNAi) #1, kiaa1429 (RNAi) #2, kiaa1429 (RNAi) #3	0.352	2.60711e-07	51	66	71	111	76	110	0.314	0.258	0.352	0.279	0.25	0.209	16	17	25	31	19	23	35	49	46	80	57	87	0.000219126	0.000562765	1.77076e-06	2.60711e-07	0.000167519	6.31731e-05	dd_Smed_v6_1676_0_1	2747					GCUGUGACAACCA	441	267219551	267220125	575
SMEST040594001.1	chr2	267219777	2521	-	6	Control #1, Control #2, Control #3, kiaa1429 (RNAi) #1, kiaa1429 (RNAi) #2, kiaa1429 (RNAi) #3	0.812	3.66921e-22	58	36	69	93	70	90	0.655	0.722	0.812	0.396	0.4	0.311	38	26	56	36	28	28	20	10	13	55	42	62	1.40955e-13	2.16478e-09	3.66921e-22	4.34508e-10	1.43972e-07	3.05241e-07	dd_Smed_v6_1676_0_1	2747					UUGUUUACUAUUU	346	267219551	267220125	575
SMEST040594001.1	chr2	267219869	2429	-	6	Control #1, Control #2, Control #3, kiaa1429 (RNAi) #1, kiaa1429 (RNAi) #2, kiaa1429 (RNAi) #3	0.492	5.91851e-09	63	54	69	89	79	88	0.492	0.444	0.449	0.148	0.169	0.115	31	24	31	13	13	10	32	30	38	75	64	77	5.91851e-09	3.03921e-07	9.66657e-09	0.00794092	0.00758143	0.0401126	dd_Smed_v6_1676_0_1	2747					UCCAGAACUCUGA	254	267219551	267220125	575
SMEST040594001.1	chr2	267226184	1518	-	1	kiaa1429 (RNAi) #2	0.308	0.0478261	0	0	0	0	13	0	0	0	0	0	0.308	0	0	0	0	0	4	0	0	0	0	0	9	0	0	0	0	0	0.0478261	0	dd_Smed_v6_1676_0_1	2747					AAUUACAACAAGU	4	267226180	267226309	130
SMEST040594001.1	chr2	267219755	2543	-	4	Control #1, Control #2, Control #3, kiaa1429 (RNAi) #1	0.328	6.06225e-05	55	33	61	92	0	0	0.291	0.273	0.328	0.109	0	0	16	9	20	10	0	0	39	24	41	82	0	0	0.000241052	0.0064711	6.06225e-05	0.0404405	0	0	dd_Smed_v6_1676_0_1	2747					UUUUUAACCUCUU	368	267219551	267220125	575
SMEST014167001.1	chr1	274839153	402	+	1	kiaa1429 (RNAi) #3	0.231	0.0496603	0	0	0	0	0	26	0	0	0	0	0	0.231	0	0	0	0	0	6	0	0	0	0	0	20	0	0	0	0	0	0.0496603	dd_Smed_v6_267_0_1	1273	cathepsin L2 (CTSL2)	uc010msi.3	1e-116	Human	AACAUAACCUCGA	212	274838752	274839367	616
SMEST014167001.1	chr1	274840123	1167	+	1	kiaa1429 (RNAi) #1	0.109	0.0331237	0	0	0	110	0	0	0	0	0	0.109	0	0	0	0	0	12	0	0	0	0	0	98	0	0	0	0	0	0.0331237	0	0	dd_Smed_v6_267_0_1	1273	cathepsin L2 (CTSL2)	uc010msi.3	1e-116	Human	GAAACAAUCAGUG	56	274840067	274840229	163
SMEST014167001.1	chr1	274839128	377	+	1	kiaa1429 (RNAi) #1	0.364	0.0451128	0	0	0	11	0	0	0	0	0	0.364	0	0	0	0	0	4	0	0	0	0	0	7	0	0	0	0	0	0.0451128	0	0	dd_Smed_v6_267_0_1	1273	cathepsin L2 (CTSL2)	uc010msi.3	1e-116	Human	GAACAAAACCUUG	237	274838752	274839367	616
SMEST014167001.1	chr1	274840114	1158	+	1	Control #2	0.119	0.0326556	0	101	0	0	0	0	0	0.119	0	0	0	0	0	12	0	0	0	0	0	89	0	0	0	0	0	0.0326556	0	0	0	0	dd_Smed_v6_267_0_1	1273	cathepsin L2 (CTSL2)	uc010msi.3	1e-116	Human	CAAAGGACAGAAA	47	274840067	274840229	163
SMEST014167001.1	chr1	274840172	1216	+	6	Control #1, Control #2, Control #3, kiaa1429 (RNAi) #1, kiaa1429 (RNAi) #2, kiaa1429 (RNAi) #3	0.989	9.46751e-49	121	81	90	79	62	95	0.909	0.988	0.989	0.291	0.258	0.326	110	80	89	23	16	31	11	1	1	56	46	64	9.46751e-49	1.98465e-41	2.79245e-45	1.02667e-05	0.000275109	3.33228e-08	dd_Smed_v6_267_0_1	1273	cathepsin L2 (CTSL2)	uc010msi.3	1e-116	Human	AUUUGAACUAUUA	105	274840067	274840229	163
SMEST014167001.1	chr1	274839759	906	+	1	kiaa1429 (RNAi) #3	0.105	0.0333082	0	0	0	0	0	114	0	0	0	0	0	0.105	0	0	0	0	0	12	0	0	0	0	0	102	0	0	0	0	0	0.0333082	dd_Smed_v6_267_0_1	1273	cathepsin L2 (CTSL2)	uc010msi.3	1e-116	Human	UUAAACAUGGAAA	67	274839692	274839852	161
SMEST009341001.1	chr2	208233125	980	+	1	Control #1	0.16	0.0458236	50	0	0	0	0	0	0.16	0	0	0	0	0	8	0	0	0	0	0	42	0	0	0	0	0	0.0458236	0	0	0	0	0	dd_Smed_v6_337_0_1	1189					CUACACAUCGUUU	12	208233113	208233334	222
SMEST009341001.1	chr2	208233261	1116	+	6	Control #1, Control #2, Control #3, kiaa1429 (RNAi) #1, kiaa1429 (RNAi) #2, kiaa1429 (RNAi) #3	0.729	2.11469e-48	209	150	129	185	117	176	0.692	0.7	0.729	0.384	0.35	0.403	144	105	94	71	41	71	64	45	35	114	76	105	2.11469e-48	1.88619e-36	7.79637e-33	9.12317e-18	1.33784e-10	8.24531e-19	dd_Smed_v6_337_0_1	1189					GACGUGACUUUUU	148	208233113	208233334	222
SMEST009341001.1	chr2	208233256	1111	+	6	Control #1, Control #2, Control #3, kiaa1429 (RNAi) #1, kiaa1429 (RNAi) #2, kiaa1429 (RNAi) #3	0.259	1.56812e-09	221	143	137	189	121	176	0.232	0.259	0.241	0.101	0.149	0.148	51	37	33	19	18	26	169	106	104	170	103	150	1.56812e-09	1.18343e-07	1.57516e-06	0.0118537	0.00141922	0.000145781	dd_Smed_v6_337_0_1	1189					GUUUGGACGUGAC	143	208233113	208233334	222
SMEST009341001.1	chr2	208233282	1137	+	3	Control #1, Control #3, kiaa1429 (RNAi) #1	0.228	5.75942e-05	149	0	101	141	0	0	0.161	0	0.228	0.101	0	0	24	0	23	14	0	0	125	0	78	125	0	0	0.000398056	0	5.75942e-05	0.0273547	0	0	dd_Smed_v6_337_0_1	1189					GCAAUGAUAAUAA	169	208233113	208233334	222
SMEST009341001.1	chr2	208233197	1052	+	1	Control #1	0.103	0.027219	165	0	0	0	0	0	0.103	0	0	0	0	0	17	0	0	0	0	0	148	0	0	0	0	0	0.027219	0	0	0	0	0	dd_Smed_v6_337_0_1	1189					ACAAGGACAUUGG	84	208233113	208233334	222
SMEST009093001.1	chr2	205636242	1119	-	6	Control #1, Control #2, Control #3, kiaa1429 (RNAi) #1, kiaa1429 (RNAi) #2, kiaa1429 (RNAi) #3	1	1.04115e-23	44	45	45	52	24	38	1	0.978	1	0.765	0.625	0.865	43	44	45	39	15	32	0	1	0	12	9	5	1.49151e-22	4.39055e-22	1.04115e-23	3.61784e-15	1.42429e-05	1.42208e-14	dd_Smed_v6_1793_0_1	1158	protein phosphatase 2, catalytic subunit, alpha isozyme (PPP2CA)	uc003kze.3	2e-79	Human	UGUUGGACAUUGA	247	205636203	205636491	289
SMEST009093001.1	chr2	205636279	1082	-	4	Control #1, Control #2, Control #3, kiaa1429 (RNAi) #2	0.356	6.84799e-08	89	91	71	0	54	0	0.182	0.356	0.155	0	0.167	0	16	32	11	0	9	0	72	58	60	0	45	0	0.00381113	6.84799e-08	0.0227658	0	0.0260821	0	dd_Smed_v6_1793_0_1	1158	protein phosphatase 2, catalytic subunit, alpha isozyme (PPP2CA)	uc003kze.3	2e-79	Human	UGACCGACCAGUU	210	205636203	205636491	289
SMEST009093001.1	chr2	205636320	1041	-	3	Control #1, Control #2, Control #3	0.196	0.000390662	103	77	82	0	0	0	0.196	0.169	0.15	0	0	0	20	13	12	0	0	0	82	64	68	0	0	0	0.000390662	0.00758143	0.0135559	0	0	0	dd_Smed_v6_1793_0_1	1158	protein phosphatase 2, catalytic subunit, alpha isozyme (PPP2CA)	uc003kze.3	2e-79	Human	AGACGAACGCCAG	169	205636203	205636491	289
SMEST009093001.1	chr2	205636283	1078	-	6	Control #1, Control #2, Control #3, kiaa1429 (RNAi) #1, kiaa1429 (RNAi) #2, kiaa1429 (RNAi) #3	0.933	6.50625e-38	90	93	74	102	54	90	0.933	0.903	0.905	0.422	0.315	0.478	83	84	67	43	17	43	6	9	7	59	37	47	6.50625e-38	6.43408e-37	6.21684e-30	1.17838e-11	0.000110505	6.32509e-13	dd_Smed_v6_1793_0_1	1158	protein phosphatase 2, catalytic subunit, alpha isozyme (PPP2CA)	uc003kze.3	2e-79	Human	AACUUGACCGACC	206	205636203	205636491	289
SMEST009093001.1	chr2	205636288	1073	-	6	Control #1, Control #2, Control #3, kiaa1429 (RNAi) #1, kiaa1429 (RNAi) #2, kiaa1429 (RNAi) #3	1	2.3064e-48	93	92	75	103	54	90	0.989	1	0.96	0.65	0.722	0.733	92	92	72	67	39	66	1	0	3	36	15	24	5.21994e-47	2.3064e-48	4.92031e-35	1.34701e-22	1.15689e-14	7.85611e-25	dd_Smed_v6_1793_0_1	1158	protein phosphatase 2, catalytic subunit, alpha isozyme (PPP2CA)	uc003kze.3	2e-79	Human	UACUGAACUUGAC	201	205636203	205636491	289
SMEST009093001.1	chr2	205636293	1068	-	4	Control #1, Control #2, Control #3, kiaa1429 (RNAi) #3	0.5	6.82246e-14	96	93	79	0	0	96	0.5	0.398	0.468	0	0	0.198	48	37	37	0	0	19	48	56	42	0	0	77	6.82246e-14	1.29495e-09	7.8787e-11	0	0	0.000208795	dd_Smed_v6_1793_0_1	1158	protein phosphatase 2, catalytic subunit, alpha isozyme (PPP2CA)	uc003kze.3	2e-79	Human	UGCUGUACUGAAC	196	205636203	205636491	289
SMEST009093001.1	chr2	205650461	659	-	1	kiaa1429 (RNAi) #3	0.194	0.0276361	0	0	0	0	0	36	0	0	0	0	0	0.194	0	0	0	0	0	7	0	0	0	0	0	29	0	0	0	0	0	0.0276361	dd_Smed_v6_1793_0_1	1158	protein phosphatase 2, catalytic subunit, alpha isozyme (PPP2CA)	uc003kze.3	2e-79	Human	UGAUACAUUAGAU	210	205650251	205650676	426
SMEST009093001.1	chr2	205636377	984	-	1	Control #1	0.217	0.00214325	69	0	0	0	0	0	0.217	0	0	0	0	0	15	0	0	0	0	0	54	0	0	0	0	0	0.00214325	0	0	0	0	0	dd_Smed_v6_1793_0_1	1158	protein phosphatase 2, catalytic subunit, alpha isozyme (PPP2CA)	uc003kze.3	2e-79	Human	AAAUAUACUUUUC	112	205636203	205636491	289
SMEST009093001.1	chr2	205650463	657	-	1	kiaa1429 (RNAi) #3	0.216	0.0140503	0	0	0	0	0	37	0	0	0	0	0	0.216	0	0	0	0	0	8	0	0	0	0	0	29	0	0	0	0	0	0.0140503	dd_Smed_v6_1793_0_1	1158	protein phosphatase 2, catalytic subunit, alpha isozyme (PPP2CA)	uc003kze.3	2e-79	Human	AUUGAUACAUUAG	211	205650251	205650676	426
SMEST009093001.1	chr2	205636399	962	-	1	Control #2	0.161	0.0263155	0	57	0	0	0	0	0	0.161	0	0	0	0	0	9	0	0	0	0	0	47	0	0	0	0	0	0.0263155	0	0	0	0	dd_Smed_v6_1793_0_1	1158	protein phosphatase 2, catalytic subunit, alpha isozyme (PPP2CA)	uc003kze.3	2e-79	Human	AAUGGAACUGGAU	90	205636203	205636491	289
SMEST037106001.1	chr4	50499106	1300	+	1	Control #3	0.206	0.0272001	0	0	34	0	0	0	0	0	0.206	0	0	0	0	0	7	0	0	0	0	0	27	0	0	0	0	0	0.0272001	0	0	0	dd_Smed_v6_812_0_1	1794	KH-type splicing regulatory protein (KHSRP)	uc002mer.4	3e-44	Human	GCAUGCACGAAUA	111	50498995	50499221	227
SMEST037106001.1	chr4	50499537	1687	+	6	Control #1, Control #2, Control #3, kiaa1429 (RNAi) #1, kiaa1429 (RNAi) #2, kiaa1429 (RNAi) #3	0.903	7.38944e-48	269	31	32	78	44	43	0.59	0.806	0.903	0.359	0.205	0.186	158	25	28	28	9	8	110	6	3	50	35	35	7.38944e-48	1.09619e-10	3.41088e-13	2.06181e-07	0.0246045	0.0443698	dd_Smed_v6_812_0_1	1794	KH-type splicing regulatory protein (KHSRP)	uc002mer.4	3e-44	Human	CAAUUGACCGAAA	271	50499266	50499644	379
SMEST037106001.1	chr4	50497626	467	+	1	kiaa1429 (RNAi) #2	0.194	0.0276361	0	0	0	0	36	0	0	0	0	0	0.194	0	0	0	0	0	7	0	0	0	0	0	29	0	0	0	0	0	0.0276361	0	dd_Smed_v6_812_0_1	1794	KH-type splicing regulatory protein (KHSRP)	uc002mer.4	3e-44	Human	UUCCCAAGAAGGG	349	50497270	50497977	708
SMEST037106001.1	chr4	50499442	1592	+	2	Control #3, kiaa1429 (RNAi) #1	0.146	0.0103458	0	0	89	127	0	0	0	0	0.146	0.127	0	0	0	0	13	16	0	0	0	0	76	110	0	0	0	0	0.019337	0.0103458	0	0	dd_Smed_v6_812_0_1	1794	KH-type splicing regulatory protein (KHSRP)	uc002mer.4	3e-44	Human	UCAACCAGCACAG	176	50499266	50499644	379
SMEST037106001.1	chr4	50499445	1595	+	1	Control #3	0.148	0.0192797	0	0	88	0	0	0	0	0	0.148	0	0	0	0	0	13	0	0	0	0	0	75	0	0	0	0	0	0.0192797	0	0	0	dd_Smed_v6_812_0_1	1794	KH-type splicing regulatory protein (KHSRP)	uc002mer.4	3e-44	Human	ACCAGCACAGCCG	179	50499266	50499644	379
SMEST037106001.1	chr4	50499583	1733	+	1	Control #1	0.219	6.64356e-12	316	0	0	0	0	0	0.219	0	0	0	0	0	69	0	0	0	0	0	246	0	0	0	0	0	6.64356e-12	0	0	0	0	0	dd_Smed_v6_812_0_1	1794	KH-type splicing regulatory protein (KHSRP)	uc002mer.4	3e-44	Human	UAAUUAAUAUUUU	317	50499266	50499644	379
SMEST037106001.1	chr4	50497840	681	+	1	kiaa1429 (RNAi) #3	0.212	0.0269626	0	0	0	0	0	33	0	0	0	0	0	0.212	0	0	0	0	0	7	0	0	0	0	0	26	0	0	0	0	0	0.0269626	dd_Smed_v6_812_0_1	1794	KH-type splicing regulatory protein (KHSRP)	uc002mer.4	3e-44	Human	GAAAUAACUGGAG	135	50497270	50497977	708
SMEST037106001.1	chr4	50499153	1347	+	1	kiaa1429 (RNAi) #1	0.109	0.0331237	0	0	0	110	0	0	0	0	0	0.109	0	0	0	0	0	12	0	0	0	0	0	98	0	0	0	0	0	0.0331237	0	0	dd_Smed_v6_812_0_1	1794	KH-type splicing regulatory protein (KHSRP)	uc002mer.4	3e-44	Human	GGUCAGACCACAG	66	50498995	50499221	227
SMEST037106001.1	chr4	50498263	892	+	1	kiaa1429 (RNAi) #1	0.134	0.0273538	0	0	0	67	0	0	0	0	0	0.134	0	0	0	0	0	9	0	0	0	0	0	58	0	0	0	0	0	0.0273538	0	0	dd_Smed_v6_812_0_1	1794	KH-type splicing regulatory protein (KHSRP)	uc002mer.4	3e-44	Human	CUACUGAAAAAGC	73	50498178	50498422	245
SMEST037106001.1	chr4	50499544	1694	+	4	Control #1, Control #2, kiaa1429 (RNAi) #1, kiaa1429 (RNAi) #3	0.583	1.91152e-12	265	24	0	58	0	37	0.25	0.583	0	0.224	0	0.216	66	14	0	13	0	8	198	10	0	45	0	29	1.91152e-12	4.42508e-05	0	0.00211938	0	0.0140503	dd_Smed_v6_812_0_1	1794	KH-type splicing regulatory protein (KHSRP)	uc002mer.4	3e-44	Human	CCGAAAAUAAGCA	278	50499266	50499644	379
SMEST037106001.1	chr4	50497717	558	+	1	kiaa1429 (RNAi) #3	0.153	0.0266365	0	0	0	0	0	59	0	0	0	0	0	0.153	0	0	0	0	0	9	0	0	0	0	0	50	0	0	0	0	0	0.0266365	dd_Smed_v6_812_0_1	1794	KH-type splicing regulatory protein (KHSRP)	uc002mer.4	3e-44	Human	AUUGAGAGAGCUG	258	50497270	50497977	708
SMEST037106001.1	chr4	50498538	1088	+	1	Control #1	0.182	0.0446059	44	0	0	0	0	0	0.182	0	0	0	0	0	8	0	0	0	0	0	36	0	0	0	0	0	0.0446059	0	0	0	0	0	dd_Smed_v6_812_0_1	1794	KH-type splicing regulatory protein (KHSRP)	uc002mer.4	3e-44	Human	AGGACCACCACAC	36	50498502	50498638	137
SMEST037106001.1	chr4	50499497	1647	+	3	Control #1, Control #2, Control #3	0.214	0.000387293	144	63	70	0	0	0	0.168	0.175	0.214	0	0	0	24	11	15	0	0	0	119	52	55	0	0	0	0.000387293	0.0220318	0.00216309	0	0	0	dd_Smed_v6_812_0_1	1794	KH-type splicing regulatory protein (KHSRP)	uc002mer.4	3e-44	Human	UCACAGACUGGAU	231	50499266	50499644	379
SMEST021986001.1	chr1	96811071	96	+	3	Control #1, Control #2, kiaa1429 (RNAi) #2	0.429	0.00443459	21	21	0	0	22	0	0.429	0.286	0	0	0.273	0	9	6	0	0	6	0	12	15	0	0	16	0	0.00443459	0.0465494	0	0	0.0472861	0	dd_Smed_v6_1542_0_1	884	transmembrane protein 45B (TMEM45B)	uc001qff.1	5e-27	Human	UUUUGGACAUGCU	435	96810976	96811947	972
SMEST021986001.1	chr1	96811364	389	+	6	Control #1, Control #2, Control #3, kiaa1429 (RNAi) #1, kiaa1429 (RNAi) #2, kiaa1429 (RNAi) #3	0.852	7.46991e-48	187	47	54	54	36	63	0.731	0.851	0.852	0.537	0.528	0.397	136	40	46	29	19	25	50	7	8	25	17	38	7.46991e-48	7.13822e-17	1.16853e-19	2.24001e-09	1.01528e-06	2.14312e-07	dd_Smed_v6_1542_0_1	884	transmembrane protein 45B (TMEM45B)	uc001qff.1	5e-27	Human	UGGUUGACAUUUU	142	96810976	96811947	972
[truncated: 18,159 more rows]
[truncated: 9 more columns]
