# Supplementary material for: Single-nucleotide m⁶A mapping uncovers redundant YTHDF function in planarian progenitor fate selection
Source: EMBO J. 2026 Jan 3;45(3):749–88. doi: 10.1038/s44318-025-00662-3 (PMC12864844; doi:10.1038/s44318-025-00662-3)
Supplement: Supplementary file 4 — Dataset EV2 [file 44318_2025_662_MOESM4_ESM.xlsx]

## Sheet: legend
Dataset EV2. m6A sites across genes. Note, some sites appearing in this table were associated with more than a single a gene.

## Sheet: Dataset EV2
Summary			Highest scoring m6A site in gene						All m6A sites in gene						Contig annotation						Differential expression following co-suppression of ythdf
Gene	Chromosome	Number of sites	Gene coordinate	Transcript coordinate	Max GLORI score	Best site p-value	Strand	Number replicate support	Gene coordinate	Transcript coordinate	Max GLORI score	Strand	Number replicate support	Distances between sites	Contig ID	Length	Best blast hit	ID	E.Value	Organism	baseMean	log2 fold-change	Adjusted p-value
SMEST027140001.1	chr3	3	91591230	650	0.928	5.2368e-298	-	6	91591230, 91591735, 91591747	650, 195, 183	0.928, 0.127, 0.132	-, -, -	6, 1, 1	12, 455	dd_Smed_v6_75_0_1	840					4978.05	-0.556933	1.45725e-06
SMEST075512001.1	chr2	4	210173126	1601	0.941	5.96108e-281	-	6	210173056, 210173110, 210173126, 210173155	1671, 1617, 1601, 1572	0.4, 0.399, 0.941, 0.254	-, -, -, -	6, 6, 6, 6	16, 29, 54	dd_Smed_v6_223_0_1	1745	myosin, light chain 6B, alkali, smooth muscle and non-muscle (MYL6B)	uc001sjt.3	1e-27	Human	4852.43	-0.211766	0.0727417
SMEST052353001.1	chr2	3	232255313	1250	0.88	1.1274e-265	-	6	232255313, 232255318, 232256182	1250, 1245, 427	0.88, 0.571, 0.13	-, -, -	6, 6, 1	5, 818	dd_Smed_v6_78_0_1	1281		uc001qop.1	0	Human	13641	-0.556673	7.49575e-10
SMEST022161001.1	chr1	5	109811743	966	0.677	5.33689e-265	+	6	109810784, 109811111, 109811743, 109811776, 109811790	48, 375, 966, 999, 1013	0.204, 0.127, 0.677, 0.145, 0.221	+, +, +, +, +	3, 3, 6, 3, 4	14, 33, 327, 591	dd_Smed_v6_50_0_1	1020	slc25a-30 (slc25a-30)	KT163648.1	0	Smed	0
SMEST049723001.1	chr2	4	8577880	1368	0.906	8.185e-263	-	6	8577852, 8577880, 8577898, 8577942	1396, 1368, 1350, 1306	0.168, 0.906, 0.19, 0.102	-, -, -, -	1, 6, 3, 1	18, 28, 44	dd_Smed_v6_48_0_1	1406	unknown	AY067853.1	0	Smed	20833	-1.29706	2.15752e-39
SMEST066035001.1	chr1	10	174314657	1484	0.931	3.48475e-261	-	6	174314617, 174314657, 174314838, 174314841, 174314936, 174314972, 174315073, 174315231, 174315275, 174315826	1524, 1484, 1303, 1300, 1205, 1169, 1068, 910, 866, 364	0.32, 0.931, 0.109, 0.107, 0.296, 0.117, 0.138, 0.103, 0.123, 0.12	-, -, -, -, -, -, -, -, -, -	6, 6, 1, 1, 4, 1, 1, 1, 1, 1	3, 36, 40, 44, 95, 101, 158, 181, 502	dd_Smed_v6_37_0_1	1552	actin, gamma 1 (ACTG1)	uc002kal.2	0	Human	2352.92	-0.746298	0.126203
SMEST003538001.1	chr1	7	325107130	545	0.786	4.70277e-252	+	6	325107041, 325107046, 325107100, 325107130, 325107143, 325107165, 325107180	456, 461, 515, 545, 558, 580, 595	0.139, 0.143, 0.219, 0.786, 0.706, 0.289, 0.613	+, +, +, +, +, +, +	3, 3, 3, 6, 6, 4, 6	5, 13, 15, 22, 30, 54	dd_Smed_v6_70_0_1	624					6448.95	-0.367366	0.00180413
SMEST022423001.1	chr1	3	57714054	661	0.724	6.98658e-231	-	6	57714054, 57714082, 57714127	661, 633, 588	0.724, 0.505, 0.28	-, -, -	6, 6, 6	28, 45	dd_Smed_v6_112_0_1	833	cofilin 1 (non-muscle) (CFL1)	uc001oft.3	3e-11	Human	3402.78	-0.327687	0.0144158
SMEST033873001.1	chr1	1	244553716	437	0.992	1.45645e-221	-	6	244553716	437	0.992	-	6								0.298193	-0.230425
SMEST056995001.1	chr2	13	65997082	1294	0.995	1.07961e-219	-	6	65996977, 65996990, 65997002, 65997013, 65997049, 65997055, 65997066, 65997070, 65997082, 65997197, 65997899, 65997916, 65998538	1399, 1386, 1374, 1363, 1327, 1321, 1310, 1306, 1294, 1179, 922, 905, 553	0.308, 0.286, 0.213, 0.195, 0.896, 0.976, 0.216, 0.147, 0.995, 0.102, 0.162, 0.138, 0.138	-, -, -, -, -, -, -, -, -, -, -, -, -	1, 1, 4, 5, 6, 6, 6, 3, 6, 1, 1, 1, 1	4, 6, 11, 11, 12, 12, 13, 17, 36, 115, 257, 352	dd_Smed_v6_467_0_1	1453	malate dehydrogenase 1, NAD (soluble) (MDH1)	uc002scj.2	2e-137	Human	3064.65	-0.492263	1.19369e-06
SMEST014081001.1	chr1	8	275480569	741	0.989	6.54684e-219	+	6	275480044, 275480171, 275480204, 275480272, 275480442, 275480445, 275480500, 275480569	216, 343, 376, 444, 614, 617, 672, 741	0.129, 0.106, 0.163, 0.12, 0.104, 0.102, 0.103, 0.989	+, +, +, +, +, +, +, +	1, 1, 1, 2, 1, 1, 2, 6	3, 33, 55, 68, 69, 127, 170	dd_Smed_v6_34_0_1	833	ubiquitin A-52 residue ribosomal protein fusion product 1 (UBA52)	uc002njs.3	2e-24	Human	2.05897	-0.524022
SMEST005506001.1	chr1	9	158929979	1841	0.915	7.52906e-213	+	6	158929023, 158929178, 158929347, 158929442, 158929468, 158929968, 158929979, 158929989, 158930007	972, 1127, 1296, 1391, 1417, 1830, 1841, 1851, 1869	0.107, 0.106, 0.355, 0.221, 0.117, 0.203, 0.915, 0.11, 0.125	+, +, +, +, +, +, +, +, +	2, 1, 6, 5, 2, 4, 6, 2, 2	10, 11, 18, 26, 95, 155, 169, 413	dd_Smed_v6_38_0_1	1901	unknown	AY067443.1	0	Smed	0
SMEST051672001.1	chr2	6	22494601	1422	0.872	7.12271e-205	-	6	22494591, 22494601, 22494636, 22494642, 22495427, 22495432	1432, 1422, 1387, 1381, 596, 591	0.153, 0.872, 0.472, 0.182, 0.136, 0.368	-, -, -, -, -, -	3, 6, 3, 3, 1, 3	5, 6, 10, 35, 785	dd_Smed_v6_3_0_1	1501	actin, beta (ACTB)	uc003sot.4	0	Human	20676	-0.465036	0.000146611
SMEST049103001.1	chr2	17	265769085	1265	0.969	1.67831e-186	-	6	265768996, 265769003, 265769005, 265769014, 265769071, 265769085, 265769103, 265769107, 265769223, 265774713, 265774760, 265774843, 265774853, 265774907, 265774912, 265776261, 265776634	1354, 1347, 1345, 1336, 1279, 1265, 1247, 1243, 1127, 910, 863, 780, 770, 716, 711, 399, 120	0.112, 0.482, 0.305, 0.856, 0.223, 0.969, 0.797, 0.452, 0.12, 0.155, 0.108, 0.138, 0.108, 0.118, 0.108, 0.167, 0.136	-, -, -, -, -, -, -, -, -, -, -, -, -, -, -, -, -	1, 6, 6, 6, 6, 6, 6, 6, 1, 1, 1, 1, 1, 1, 1, 1, 1	2, 4, 5, 7, 9, 10, 14, 18, 47, 54, 57, 83, 116, 217, 279, 312	dd_Smed_v6_397_0_1	1396					4124.75	0.048057	0.865094
SMEST037599001.1	chr1	4	81756445	1611	0.956	5.29849e-176	-	6	81756428, 81756445, 81756873, 81758351	1628, 1611, 1275, 732	0.661, 0.956, 0.13, 0.11	-, -, -, -	6, 6, 1, 1	17, 336, 543	dd_Smed_v6_181_0_1	1658	aminopeptidase-like 1 (NPEPL1)	uc010zzr.2	8e-17	Human	9396.65	-0.196629	0.113063
SMEST038559001.1	chr2	13	118058240	908	0.982	6.93937e-164	+	6	118056407, 118056916, 118056985, 118058112, 118058129, 118058165, 118058205, 118058223, 118058240, 118058248, 118058272, 118058286, 118058539	130, 508, 577, 780, 797, 833, 873, 891, 908, 916, 940, 954, 1207	0.109, 0.198, 0.233, 0.68, 0.898, 0.309, 0.235, 0.833, 0.982, 0.351, 0.566, 0.12, 0.875	+, +, +, +, +, +, +, +, +, +, +, +, +	1, 3, 3, 6, 6, 6, 5, 6, 6, 6, 6, 2, 1	8, 14, 17, 17, 18, 24, 36, 40, 69, 203, 253, 378	dd_Smed_v6_319_0_1	1357	transmembrane BAX inhibitor motif containing 6 (TMBIM6)	uc001ruz.2	9e-47	Human	2904.82	-0.787045	1.17191e-14
SMEST042333001.1	chr2	18	242360472	2615	0.993	8.50033e-157	+	6	242348237, 242349144, 242354708, 242355067, 242355097, 242355164, 242360337, 242360338, 242360372, 242360459, 242360466, 242360472, 242360478, 242360479, 242360504, 242360525, 242360537, 242360546	265, 1082, 1771, 2030, 2060, 2075, 2480, 2481, 2515, 2602, 2609, 2615, 2621, 2622, 2647, 2668, 2680, 2689	0.138, 0.121, 0.116, 0.108, 0.138, 0.16, 0.12, 0.133, 0.131, 0.781, 0.867, 0.993, 0.141, 0.174, 0.108, 0.543, 0.326, 0.15	+, +, +, +, +, +, +, +, +, +, +, +, +, +, +, +, +, +	1, 1, 2, 1, 1, 2, 1, 1, 1, 6, 6, 6, 2, 3, 1, 6, 5, 3	1, 1, 6, 6, 7, 9, 12, 15, 21, 25, 30, 34, 87, 259, 405, 689, 817	dd_Smed_v6_241_0_1	2800	prosaposin (PSAP)	uc001jsm.3	2e-09	Human	7605.5	-0.123187	0.566706
SMEST052380001.1	chr2	10	231951848	1663	0.993	2.68628e-156	-	6	231951800, 231951810, 231951814, 231951848, 231951920, 231952367, 231952406, 231952612, 231954197, 231954252	1711, 1701, 1697, 1663, 1591, 1144, 1105, 899, 653, 598	0.512, 0.798, 0.704, 0.993, 0.161, 0.112, 0.276, 0.164, 0.172, 0.154	-, -, -, -, -, -, -, -, -, -	6, 6, 6, 6, 1, 1, 4, 1, 1, 1	4, 10, 34, 39, 55, 72, 206, 246, 447	dd_Smed_v6_510_0_1	1751	enolase 1, (alpha) (ENO1)	uc001apj.2	0	Human	2714.18	-0.611106	1.99066e-09
SMEST006056001.1	chr2	13	194642209	1267	0.95	1.87823e-149	+	6	194641208, 194641219, 194641286, 194641504, 194641650, 194641782, 194641798, 194641875, 194642178, 194642202, 194642209, 194642218, 194642257	312, 323, 390, 608, 754, 886, 902, 979, 1236, 1260, 1267, 1276, 1315	0.188, 0.228, 0.217, 0.137, 0.12, 0.111, 0.132, 0.153, 0.319, 0.738, 0.95, 0.139, 0.142	+, +, +, +, +, +, +, +, +, +, +, +, +	1, 4, 4, 3, 1, 1, 1, 2, 6, 6, 6, 2, 1	7, 9, 11, 16, 24, 39, 67, 77, 132, 146, 218, 257	dd_Smed_v6_591_0_1	1337	aldolase A, fructose-bisphosphate (ALDOA)	uc002dwc.3	2e-154	Human	3389.93	-0.493528	9.55313e-06
SMEST066027001.1	chr1	10	174348351	1618	0.829	4.90231e-146	-	6	174348351, 174348355, 174348383, 174348419, 174348544, 174348547, 174348642, 174349141, 174349178, 174349215	1618, 1614, 1586, 1550, 1425, 1422, 1327, 828, 791, 754	0.829, 0.268, 0.292, 0.118, 0.106, 0.114, 0.275, 0.132, 0.147, 0.105	-, -, -, -, -, -, -, -, -, -	6, 6, 6, 2, 1, 1, 3, 2, 1, 1	3, 4, 28, 36, 37, 37, 95, 125, 499	dd_Smed_v6_37_0_1	1653	actin, gamma 1 (ACTG1)	uc002kal.2	0	Human	4081.11	-0.680867	1.64103e-05
SMEST036363001.1	chr2	4	188072288	992	0.978	3.37579e-135	-	6	188072267, 188072288, 188072383, 188072536	1013, 992, 897, 805	0.209, 0.978, 0.12, 0.121	-, -, -, -	6, 6, 1, 1	21, 92, 95	dd_Smed_v6_210_0_1	1059	GLI pathogenesis-related 1 (GLIPR1)	uc001sxs.3	6e-26	Human	5189.85	-0.296675	0.00910016
SMEST077202001.1	chr2	15	76750097	1461	1	1.00756e-128	+	6	76741934, 76742629, 76749667, 76749714, 76749884, 76750021, 76750044, 76750084, 76750097, 76750105, 76750114, 76750120, 76750130, 76750156, 76750185	158, 487, 1031, 1078, 1248, 1385, 1408, 1448, 1461, 1469, 1478, 1484, 1494, 1520, 1549	0.112, 0.127, 0.175, 0.123, 0.183, 0.232, 0.117, 0.378, 1, 0.238, 0.166, 0.664, 0.34, 0.37, 0.265	+, +, +, +, +, +, +, +, +, +, +, +, +, +, +	1, 1, 1, 1, 3, 3, 1, 4, 6, 3, 3, 6, 3, 2, 2	6, 8, 9, 10, 13, 23, 26, 29, 40, 47, 137, 170, 329, 544	dd_Smed_v6_219_0_1	1635	cathepsin C (CTSC)	uc001pck.4	1e-156	Human	2490.22	-0.0486094	0.826665
SMEST035344001.1	chr3	13	116899579	1246	0.963	3.13724e-127	-	6	116899538, 116899553, 116899560, 116899565, 116899568, 116899574, 116899579, 116899603, 116899606, 116899620, 116899988, 116900084, 116907503	1287, 1272, 1265, 1260, 1257, 1251, 1246, 1222, 1219, 1205, 938, 842, 747	0.108, 0.141, 0.849, 0.822, 0.536, 0.141, 0.963, 0.107, 0.165, 0.285, 0.106, 0.109, 0.104	-, -, -, -, -, -, -, -, -, -, -, -, -	1, 3, 6, 6, 6, 3, 6, 3, 3, 3, 1, 1, 1	3, 3, 5, 5, 6, 7, 14, 15, 24, 95, 96, 267	dd_Smed_v6_329_0_1	1320	cathepsin D (CTSD)	uc001luc.2	9e-123	Human	3315.7	-0.231052	0.131044
SMEST041085001.1	chr2	7	78989610	1650	0.995	1.63012e-124	+	6	78985734, 78989188, 78989239, 78989333, 78989593, 78989610, 78989651	343, 1228, 1279, 1373, 1633, 1650, 1691	0.104, 0.155, 0.108, 0.112, 0.138, 0.995, 0.297	+, +, +, +, +, +, +	1, 2, 1, 1, 1, 6, 4	17, 41, 51, 94, 260, 885	dd_Smed_v6_426_0_1	1735	protein disulfide isomerase family A, member 3 (PDIA3)	uc001zsu.3	1e-160	Human	0
SMEST049722001.1	chr2	9	8582143	1188	0.965	1.76299e-117	-	6	8582113, 8582120, 8582143, 8582201, 8582325, 8582390, 8582542, 8582546, 8583161	1218, 1211, 1188, 1130, 1055, 990, 886, 882, 369	0.328, 0.163, 0.965, 0.141, 0.318, 0.112, 0.145, 0.17, 0.136	-, -, -, -, -, -, -, -, -	3, 3, 6, 1, 1, 1, 1, 1, 1	4, 7, 23, 58, 65, 75, 104, 513	dd_Smed_v6_175_0_1	1358	cathepsin L2 (CTSL2)	uc010msi.3	3e-122	Human	3717.97	0.479706	8.422e-05
SMEST023147001.1	chr4	10	43384122	1834	0.906	3.10478e-117	+	6	43382734, 43382836, 43382953, 43383031, 43383094, 43383347, 43383734, 43384003, 43384080, 43384122	446, 548, 665, 743, 806, 1059, 1446, 1715, 1792, 1834	0.143, 0.148, 0.116, 0.114, 0.185, 0.146, 0.127, 0.138, 0.144, 0.906	+, +, +, +, +, +, +, +, +, +	1, 1, 2, 1, 3, 1, 1, 1, 3, 6	42, 63, 77, 78, 102, 117, 253, 269, 387	dd_Smed_v6_250_0_1	1903	prolyl 4-hydroxylase, beta polypeptide (P4HB)	uc002kbn.1	7e-180	Human	4608.3	-0.151813	0.299426
SMEST010769001.1	chr2	8	146414755	672	0.804	7.42214e-116	+	6	146414259, 146414327, 146414458, 146414461, 146414731, 146414755, 146414812, 146414831	217, 285, 416, 419, 648, 672, 729, 748	0.127, 0.104, 0.127, 0.127, 0.616, 0.804, 0.105, 0.397	+, +, +, +, +, +, +, +	1, 1, 1, 1, 6, 6, 1, 6	3, 19, 24, 57, 68, 131, 229	dd_Smed_v6_255_0_1	791	calmodulin 2 (phosphorylase kinase, delta) (CALM2)	uc002rvt.2	4e-100	Human	2325.92	-0.344025	0.00472595
SMEST060403001.1	chr1	7	98994182	778	0.937	3.17721e-115	-	6	98994070, 98994147, 98994153, 98994182, 98994235, 98994311, 98994650	890, 813, 807, 778, 725, 649, 370	0.381, 0.884, 0.141, 0.937, 0.202, 0.118, 0.107	-, -, -, -, -, -, -	1, 6, 2, 6, 3, 1, 1	6, 29, 53, 76, 77, 279	dd_Smed_v6_361_0_1	904					1072.9	0.0465612	0.888578
SMEST075481001.1	chr2	6	212484555	1279	0.992	3.48084e-109	+	6	212480551, 212480876, 212481026, 212484548, 212484555, 212484569	749, 1023, 1173, 1272, 1279, 1293	0.119, 0.18, 0.109, 0.175, 0.992, 0.876	+, +, +, +, +, +	1, 1, 1, 2, 6, 6	7, 14, 99, 150, 274	dd_Smed_v6_154_0_1	1335					0
SMEST046710001.1	chr1	5	226314210	526	0.807	4.93605e-108	+	6	226313661, 226314182, 226314188, 226314210, 226314223	31, 498, 504, 526, 539	0.134, 0.453, 0.693, 0.807, 0.297	+, +, +, +, +	2, 3, 6, 6, 3	6, 13, 22, 467	dd_Smed_v6_54_0_1	839					0
SMEST046697001.1	chr1	4	226314210	573	0.807	4.93605e-108	+	6	226314182, 226314188, 226314210, 226314223	545, 551, 573, 586	0.453, 0.693, 0.807, 0.297	+, +, +, +	3, 6, 6, 3	6, 13, 22	dd_Smed_v6_54_0_1	812					0.912089	3.23973
SMEST070756001.1	chr2	5	90175117	981	1	5.31052e-105	-	3	90175115, 90175117, 90175120, 90175122, 90175123	983, 981, 978, 976, 975	1, 1, 1, 1, 1	-, -, -, -, -	3, 3, 3, 3, 3	1, 2, 2, 3	dd_Smed_v6_15085_0_1	2285	hydrogen voltage-gated channel 1 (HVCN1)	uc010syd.1	4e-12	Human	3.0109	1.2433
SMEST023323001.1	chr4	11	44935696	1649	0.91	7.96323e-103	+	6	44935323, 44935482, 44935566, 44935636, 44935644, 44935696, 44935710, 44935721, 44935728, 44935739, 44935740	1276, 1435, 1519, 1589, 1597, 1649, 1663, 1674, 1681, 1692, 1693	0.109, 0.382, 0.167, 0.192, 0.287, 0.91, 0.225, 0.133, 0.614, 0.375, 0.739	+, +, +, +, +, +, +, +, +, +, +	1, 3, 1, 3, 4, 6, 3, 2, 6, 3, 3	1, 7, 8, 11, 11, 14, 52, 70, 84, 159	dd_Smed_v6_602_0_1	1723	Niemann-Pick disease, type C2 (NPC2)	uc001xpy.3	3e-32	Human	1050.05	-0.595633	0.000107018
SMEST073127001.1	chr2	4	139925344	834	0.7	4.16161e-102	+	6	139924821, 139925136, 139925344, 139925364	414, 678, 834, 854	0.106, 0.118, 0.7, 0.385	+, +, +, +	1, 1, 6, 6	20, 156, 264	dd_Smed_v6_63_0_1	953	coactosin-like 1 (Dictyostelium) (COTL1)	uc002fid.3	5e-37	Human	0
SMEST026465001.1	chr3	8	96606802	735	0.993	1.63985e-101	-	6	96606740, 96606743, 96606754, 96606802, 96606836, 96606989, 96607060, 96607068	797, 794, 783, 735, 701, 588, 517, 509	0.94, 0.154, 0.765, 0.993, 0.126, 0.103, 0.244, 0.143	-, -, -, -, -, -, -, -	6, 1, 6, 6, 1, 1, 3, 2	3, 8, 11, 34, 48, 71, 113	dd_Smed_v6_600_0_1	843	GABA(A) receptor-associated protein (GABARAP)	uc002gfb.3	1e-67	Human	1260.79	-0.288511	0.048647
SMEST076529001.1	chr2	11	73416461	2068	1	6.9663e-100	-	6	73416400, 73416417, 73416440, 73416461, 73416473, 73416481, 73416486, 73416929, 73417150, 73423220, 73423382	2129, 2112, 2089, 2068, 2056, 2048, 2043, 1752, 1588, 930, 818	0.886, 0.991, 0.287, 1, 0.994, 0.82, 0.125, 0.216, 0.12, 0.119, 0.145	-, -, -, -, -, -, -, -, -, -, -	6, 6, 6, 6, 6, 6, 2, 1, 1, 1, 1	5, 8, 12, 17, 21, 23, 112, 164, 291, 658	dd_Smed_v6_475_0_1	2196		uc021vta.1	2e-23	Human	2995.61	-0.472014	9.09133e-05
SMEST068628001.1	chr2	12	164469645	626	0.89	1.30668e-99	+	6	164469359, 164469394, 164469543, 164469546, 164469578, 164469603, 164469630, 164469645, 164469705, 164469780, 164469812, 164469868	340, 375, 524, 527, 559, 584, 611, 626, 686, 761, 793, 849	0.409, 0.15, 0.109, 0.333, 0.197, 0.112, 0.515, 0.89, 0.612, 0.174, 0.172, 0.273	+, +, +, +, +, +, +, +, +, +, +, +	6, 3, 2, 5, 3, 3, 6, 6, 6, 4, 3, 1	3, 15, 25, 27, 32, 32, 35, 56, 60, 75, 149	dd_Smed_v6_253_0_1	858	ATPase, H+ transporting, lysosomal 16kDa, V0 subunit c (ATP6V0C)	uc002cqn.3	2e-61	Human	3004.36	-0.265237	0.03448
SMEST017801001.1	chr1	3	205807856	432	0.883	2.97177e-99	+	6	205807842, 205807845, 205807856	418, 421, 432	0.149, 0.441, 0.883	+, +, +	2, 3, 6	3, 11	dd_Smed_v6_1_0_1	473	Smed01464_V2 hypothetical protein	JX010523.1	0	Smed	252.916	-0.168411	0.679291
SMEST026323001.1	chr3	8	81877806	733	0.988	4.76855e-96	+	6	81877596, 81877806, 81877829, 81877836, 81877857, 81877869, 81877870, 81877886	523, 733, 756, 763, 784, 796, 797, 813	0.144, 0.988, 0.913, 0.119, 0.204, 0.331, 0.255, 0.167	+, +, +, +, +, +, +, +	1, 6, 6, 1, 4, 5, 3, 2	1, 7, 12, 16, 21, 23, 210	dd_Smed_v6_488_0_1	872	RAB1A, member RAS oncogene family (RAB1A)	uc002sdm.3	1e-116	Human	1241.03	-0.146227	0.431687
SMEST057816001.1	chr3	8	49297379	2429	0.783	8.99403e-92	-	6	49297367, 49297379, 49297396, 49297413, 49297447, 49297451, 49297517, 49297893	2441, 2429, 2412, 2395, 2361, 2357, 2291, 1961	0.13, 0.783, 0.731, 0.31, 0.118, 0.13, 0.109, 0.101	-, -, -, -, -, -, -, -	3, 6, 5, 3, 1, 2, 1, 1	4, 12, 17, 17, 34, 66, 330	dd_Smed_v6_87_0_1	2537					4167.86	-0.347937	0.0817058
SMEST065858001.1	chr1	15	7047100	1009	0.994	5.09311e-91	-	6	7047059, 7047100, 7047114, 7047118, 7047131, 7047135, 7047157, 7047175, 7047208, 7047242, 7047291, 7047346, 7047379, 7047394, 7057164	1050, 1009, 995, 991, 978, 974, 952, 934, 901, 867, 818, 763, 730, 715, 446	0.73, 0.994, 0.39, 0.191, 0.173, 0.569, 0.227, 0.783, 0.282, 0.385, 0.143, 0.52, 0.421, 0.155, 0.333	-, -, -, -, -, -, -, -, -, -, -, -, -, -, -	6, 6, 5, 3, 3, 6, 4, 6, 2, 3, 1, 4, 5, 1, 1	4, 4, 13, 14, 15, 18, 22, 33, 33, 34, 41, 49, 55, 269	dd_Smed_v6_944_0_1	1136	ethylmalonic encephalopathy 1 (ETHE1)	uc002owp.3	3e-93	Human	549.45	-1.27195	3.76449e-20
SMEST051721001.1	chr2	12	22986110	1354	0.994	7.78903e-87	+	6	22985264, 22985291, 22985398, 22985546, 22985985, 22986015, 22986036, 22986080, 22986094, 22986100, 22986110, 22986171	548, 575, 682, 830, 1229, 1259, 1280, 1324, 1338, 1344, 1354, 1415	0.142, 0.505, 0.118, 0.2, 0.125, 0.149, 0.141, 0.906, 0.106, 0.102, 0.994, 0.118	+, +, +, +, +, +, +, +, +, +, +, +	1, 6, 1, 1, 1, 1, 3, 6, 1, 2, 6, 1	6, 10, 14, 21, 27, 30, 44, 61, 107, 148, 399	dd_Smed_v6_703_0_1	1470	deoxyhypusine hydroxylase/monooxygenase (DOHH)	uc010xhl.2	6e-70	Human	948.619	-0.575355	1.44978e-05
SMEST080788001.1	chr1	20	126034499	1640	0.994	8.58381e-86	-	6	126034458, 126034468, 126034482, 126034489, 126034499, 126034641, 126034671, 126034684, 126034768, 126034959, 126035095, 126035169, 126035213, 126035256, 126037026, 126037045, 126037047, 126037056, 126037078, 126037091	1681, 1671, 1657, 1650, 1640, 1498, 1468, 1455, 1371, 1180, 1044, 970, 926, 883, 440, 421, 419, 410, 388, 375	0.279, 0.983, 0.224, 0.801, 0.994, 0.268, 0.188, 0.168, 0.127, 0.153, 0.183, 0.754, 0.603, 0.14, 0.184, 0.329, 0.169, 0.596, 0.205, 0.28	-, -, -, -, -, -, -, -, -, -, -, -, -, -, -, -, -, -, -, -	3, 6, 3, 6, 6, 3, 3, 3, 1, 1, 1, 6, 5, 1, 1, 3, 1, 6, 3, 3	2, 7, 9, 10, 10, 13, 13, 14, 19, 22, 30, 43, 44, 74, 84, 136, 142, 191, 443	dd_Smed_v6_692_0_1	1718					1841.72	-0.353674	0.00248116
SMEST058066001.1	chr2	5	169143349	714	0.601	3.73206e-85	+	6	169143286, 169143310, 169143349, 169143396, 169143436	651, 675, 714, 761, 801	0.557, 0.123, 0.601, 0.384, 0.138	+, +, +, +, +	6, 3, 6, 6, 2	24, 39, 40, 47	dd_Smed_v6_52_0_1	1146	Smed00968_V2 Y box protein-1	JX010521.1	0	Smed	7635.44	-0.0527149	0.811353
SMEST055237001.1	chr1	3	257867918	1805	0.994	2.85413e-84	+	2	257867918, 257867920, 257872142	1805, 1807, 3038	0.994, 0.994, 0.615	+, +, +	2, 2, 2	2, 1231	dd_Smed_v6_12246_0_1	4164	SEC24 family, member A (S. cerevisiae) (SEC24A)	uc011cxu.2	2e-145	Human	165.014	0.616023	0.0142952
SMEST015282001.1	chr1	11	21110030	1118	1	3.72251e-81	-	6	21109946, 21109950, 21109973, 21110007, 21110015, 21110030, 21115454, 21115528, 21119876, 21120052, 21120070	1202, 1198, 1175, 1141, 1133, 1118, 843, 769, 569, 393, 375	0.443, 0.708, 0.983, 0.417, 0.994, 1, 0.143, 0.124, 0.159, 0.261, 0.103	-, -, -, -, -, -, -, -, -, -, -	4, 6, 6, 4, 6, 6, 1, 1, 1, 3, 1	4, 8, 15, 18, 23, 34, 74, 176, 200, 275	dd_Smed_v6_751_0_1	1228	protein phosphatase 1, catalytic subunit, beta isozyme (PPP1CB)	uc002rmh.3	0	Human	1073.53	0.255306	0.0986077
SMEST049924001.1	chr2	7	11253792	500	0.951	6.95187e-80	+	6	11253733, 11253737, 11253743, 11253755, 11253770, 11253792, 11253820	441, 445, 451, 463, 478, 500, 528	0.186, 0.125, 0.274, 0.135, 0.655, 0.951, 0.885	+, +, +, +, +, +, +	1, 1, 4, 1, 4, 6, 6	4, 6, 12, 15, 22, 28	dd_Smed_v6_736_0_1	586					626.769	-0.938058	2.86844e-12
SMEST037949001.1	chr1	9	79659918	1537	0.992	1.14896e-77	-	6	79659871, 79659896, 79659905, 79659918, 79659961, 79659977, 79660205, 79660421, 79661072	1584, 1559, 1550, 1537, 1494, 1478, 1298, 1082, 524	0.137, 0.326, 0.48, 0.992, 0.169, 0.691, 0.111, 0.121, 0.125	-, -, -, -, -, -, -, -, -	2, 6, 6, 6, 5, 6, 1, 1, 2	9, 13, 16, 25, 43, 180, 216, 558	dd_Smed_v6_316_0_1	1654	GTPase activating protein (SH3 domain) binding protein 1 (G3BP1)	uc003lum.3	1e-22	Human	0
SMEST023205001.1	chr4	3	43767221	473	0.969	1.5075e-77	-	6	43767221, 43767243, 43767247	473, 451, 447	0.969, 0.199, 0.402	-, -, -	6, 4, 4	4, 22	dd_Smed_v6_567_0_1	550	cytochrome b5 type A (microsomal) (CYB5A)	uc002lli.3	3e-29	Human	767.379	-0.693888	3.41074e-07
SMEST023063001.1	chr4	8	38146757	799	0.993	2.70144e-77	-	6	38146697, 38146724, 38146738, 38146744, 38146757, 38146769, 38146774, 38146835	859, 832, 818, 812, 799, 787, 782, 721	0.557, 0.534, 0.5, 0.248, 0.993, 0.964, 0.126, 0.118	-, -, -, -, -, -, -, -	3, 5, 3, 3, 6, 6, 1, 1	5, 6, 12, 13, 14, 27, 61	dd_Smed_v6_1251_0_1	923	four and a half LIM domains 3 (FHL3)	uc001ccm.3	1e-17	Human	521.28	-0.586818	8.21284e-05
SMEST007739001.1	chr2	12	98281221	1740	1	1.02815e-76	+	6	98279741, 98280214, 98281016, 98281079, 98281113, 98281120, 98281146, 98281183, 98281188, 98281205, 98281212, 98281221	635, 965, 1535, 1598, 1632, 1639, 1665, 1702, 1707, 1724, 1731, 1740	0.111, 0.455, 0.28, 0.11, 0.14, 0.11, 0.497, 0.211, 0.109, 0.18, 0.328, 1	+, +, +, +, +, +, +, +, +, +, +, +	1, 1, 5, 1, 1, 1, 6, 4, 2, 3, 6, 6	5, 7, 7, 9, 17, 26, 34, 37, 63, 330, 570	dd_Smed_v6_375_0_1	1824	RAB28, member RAS oncogene family (RAB28)	uc003gmu.2	5e-57	Human	2145.71	-0.75072	0.171498
SMEST068863001.1	chr2	7	259390876	812	0.992	1.90164e-76	+	6	259379399, 259390828, 259390836, 259390846, 259390876, 259390896, 259390917	346, 764, 772, 782, 812, 832, 853	0.122, 0.242, 0.876, 0.816, 0.992, 0.617, 0.24	+, +, +, +, +, +, +	1, 3, 6, 6, 6, 6, 1	8, 10, 20, 21, 30, 418	dd_Smed_v6_491_0_1	861	RAB7A, member RAS oncogene family (RAB7A)	uc003eks.1	2e-115	Human	940.289	-0.713649	5.1585e-08
SMEST051516001.1	chr2	25	21180279	1150	0.854	2.00609e-76	+	6	21179221, 21179282, 21179339, 21179421, 21179592, 21179621, 21179684, 21179865, 21179934, 21180188, 21180210, 21180248, 21180260, 21180279, 21180309, 21180354, 21180413, 21180419, 21180449, 21180472, 21180482, 21180549, 21180556, 21180596, 21180640	92, 153, 210, 292, 463, 492, 555, 736, 805, 1059, 1081, 1119, 1131, 1150, 1180, 1225, 1284, 1290, 1320, 1343, 1353, 1420, 1427, 1467, 1511	0.166, 0.179, 0.123, 0.504, 0.112, 0.289, 0.231, 0.26, 0.355, 0.171, 0.66, 0.275, 0.203, 0.854, 0.292, 0.181, 0.311, 0.161, 0.234, 0.181, 0.338, 0.229, 0.282, 0.565, 0.647	+, +, +, +, +, +, +, +, +, +, +, +, +, +, +, +, +, +, +, +, +, +, +, +, +	3, 3, 1, 5, 1, 3, 2, 4, 5, 4, 6, 4, 3, 6, 3, 3, 4, 4, 3, 3, 4, 1, 3, 4, 3	6, 7, 10, 12, 19, 22, 23, 29, 30, 30, 38, 40, 44, 45, 57, 59, 61, 63, 67, 69, 82, 171, 181, 254	dd_Smed_v6_413_0_1	1797	porcupine-like protein (Porcn-a)	EU130791.1	0	Smed	2038.56	-0.464237	7.56198e-06
SMEST026649001.1	chr3	11	95211762	4759	1	6.11983e-76	+	6	95198688, 95200517, 95201273, 95201597, 95208485, 95211748, 95211762, 95211784, 95211794, 95211822, 95211838	87, 683, 1302, 1626, 4324, 4745, 4759, 4781, 4791, 4819, 4835	0.541, 0.417, 0.333, 0.261, 0.123, 0.769, 1, 0.504, 0.992, 0.224, 0.293	+, +, +, +, +, +, +, +, +, +, +	6, 1, 1, 1, 1, 6, 6, 6, 6, 4, 6	10, 14, 16, 22, 28, 324, 421, 596, 619, 2698	dd_Smed_v6_649_0_1	4911	collagen, type II, alpha 1 (COL2A1)	uc001rqv.3	1e-36	Human	4353.3	-0.35349	0.00360967
SMEST064161001.1	chr2	10	33011214	737	1	7.80829e-76	-	6	33011061, 33011122, 33011178, 33011190, 33011208, 33011214, 33011225, 33011234, 33011269, 33011282	890, 829, 773, 761, 743, 737, 726, 717, 682, 669	0.353, 0.224, 0.214, 0.15, 0.738, 1, 0.38, 0.86, 0.144, 0.198	-, -, -, -, -, -, -, -, -, -	3, 3, 3, 3, 6, 6, 3, 6, 1, 3	6, 9, 11, 12, 13, 18, 35, 56, 61	dd_Smed_v6_698_0_1	954	cell division cycle 42 (CDC42)	uc001bfp.3	1e-110	Human	1001.68	-0.0783865	0.75292
SMEST008737001.1	chr2	19	202444996	2594	1	7.16568e-75	-	6	202444971, 202444996, 202445012, 202445015, 202445034, 202445041, 202445054, 202445059, 202445072, 202445116, 202455033, 202455037, 202456798, 202456894, 202459477, 202464362, 202464586, 202467509, 202467662	2619, 2594, 2578, 2575, 2556, 2549, 2536, 2531, 2518, 2474, 1614, 1610, 1494, 1451, 1197, 818, 644, 437, 337	0.794, 1, 0.207, 0.613, 0.149, 0.994, 0.362, 0.963, 0.257, 0.218, 0.163, 0.273, 0.132, 0.189, 0.195, 0.17, 0.154, 0.132, 0.216	-, -, -, -, -, -, -, -, -, -, -, -, -, -, -, -, -, -, -	6, 6, 3, 6, 2, 6, 5, 6, 3, 3, 1, 1, 1, 1, 1, 1, 1, 1, 2	3, 4, 5, 7, 13, 13, 16, 19, 25, 43, 44, 100, 116, 174, 207, 254, 379, 860	dd_Smed_v6_540_0_1	2650					2266.56	0.101984	0.658208
SMEST023846001.1	chr1	6	154392349	1695	0.949	1.26855e-74	+	6	154391912, 154392340, 154392349, 154392361, 154392374, 154392390	1317, 1686, 1695, 1707, 1720, 1736	0.108, 0.618, 0.949, 0.177, 0.931, 0.634	+, +, +, +, +, +	1, 6, 6, 2, 6, 6	9, 12, 13, 16, 369	dd_Smed_v6_477_0_1	1766	placenta-specific 8 (PLAC8)	uc003hod.2	9e-08	Human	1351.76	-0.346423	0.0156552
SMEST022928001.1	chr4	6	41044512	1646	0.95	1.21523e-71	+	6	41043803, 41044434, 41044456, 41044489, 41044507, 41044512	937, 1568, 1590, 1623, 1641, 1646	0.137, 0.106, 0.141, 0.255, 0.106, 0.95	+, +, +, +, +, +	2, 1, 1, 5, 1, 6	5, 18, 22, 33, 631	dd_Smed_v6_471_0_1	1772	tubulin, beta 4B class IVb (TUBB4B)	uc004cmh.1	3e-91	Human	7568.03	-0.1687	0.198451
SMEST040216001.1	chr2	4	54930137	766	0.803	4.95782e-71	+	6	54929992, 54930127, 54930137, 54930171	621, 756, 766, 800	0.101, 0.341, 0.803, 0.186	+, +, +, +	1, 6, 6, 3	10, 34, 135	dd_Smed_v6_189_0_1	916	ribosomal protein L21 (RPL21)	uc001ura.3	6e-70	Human	3235.44	-0.179028	0.210784
SMEST030431001.1	chr1	12	269444178	876	1	1.06467e-70	+	6	269444108, 269444122, 269444126, 269444135, 269444172, 269444178, 269444185, 269444189, 269444190, 269444275, 269444284, 269444293	806, 820, 824, 833, 870, 876, 883, 887, 888, 973, 982, 991	0.56, 0.981, 0.262, 0.116, 0.215, 1, 0.381, 0.129, 0.282, 0.193, 0.2, 0.806	+, +, +, +, +, +, +, +, +, +, +, +	3, 6, 2, 1, 3, 6, 6, 1, 5, 4, 2, 6	1, 4, 4, 6, 7, 9, 9, 9, 14, 37, 85	dd_Smed_v6_2046_0_1	1024	methylmalonic aciduria (cobalamin deficiency) cblD type, with homocystinuria (MMADHC)	uc002txc.3	3e-39	Human	381.284	-0.167745	0.529292
SMEST078349001.1	chr4	17	20332752	1176	1	9.26639e-70	-	6	20332681, 20332752, 20332774, 20332792, 20332818, 20332830, 20332859, 20332871, 20332908, 20333113, 20333150, 20333174, 20333182, 20333188, 20358133, 20358213, 20358303	1247, 1176, 1154, 1136, 1110, 1098, 1069, 1057, 1020, 815, 778, 754, 746, 740, 463, 383, 293	0.944, 1, 0.162, 0.477, 0.448, 0.138, 0.679, 1, 0.28, 0.833, 0.382, 0.788, 0.28, 0.429, 0.261, 0.412, 0.5	-, -, -, -, -, -, -, -, -, -, -, -, -, -, -, -, -	6, 6, 1, 6, 6, 1, 6, 6, 1, 6, 6, 6, 2, 4, 1, 4, 4	6, 8, 12, 12, 18, 22, 24, 26, 29, 37, 37, 71, 80, 90, 205, 277	dd_Smed_v6_1526_0_1	1476	protein phosphatase 1, regulatory subunit 3B (PPP1R3B)	uc022arp.1	5e-17	Human	633.088	0.340095	0.0397317
SMEST071344001.1	chr1	9	281448627	861	1	9.26639e-70	-	6	281448627, 281448647, 281448663, 281448690, 281448728, 281448769, 281448838, 281448902, 281449039	861, 841, 825, 798, 760, 719, 650, 586, 449	1, 0.732, 0.995, 0.56, 0.103, 0.121, 0.116, 0.113, 0.111	-, -, -, -, -, -, -, -, -	6, 5, 6, 5, 1, 3, 1, 2, 1	16, 20, 27, 38, 41, 64, 69, 137	dd_Smed_v6_245_0_1	935					1404.56	-0.68723	1.68838e-05
SMEST033349002.1	chr1	26	244995172	2189	0.826	4.64808e-69	-	6	244995113, 244995141, 244995165, 244995172, 244995177, 244995192, 244995259, 244995286, 244995376, 244995395, 244995445, 244995447, 244995450, 244995518, 244995537, 244995580, 244995611, 244995615, 244995671, 244997375, 244997377, 244997691, 244997819, 244997958, 244997990, 244998469	2248, 2220, 2196, 2189, 2184, 2169, 2102, 2075, 1985, 1966, 1916, 1914, 1911, 1843, 1824, 1781, 1750, 1746, 1690, 1167, 1165, 851, 723, 584, 552, 120	0.266, 0.244, 0.677, 0.826, 0.231, 0.186, 0.709, 0.372, 0.232, 0.387, 0.132, 0.161, 0.118, 0.167, 0.205, 0.12, 0.23, 0.112, 0.118, 0.111, 0.14, 0.111, 0.191, 0.105, 0.226, 0.206	-, -, -, -, -, -, -, -, -, -, -, -, -, -, -, -, -, -, -, -, -, -, -, -, -, -	4, 3, 6, 6, 4, 3, 6, 4, 3, 3, 1, 1, 1, 1, 1, 1, 4, 1, 1, 1, 1, 1, 1, 1, 1, 1	2, 2, 3, 4, 5, 7, 15, 19, 19, 24, 27, 28, 31, 32, 43, 50, 56, 67, 68, 90, 128, 139, 314, 432, 523	dd_Smed_v6_594_0_1	2303	DEAD (Asp-Glu-Ala-Asp) box helicase 5 (DDX5)	uc010deh.2	2e-159	Human	3374.88	0.185009	0.157197
SMEST034594001.1	chr1	11	67622071	1467	0.986	1.56588e-68	+	6	67617713, 67620296, 67622035, 67622038, 67622063, 67622071, 67622090, 67622141, 67622187, 67622229, 67622254	214, 700, 1431, 1434, 1459, 1467, 1486, 1537, 1583, 1625, 1650	0.174, 0.138, 0.323, 0.17, 0.21, 0.986, 0.722, 0.175, 0.456, 0.176, 0.769	+, +, +, +, +, +, +, +, +, +, +	1, 1, 6, 1, 3, 6, 6, 3, 6, 1, 5	3, 8, 19, 25, 25, 42, 46, 51, 486, 731	dd_Smed_v6_476_0_1	1793	GDP dissociation inhibitor 2 (GDI2)	uc001iil.4	0	Human	2757.95	0.19836	0.193114
SMEST067492001.1	chr1	5	101999877	679	0.849	2.37002e-68	+	6	101999195, 101999837, 101999877, 101999885, 101999889	349, 639, 679, 687, 691	0.135, 0.189, 0.849, 0.134, 0.125	+, +, +, +, +	1, 3, 6, 3, 2	4, 8, 40, 290	dd_Smed_v6_348_0_1	762	peptidylprolyl isomerase C (cyclophilin C) (PPIC)	uc003kth.3	9e-47	Human	2865.89	-0.569779	5.14323e-05
SMEST077782001.1	chr3	11	11974850	5297	1	5.01757e-68	+	6	11948266, 11949642, 11949694, 11961807, 11961808, 11962684, 11966704, 11974775, 11974781, 11974850, 11974880	424, 764, 816, 2510, 2511, 3211, 3938, 5222, 5228, 5297, 5327	0.216, 0.318, 0.14, 0.333, 0.333, 0.333, 0.308, 0.894, 0.488, 1, 0.516	+, +, +, +, +, +, +, +, +, +, +	2, 1, 1, 1, 1, 1, 1, 6, 5, 6, 6	1, 6, 30, 52, 69, 340, 700, 727, 1284, 1694	dd_Smed_v6_701_0_1	5582	collagen, type XXIV, alpha 1 (COL24A1)	uc001dli.3	1e-33	Human	3157.65	-0.618484	9.31271e-10
SMEST061417001.1	chr3	18	28996397	2586	1	6.65106e-66	-	6	28996227, 28996281, 28996304, 28996332, 28996346, 28996351, 28996356, 28996363, 28996373, 28996386, 28996397, 28996443, 28996445, 28997841, 28998188, 28998474, 28998668, 28998831	2756, 2702, 2679, 2651, 2637, 2632, 2627, 2620, 2610, 2597, 2586, 2540, 2538, 1890, 1543, 1257, 1063, 900	0.163, 0.208, 0.418, 0.963, 0.965, 0.71, 0.913, 0.413, 0.186, 0.737, 1, 0.411, 0.182, 0.148, 0.241, 0.138, 0.133, 0.184	-, -, -, -, -, -, -, -, -, -, -, -, -, -, -, -, -, -	2, 2, 6, 6, 6, 6, 6, 5, 4, 6, 6, 6, 1, 1, 1, 1, 1, 1	2, 5, 5, 7, 10, 11, 13, 14, 23, 28, 46, 54, 163, 194, 286, 347, 648	dd_Smed_v6_1532_0_1	2808	phosphorylase, glycogen, muscle (PYGM)	uc001oax.4	0	Human	1809.11	-0.219183	0.705222
SMEST037119003.1	chr4	5	50392101	359	1	4.60389e-65	-	2	50392101, 50392103, 50392106, 50392108, 50392109	359, 357, 354, 352, 351	1, 1, 1, 1, 1	-, -, -, -, -	2, 2, 2, 2, 2	1, 2, 2, 3	dd_Smed_v6_12706_0_1	2745	fibroblast growth factor receptor 4 (FGFR4)	uc003mfo.3	2e-18	Human	0
SMEST075230001.1	chr2	13	210662381	3242	1	9.61323e-65	-	6	210662340, 210662358, 210662364, 210662381, 210662400, 210662412, 210662420, 210662670, 210680021, 210692261, 210692289, 210692343, 210692826	3283, 3265, 3259, 3242, 3223, 3211, 3203, 3019, 1861, 885, 857, 803, 414	0.133, 0.839, 0.845, 1, 0.231, 0.632, 1, 0.112, 0.145, 0.19, 0.236, 0.336, 0.157	-, -, -, -, -, -, -, -, -, -, -, -, -	2, 6, 6, 6, 4, 6, 6, 1, 1, 2, 4, 5, 1	6, 8, 12, 17, 18, 19, 28, 54, 184, 389, 976, 1158	dd_Smed_v6_351_0_1	3360	protease, serine, 12 (neurotrypsin, motopsin) (PRSS12)	uc003ica.2	2e-33	Human	5163.41	0.227268	0.0858887
SMEST061897001.1	chr3	4	79877766	906	0.978	1.30436e-64	-	6	79877717, 79877747, 79877766, 79877804	955, 925, 906, 868	0.214, 0.106, 0.978, 0.147	-, -, -, -	3, 1, 6, 1	19, 30, 38	dd_Smed_v6_699_0_1	1051	adenylate kinase 3 (AK3)	uc003ziq.2	2e-76	Human	866.204	-0.426851	0.00153565
SMEST048111001.1	chr3	11	53120307	766	0.911	2.72956e-64	-	6	53120224, 53120234, 53120237, 53120270, 53120307, 53120319, 53120337, 53120385, 53120394, 53120407, 53120439	849, 839, 836, 803, 766, 754, 736, 688, 679, 666, 634	0.5, 0.276, 0.149, 0.143, 0.911, 0.159, 0.75, 0.135, 0.735, 0.121, 0.226	-, -, -, -, -, -, -, -, -, -, -	5, 4, 2, 2, 6, 3, 6, 3, 6, 1, 4	3, 9, 10, 12, 13, 18, 32, 33, 37, 48	dd_Smed_v6_415_0_1	874	X-box binding protein 1 (XBP1)	uc021wnp.1	2e-11	Human	1305.2	-0.620307	1.989e-06
SMEST057324001.1	chr2	11	68991992	957	0.888	3.00286e-64	-	6	68991992, 68992000, 68992011, 68992017, 68992030, 68992090, 68992155, 68992159, 68992219, 68992589, 68992609	957, 949, 938, 932, 919, 859, 794, 790, 730, 360, 340	0.888, 0.833, 0.167, 0.26, 0.316, 0.182, 0.286, 0.132, 0.157, 0.109, 0.126	-, -, -, -, -, -, -, -, -, -, -	6, 6, 3, 4, 6, 2, 5, 1, 1, 1, 1	4, 6, 8, 11, 13, 20, 60, 60, 65, 370	dd_Smed_v6_458_0_1	1003		uc001ugw.3	6e-51	Human	1850.34	-0.24379	0.112465
SMEST062602001.1	chr4	3	12289744	1958	0.972	5.51765e-64	+	6	12289744, 12289757, 12289783	1958, 1971, 1997	0.972, 0.107, 0.216	+, +, +	6, 1, 2	13, 26	dd_Smed_v6_48218_0_1	2122					614.543	0.114767	0.686399
SMEST026862001.1	chr3	5	93587959	1075	0.737	8.15519e-64	-	6	93587944, 93587959, 93588025, 93588136, 93588219	1090, 1075, 1009, 898, 815	0.118, 0.737, 0.102, 0.109, 0.155	-, -, -, -, -	1, 6, 1, 1, 2	15, 66, 83, 111	dd_Smed_v6_206_0_1	1144	eukaryotic translation elongation factor 1 beta 2 (EEF1B2)	uc002vbh.1	4e-71	Human	1957.2	-0.314139	0.0372987
SMEST003007001.1	chr2	14	49073835	1442	0.708	9.29333e-64	+	6	49072286, 49072540, 49073084, 49073123, 49073157, 49073196, 49073229, 49073350, 49073527, 49073613, 49073835, 49073873, 49073901, 49073923	64, 197, 691, 730, 764, 803, 836, 957, 1134, 1220, 1442, 1480, 1508, 1530	0.189, 0.235, 0.102, 0.126, 0.116, 0.252, 0.294, 0.193, 0.198, 0.174, 0.708, 0.583, 0.231, 0.396	+, +, +, +, +, +, +, +, +, +, +, +, +, +	1, 4, 1, 1, 2, 6, 6, 2, 3, 3, 6, 6, 3, 5	22, 28, 33, 34, 38, 39, 39, 86, 121, 133, 177, 222, 494	dd_Smed_v6_282_0_1	1546	Sec61 alpha 2 subunit (S. cerevisiae) (SEC61A2)	uc001ile.2	0	Human	5255.1	0.0583043	0.805566
SMEST074171001.1	chr2	12	131585025	1496	0.992	1.38722e-63	-	6	131584962, 131584979, 131584984, 131584989, 131585025, 131585068, 131585080, 131585088, 131585094, 131585134, 131585207, 131585273	1559, 1542, 1537, 1532, 1496, 1453, 1441, 1433, 1427, 1387, 1314, 1248	0.982, 0.16, 0.861, 0.519, 0.992, 0.103, 0.385, 0.348, 0.875, 0.846, 0.368, 0.205	-, -, -, -, -, -, -, -, -, -, -, -	6, 2, 6, 6, 6, 1, 6, 6, 6, 6, 1, 1	5, 5, 6, 8, 12, 17, 36, 40, 43, 66, 73	dd_Smed_v6_1725_0_1	1625					537.8	0.0439566	0.896539
SMEST056926001.1	chr2	4	65544893	822	0.901	2.78556e-63	-	6	65544893, 65544902, 65544908, 65544932	822, 813, 807, 783	0.901, 0.456, 0.753, 0.857	-, -, -, -	6, 5, 6, 6	6, 9, 24	dd_Smed_v6_270_0_1	1667					2019.07	-0.139606	0.493986
SMEST033716001.1	chr1	8	249311031	589	1	1.6167e-62	+	6	249310947, 249311005, 249311017, 249311031, 249311036, 249311055, 249311078, 249311170	505, 563, 575, 589, 594, 613, 636, 728	0.294, 0.76, 0.667, 1, 0.389, 0.195, 1, 1	+, +, +, +, +, +, +, +	2, 5, 6, 6, 3, 2, 5, 2	5, 12, 14, 19, 23, 58, 92	dd_Smed_v6_1441_0_1	881	GABA(A) receptor-associated protein-like 2 (GABARAPL2)	uc002fen.3	6e-49	Human	302.304	-0.341561	0.152436
SMEST016909001.1	chr4	13	7278672	3107	0.976	6.04641e-62	-	6	7278564, 7278586, 7278599, 7278609, 7278624, 7278637, 7278660, 7278672, 7278690, 7279388, 7280687, 7286449, 7286474	3215, 3193, 3180, 3170, 3155, 3142, 3119, 3107, 3089, 2750, 1671, 343, 318	0.188, 0.533, 0.194, 0.154, 0.948, 0.338, 0.837, 0.976, 0.522, 0.261, 0.258, 0.154, 0.231	-, -, -, -, -, -, -, -, -, -, -, -, -	3, 6, 6, 2, 6, 6, 6, 6, 4, 1, 1, 3, 1	10, 12, 13, 13, 15, 18, 22, 23, 25, 339, 1079, 1328	dd_Smed_v6_249_0_1	3272	myosin, heavy chain 7, cardiac muscle, beta (MYH7)	uc001wjx.3	2e-100	Human	5310.86	-0.696784	5.97616e-07
SMEST064169001.1	chr2	3	31276771	503	0.817	9.17008e-62	-	6	31276771, 31276776, 31276806	503, 498, 468	0.817, 0.327, 0.17	-, -, -	6, 6, 3	5, 30	dd_Smed_v6_153_0_1	603	ubiquitin-conjugating enzyme E2D 2 (UBE2D2)	uc003ler.3	1e-88	Human	4647.98	0.0402814	0.878733
SMEST070321001.1	chr1	6	13550552	644	0.983	4.25239e-61	+	6	13548745, 13549128, 13549150, 13550552, 13550573, 13550576	166, 504, 526, 644, 665, 668	0.12, 0.242, 0.211, 0.983, 0.214, 0.461	+, +, +, +, +, +	1, 1, 2, 6, 6, 6	3, 21, 22, 118, 338	dd_Smed_v6_641_0_1	701	ADP-ribosylation factor 5 (ARF5)	uc003vmb.2	4e-102	Human	0
SMEST017249001.1	chr4	7	480144	885	1	5.50444e-61	+	6	475330, 477549, 477583, 480097, 480112, 480127, 480144	177, 569, 603, 838, 853, 868, 885	0.135, 0.175, 0.145, 0.628, 0.272, 0.936, 1	+, +, +, +, +, +, +	1, 1, 1, 6, 3, 6, 6	15, 15, 17, 34, 235, 392	dd_Smed_v6_311_0_1	936	mitogen-activated protein kinase kinase kinase 2 (MAP3K2)	uc002toj.2	1e-27	Human	0
SMEST008070001.1	chr2	22	150002530	2469	1	8.44368e-61	+	6	149991684, 149991759, 149991866, 149992015, 149992018, 149992192, 149992285, 149992297, 149997193, 150002199, 150002437, 150002492, 150002506, 150002510, 150002516, 150002530, 150002535, 150002552, 150002571, 150002577, 150002590, 150002620	566, 641, 748, 897, 900, 1074, 1167, 1179, 1862, 2138, 2376, 2431, 2445, 2449, 2455, 2469, 2474, 2491, 2510, 2516, 2529, 2559	0.125, 0.164, 0.385, 0.303, 0.533, 0.455, 0.229, 0.145, 0.121, 0.292, 0.241, 0.846, 0.828, 0.466, 0.19, 1, 0.204, 0.469, 0.797, 0.806, 0.101, 0.803	+, +, +, +, +, +, +, +, +, +, +, +, +, +, +, +, +, +, +, +, +, +	1, 1, 1, 2, 6, 5, 1, 1, 1, 1, 2, 6, 6, 6, 4, 6, 1, 6, 6, 6, 1, 6	3, 4, 5, 6, 6, 12, 13, 14, 14, 17, 19, 30, 55, 75, 93, 107, 149, 174, 238, 276, 683	dd_Smed_v6_1566_0_1	2648	prohormone convertase 2	BK007043.1	0	Smed	1401.72	0.566157	5.39775e-06
SMEST052432001.1	chr2	14	231450360	2740	0.991	1.14231e-60	-	6	231450360, 231450371, 231450388, 231450390, 231450437, 231450450, 231459789, 231459792, 231466788, 231466878, 231466928, 231467061, 231467261, 231467305	2740, 2729, 2712, 2710, 2663, 2650, 2432, 2429, 1947, 1857, 1807, 1674, 1522, 1478	0.991, 0.915, 0.105, 0.891, 0.239, 0.228, 0.107, 0.113, 0.117, 0.101, 0.132, 0.134, 0.106, 0.135	-, -, -, -, -, -, -, -, -, -, -, -, -, -	6, 6, 1, 6, 6, 4, 1, 1, 1, 1, 1, 1, 1, 1	2, 3, 11, 13, 17, 44, 47, 50, 90, 133, 152, 218, 482	dd_Smed_v6_335_0_1	2784	citrate synthase (CS)	uc001sks.1	0	Human	3258.83	-0.125305	0.56192
SMEST024114001.1	chr1	11	283032887	1433	1	1.56227e-59	-	6	283032674, 283032721, 283032732, 283032743, 283032792, 283032850, 283032868, 283032887, 283032896, 283032906, 283044554	1646, 1599, 1588, 1577, 1528, 1470, 1452, 1433, 1424, 1414, 1176	0.231, 0.56, 0.176, 0.877, 0.16, 0.289, 1, 1, 0.152, 0.203, 0.25	-, -, -, -, -, -, -, -, -, -, -	1, 5, 2, 6, 3, 4, 6, 6, 2, 3, 1	9, 10, 11, 11, 18, 19, 47, 49, 58, 238	dd_Smed_v6_927_1_1	1700	flotillin-2	KF730693.1	0	Smed	794.041	-0.00707082	0.983983
SMEST048830001.1	chr2	6	261922426	676	0.569	7.33979e-59	+	6	261921964, 261922126, 261922136, 261922137, 261922426, 261923849	256, 418, 428, 429, 676, 2099	0.119, 0.106, 0.117, 0.127, 0.569, 0.333	+, +, +, +, +, +	1, 1, 1, 1, 6, 1	1, 10, 162, 247, 1423	dd_Smed_v6_121_0_1	2169	ribosomal protein S27a (RPS27A)	uc021vhs.1	1e-59	Human	3664.3	-0.0340155	0.89614
SMEST049154001.1	chr2	8	266189344	1401	0.975	1.63563e-58	+	6	266186321, 266187022, 266187894, 266187902, 266189220, 266189338, 266189344, 266189362	247, 771, 1122, 1130, 1277, 1395, 1401, 1419	0.219, 0.127, 0.118, 0.109, 0.2, 0.242, 0.975, 0.705	+, +, +, +, +, +, +, +	1, 1, 1, 1, 1, 3, 6, 6	6, 8, 18, 118, 147, 351, 524	dd_Smed_v6_449_0_1	1467	isocitrate dehydrogenase 2 (NADP+), mitochondrial (IDH2)	uc002box.3	0	Human	2923.75	-0.047547	0.851639
SMEST021482001.1	chr2	14	228336460	1119	0.99	2.31834e-58	+	6	228336013, 228336243, 228336333, 228336370, 228336403, 228336415, 228336460, 228336469, 228336507, 228336517, 228336521, 228336523, 228336566, 228336585	721, 902, 992, 1029, 1062, 1074, 1119, 1128, 1166, 1176, 1180, 1182, 1225, 1244	0.109, 0.121, 0.157, 0.355, 0.244, 0.215, 0.99, 0.893, 0.17, 0.625, 0.139, 0.162, 0.133, 0.718	+, +, +, +, +, +, +, +, +, +, +, +, +, +	1, 1, 1, 4, 2, 3, 6, 6, 1, 5, 1, 1, 1, 6	2, 4, 9, 10, 12, 19, 33, 37, 38, 43, 45, 90, 181	dd_Smed_v6_730_0_1	1325	Rho GDP dissociation inhibitor (GDI) alpha (ARHGDIA)	uc002kbq.3	9e-53	Human	1523.84	-0.236825	0.174357
SMEST035923001.1	chr4	3	7842218	565	0.991	1.99962e-57	-	2	7842216, 7842218, 7842221	567, 565, 562	0.982, 0.991, 0.991	-, -, -	2, 2, 2	2, 3	dd_Smed_v6_14257_0_1	1286	fibroblast growth factor (acidic) intracellular binding protein (FIBP)	uc001oge.3	3e-55	Human	0
SMEST079482001.1	chr2	4	14193643	1111	0.746	2.80264e-57	-	6	14193643, 14193709, 14194379, 14194562	1111, 1045, 511, 328	0.746, 0.108, 0.126, 0.121	-, -, -, -	6, 1, 1, 1	66, 183, 534	dd_Smed_v6_161_0_1	1154	ribosomal protein, large, P0 (RPLP0)	uc001txq.3	1e-84	Human	5316.07	-0.21281	0.0854944
SMEST063435001.1	chr3	8	58917961	864	1	4.70918e-57	+	6	58917931, 58917939, 58917944, 58917948, 58917954, 58917957, 58917961, 58917972	834, 842, 847, 851, 857, 860, 864, 875	0.359, 0.693, 0.51, 0.388, 0.988, 0.119, 1, 0.25	+, +, +, +, +, +, +, +	6, 6, 6, 5, 6, 1, 6, 4	3, 4, 4, 5, 6, 8, 11	dd_Smed_v6_389_0_1	911		uc009znz.3	3e-21	Human	1243.15	-0.182109	0.399395
SMEST035457001.1	chr3	21	121364216	5270	0.982	1.6832e-55	-	6	121364144, 121364155, 121364216, 121364222, 121364230, 121364233, 121364244, 121364247, 121364250, 121364253, 121364256, 121364262, 121364290, 121364306, 121364385, 121366540, 121367213, 121369978, 121373155, 121376443, 121380501	5342, 5331, 5270, 5264, 5256, 5253, 5242, 5239, 5236, 5233, 5230, 5224, 5196, 5180, 5101, 4444, 3771, 3185, 2577, 980, 576	0.963, 0.507, 0.982, 0.5, 0.19, 0.39, 0.304, 0.627, 0.143, 0.473, 0.224, 0.551, 0.918, 0.147, 0.161, 0.112, 0.176, 0.288, 0.117, 0.364, 0.261	-, -, -, -, -, -, -, -, -, -, -, -, -, -, -, -, -, -, -, -, -	6, 5, 6, 6, 3, 5, 5, 6, 1, 6, 4, 6, 6, 1, 1, 1, 1, 3, 1, 1, 1	3, 3, 3, 3, 3, 6, 6, 8, 11, 11, 16, 28, 61, 79, 404, 586, 608, 657, 673, 1597	dd_Smed_v6_59_0_1	5352	Smed00016_V2 clathrin heavy chain-1	JX010569.1	0	Smed	4640.1	0.215025	0.30497
SMEST017804001.1	chr1	3	205800864	744	0.622	1.06791e-54	-	3	205800853, 205800864, 205800867	755, 744, 741	0.406, 0.622, 0.213	-, -, -	3, 3, 3	3, 11	dd_Smed_v6_1_0_1	796	Smed01464_V2 hypothetical protein	JX010523.1	0	Smed	2756.1	-0.210348	0.270367
SMEST009447001.1	chr2	5	208816209	882	0.987	1.6075e-54	-	6	208816170, 208816177, 208816204, 208816209, 208819040	921, 914, 887, 882, 363	0.869, 0.553, 0.819, 0.987, 0.273	-, -, -, -, -	6, 6, 6, 6, 1	5, 7, 27, 519	dd_Smed_v6_1515_0_1	957	ubiquinol-cytochrome c reductase, Rieske iron-sulfur polypeptide 1 (UQCRFS1)	uc002nsd.2	3e-81	Human	739.067	0.0222523	0.947083
SMEST062284001.1	chr3	8	21828774	882	0.953	3.58376e-54	-	6	21828687, 21828744, 21828774, 21828825, 21828828, 21828847, 21828985, 21828993	969, 912, 882, 831, 828, 809, 671, 663	0.407, 0.147, 0.953, 0.178, 0.586, 0.109, 0.727, 0.476	-, -, -, -, -, -, -, -	3, 1, 6, 2, 6, 1, 3, 1	3, 8, 19, 30, 51, 57, 138	dd_Smed_v6_565_0_1	1025					0
SMEST052592001.1	chr2	6	230275646	1399	0.808	6.79624e-54	+	5	230274331, 230275193, 230275427, 230275621, 230275646, 230275678	184, 946, 1180, 1374, 1399, 1431	0.181, 0.273, 0.216, 0.136, 0.808, 0.237	+, +, +, +, +, +	3, 1, 1, 1, 5, 3	25, 32, 194, 234, 762	dd_Smed_v6_279_0_1	1483	Rapunzel	KP003814.1	0	Smed	1979.92	-0.74789	4.595e-11
SMEST014949001.1	chr3	4	112965098	1208	0.991	9.20784e-54	+	6	112961266, 112965075, 112965098, 112965154	884, 1185, 1208, 1264	0.184, 0.963, 0.991, 0.304	+, +, +, +	1, 6, 6, 1	23, 56, 301	dd_Smed_v6_580_0_1	1301	phosphatidylinositol transfer protein, alpha (PITPNA)	uc021tng.1	7e-105	Human	1036.44	-0.23541	0.135396
SMEST037707001.1	chr1	18	79168848	2818	1	2.29384e-53	+	6	79144034, 79144102, 79144253, 79144340, 79144488, 79151990, 79154782, 79168745, 79168785, 79168838, 79168848, 79168851, 79168867, 79168869, 79168875, 79168891, 79168904, 79168910	365, 433, 584, 671, 744, 1094, 1562, 2715, 2755, 2808, 2818, 2821, 2837, 2839, 2845, 2861, 2874, 2880	0.293, 0.25, 0.364, 0.364, 0.308, 0.364, 0.316, 0.385, 0.214, 0.649, 1, 0.81, 0.5, 0.462, 0.339, 1, 0.17, 0.275	+, +, +, +, +, +, +, +, +, +, +, +, +, +, +, +, +, +	3, 1, 1, 1, 1, 1, 1, 5, 2, 5, 6, 6, 5, 4, 3, 6, 1, 3	2, 3, 6, 6, 10, 13, 16, 16, 40, 53, 68, 73, 87, 151, 350, 468, 1153	dd_Smed_v6_1098_0_1	2952	major vault protein (MVP)	uc002duj.3	0	Human	0
SMEST040274001.1	chr2	19	2259568	3548	1	8.70291e-53	-	6	2259365, 2259391, 2259506, 2259513, 2259542, 2259568, 2259598, 2259623, 2259681, 2259685, 2259693, 2259705, 2259723, 2259839, 2259930, 2264016, 2268080, 2268269, 2268673	3751, 3725, 3610, 3603, 3574, 3548, 3518, 3493, 3435, 3431, 3423, 3411, 3393, 3277, 3186, 2151, 838, 649, 304	0.933, 1, 0.72, 0.192, 0.99, 1, 0.868, 0.294, 0.176, 0.133, 0.26, 0.163, 0.552, 0.412, 0.261, 0.24, 0.179, 0.308, 0.364	-, -, -, -, -, -, -, -, -, -, -, -, -, -, -, -, -, -, -	4, 5, 6, 2, 6, 6, 6, 3, 1, 1, 2, 1, 6, 1, 1, 1, 1, 1, 1	4, 7, 8, 12, 18, 25, 26, 26, 29, 30, 58, 91, 115, 116, 189, 345, 1035, 1313	dd_Smed_v6_1197_0_1	3832	golgi glycoprotein 1 (GLG1)	uc002fcx.3	0	Human	0
SMEST051910001.1	chr2	5	24497008	296	0.971	1.59201e-52	+	6	24496986, 24497001, 24497008, 24497024, 24497032	274, 289, 296, 312, 320	0.818, 0.25, 0.971, 0.24, 0.538	+, +, +, +, +	6, 5, 6, 1, 2	7, 8, 15, 16	dd_Smed_v6_298_0_1	376					867.306	0.131649	0.632298
SMEST017013001.1	chr4	11	2630784	1704	0.693	4.17351e-52	+	6	2630113, 2630488, 2630599, 2630708, 2630713, 2630740, 2630746, 2630784, 2630808, 2630836, 2630866	1033, 1408, 1519, 1628, 1633, 1660, 1666, 1704, 1728, 1756, 1786	0.302, 0.333, 0.125, 0.322, 0.108, 0.467, 0.397, 0.693, 0.223, 0.129, 0.153	+, +, +, +, +, +, +, +, +, +, +	3, 1, 1, 3, 1, 4, 4, 6, 4, 2, 1	5, 6, 24, 27, 28, 30, 38, 109, 111, 375	dd_Smed_v6_583_0_1	1814					1815.44	-1.62549	7.84407e-52
SMEST034830001.1	chr3	11	120544582	2301	0.971	5.33526e-52	+	6	120532587, 120537613, 120544558, 120544582, 120544609, 120544613, 120544635, 120544667, 120544672, 120544682, 120544700	484, 1648, 2277, 2301, 2328, 2332, 2354, 2386, 2391, 2401, 2419	0.25, 0.333, 0.967, 0.971, 0.451, 0.966, 0.133, 0.742, 0.189, 0.306, 0.192	+, +, +, +, +, +, +, +, +, +, +	1, 1, 6, 6, 5, 6, 1, 6, 2, 3, 2	4, 5, 10, 18, 22, 24, 27, 32, 629, 1164	dd_Smed_v6_1247_0_1	2532	propionyl CoA carboxylase, alpha polypeptide (PCCA)	uc001voo.3	0	Human	0.354362	-2.08009
SMEST034830002.1	chr3	9	120544582	2328	0.971	5.33526e-52	+	6	120532587, 120544558, 120544582, 120544609, 120544613, 120544667, 120544672, 120544682, 120544713	484, 2304, 2328, 2355, 2359, 2413, 2418, 2428, 2459	0.25, 0.967, 0.971, 0.452, 0.966, 0.747, 0.2, 0.262, 0.333	+, +, +, +, +, +, +, +, +	1, 6, 6, 5, 6, 6, 2, 4, 1	4, 5, 10, 24, 27, 31, 54, 1820	dd_Smed_v6_1247_0_1	2475	propionyl CoA carboxylase, alpha polypeptide (PCCA)	uc001voo.3	0	Human	6.75482	-0.68069	0.76032
SMEST078631001.1	chr2	8	43592211	1410	1	7.43376e-52	+	6	43589903, 43590007, 43592161, 43592171, 43592200, 43592211, 43592222, 43592251	763, 867, 1360, 1370, 1399, 1410, 1421, 1450	0.16, 0.143, 0.285, 0.728, 0.262, 1, 0.192, 0.667	+, +, +, +, +, +, +, +	1, 1, 3, 6, 5, 6, 2, 1	10, 11, 11, 29, 29, 104, 493	dd_Smed_v6_453_0_1	1455		uc002tkx.1	0	Human	2144.37	-0.125666	0.503679
SMEST073870001.1	chr2	2	129139598	728	0.834	9.35279e-52	-	6	129139598, 129139666	728, 660	0.834, 0.23	-, -	6, 5	68	dd_Smed_v6_359_0_1	1539					1452.66	-0.0204782	0.946616
SMEST060723001.1	chr1	11	189687596	912	1	1.70507e-51	+	6	189676559, 189687482, 189687492, 189687511, 189687522, 189687528, 189687541, 189687596, 189687604, 189687613, 189687618	196, 798, 808, 827, 838, 844, 857, 912, 920, 929, 934	0.364, 0.205, 0.906, 0.548, 0.229, 0.635, 0.381, 1, 0.143, 0.813, 0.317	+, +, +, +, +, +, +, +, +, +, +	1, 1, 4, 3, 3, 3, 3, 6, 2, 6, 3	5, 6, 8, 9, 10, 11, 13, 19, 55, 602	dd_Smed_v6_1037_0_1	1027	RAB32, member RAS oncogene family (RAB32)	uc003qln.1	7e-85	Human	560.538	-0.95724	7.40189e-13
SMEST047012001.1	chr1	10	223936391	531	1	4.14028e-51	+	6	223931117, 223936298, 223936313, 223936348, 223936374, 223936385, 223936391, 223936401, 223936408, 223936422	219, 438, 453, 488, 514, 525, 531, 541, 548, 562	0.143, 0.759, 0.145, 0.769, 0.369, 0.482, 1, 0.5, 0.174, 0.151	+, +, +, +, +, +, +, +, +, +	1, 6, 1, 6, 4, 3, 6, 6, 2, 2	6, 7, 10, 11, 14, 15, 26, 35, 219	dd_Smed_v6_1450_0_1	613		uc004ewq.4	2e-47	Human	406.597	-0.475148	0.0039172
SMEST064593001.1	chr2	3	37142992	944	1	1.52902e-50	+	6	37142992, 37143012, 37143025	944, 964, 977	1, 0.536, 0.157	+, +, +	6, 5, 1	13, 20	dd_Smed_v6_2210_0_1	1067	ATPase, Na+/K+ transporting, beta 1 polypeptide (ATP1B1)	uc001gfr.1	1e-17	Human	770.078	-0.079082	0.76772
SMEST023284001.1	chr4	15	44572641	2222	1	1.79391e-50	-	6	44572412, 44572422, 44572456, 44572480, 44572490, 44572538, 44572583, 44572627, 44572641, 44573746, 44582716, 44585239, 44585291, 44585358, 44585421	2451, 2441, 2407, 2383, 2373, 2325, 2280, 2236, 2222, 1416, 769, 576, 524, 457, 394	0.643, 0.909, 0.215, 0.914, 0.831, 0.539, 1, 0.433, 1, 0.186, 0.273, 0.404, 0.677, 0.105, 0.421	-, -, -, -, -, -, -, -, -, -, -, -, -, -, -	6, 6, 2, 6, 6, 6, 6, 5, 6, 1, 1, 6, 6, 1, 3	10, 10, 14, 24, 34, 44, 45, 48, 52, 63, 67, 193, 647, 806	dd_Smed_v6_1210_0_1	2495					1482.09	-0.012894	0.977162
SMEST008082001.1	chr2	4	150075601	676	0.96	2.1492e-50	+	6	150075530, 150075555, 150075586, 150075601	605, 630, 661, 676	0.478, 0.886, 0.603, 0.96	+, +, +, +	3, 6, 6, 6	15, 25, 31	dd_Smed_v6_1096_0_1	766	NME/NM23 nucleoside diphosphate kinase 1	KM981941.1	0	Smed	0
SMEST017753001.1	chr2	4	154156773	867	0.971	2.0806e-49	-	6	154156736, 154156741, 154156752, 154156773	904, 899, 888, 867	0.212, 0.134, 0.132, 0.971	-, -, -, -	4, 1, 1, 6	5, 11, 21	dd_Smed_v6_1554_0_1	985	calcyphosine-like (CAPSL)	uc003jju.1	5e-72	Human	641.54	-0.300807	0.0621153
SMEST040594001.1	chr2	12	267219807	2491	1	3.7553e-49	-	6	267219682, 267219755, 267219763, 267219777, 267219788, 267219807, 267219819, 267219826, 267219855, 267219869, 267223401, 267226184	2616, 2543, 2535, 2521, 2510, 2491, 2479, 2472, 2443, 2429, 1932, 1518	0.352, 0.328, 1, 0.812, 0.895, 1, 0.961, 0.148, 0.317, 0.492, 0.233, 0.308	-, -, -, -, -, -, -, -, -, -, -, -	6, 4, 6, 6, 6, 6, 6, 1, 4, 6, 1, 1	7, 8, 11, 12, 14, 14, 19, 29, 73, 414, 497	dd_Smed_v6_1676_0_1	2747					0
SMEST014167001.1	chr1	6	274840172	1216	0.989	9.46751e-49	+	6	274839128, 274839153, 274839759, 274840114, 274840123, 274840172	377, 402, 906, 1158, 1167, 1216	0.364, 0.231, 0.105, 0.119, 0.109, 0.989	+, +, +, +, +, +	1, 1, 1, 1, 1, 6	9, 25, 49, 252, 504	dd_Smed_v6_267_0_1	1273	cathepsin L2 (CTSL2)	uc010msi.3	1e-116	Human	1353.13	-0.627534	2.30963e-07
SMEST009341001.1	chr2	5	208233261	1116	0.729	2.11469e-48	+	6	208233125, 208233197, 208233256, 208233261, 208233282	980, 1052, 1111, 1116, 1137	0.16, 0.103, 0.259, 0.729, 0.228	+, +, +, +, +	1, 1, 6, 6, 3	5, 21, 59, 72	dd_Smed_v6_337_0_1	1189					579.18	-0.0992477	0.751971
SMEST009093001.1	chr2	10	205636288	1073	1	2.3064e-48	-	6	205636242, 205636279, 205636283, 205636288, 205636293, 205636320, 205636377, 205636399, 205650461, 205650463	1119, 1082, 1078, 1073, 1068, 1041, 984, 962, 659, 657	1, 0.356, 0.933, 1, 0.5, 0.196, 0.217, 0.161, 0.194, 0.216	-, -, -, -, -, -, -, -, -, -	6, 4, 6, 6, 4, 3, 1, 1, 1, 1	2, 4, 5, 5, 22, 27, 37, 57, 303	dd_Smed_v6_1793_0_1	1158	protein phosphatase 2, catalytic subunit, alpha isozyme (PPP2CA)	uc003kze.3	2e-79	Human	568.392	-0.248627	0.204279
SMEST020046001.1	chr3	11	128164001	1524	0.987	3.13059e-48	-	6	128163942, 128163992, 128164001, 128164005, 128164016, 128164022, 128164031, 128164046, 128164233, 128166406, 128170191	1583, 1533, 1524, 1520, 1509, 1503, 1494, 1479, 1343, 1000, 854	0.468, 0.612, 0.987, 0.673, 0.952, 0.602, 0.123, 0.165, 0.24, 0.169, 0.163	-, -, -, -, -, -, -, -, -, -, -	6, 6, 6, 6, 6, 6, 2, 3, 1, 1, 1	4, 6, 9, 9, 11, 15, 50, 136, 146, 343	dd_Smed_v6_1329_0_1	1610					744.104	-0.0077928	0.984148
SMEST037106001.1	chr4	13	50499537	1687	0.903	7.38944e-48	+	6	50497626, 50497717, 50497840, 50498263, 50498538, 50499106, 50499153, 50499442, 50499445, 50499497, 50499537, 50499544, 50499583	467, 558, 681, 892, 1088, 1300, 1347, 1592, 1595, 1647, 1687, 1694, 1733	0.194, 0.153, 0.212, 0.134, 0.182, 0.206, 0.109, 0.146, 0.148, 0.214, 0.903, 0.583, 0.219	+, +, +, +, +, +, +, +, +, +, +, +, +	1, 1, 1, 1, 1, 1, 1, 2, 1, 3, 6, 4, 1	3, 7, 39, 40, 47, 52, 91, 123, 196, 211, 212, 245	dd_Smed_v6_812_0_1	1794	KH-type splicing regulatory protein (KHSRP)	uc002mer.4	3e-44	Human	0
SMEST060226001.1	chr1	7	96811364	382	0.852	7.46991e-48	+	6	96811071, 96811320, 96811364, 96811382, 96811426, 96811474, 96811563	89, 338, 382, 400, 444, 492, 581	0.421, 0.714, 0.852, 0.538, 0.235, 0.226, 0.842	+, +, +, +, +, +, +	2, 6, 6, 6, 1, 1, 2	18, 44, 44, 48, 89, 249	dd_Smed_v6_1542_0_1	962	transmembrane protein 45B (TMEM45B)	uc001qff.1	5e-27	Human	0.189143	-1.19221
SMEST021986001.1	chr1	5	96811364	389	0.852	7.46991e-48	+	6	96811071, 96811320, 96811364, 96811382, 96811426	96, 345, 389, 407, 451	0.429, 0.714, 0.852, 0.538, 0.235	+, +, +, +, +	3, 6, 6, 6, 1	18, 44, 44, 249	dd_Smed_v6_1542_0_1	884	transmembrane protein 45B (TMEM45B)	uc001qff.1	5e-27	Human	0
SMEST002883001.1	chr2	5	50040028	741	0.901	9.66374e-48	+	6	50039984, 50040010, 50040016, 50040028, 50040044	697, 723, 729, 741, 757	0.161, 0.338, 0.561, 0.901, 0.319	+, +, +, +, +	2, 4, 4, 6, 3	6, 12, 16, 26	dd_Smed_v6_100_0_1	873					5733.94	-0.425934	2.78039e-05
SMEST043443001.1	chr3	2	125441703	546	0.713	1.19197e-47	-	5	125441703, 125441759	546, 490	0.713, 0.212	-, -	5, 2	56							48.0532	-1.08903	0.0200284
SMEST009941001.1	chr4	4	47385487	941	0.537	5.10248e-47	-	4	47385487, 47385499, 47385743, 47385814	941, 929, 736, 665	0.537, 0.235, 0.185, 0.176	-, -, -, -	4, 3, 1, 1	12, 71, 193	dd_Smed_v6_107_0_1	2206	dynein, light chain, LC8-type 2 (DYNLL2)	uc010wnn.1	1e-09	Human	1444.54	0.105216	0.701916
SMEST003089001.1	chr2	4	48488695	1046	0.889	9.24741e-47	-	6	48488686, 48488695, 48488846, 48488874	1055, 1046, 895, 867	0.437, 0.889, 0.14, 0.151	-, -, -, -	6, 6, 1, 1	9, 28, 151	dd_Smed_v6_780_0_1	1160					645.673	0.0318734	0.93452
SMEST001878001.1	chr1	17	111812700	1083	1	1.96813e-46	+	6	111812070, 111812080, 111812107, 111812148, 111812261, 111812305, 111812325, 111812658, 111812662, 111812665, 111812685, 111812694, 111812700, 111812708, 111812719, 111812726, 111812753	453, 463, 490, 531, 644, 688, 708, 1041, 1045, 1048, 1068, 1077, 1083, 1091, 1102, 1109, 1136	0.422, 0.222, 0.176, 0.333, 0.269, 0.163, 0.273, 0.96, 0.138, 0.696, 0.5, 0.231, 1, 0.87, 0.438, 0.802, 0.562	+, +, +, +, +, +, +, +, +, +, +, +, +, +, +, +, +	4, 2, 1, 3, 2, 1, 1, 6, 1, 6, 6, 4, 6, 6, 6, 6, 5	3, 4, 6, 7, 8, 9, 10, 11, 20, 20, 27, 27, 41, 44, 113, 333	dd_Smed_v6_714_0_1	1135					302.681	0.150262	0.67654
SMEST027807001.1	chr1	3	115852519	781	0.761	2.35216e-46	-	6	115852479, 115852519, 115852704	821, 781, 596	0.276, 0.761, 0.457	-, -, -	4, 6, 5	40, 185	dd_Smed_v6_393_0_1	859	SET nuclear oncogene (SET)	uc004bvu.4	4e-65	Human	0
SMEST027305001.1	chr3	9	97542892	1299	1	4.91541e-45	+	6	97542359, 97542816, 97542880, 97542892, 97542919, 97542926, 97542931, 97542958, 97543004	766, 1223, 1287, 1299, 1326, 1333, 1338, 1365, 1411	0.236, 0.127, 0.923, 1, 0.56, 0.902, 0.983, 0.588, 0.516	+, +, +, +, +, +, +, +, +	4, 1, 6, 6, 5, 6, 6, 6, 3	5, 7, 12, 27, 27, 46, 64, 457	dd_Smed_v6_1402_0_1	1448		uc001qrk.3	3e-124	Human	739.318	-0.354175	0.0404498
SMEST056059001.1	chr1	21	239819051	770	1	7.02618e-45	+	6	239818525, 239818534, 239818562, 239818583, 239818638, 239818674, 239818686, 239818692, 239818700, 239818833, 239818965, 239818970, 239818997, 239819007, 239819051, 239819053, 239819082, 239819100, 239819104, 239819115, 239819154	244, 253, 281, 302, 357, 393, 405, 411, 419, 552, 684, 689, 716, 726, 770, 772, 801, 819, 823, 834, 873	0.264, 0.233, 0.167, 0.158, 0.492, 0.152, 0.473, 0.279, 0.114, 0.422, 0.121, 0.26, 0.144, 0.139, 1, 0.122, 0.987, 0.338, 0.19, 0.986, 0.81	+, +, +, +, +, +, +, +, +, +, +, +, +, +, +, +, +, +, +, +, +	2, 2, 1, 1, 6, 1, 6, 6, 2, 4, 1, 4, 4, 3, 6, 1, 6, 5, 1, 6, 6	2, 4, 5, 6, 8, 9, 10, 11, 12, 18, 21, 27, 28, 29, 36, 39, 44, 55, 132, 133	dd_Smed_v6_770_0_1	931					436.978	-0.308201	0.214088
SMEST016791002.1	chr4	8	4664268	693	0.816	7.36137e-45	+	6	4664088, 4664090, 4664092, 4664154, 4664197, 4664250, 4664259, 4664268	513, 515, 517, 579, 622, 675, 684, 693	0.135, 0.133, 0.124, 0.181, 0.159, 0.785, 0.122, 0.816	+, +, +, +, +, +, +, +	1, 2, 2, 4, 3, 6, 2, 6	2, 2, 9, 9, 43, 53, 62	dd_Smed_v6_10_0_1	739					27382.7	0.0769642	0.717342
SMEST081443001.1	chr4	19	30692327	1561	1	1.05079e-44	+	6	30679478, 30679482, 30679501, 30679513, 30690405, 30690440, 30692235, 30692245, 30692271, 30692303, 30692327, 30692335, 30692346, 30692350, 30692353, 30692399, 30692434, 30692437, 30692439	158, 162, 181, 193, 887, 922, 1469, 1479, 1505, 1537, 1561, 1569, 1580, 1584, 1587, 1633, 1668, 1671, 1673	0.34, 0.66, 0.154, 0.592, 0.583, 0.273, 0.619, 0.219, 1, 1, 1, 0.238, 0.172, 1, 0.239, 0.196, 0.255, 0.679, 0.303	+, +, +, +, +, +, +, +, +, +, +, +, +, +, +, +, +, +, +	3, 5, 1, 6, 2, 1, 4, 1, 6, 6, 6, 4, 1, 6, 3, 2, 3, 6, 4	2, 3, 3, 4, 4, 8, 10, 11, 12, 19, 24, 26, 32, 35, 35, 46, 547, 694	dd_Smed_v6_2846_0_1	1897					520.844	-0.180818	0.429158
SMEST076172001.1	chr1	12	328825124	766	0.912	3.17682e-44	-	6	328825124, 328825137, 328825141, 328825166, 328825195, 328825231, 328825243, 328825521, 328825526, 328825544, 328825572, 328825724	766, 753, 749, 724, 695, 659, 647, 369, 364, 346, 318, 210	0.912, 0.109, 0.314, 0.228, 0.127, 0.155, 0.123, 0.291, 0.118, 0.185, 0.379, 0.145	-, -, -, -, -, -, -, -, -, -, -, -	6, 1, 5, 5, 2, 1, 1, 4, 1, 3, 6, 2	4, 5, 12, 13, 18, 25, 28, 29, 36, 108, 278	dd_Smed_v6_205_0_1	802	ribosomal protein L6 (RPL6)	uc001ttv.3	8e-56	Human	2972.45	-0.222643	0.116408
SMEST065562001.1	chr1	6	8039688	625	0.843	1.04741e-43	+	6	8039405, 8039419, 8039456, 8039601, 8039688, 8039693	342, 356, 393, 538, 625, 630	0.126, 0.156, 0.177, 0.206, 0.843, 0.569	+, +, +, +, +, +	2, 3, 3, 1, 6, 4	5, 14, 37, 87, 145	dd_Smed_v6_126_0_1	672	Finkel-Biskis-Reilly murine sarcoma virus (FBR-MuSV) ubiquitously expressed (FAU)	uc001ocx.3	2e-34	Human	1927.65	-0.322035	0.0265523
SMEST050730001.1	chr2	9	26834945	273	0.958	1.11931e-43	+	6	26834775, 26834825, 26834891, 26834919, 26834945, 26834951, 26834984, 26835087, 26835123	103, 153, 219, 247, 273, 279, 312, 415, 451	0.233, 0.574, 0.2, 0.186, 0.958, 0.287, 0.921, 0.513, 0.153	+, +, +, +, +, +, +, +, +	2, 6, 3, 1, 6, 3, 6, 4, 2	6, 26, 28, 33, 36, 50, 66, 103	dd_Smed_v6_2109_1_1	533	defender against cell death 1 (DAD1)	uc001wgl.2	1e-55	Human	415.114	0.421496	0.0228534
SMEST014734001.1	chr3	17	107883485	5083	1	1.51745e-43	+	6	107808250, 107808259, 107808290, 107808321, 107808344, 107808383, 107818488, 107838997, 107863646, 107883463, 107883472, 107883477, 107883485, 107883489, 107883500, 107883597, 107883607	1345, 1354, 1385, 1416, 1439, 1478, 1748, 2255, 3801, 5061, 5070, 5075, 5083, 5087, 5098, 5195, 5205	0.643, 0.833, 0.361, 0.511, 1, 0.955, 0.211, 0.308, 0.286, 0.211, 0.183, 0.662, 1, 0.407, 1, 0.133, 0.185	+, +, +, +, +, +, +, +, +, +, +, +, +, +, +, +, +	5, 6, 3, 6, 6, 6, 1, 1, 1, 6, 3, 6, 6, 6, 6, 1, 4	4, 5, 8, 9, 9, 10, 11, 23, 31, 31, 39, 97, 270, 507, 1260, 1546	dd_Smed_v6_1721_0_1	5488	ATPase, Ca++ transporting, plasma membrane 3 (ATP2B3)	uc004fht.1	0	Human	0
SMEST016570002.1	chr1	4	140892138	434	0.922	2.15592e-43	-	6	140892138, 140892147, 140892244, 140894455	434, 425, 328, 116	0.922, 0.17, 0.148, 0.14	-, -, -, -	6, 3, 3, 1	9, 97, 212	dd_Smed_v6_1374_0_1	475					354.078	-0.170495	0.607209
SMEST057599002.1	chr3	10	47648453	1450	0.86	4.00349e-43	-	6	47648326, 47648422, 47648436, 47648453, 47648512, 47648547, 47648568, 47649120, 47649137, 47649209	1577, 1481, 1467, 1450, 1391, 1356, 1335, 831, 814, 742	0.308, 0.448, 0.715, 0.86, 0.511, 0.13, 0.755, 0.101, 0.123, 0.206	-, -, -, -, -, -, -, -, -, -	1, 6, 6, 6, 6, 2, 6, 1, 1, 1	14, 17, 17, 21, 35, 59, 72, 96, 504	dd_Smed_v6_635_0_1	1697	transgelin (TAGLN)	uc001pqp.3	6e-07	Human	54.7933	-0.363222	0.590101
SMEST057599001.1	chr3	7	47648453	1543	0.86	4.00349e-43	-	6	47648326, 47648422, 47648436, 47648453, 47648512, 47648547, 47648568	1670, 1574, 1560, 1543, 1484, 1449, 1428	0.308, 0.448, 0.715, 0.86, 0.511, 0.13, 0.755	-, -, -, -, -, -, -	1, 6, 6, 6, 6, 2, 6	14, 17, 21, 35, 59, 96	dd_Smed_v6_635_0_1	1790	transgelin (TAGLN)	uc001pqp.3	6e-07	Human	0.670066	2.7911
SMEST008280001.1	chr2	17	149859005	2120	1	5.57567e-43	-	6	149858970, 149858973, 149858984, 149858988, 149859005, 149859088, 149877182, 149877186, 149877191, 149877226, 149877242, 149877378, 149877529, 149877564, 149877647, 149877657, 149877688	2155, 2152, 2141, 2137, 2120, 2037, 727, 723, 718, 683, 667, 531, 380, 345, 262, 252, 221	0.644, 0.169, 0.984, 0.219, 1, 0.268, 0.312, 0.38, 0.326, 0.272, 0.286, 0.526, 0.258, 0.25, 0.514, 0.2, 0.211	-, -, -, -, -, -, -, -, -, -, -, -, -, -, -, -, -	6, 1, 6, 2, 6, 3, 1, 4, 4, 4, 2, 3, 1, 2, 4, 1, 1	3, 4, 4, 5, 10, 11, 16, 17, 31, 35, 35, 83, 83, 136, 151, 1310	dd_Smed_v6_897_0_1	2200	succinate dehydrogenase complex, subunit A, flavoprotein (Fp) (SDHA)	uc003jao.4	0	Human	1608.57	-0.181829	0.218538
SMEST007775001.1	chr2	4	99569365	1052	0.75	6.50319e-43	-	6	99569365, 99569403, 99569592, 99569602	1052, 1014, 871, 861	0.75, 0.111, 0.118, 0.118	-, -, -, -	6, 1, 1, 1	10, 38, 143	dd_Smed_v6_137_0_1	1088	dynein, light chain, LC8-type 2 (DYNLL2)	uc010wnn.1	6e-09	Human	1717.56	0.0842205	0.72505
SMEST022390001.1	chr1	9	57074343	926	1	9.08056e-43	-	6	57074260, 57074294, 57074343, 57074359, 57074362, 57074480, 57074499, 57074688, 57074967	1009, 975, 926, 910, 907, 789, 770, 623, 344	0.526, 0.124, 1, 0.447, 0.237, 0.115, 0.16, 0.107, 0.116	-, -, -, -, -, -, -, -, -	5, 1, 6, 4, 2, 1, 1, 1, 1	3, 16, 19, 34, 49, 118, 147, 279	dd_Smed_v6_578_0_1	1040	ras homolog family member A (RHOA)	uc003cwu.3	2e-100	Human	1507.02	-0.0419894	0.894566
SMEST039090001.1	chr3	4	64550216	1362	1	9.98217e-43	-	6	64550203, 64550214, 64550216, 64550226	1375, 1364, 1362, 1352	0.982, 0.19, 1, 0.408	-, -, -, -	6, 2, 6, 4	2, 10, 11	dd_Smed_v6_972_0_1	1422	phosphoglycerate kinase 1 (PGK1)	uc004ecz.4	0	Human	1121.72	-0.446683	0.00339835
SMEST028920001.1	chr3	28	75306965	4228	0.971	1.07837e-42	-	6	75306949, 75306965, 75306979, 75306983, 75307018, 75307025, 75307035, 75307059, 75307103, 75307110, 75307137, 75307193, 75307285, 75307317, 75307444, 75307936, 75308011, 75310886, 75311058, 75311230, 75311304, 75316276, 75316400, 75318223, 75318315, 75318490, 75320545, 75320806	4244, 4228, 4214, 4210, 4175, 4168, 4158, 4134, 4090, 4083, 4056, 4000, 3977, 3945, 3818, 3425, 3350, 3253, 3081, 2909, 2835, 2266, 2142, 1397, 1305, 1130, 386, 253	0.286, 0.971, 0.185, 0.164, 0.828, 0.455, 0.214, 0.869, 0.125, 0.861, 0.179, 0.226, 0.607, 0.417, 0.155, 0.191, 0.2, 0.145, 0.24, 0.2, 0.241, 0.308, 0.212, 0.308, 0.233, 0.186, 0.24, 0.727	-, -, -, -, -, -, -, -, -, -, -, -, -, -, -, -, -, -, -, -, -, -, -, -, -, -, -, -	2, 6, 3, 3, 6, 6, 1, 6, 1, 6, 1, 1, 6, 6, 1, 1, 1, 1, 1, 1, 1, 1, 1, 1, 1, 1, 1, 6	4, 7, 7, 10, 14, 16, 23, 24, 27, 32, 35, 44, 56, 74, 75, 92, 97, 124, 127, 133, 172, 172, 175, 393, 569, 744, 745	dd_Smed_v6_832_0_1	4258	collagen, type I, alpha 2 (COL1A2)	uc003ung.1	8e-37	Human	3706	-0.431234	0.000205354
SMEST050810001.1	chr2	9	27494374	1432	0.878	1.22324e-42	-	6	27494322, 27494367, 27494374, 27494381, 27494816, 27495060, 27495105, 27495388, 27495747	1484, 1439, 1432, 1425, 990, 746, 701, 418, 104	0.421, 0.314, 0.878, 0.133, 0.155, 0.145, 0.118, 0.108, 0.101	-, -, -, -, -, -, -, -, -	1, 6, 6, 1, 3, 2, 3, 1, 1	7, 7, 45, 45, 244, 283, 314, 435	dd_Smed_v6_152_0_1	1553	tubulin, beta 4B class IVb (TUBB4B)	uc004cmh.1	5e-171	Human	8239.25	0.0618186	0.796651
SMEST057144001.1	chr2	9	67314592	1123	1	1.6253e-42	+	6	67314519, 67314583, 67314592, 67314599, 67314626, 67314632, 67314649, 67314655, 67314665	1050, 1114, 1123, 1130, 1157, 1163, 1180, 1186, 1196	0.231, 0.988, 1, 0.281, 0.517, 1, 0.824, 0.657, 0.895	+, +, +, +, +, +, +, +, +	1, 6, 6, 3, 6, 6, 6, 5, 6	6, 6, 7, 9, 10, 17, 27, 64	dd_Smed_v6_1586_0_1	1220	transmembrane BAX inhibitor motif containing 1 (TMBIM1)	uc002vhp.1	2e-64	Human	585.36	-0.136921	0.572593
SMEST052204001.1	chr1	2	170738901	533	0.663	3.57537e-42	+	3	170738901, 170738923	533, 555	0.663, 0.624	+, +	3, 3	22	dd_Smed_v6_457_0_1	714	peptidylprolyl isomerase A (cyclophilin A) (PPIA)	uc003tlw.3	1e-65	Human	1349.53	-0.226851	0.218459
SMEST006898001.1	chr1	5	295818731	601	0.839	4.12353e-42	+	6	295818412, 295818537, 295818705, 295818719, 295818731	282, 407, 575, 589, 601	0.124, 0.12, 0.118, 0.115, 0.839	+, +, +, +, +	1, 1, 1, 1, 6	12, 14, 125, 168	dd_Smed_v6_259_0_1	735	ribosomal protein L12 (RPL12)	uc004bqy.2	1e-72	Human	2593.38	-0.132619	0.398269
SMEST045473001.1	chr1	7	78108959	4123	1	5.24244e-42	-	6	78108959, 78108992, 78123520, 78127083, 78127132, 78127143, 78127158	4123, 4090, 964, 329, 280, 269, 254	1, 0.712, 0.261, 0.231, 0.778, 0.44, 1	-, -, -, -, -, -, -	6, 6, 1, 1, 5, 3, 6	11, 15, 33, 49, 635, 3126	dd_Smed_v6_840_0_1	4265	collagen, type I, alpha 2 (COL1A2)	uc003ung.1	2e-37	Human	3118.98	-0.370784	0.00166605
SMEST058668001.1	chr2	8	179012535	861	1	7.84452e-42	+	6	179011060, 179012180, 179012424, 179012480, 179012521, 179012535, 179012548, 179012565	283, 506, 750, 806, 847, 861, 874, 891	0.212, 0.178, 0.155, 0.2, 0.106, 1, 0.157, 0.927	+, +, +, +, +, +, +, +	1, 1, 1, 1, 1, 6, 1, 6	13, 14, 17, 41, 56, 223, 244	dd_Smed_v6_1266_0_1	931					494.52	0.320194	0.0760408
SMEST010356001.1	chr3	13	130723344	990	0.956	1.97707e-41	+	6	130723290, 130723303, 130723326, 130723338, 130723341, 130723344, 130723382, 130723439, 130723471, 130723598, 130723994, 130724023, 130724113	936, 949, 972, 984, 987, 990, 1028, 1085, 1117, 1244, 1640, 1669, 1759	0.31, 0.138, 0.491, 0.94, 0.235, 0.956, 0.308, 0.947, 0.859, 0.917, 0.382, 0.316, 0.812	+, +, +, +, +, +, +, +, +, +, +, +, +	3, 1, 4, 6, 2, 6, 4, 6, 6, 6, 4, 2, 4	3, 3, 12, 13, 23, 29, 32, 38, 57, 90, 127, 396	dd_Smed_v6_1827_0_1	1803	neuroplastin (NPTN)d	uc002avr.3	1e-09	Human	648.372	-0.0627329	0.856983
SMEST073809001.1	chr2	7	128653692	1401	0.979	1.97707e-41	-	6	128653692, 128653695, 128653705, 128654497, 128654663, 128654988, 128655106	1401, 1398, 1388, 1129, 1010, 791, 673	0.979, 0.242, 0.361, 0.274, 0.14, 0.108, 0.143	-, -, -, -, -, -, -	6, 2, 4, 2, 1, 1, 1	3, 10, 118, 119, 219, 259	dd_Smed_v6_693_0_1	1427	actin related protein 2/3 complex, subunit 2, 34kDa (ARPC2)	uc002vhe.3	1e-111	Human	1416.81	0.180206	0.295109
SMEST000606001.1	chr1	7	221736799	7916	1	1.98465e-41	-	6	221736655, 221736710, 221736723, 221736766, 221736771, 221736799, 221736826	8060, 8005, 7992, 7949, 7944, 7916, 7889	0.909, 0.319, 0.208, 0.88, 1, 1, 0.966	-, -, -, -, -, -, -	6, 5, 2, 6, 6, 6, 6	5, 13, 27, 28, 43, 55	dd_Smed_v6_2072_0_1	8092	ankyrin 2, neuronal (ANK2)	uc003ibc.2	0	Human	0
SMEST068122001.1	chr2	6	70951023	1393	1	1.98465e-41	+	6	70937859, 70945491, 70950982, 70951023, 70951042, 70951053	567, 1295, 1352, 1393, 1412, 1423	0.14, 0.151, 0.286, 1, 0.737, 0.781	+, +, +, +, +, +	1, 1, 4, 6, 5, 5	11, 19, 41, 57, 728	dd_Smed_v6_1228_0_1	1740	ribosomal protein S6 kinase, 70kDa, polypeptide 2 (RPS6KB2)	uc001old.3	3e-87	Human	1044.79	-0.365376	0.0217706
SMEST041117001.1	chr2	6	81925370	1058	1	1.98465e-41	+	6	81925366, 81925370, 81925388, 81925396, 81925400, 81925401	1054, 1058, 1076, 1084, 1088, 1089	0.937, 1, 0.2, 1, 0.237, 0.829	+, +, +, +, +, +	6, 6, 3, 6, 2, 6	1, 4, 4, 8, 18	dd_Smed_v6_1378_0_1	1241					925.243	0.0874944	0.773336
SMEST025683001.1	chr3	8	87208127	839	1	2.93903e-41	+	6	87207538, 87207616, 87207978, 87207982, 87208059, 87208071, 87208076, 87208127	250, 328, 690, 694, 771, 783, 788, 839	0.895, 0.323, 0.486, 0.308, 0.158, 0.809, 0.154, 1	+, +, +, +, +, +, +, +	6, 2, 1, 4, 3, 6, 1, 6	4, 5, 12, 51, 77, 78, 362	dd_Smed_v6_1697_0_1	974	ubiquitin C (UBC)	uc001ugv.3	1e-26	Human	339.156	-0.427124	0.044173
SMEST004901001.1	chr4	6	36254332	571	0.855	4.79045e-41	-	6	36254301, 36254323, 36254332, 36254380, 36254388, 36254401	602, 580, 571, 523, 515, 502	0.114, 0.19, 0.855, 0.479, 0.423, 0.434	-, -, -, -, -, -	2, 2, 6, 6, 4, 4	8, 9, 13, 22, 48	dd_Smed_v6_234_0_1	709	X1.A.H5.2	KF730688.1	0	Smed	1499.22	-0.798102	2.20287e-13
SMEST060993002.1	chr2	14	61670080	1115	1	1.00736e-40	+	6	61654708, 61654747, 61669958, 61669965, 61670056, 61670059, 61670076, 61670080, 61670107, 61670191, 61670230, 61670247, 61670256, 61670259	282, 321, 993, 1000, 1091, 1094, 1111, 1115, 1142, 1226, 1265, 1282, 1291, 1294	0.929, 0.727, 0.533, 0.333, 0.137, 0.964, 0.318, 1, 0.688, 1, 1, 0.4, 0.688, 0.857	+, +, +, +, +, +, +, +, +, +, +, +, +, +	5, 2, 2, 1, 1, 6, 3, 6, 4, 3, 6, 1, 4, 4	3, 3, 4, 7, 9, 17, 17, 27, 39, 39, 84, 91, 672	dd_Smed_v6_4918_0_1	1361	transmembrane and ubiquitin-like domain containing 2 (TMUB2)	uc010wiu.2	5e-20	Human	147.134	0.186889	0.701367
SMEST034720001.1	chr3	3	121267075	553	0.567	1.19963e-40	-	6	121267067, 121267075, 121267485	561, 553, 192	0.272, 0.567, 0.101	-, -, -	5, 6, 1	8, 361	dd_Smed_v6_117_0_1	1818	ribosomal protein S10 (RPS10)	uc021yyu.1	2e-35	Human	2798.6	-0.0916465	0.64763
SMEST044136001.1	chr1	12	314950094	2740	0.976	2.04832e-40	-	6	314950076, 314950087, 314950094, 314950122, 314950131, 314950134, 314950168, 314950213, 314956284, 314956529, 314956716, 314957273	2758, 2747, 2740, 2712, 2703, 2700, 2666, 2621, 1815, 1631, 1444, 944	0.854, 0.141, 0.976, 0.257, 0.963, 0.851, 0.868, 0.175, 0.136, 0.151, 0.138, 0.308	-, -, -, -, -, -, -, -, -, -, -, -	6, 1, 6, 4, 6, 6, 6, 1, 1, 1, 1, 1	3, 7, 9, 11, 28, 34, 45, 184, 187, 500, 806	dd_Smed_v6_833_0_1	2802	ATPase, H+ transporting, lysosomal V0 subunit a1 (ATP6V0A1)	uc002hzr.3	0	Human	0
SMEST001279001.1	chr1	4	237039494	539	1	2.14387e-40	+	1	237039487, 237039489, 237039492, 237039494	532, 534, 537, 539	0.842, 0.974, 0.987, 1	+, +, +, +	1, 1, 1, 1	2, 2, 3							3.80403	0.585215	0.874519
SMEST002033001.1	chr1	10	323004916	2257	1	2.83852e-40	-	6	323004876, 323004912, 323004916, 323004921, 323004932, 323004938, 323004955, 323004965, 323007318, 323010169	2297, 2261, 2257, 2252, 2241, 2235, 2218, 2208, 1536, 1430	0.25, 1, 1, 0.863, 0.183, 0.143, 0.738, 0.556, 0.364, 0.353	-, -, -, -, -, -, -, -, -, -	1, 6, 6, 6, 2, 1, 5, 5, 1, 1	4, 5, 6, 10, 11, 17, 36, 106, 672	dd_Smed_v6_884_0_1	2329	myxovirus (influenza virus) resistance 2 (mouse) (MX2)	uc002yzf.1	7e-24	Human	452.266	-0.235297	0.303862
SMEST002840001.1	chr2	8	50450754	1349	1	3.07023e-40	-	6	50450727, 50450731, 50450754, 50450791, 50450864, 50450895, 50450939, 50454929	1376, 1372, 1349, 1312, 1239, 1208, 1164, 408	0.25, 0.675, 1, 0.912, 0.647, 0.455, 0.436, 0.267	-, -, -, -, -, -, -, -	2, 5, 6, 6, 3, 3, 5, 1	4, 23, 31, 37, 44, 73, 756	dd_Smed_v6_1565_0_1	1410	lipase, gastric (LIPF)	uc001kfg.2	6e-108	Human	0
SMEST029164001.1	chr1	7	31175548	1647	0.945	3.4798e-40	+	6	31164187, 31175399, 31175537, 31175548, 31175552, 31175558, 31175563	214, 1498, 1636, 1647, 1651, 1657, 1662	0.12, 0.116, 0.333, 0.945, 0.167, 0.175, 0.413	+, +, +, +, +, +, +	1, 1, 5, 6, 1, 2, 5	4, 5, 6, 11, 138, 1284	dd_Smed_v6_785_0_1	1695	cathepsin A (CTSA)	uc002xqj.4	7e-143	Human	1710.43	0.0641194	0.820755
SMEST049512001.1	chr2	8	9886079	711	0.592	4.31487e-40	+	6	9885269, 9885333, 9885448, 9885645, 9885650, 9886039, 9886079, 9886099	104, 168, 230, 380, 385, 671, 711, 731	0.129, 0.148, 0.152, 0.136, 0.159, 0.102, 0.592, 0.174	+, +, +, +, +, +, +, +	1, 1, 1, 1, 1, 1, 6, 6	5, 20, 40, 62, 64, 150, 286	dd_Smed_v6_373_0_1	766	cysteine and glycine-rich protein 1 (CSRP1)	uc001gws.3	9e-27	Human	2387.48	-0.366434	0.0108726
SMEST014107001.1	chr1	11	274376921	816	0.965	6.05583e-40	-	6	274376798, 274376867, 274376881, 274376891, 274376919, 274376921, 274376927, 274376979, 274376983, 274376998, 274377009	939, 870, 856, 846, 818, 816, 810, 758, 754, 739, 728	0.364, 0.918, 0.955, 0.759, 0.152, 0.965, 0.311, 0.673, 0.255, 0.821, 0.556	-, -, -, -, -, -, -, -, -, -, -	1, 6, 6, 5, 1, 6, 3, 4, 3, 4, 3	2, 4, 6, 10, 11, 14, 15, 28, 52, 69	dd_Smed_v6_1334_0_1	945	3'(2'), 5'-bisphosphate nucleotidase 1 (BPNT1)	uc001hma.3	9e-76	Human	180.928	-0.162663	0.717255
SMEST066078001.1	chr1	6	173941322	638	1	8.19554e-40	-	6	173941280, 173941322, 173941352, 173941391, 173941430, 173941498	680, 638, 608, 569, 530, 462	0.368, 1, 0.48, 0.346, 0.209, 0.164	-, -, -, -, -, -	2, 6, 4, 5, 1, 1	30, 39, 39, 42, 68	dd_Smed_v6_445_0_1	696	unknown	AY068181.1	0	Smed	3506.55	-0.78039	3.27855e-15
SMEST081696001.1	chr4	11	34986884	7218	1	3.13112e-39	-	6	34986763, 34986781, 34986840, 34986862, 34986869, 34986874, 34986884, 34986897, 34986933, 34992393, 34996638	7339, 7321, 7262, 7240, 7233, 7228, 7218, 7205, 7169, 6037, 5475	0.378, 0.725, 0.333, 0.603, 0.54, 0.986, 1, 0.807, 0.55, 0.364, 0.189	-, -, -, -, -, -, -, -, -, -, -	4, 5, 3, 5, 4, 6, 6, 6, 3, 1, 1	5, 7, 10, 13, 18, 22, 36, 59, 562, 1132	dd_Smed_v6_1122_0_1	7645	spectrin, beta, non-erythrocytic 1 (SPTBN1)	uc002rxu.3	0	Human	0
SMEST021174001.1	chr2	28	225488836	1430	0.967	4.49147e-39	-	6	225487816, 225487827, 225488085, 225488231, 225488297, 225488306, 225488336, 225488417, 225488473, 225488508, 225488588, 225488649, 225488685, 225488706, 225488802, 225488819, 225488836, 225488864, 225488906, 225488920, 225488929, 225488987, 225489089, 225489225, 225489240, 225489255, 225489906, 225490043	2450, 2439, 2181, 2035, 1969, 1960, 1930, 1849, 1793, 1758, 1678, 1617, 1581, 1560, 1464, 1447, 1430, 1402, 1360, 1346, 1337, 1279, 1177, 1041, 1026, 1011, 439, 302	0.148, 0.472, 0.37, 0.259, 0.269, 0.269, 0.706, 0.773, 0.308, 0.439, 0.145, 0.159, 0.394, 0.789, 0.138, 0.128, 0.967, 0.169, 0.32, 0.116, 0.129, 0.299, 0.717, 0.128, 0.124, 0.142, 0.106, 0.324	-, -, -, -, -, -, -, -, -, -, -, -, -, -, -, -, -, -, -, -, -, -, -, -, -, -, -, -	2, 6, 4, 5, 2, 3, 3, 6, 1, 6, 1, 2, 6, 6, 2, 1, 6, 2, 5, 1, 1, 5, 6, 1, 1, 2, 1, 3	9, 9, 11, 14, 15, 15, 17, 17, 21, 28, 30, 35, 36, 42, 56, 58, 61, 66, 80, 81, 96, 102, 136, 137, 146, 258, 572	dd_Smed_v6_1081_0_1	2734	not7a pseudogene	KF781124.1	0	Smed	2000.96	0.131455	0.481749
SMEST063570001.1	chr3	9	58140792	1878	1	8.10421e-39	+	6	58140483, 58140690, 58140759, 58140766, 58140786, 58140792, 58140803, 58140807, 58140813	1569, 1776, 1845, 1852, 1872, 1878, 1889, 1893, 1899	0.242, 0.6, 0.145, 0.639, 0.97, 1, 0.935, 0.268, 0.386	+, +, +, +, +, +, +, +, +	1, 6, 1, 6, 6, 6, 6, 3, 6	4, 6, 6, 7, 11, 20, 69, 207	dd_Smed_v6_1511_0_1	1971	pyruvate kinase, muscle (PKM)7	uc010bit.1	1e-156	Human	1034.49	-0.0839445	0.757853
SMEST043582001.1	chr3	4	124416622	906	1	8.10421e-39	-	6	124416620, 124416622, 124416632, 124416690	908, 906, 896, 838	0.561, 1, 0.981, 0.526	-, -, -, -	6, 6, 6, 2	2, 10, 58	dd_Smed_v6_546_0_1	1137	tetraspanin 3 (TSPAN3)	uc002bcj.3	3e-12	Human	560.632	-0.0851671	0.782041
SMEST016977001.1	chr4	8	2912238	1891	1	1.06656e-38	-	6	2912215, 2912228, 2912238, 2912242, 2912249, 2912256, 2912276, 2912299	1914, 1901, 1891, 1887, 1880, 1873, 1853, 1830	0.316, 1, 1, 0.148, 1, 0.161, 0.3, 0.36	-, -, -, -, -, -, -, -	4, 6, 6, 1, 6, 2, 2, 4	4, 7, 7, 10, 13, 20, 23	dd_Smed_v6_1024_0_1	1956	thyroglobulin (TG)	uc003ytw.3	4e-09	Human	0.319862	-0.230425
SMEST017181001.1	chr4	6	1159553	1426	1	1.19552e-38	-	6	1159553, 1159599, 1159624, 1159652, 1159684, 1160314	1426, 1380, 1355, 1327, 1295, 714	1, 0.974, 0.767, 0.138, 0.157, 0.786	-, -, -, -, -, -	6, 6, 6, 1, 1, 3	25, 28, 32, 46, 581	dd_Smed_v6_2335_0_2	1526					203.279	0.084547	0.878733
SMEST051915001.1	chr2	7	24543510	294	1	1.52703e-38	+	6	24543272, 24543488, 24543503, 24543510, 24543526, 24543531, 24543534	100, 272, 287, 294, 310, 315, 318	0.136, 0.977, 0.313, 1, 0.186, 0.132, 0.463	+, +, +, +, +, +, +	1, 6, 6, 6, 3, 1, 5	3, 5, 7, 15, 16, 172							359.234	0.0506353	0.90288
SMEST003941001.1	chr1	4	70235392	775	1	1.52703e-38	-	6	70235384, 70235392, 70235412, 70235528	783, 775, 755, 685	0.48, 1, 0.783, 0.212	-, -, -, -	4, 6, 6, 1	8, 20, 70	dd_Smed_v6_619_0_1	837	actin related protein 2/3 complex, subunit 3, 21kDa (ARPC3)	uc001tqq.3	8e-62	Human	592.56	-0.0420401	0.92128
SMEST011356001.1	chr1	10	201645326	1234	1	1.99231e-38	-	6	201644974, 201644997, 201645219, 201645243, 201645272, 201645319, 201645326, 201645329, 201645350, 201645514	1586, 1563, 1341, 1317, 1288, 1241, 1234, 1231, 1210, 1046	0.102, 0.155, 0.628, 0.955, 1, 0.718, 1, 0.247, 0.447, 0.154	-, -, -, -, -, -, -, -, -, -	1, 1, 6, 6, 6, 6, 6, 3, 6, 1	3, 7, 21, 23, 24, 29, 47, 164, 222	dd_Smed_v6_1099_0_1	1654	adenosylmethionine decarboxylase 1 (AMD1)	uc003puk.1	2e-71	Human	1149.09	0.0779694	0.764985
SMEST043151001.1	chr1	7	73304041	652	0.969	1.99231e-38	-	6	73304002, 73304030, 73304041, 73304061, 73304072, 73304109, 73304314	691, 663, 652, 632, 621, 584, 379	0.304, 0.821, 0.969, 0.281, 0.317, 0.364, 0.444	-, -, -, -, -, -, -	3, 6, 6, 3, 1, 1, 5	11, 11, 20, 28, 37, 205	dd_Smed_v6_2948_0_1	825	adenylate kinase 1 (AK1)	uc004bsm.4	3e-12	Human	256.122	0.11447	0.778324
SMEST048192001.1	chr3	12	53842313	1071	0.974	3.97575e-38	-	6	53842241, 53842245, 53842248, 53842281, 53842285, 53842291, 53842313, 53842512, 53852930, 53853141, 53853218, 53853401	1143, 1139, 1136, 1103, 1099, 1093, 1071, 872, 532, 365, 329, 146	0.246, 0.248, 0.306, 0.13, 0.263, 0.339, 0.974, 0.2, 0.111, 0.231, 0.13, 0.16	-, -, -, -, -, -, -, -, -, -, -, -	2, 4, 5, 1, 3, 3, 6, 3, 1, 1, 1, 2	3, 4, 4, 6, 22, 33, 36, 167, 183, 199, 340	dd_Smed_v6_498_0_1	1239	StAR-related lipid transfer (START) domain containing 10 (STARD10)	uc001otb.3	4e-73	Human	1484.3	-0.321955	0.0167834
SMEST015778001.1	chr1	14	252123832	1381	0.986	7.3445e-38	-	6	252123734, 252123788, 252123820, 252123832, 252123836, 252123873, 252123880, 252123920, 252123924, 252123935, 252123958, 252123966, 252123983, 252129027	1479, 1425, 1393, 1381, 1377, 1340, 1333, 1293, 1289, 1278, 1255, 1247, 1230, 213	0.333, 0.395, 0.444, 0.986, 0.344, 0.712, 0.598, 0.212, 0.742, 0.84, 0.5, 0.177, 0.152, 0.186	-, -, -, -, -, -, -, -, -, -, -, -, -, -	1, 3, 3, 6, 3, 6, 5, 1, 4, 4, 3, 2, 1, 1	4, 4, 7, 8, 11, 12, 17, 23, 32, 37, 40, 54, 1017	dd_Smed_v6_978_0_1	1537	actin related protein 2/3 complex, subunit 1A, 41kDa (ARPC1A)	uc003upx.2	1e-101	Human	1062.93	-0.243936	0.184533
SMEST026020001.1	chr3	6	97032677	695	0.963	7.3445e-38	-	6	97032596, 97032632, 97032657, 97032664, 97032677, 97032721	776, 740, 715, 708, 695, 651	0.865, 0.253, 0.911, 0.128, 0.963, 0.181	-, -, -, -, -, -	5, 3, 6, 1, 6, 2	7, 13, 25, 36, 44	dd_Smed_v6_2027_0_1	908					0
SMEST081615001.1	chr4	12	29391564	1205	1	1.48066e-37	+	6	29391246, 29391269, 29391272, 29391282, 29391330, 29391456, 29391521, 29391564, 29391568, 29391598, 29391614, 29391642	887, 910, 913, 923, 971, 1097, 1162, 1205, 1209, 1239, 1255, 1283	0.489, 0.239, 0.891, 0.145, 0.389, 0.5, 0.622, 1, 0.184, 0.145, 0.438, 0.389	+, +, +, +, +, +, +, +, +, +, +, +	4, 3, 6, 1, 4, 3, 6, 6, 1, 1, 3, 1	3, 4, 10, 16, 23, 28, 30, 43, 48, 65, 126	dd_Smed_v6_1989_0_1	1610		uc010jha.1	0	Human	660.057	0.0958892	0.780852
SMEST075449001.1	chr2	6	212109842	815	1	1.73958e-37	-	6	212109823, 212109842, 212109849, 212109878, 212109888, 212111018	834, 815, 808, 779, 769, 416	0.294, 1, 0.289, 0.315, 0.632, 0.155	-, -, -, -, -, -	3, 6, 3, 4, 6, 1	7, 10, 19, 29, 353	dd_Smed_v6_982_0_1	862		uc001pmz.3	3e-15	Human	0
SMEST068770001.1	chr2	5	258597724	1484	0.756	6.00755e-37	+	6	258597072, 258597567, 258597697, 258597709, 258597724	882, 1327, 1457, 1469, 1484	0.113, 0.145, 0.25, 0.338, 0.756	+, +, +, +, +	2, 2, 3, 3, 6	12, 15, 130, 445	dd_Smed_v6_800_0_1	1570					1775.99	-0.283551	0.0720489
SMEST076086001.1	chr2	5	181773711	685	0.87	6.94363e-37	+	6	181773603, 181773620, 181773628, 181773662, 181773711	577, 594, 602, 636, 685	0.103, 0.118, 0.491, 0.32, 0.87	+, +, +, +, +	1, 1, 6, 6, 6	8, 17, 34, 49	dd_Smed_v6_295_0_1	747	ribosomal protein S5 (RPS5)	uc002qsn.3	2e-101	Human	3343.17	-0.280738	0.0289684
SMEST034095001.1	chr1	5	165779726	579	0.912	7.50546e-37	+	6	165779225, 165779679, 165779700, 165779705, 165779726	210, 532, 553, 558, 579	0.131, 0.109, 0.267, 0.185, 0.912	+, +, +, +, +	1, 2, 3, 2, 6	5, 21, 21, 322	dd_Smed_v6_414_0_1	601	calmodulin 2 (phosphorylase kinase, delta) (CALM2)	uc002rvt.2	9e-99	Human	1912.33	0.107977	0.610765
SMEST037994001.1	chr1	1	18337948	265	0.448	1.2962e-36	-	3	18337948	265	0.448	-	3		dd_Smed_v6_71_0_1	410	WAP, follistatin/kazal, immunoglobulin, kunitz and netrin domain containing 2 (WFIKKN2)	uc010dbu.3	6e-14	Human	2998.74	0.0341897	0.888891
SMEST055605001.1	chr1	6	286021910	1376	0.984	2.04782e-36	+	6	286015817, 286021898, 286021910, 286021920, 286021969, 286021970	1210, 1364, 1376, 1386, 1435, 1436	0.333, 0.373, 0.984, 0.857, 0.329, 0.98	+, +, +, +, +, +	1, 5, 6, 6, 5, 6	1, 10, 12, 49, 154	dd_Smed_v6_1230_0_1	1496	secretagogin, EF-hand calcium binding protein (SCGN)	uc003nfb.3	4e-64	Human	480.552	-0.436493	0.0101051
SMEST019773001.1	chr3	7	133642291	664	0.862	2.05093e-36	-	6	133642260, 133642271, 133642291, 133642328, 133642333, 133642634, 133643109	695, 684, 664, 627, 622, 364, 14	0.157, 0.435, 0.862, 0.125, 0.163, 0.136, 0.206	-, -, -, -, -, -, -	4, 6, 6, 2, 1, 1, 1	5, 11, 20, 37, 258, 350	dd_Smed_v6_855_0_1	765					0
SMEST038343002.1	chr1	6	298790558	876	1	2.52455e-36	-	6	298790550, 298790558, 298790592, 298790605, 298790612, 298790613	884, 876, 842, 829, 822, 821	0.138, 1, 0.254, 0.797, 0.958, 0.4	-, -, -, -, -, -	1, 6, 2, 6, 6, 3	1, 7, 8, 13, 34	dd_Smed_v6_2229_0_1	933					0.142681	0.731348
SMEST041020001.1	chr2	4	81283879	683	1	2.52455e-36	-	6	81283879, 81283883, 81283907, 81285566	683, 679, 655, 494	1, 0.532, 0.235, 0.145	-, -, -, -	6, 6, 5, 1	4, 24, 161	dd_Smed_v6_825_0_1	816					654.333	-0.142472	0.655774
SMEST078547001.1	chr2	9	44233262	2507	1	3.06738e-36	-	6	44233226, 44233262, 44233296, 44233334, 44233343, 44233358, 44233383, 44233398, 44233410	2543, 2507, 2473, 2435, 2426, 2411, 2386, 2371, 2359	0.706, 1, 0.682, 0.412, 0.625, 1, 0.462, 0.364, 0.818	-, -, -, -, -, -, -, -, -	5, 6, 4, 2, 4, 4, 1, 1, 1	9, 12, 15, 15, 25, 34, 36, 38	dd_Smed_v6_6990_0_1	2603	protein tyrosine phosphatase, receptor type, N polypeptide 2 (PTPRN2)	uc003wnr.3	3e-118	Human	253.426	0.258481	0.513963
SMEST014290002.1	chr3	7	110953344	864	1	3.06738e-36	-	6	110953301, 110953308, 110953335, 110953344, 110953355, 110953373, 110960595	907, 900, 873, 864, 853, 835, 487	0.323, 1, 0.544, 1, 0.955, 1, 0.131	-, -, -, -, -, -, -	1, 6, 6, 6, 6, 6, 1	7, 9, 11, 18, 27, 348	dd_Smed_v6_419_0_1	968	RAB7A, member RAS oncogene family (RAB7A)	uc003eks.1	5e-102	Human	89.812	-0.384556	0.361057
SMEST015143001.1	chr1	2	19124707	485	0.838	4.34678e-36	-	4	19124707, 19124714	485, 478	0.838, 0.41	-, -	4, 3	7	dd_Smed_v6_271_0_1	535	fatty acid binding protein 7, brain (FABP7)	uc003pzf.3	2e-28	Human	892.934	-0.23394	0.21736
SMEST010513001.1	chr3	4	132249938	184	0.953	5.20674e-36	+	2	132249933, 132249936, 132249938, 132250481	179, 182, 184, 613	0.949, 0.949, 0.953, 0.636	+, +, +, +	2, 2, 2, 1	2, 3, 429	dd_Smed_v6_8650_0_1	1344	slc25a-15 (slc25a-15)	KT163633.1	0	Smed	131.116	-0.139699	0.804909
SMEST069953002.1	chr3	8	104347947	242	0.949	6.08377e-36	-	6	104347901, 104347915, 104347927, 104347933, 104347947, 104347974, 104347988, 104348049	288, 274, 262, 256, 242, 215, 201, 140	0.611, 0.17, 0.808, 0.661, 0.949, 0.24, 0.161, 0.615	-, -, -, -, -, -, -, -	6, 1, 6, 6, 6, 3, 1, 1	6, 12, 14, 14, 14, 27, 61	dd_Smed_v6_3244_0_1	348	p21 protein (Cdc42/Rac)-activated kinase 2 (PAK2)	uc003fwy.4	9e-20	Human	77.042	-0.283784	0.678884
SMEST003121001.1	chr2	3	48075738	672	0.931	7.78624e-36	+	6	48075696, 48075705, 48075738	630, 639, 672	0.16, 0.512, 0.931	+, +, +	2, 5, 6	9, 33	dd_Smed_v6_998_0_1	764	ubiquitin-conjugating enzyme E2G 1 (UBE2G1)	uc002fxs.3	3e-90	Human	743.711	-0.12496	0.592285
SMEST043629001.1	chr3	14	124058239	610	1	9.60733e-36	-	6	124054992, 124057888, 124057927, 124058088, 124058114, 124058177, 124058224, 124058239, 124058251, 124058263, 124058281, 124058319, 124058520, 124058522	1344, 961, 922, 761, 735, 672, 625, 610, 598, 586, 568, 530, 379, 377	0.545, 0.778, 0.955, 0.389, 0.286, 0.167, 0.846, 1, 0.42, 0.172, 1, 0.643, 0.667, 0.308	-, -, -, -, -, -, -, -, -, -, -, -, -, -	1, 5, 4, 2, 1, 1, 6, 6, 4, 1, 6, 4, 3, 1	2, 12, 12, 15, 18, 26, 38, 39, 47, 63, 151, 161, 383	dd_Smed_v6_1216_0_1	1366					0
SMEST053671001.1	chr3	9	43515487	2421	1	9.60733e-36	+	6	43489910, 43515456, 43515465, 43515466, 43515473, 43515487, 43515495, 43515509, 43515520	109, 2390, 2399, 2400, 2407, 2421, 2429, 2443, 2454	0.625, 0.141, 0.218, 0.5, 0.147, 1, 1, 1, 0.415	+, +, +, +, +, +, +, +, +	2, 1, 2, 4, 1, 6, 6, 6, 3	1, 7, 8, 9, 11, 14, 14, 2281	dd_Smed_v6_1027_0_1	2501	Smed02705_V2 vault protein inter alpha trypsin-1	JX010542.1	0	Smed	0
SMEST048042001.1	chr3	8	52587631	1537	1	9.60733e-36	-	6	52587578, 52587631, 52587647, 52587671, 52587689, 52587698, 52587707, 52607913	1590, 1537, 1521, 1497, 1479, 1470, 1461, 417	0.911, 1, 0.229, 0.282, 1, 0.442, 0.365, 0.333	-, -, -, -, -, -, -, -	6, 6, 1, 2, 6, 6, 4, 1	9, 9, 16, 18, 24, 53, 1044	dd_Smed_v6_2282_0_1	1663	carboxypeptidase A4 (CPA4)	uc003vpr.3	7e-60	Human	0
SMEST079527001.1	chr2	6	14620273	709	1	9.60733e-36	+	6	14620266, 14620273, 14620289, 14620292, 14620298, 14620330	702, 709, 725, 728, 734, 766	0.462, 1, 1, 1, 0.545, 0.833	+, +, +, +, +, +	3, 6, 6, 6, 3, 6	3, 6, 7, 16, 32	dd_Smed_v6_2356_0_1	831					171.646	-0.321667	0.370862
SMEST024832001.1	chr1	5	216008212	624	1	3.65349e-35	-	6	216008187, 216008208, 216008212, 216008224, 216008262	649, 628, 624, 612, 574	0.341, 0.982, 1, 0.658, 0.25	-, -, -, -, -	4, 6, 6, 6, 3	4, 12, 21, 38	dd_Smed_v6_1606_0_1	691	nuclear transport factor 2 (NUTF2)	uc002eup.3	9e-24	Human	122.334	-0.264169	0.536438
SMEST023842001.1	chr1	3	154369328	451	0.697	8.02574e-35	+	5	154368939, 154369328, 154369346	110, 451, 469	0.124, 0.697, 0.451	+, +, +	1, 5, 3	18, 341	dd_Smed_v6_32_0_1	613					4436.26	-0.492919	2.95141e-05
SMEST018712001.1	chr1	16	42139185	2222	1	1.38833e-34	+	6	42120627, 42139052, 42139099, 42139102, 42139143, 42139157, 42139185, 42139189, 42139195, 42139226, 42139245, 42139251, 42139296, 42139328, 42139400, 42139464	1318, 2089, 2136, 2139, 2180, 2194, 2222, 2226, 2232, 2263, 2282, 2288, 2333, 2365, 2437, 2501	0.19, 0.547, 0.881, 0.417, 0.535, 0.964, 1, 0.306, 0.492, 1, 0.326, 0.532, 0.151, 0.161, 0.789, 0.385	+, +, +, +, +, +, +, +, +, +, +, +, +, +, +, +	1, 6, 6, 6, 6, 6, 6, 3, 6, 6, 3, 5, 1, 1, 6, 1	3, 4, 6, 6, 14, 19, 28, 31, 32, 41, 45, 47, 64, 72, 771	dd_Smed_v6_1184_0_1	2535	guanine nucleotide binding protein (G protein), beta polypeptide 4 (GNB4)	uc003fjv.4	0	Human	970.096	0.146272	0.578771
SMEST035098001.1	chr3	13	121806360	7240	1	2.58244e-34	-	6	121806354, 121806360, 121806376, 121806380, 121806388, 121806414, 121806418, 121806420, 121806451, 121806458, 121806466, 121807272, 121807504	7246, 7240, 7224, 7220, 7212, 7186, 7182, 7180, 7149, 7142, 7134, 6328, 6144	0.255, 1, 0.31, 0.642, 0.167, 0.25, 0.218, 0.833, 0.304, 0.783, 1, 0.316, 0.421	-, -, -, -, -, -, -, -, -, -, -, -, -	3, 6, 3, 6, 2, 2, 2, 6, 6, 6, 6, 1, 1	2, 4, 4, 6, 7, 8, 8, 16, 26, 31, 184, 806	dd_Smed_v6_1684_0_1	7341	spectrin, beta, non-erythrocytic 1 (SPTBN1)	uc002rxu.3	0	Human	1178.62	0.0364045	0.913797
SMEST078773001.1	chr2	6	121142322	1176	1	3.86993e-34	+	6	121142313, 121142322, 121142354, 121142359, 121142375, 121142410	1167, 1176, 1208, 1213, 1229, 1264	0.19, 1, 0.988, 0.235, 0.741, 0.169	+, +, +, +, +, +	1, 6, 6, 3, 6, 1	5, 9, 16, 32, 35	dd_Smed_v6_786_0_1	1323	purine nucleoside phosphorylase (PNP)	uc001vxo.4	2e-91	Human	721.922	-0.501015	0.00234467
SMEST066554001.1	chr3	6	25794794	1289	1	5.27162e-34	+	6	25767605, 25794635, 25794770, 25794788, 25794794, 25794804	179, 1130, 1265, 1283, 1289, 1299	0.119, 0.35, 0.214, 0.258, 1, 0.492	+, +, +, +, +, +	1, 1, 1, 2, 6, 6	6, 10, 18, 135, 951	dd_Smed_v6_679_0_1	1370	neuro-oncological ventral antigen 2 (NOVA2)	uc002pdv.2	9e-33	Human	0
SMEST004748001.1	chr1	12	22260813	1054	0.64	7.63857e-34	-	6	22260782, 22260813, 22260836, 22260854, 22260864, 22260895, 22260897, 22260898, 22260933, 22261079, 22261103, 22261490	1085, 1054, 1031, 1013, 1003, 972, 970, 969, 934, 788, 764, 377	0.124, 0.64, 0.227, 0.169, 0.13, 0.182, 0.145, 0.211, 0.128, 0.127, 0.109, 0.175	-, -, -, -, -, -, -, -, -, -, -, -	1, 6, 2, 3, 1, 1, 1, 1, 1, 1, 1, 3	1, 2, 10, 18, 23, 24, 31, 31, 35, 146, 387	dd_Smed_v6_151_0_1	1308	ribosomal protein L5 (RPL5)	uc001doz.3	2e-83	Human	5022.05	-0.275208	0.108059
SMEST023871001.1	chr1	5	154639356	663	0.981	1.06643e-33	-	6	154639331, 154639347, 154639356, 154639379, 154639575	688, 672, 663, 640, 444	0.945, 0.898, 0.981, 0.825, 0.173	-, -, -, -, -	6, 6, 6, 6, 1	9, 16, 23, 196	dd_Smed_v6_1834_0_1	798					0
SMEST059352001.1	chr2	5	171590787	771	0.981	1.43099e-33	-	6	171590731, 171590787, 171590798, 171590806, 171590862	827, 771, 760, 752, 696	0.941, 0.981, 0.698, 0.116, 0.235	-, -, -, -, -	6, 6, 6, 1, 1	8, 11, 56, 56	dd_Smed_v6_420_0_1	950	c-src tyrosine kinase (CSK)	uc002ays.2	9e-111	Human	960.466	-0.0949066	0.717255
SMEST058073001.1	chr2	7	178308223	921	1	2.27456e-33	+	6	178308168, 178308179, 178308199, 178308216, 178308219, 178308223, 178308229	866, 877, 897, 914, 917, 921, 927	0.168, 0.282, 0.246, 0.2, 0.19, 1, 0.862	+, +, +, +, +, +, +	2, 4, 4, 2, 1, 6, 6	3, 4, 6, 11, 17, 20	dd_Smed_v6_461_0_1	966	tyrosine 3-monooxygenase/tryptophan 5-monooxygenase activation protein, epsilon polypeptide (YWHAE)	uc002fsj.3	2e-88	Human	1659.05	-0.55925	0.148762
SMEST048961001.1	chr2	23	264621193	4190	1	3.47194e-33	-	6	264621063, 264621076, 264621092, 264621164, 264621170, 264621182, 264621185, 264621193, 264621197, 264621210, 264621234, 264621236, 264621270, 264621280, 264621283, 264621294, 264621308, 264621367, 264621407, 264621455, 264621461, 264621539, 264621653	4320, 4307, 4291, 4219, 4213, 4201, 4198, 4190, 4186, 4173, 4149, 4147, 4113, 4103, 4100, 4089, 4075, 4016, 3976, 3928, 3922, 3844, 3730	0.556, 0.261, 0.184, 0.19, 0.154, 0.149, 0.95, 1, 0.209, 0.234, 1, 0.579, 1, 0.786, 0.636, 0.571, 0.917, 0.5, 0.333, 0.421, 0.933, 0.636, 0.455	-, -, -, -, -, -, -, -, -, -, -, -, -, -, -, -, -, -, -, -, -, -, -	3, 1, 1, 1, 1, 1, 6, 6, 2, 4, 6, 6, 3, 5, 3, 1, 2, 1, 2, 3, 4, 1, 1	2, 3, 3, 4, 6, 6, 8, 10, 11, 12, 13, 13, 14, 16, 24, 34, 40, 48, 59, 72, 78, 114	dd_Smed_v6_3934_0_1	4366	cell adhesion associated, oncogene regulated (CDON)	uc009zbx.3	1e-19	Human	0
SMEST032522001.1	chr1	8	329685439	894	0.896	4.26312e-33	-	6	329685406, 329685439, 329685443, 329685589, 329685654, 329685785, 329685791, 329686089	927, 894, 890, 744, 679, 548, 542, 244	0.4, 0.896, 0.162, 0.211, 0.548, 0.421, 0.191, 0.108	-, -, -, -, -, -, -, -	2, 6, 3, 3, 3, 3, 1, 1	4, 6, 33, 65, 131, 146, 298	dd_Smed_v6_500_0_1	979					1791.71	0.445225	0.000114811
SMEST043474001.1	chr3	7	125242897	2835	1	7.58252e-33	-	6	125242858, 125242867, 125242872, 125242879, 125242897, 125242931, 125243775	2874, 2865, 2860, 2853, 2835, 2801, 2042	0.64, 1, 0.605, 0.957, 1, 0.659, 0.438	-, -, -, -, -, -, -	6, 6, 6, 6, 6, 6, 2	5, 7, 9, 18, 34, 759							0.242023	1.40809
SMEST019776002.1	chr3	8	132702133	2018	0.985	8.50501e-33	+	6	132702033, 132702085, 132702099, 132702133, 132702151, 132702158, 132702163, 132702172	1918, 1970, 1984, 2018, 2036, 2043, 2048, 2057	0.364, 0.667, 0.684, 0.985, 0.816, 0.857, 0.939, 0.522	+, +, +, +, +, +, +, +	2, 6, 6, 6, 6, 6, 6, 3	5, 7, 9, 14, 18, 34, 52	dd_Smed_v6_593_1_5	2088	ankyrin repeat domain 35 (ANKRD35)	uc001eob.1	3e-08	Human	0
SMEST052656001.1	chr2	9	229781354	247	0.958	8.78291e-33	+	6	229781315, 229781354, 229781362, 229781378, 229781414, 229781435, 229781526, 229781628, 229781690	208, 247, 255, 271, 307, 328, 419, 521, 583	0.694, 0.958, 0.875, 0.857, 0.766, 0.27, 0.32, 0.259, 0.464	+, +, +, +, +, +, +, +, +	5, 6, 5, 4, 5, 3, 1, 1, 3	8, 16, 21, 36, 39, 62, 91, 102	dd_Smed_v6_5381_0_1	2481	monoacylglycerol O-acyltransferase 2 (MOGAT2)	uc010rru.2	2e-65	Human	292.844	-0.360447	0.119861
SMEST064580001.1	chr2	7	31833035	946	1	8.78291e-33	+	6	31831759, 31833035, 31833101, 31833135, 31833148, 31833203, 31833210	338, 946, 1012, 1046, 1059, 1114, 1121	0.562, 1, 0.206, 0.4, 0.31, 0.333, 0.917	+, +, +, +, +, +, +	1, 6, 1, 2, 1, 1, 6	7, 13, 34, 55, 66, 608	dd_Smed_v6_2733_0_1	1164	ubiquitin-conjugating enzyme E2, J2 (UBE2J2)	uc001adp.3	9e-65	Human	325.804	-0.227652	0.411544
SMEST081151001.1	chr4	5	33405868	1040	0.981	1.32766e-32	-	6	33405858, 33405868, 33405881, 33410592, 33410662	1050, 1040, 1027, 307, 237	0.943, 0.981, 0.159, 0.133, 0.157	-, -, -, -, -	5, 6, 1, 1, 1	10, 13, 70, 720	dd_Smed_v6_1044_0_1	1087	aldo-keto reductase family 1, member A1 (aldehyde reductase) (AKR1A1)	uc001coe.3	1e-82	Human	1346.85	-0.679254	1.12453e-07
SMEST080705001.1	chr1	29	125378711	1927	1	2.87217e-32	+	6	125365160, 125365186, 125365204, 125365264, 125377781, 125377800, 125377925, 125377955, 125377992, 125378007, 125378054, 125378086, 125378125, 125378199, 125378313, 125378384, 125378427, 125378468, 125378534, 125378560, 125378620, 125378638, 125378653, 125378663, 125378669, 125378683, 125378697, 125378704, 125378711	631, 657, 675, 735, 997, 1016, 1141, 1171, 1208, 1223, 1270, 1302, 1341, 1415, 1529, 1600, 1643, 1684, 1750, 1776, 1836, 1854, 1869, 1879, 1885, 1899, 1913, 1920, 1927	0.32, 0.274, 0.445, 0.35, 0.265, 0.308, 0.143, 0.132, 0.444, 0.427, 0.466, 0.211, 0.551, 0.189, 0.415, 0.419, 0.83, 0.724, 0.312, 0.607, 0.281, 0.328, 0.988, 0.412, 0.35, 0.852, 0.585, 0.413, 1	+, +, +, +, +, +, +, +, +, +, +, +, +, +, +, +, +, +, +, +, +, +, +, +, +, +, +, +, +	3, 3, 3, 3, 1, 2, 1, 1, 5, 5, 6, 1, 5, 1, 4, 3, 6, 6, 2, 4, 2, 3, 6, 4, 5, 6, 6, 6, 6	6, 7, 7, 10, 14, 14, 15, 15, 18, 18, 19, 26, 26, 30, 32, 37, 39, 41, 43, 47, 60, 60, 66, 71, 74, 114, 125, 262	dd_Smed_v6_1234_0_1	1976					937.784	-0.67263	1.32809e-08
SMEST026603001.1	chr3	17	95632450	1445	1	2.87217e-32	+	6	95632368, 95632379, 95632407, 95632421, 95632441, 95632450, 95632478, 95632489, 95632506, 95632546, 95632577, 95632604, 95632628, 95632641, 95632652, 95632696, 95632700	1363, 1374, 1402, 1416, 1436, 1445, 1473, 1484, 1501, 1541, 1572, 1599, 1623, 1636, 1647, 1691, 1695	0.25, 0.241, 0.48, 0.973, 0.351, 1, 0.196, 0.98, 0.648, 0.556, 1, 0.875, 0.581, 0.941, 0.273, 0.538, 0.75	+, +, +, +, +, +, +, +, +, +, +, +, +, +, +, +, +	1, 2, 4, 6, 3, 6, 3, 6, 5, 3, 5, 6, 3, 5, 1, 3, 4	4, 9, 11, 11, 11, 13, 14, 17, 20, 24, 27, 28, 28, 31, 40, 44	dd_Smed_v6_3627_0_1	1725	inositol polyphosphate-5-phosphatase K (INPP5K)	uc002fsr.3	5e-53	Human	351.423	-0.349013	0.109924
SMEST041446001.1	chr2	13	79312474	1284	1	3.17692e-32	-	6	79312398, 79312442, 79312445, 79312460, 79312468, 79312474, 79312484, 79312553, 79312684, 79312968, 79312995, 79313015, 79313030	1360, 1316, 1313, 1298, 1290, 1284, 1274, 1205, 1074, 790, 763, 743, 728	1, 1, 0.25, 0.205, 0.947, 1, 0.932, 0.214, 0.269, 0.774, 0.481, 0.316, 0.273	-, -, -, -, -, -, -, -, -, -, -, -, -	6, 6, 2, 1, 6, 6, 6, 1, 2, 6, 2, 1, 1	3, 6, 8, 10, 15, 15, 20, 27, 44, 69, 131, 284	dd_Smed_v6_1286_0_1	1403	mitogen-activated protein kinase kinase 6 (MAP2K6)	uc002jij.3	2e-101	Human	573.864	0.423217	0.0137411
SMEST021406001.1	chr2	7	221482771	605	1	4.55531e-32	-	6	221482735, 221482759, 221482771, 221482784, 221482787, 221482796, 221504941	641, 617, 605, 592, 589, 580, 170	0.714, 0.971, 1, 0.979, 0.164, 0.533, 0.308	-, -, -, -, -, -, -	5, 6, 6, 6, 2, 6, 1	3, 9, 12, 13, 24, 410	dd_Smed_v6_2598_0_1	717					0
SMEST001797001.1	chr1	9	112249456	886	0.97	7.18479e-32	-	6	112249456, 112249462, 112249471, 112249491, 112249497, 112249734, 112249879, 112249925, 112250012	886, 880, 871, 851, 845, 650, 505, 459, 372	0.97, 0.898, 0.589, 0.208, 0.625, 0.222, 0.196, 0.132, 0.142	-, -, -, -, -, -, -, -, -	6, 5, 4, 3, 3, 1, 3, 3, 2	6, 6, 9, 20, 46, 87, 145, 195	dd_Smed_v6_272_0_1	947					0
SMEST047284001.1	chr1	15	155883180	1721	0.957	1.16434e-31	-	6	155883118, 155883163, 155883180, 155883191, 155883194, 155883197, 155883198, 155883200, 155883210, 155883243, 155883440, 155883477, 155883517, 155883880, 155883964	1783, 1738, 1721, 1710, 1707, 1704, 1703, 1701, 1691, 1658, 1461, 1424, 1384, 1021, 937	0.281, 0.887, 0.957, 0.468, 0.118, 0.156, 0.133, 0.189, 0.316, 0.273, 0.12, 0.125, 0.123, 0.24, 0.12	-, -, -, -, -, -, -, -, -, -, -, -, -, -, -	3, 6, 6, 5, 1, 1, 1, 1, 1, 1, 1, 3, 1, 1, 1	1, 2, 3, 3, 10, 11, 17, 33, 37, 40, 45, 84, 197, 363	dd_Smed_v6_83_0_1	1873	unknown	AY067433.1	0	Smed	0
SMEST024340001.1	chr4	6	8482662	1272	1	1.16434e-31	+	6	8482583, 8482602, 8482615, 8482625, 8482662, 8482668	1193, 1212, 1225, 1235, 1272, 1278	0.833, 0.261, 0.449, 0.137, 1, 0.159	+, +, +, +, +, +	6, 3, 4, 2, 6, 1	6, 10, 13, 19, 37	dd_Smed_v6_822_0_1	1487					563.629	-0.342293	0.0997617
SMEST051670001.1	chr2	4	22471711	1339	0.957	1.16434e-31	-	4	22471625, 22471702, 22471711, 22472745	1425, 1348, 1339, 305	0.538, 0.901, 0.957, 0.111	-, -, -, -	1, 6, 4, 1	9, 77, 1034	dd_Smed_v6_3_0_1	1509	actin, beta (ACTB)	uc003sot.4	0	Human	13966.9	-0.626628	3.56609e-06
SMEST016071001.1	chr2	4	97807362	1245	1	1.18544e-31	+	6	97807362, 97807408, 97807415, 97807469	1245, 1291, 1298, 1352	1, 1, 0.321, 0.333	+, +, +, +	6, 6, 2, 1	7, 46, 54	dd_Smed_v6_1670_0_1	1478	nudE nuclear distribution E homolog 1 (A. nidulans) (NDE1)	uc002ddt.1	8e-47	Human	373.624	-0.0774679	0.836034
SMEST027083001.1	chr3	3	97769593	852	1	1.18544e-31	+	6	97769593, 97769656, 97769670	852, 915, 929	1, 0.45, 0.941	+, +, +	6, 2, 5	14, 63	dd_Smed_v6_2196_0_1	985					184.894	-0.265177	0.466601
SMEST000196001.1	chr2	9	157022491	975	0.839	1.46859e-31	+	6	157022169, 157022172, 157022464, 157022491, 157022500, 157022510, 157022524, 157022549, 157022554	713, 716, 948, 975, 984, 994, 1008, 1033, 1038	0.194, 0.194, 0.691, 0.839, 0.732, 0.119, 0.743, 0.151, 0.243	+, +, +, +, +, +, +, +, +	1, 1, 6, 6, 6, 1, 5, 1, 3	3, 5, 9, 10, 14, 25, 27, 232	dd_Smed_v6_738_0_1	1082	voltage-dependent anion channel 2 (VDAC2)	uc001jwz.3	3e-48	Human	1094.7	-0.454507	0.0020779
SMEST008177001.1	chr2	6	150646167	734	0.944	1.51514e-31	+	6	150645557, 150645949, 150646081, 150646112, 150646147, 150646167	124, 516, 648, 679, 714, 734	0.103, 0.136, 0.104, 0.104, 0.258, 0.944	+, +, +, +, +, +	1, 1, 1, 1, 5, 6	20, 31, 35, 132, 392	dd_Smed_v6_130_0_1	774	ribosomal protein L10 (RPL10)	uc004fkn.1	4e-114	Human	2017.34	-0.180272	0.212075
SMEST079004001.1	chr2	7	122577756	1454	0.92	1.65607e-31	-	3	122577756, 122577766, 122578270, 122578508, 122578643, 122578739, 122578895	1454, 1444, 940, 702, 567, 471, 315	0.92, 0.136, 0.169, 0.107, 0.122, 0.159, 0.117	-, -, -, -, -, -, -	3, 1, 1, 1, 1, 1, 1	10, 96, 135, 156, 238, 504	dd_Smed_v6_452_0_1	1554		uc001rtp.3	0	Human	2570.65	-1.06291	3.47862e-17
SMEST020341001.1	chr1	8	292659001	779	0.823	1.67664e-31	-	6	292658944, 292658949, 292658973, 292658979, 292659001, 292659053, 292659073, 292659144	836, 831, 807, 801, 779, 727, 707, 636	0.455, 0.629, 0.274, 0.378, 0.823, 0.195, 0.244, 0.141	-, -, -, -, -, -, -, -	2, 3, 2, 4, 6, 3, 3, 1	5, 6, 20, 22, 24, 52, 71	dd_Smed_v6_440_0_1	896		uc001shn.3	3e-13	Human	1140.57	-0.431954	0.000505252
SMEST038972001.1	chr3	4	65654283	763	1	4.11024e-31	-	6	65654283, 65654316, 65654351, 65654417	763, 730, 695, 629	1, 0.226, 0.235, 0.157	-, -, -, -	6, 2, 2, 1	33, 35, 66	dd_Smed_v6_1465_1_1	822	transmembrane emp24 protein transport domain containing 7 (TMED7)	uc003krf.3	4e-57	Human	403.364	-0.0608078	0.880101
SMEST047328001.1	chr1	6	27420403	1423	0.923	5.1572e-31	+	6	27419888, 27419998, 27420403, 27420412, 27420414, 27420444	1008, 1118, 1423, 1432, 1434, 1464	0.167, 0.195, 0.923, 0.286, 0.247, 0.157	+, +, +, +, +, +	1, 1, 6, 3, 4, 1	2, 9, 30, 110, 305	dd_Smed_v6_823_0_1	1583	UBX domain protein 4 (UBXN4)	uc002tus.3	2e-19	Human	735.72	-0.431422	0.0300883
SMEST037978001.1	chr1	10	79929797	8376	0.966	5.82148e-31	+	6	79926714, 79928323, 79928390, 79928814, 79928997, 79929099, 79929147, 79929628, 79929775, 79929797	5347, 6956, 7023, 7447, 7630, 7732, 7780, 8261, 8354, 8376	0.318, 0.216, 0.231, 0.182, 0.137, 0.174, 0.182, 0.138, 0.707, 0.966	+, +, +, +, +, +, +, +, +, +	1, 1, 1, 1, 1, 1, 1, 1, 4, 6	22, 48, 67, 93, 102, 183, 424, 481, 1609	dd_Smed_v6_194_0_1	8418					6033.28	-0.99089	2.75577e-13
SMEST053228001.1	chr1	11	194262866	1053	0.672	1.43772e-30	+	6	194241559, 194262709, 194262752, 194262756, 194262769, 194262775, 194262820, 194262866, 194262884, 194262888, 194262902	428, 896, 939, 943, 956, 962, 1007, 1053, 1071, 1075, 1089	0.143, 0.116, 0.118, 0.101, 0.548, 0.28, 0.454, 0.672, 0.125, 0.5, 0.316	+, +, +, +, +, +, +, +, +, +, +	1, 1, 2, 1, 6, 6, 6, 6, 1, 6, 5	4, 4, 6, 13, 14, 18, 43, 45, 46, 468	dd_Smed_v6_487_0_1	1182	glutamate-cysteine ligase, modifier subunit (GCLM)	uc001dqg.1	5e-26	Human	1805.95	0.156896	0.385084
SMEST060121001.1	chr1	3	99557884	393	0.896	1.45675e-30	+	5	99557846, 99557861, 99557884	355, 370, 393	0.423, 0.523, 0.896	+, +, +	3, 5, 5	15, 23	dd_Smed_v6_776_0_1	453					0
SMEST080969001.1	chr4	12	26285924	1582	1	1.55276e-30	+	6	26280667, 26285795, 26285841, 26285899, 26285905, 26285920, 26285924, 26285939, 26285952, 26285956, 26285960, 26285993	320, 1453, 1499, 1557, 1563, 1578, 1582, 1597, 1610, 1614, 1618, 1651	0.4, 0.333, 0.3, 0.918, 0.273, 0.306, 1, 0.469, 0.379, 0.394, 0.71, 0.63	+, +, +, +, +, +, +, +, +, +, +, +	1, 1, 1, 6, 2, 3, 6, 5, 4, 5, 5, 5	4, 4, 4, 6, 13, 15, 15, 33, 46, 58, 1133	dd_Smed_v6_2624_0_1	1698					628.744	0.139868	0.552099
SMEST061639001.1	chr3	7	27571074	967	1	1.64509e-30	-	6	27570961, 27570976, 27571002, 27571036, 27571040, 27571074, 27571109	1080, 1065, 1039, 1005, 1001, 967, 932	0.731, 0.333, 1, 0.227, 0.467, 1, 1	-, -, -, -, -, -, -	4, 2, 6, 2, 3, 6, 5	4, 15, 26, 34, 34, 35	dd_Smed_v6_1769_0_1	1126	aspartate dehydrogenase domain containing (ASPDH)	uc010enz.3	4e-59	Human	0
SMEST069153001.1	chr2	9	251739603	1199	0.842	1.72614e-30	+	6	251730863, 251739503, 251739513, 251739526, 251739549, 251739579, 251739599, 251739603, 251739653	260, 1099, 1109, 1122, 1145, 1175, 1195, 1199, 1249	0.206, 0.176, 0.5, 0.778, 0.26, 0.779, 0.436, 0.842, 0.278	+, +, +, +, +, +, +, +, +	1, 1, 5, 6, 3, 6, 4, 6, 1	4, 10, 13, 20, 23, 30, 50, 839	dd_Smed_v6_1322_0_1	1306	microtubule-associated protein, RP/EB family, member 1 (MAPRE1)	uc002wyh.3	6e-85	Human	0
SMEST022854001.1	chr4	13	40182049	1208	1	2.11875e-30	+	6	40173131, 40181926, 40181940, 40181945, 40182024, 40182049, 40182069, 40182075, 40182105, 40182125, 40182138, 40182226, 40182244	643, 1085, 1099, 1104, 1183, 1208, 1228, 1234, 1264, 1284, 1297, 1385, 1403	0.688, 0.405, 0.22, 1, 0.786, 1, 0.143, 0.686, 1, 1, 0.303, 1, 0.933	+, +, +, +, +, +, +, +, +, +, +, +, +	2, 4, 1, 6, 5, 6, 2, 6, 6, 6, 2, 6, 6	5, 6, 13, 14, 18, 20, 20, 25, 30, 79, 88, 442	dd_Smed_v6_2275_0_1	1419	protein phosphatase, Mg2+/Mn2+ dependent, 1A (PPM1A)	uc001xex.4	3e-60	Human	623.665	0.157379	0.514282
SMEST017174001.1	chr4	10	1205114	787	1	3.56718e-30	+	6	1198704, 1198993, 1204966, 1205039, 1205052, 1205062, 1205066, 1205080, 1205114, 1205124	144, 384, 639, 712, 725, 735, 739, 753, 787, 797	0.148, 0.109, 0.279, 0.107, 0.172, 0.195, 0.203, 0.985, 1, 1	+, +, +, +, +, +, +, +, +, +	1, 1, 1, 1, 2, 3, 3, 6, 6, 6	4, 10, 10, 13, 14, 34, 73, 240, 255	dd_Smed_v6_748_0_1	835	succinate dehydrogenase complex, subunit C, integral membrane protein, 15kDa (SDHC)	uc001gag.3	2e-25	Human	963.646	-0.194692	0.327392
SMEST079740001.1	chr1	10	302543581	2241	1	4.23206e-30	-	6	302543509, 302543525, 302543544, 302543549, 302543559, 302543581, 302548902, 302554107, 302554408, 302554535	2313, 2297, 2278, 2273, 2263, 2241, 1692, 683, 382, 255	1, 1, 0.186, 1, 0.806, 1, 0.923, 0.364, 0.353, 0.238	-, -, -, -, -, -, -, -, -, -	4, 6, 1, 6, 6, 6, 4, 1, 2, 3	5, 10, 16, 19, 22, 127, 301, 549, 1009	dd_Smed_v6_1031_0_1	2387		uc001oif.1	0	Human	556.064	-0.129166	0.759494
SMEST047637001.1	chr1	4	231520760	605	0.981	5.56079e-30	-	6	231520760, 231520770, 231520887, 231520985	605, 595, 478, 380	0.981, 0.129, 0.119, 0.191	-, -, -, -	6, 1, 1, 3	10, 98, 117	dd_Smed_v6_1086_0_1	663	caveolin 3 (CAV3)	uc003brb.3	3e-20	Human	506.616	0.424683	0.0200124
SMEST051503001.1	chr2	5	21145413	1522	0.572	5.58982e-30	-	6	21145411, 21145413, 21145916, 21145919, 21146165	1524, 1522, 1066, 1063, 817	0.118, 0.572, 0.116, 0.106, 0.146	-, -, -, -, -	1, 6, 1, 1, 1	2, 3, 246, 456	dd_Smed_v6_226_0_1	1619	unknown	AY068360.1	0	Smed	4553.14	-0.0304011	0.893919
SMEST028998001.1	chr3	8	75976067	1217	1	5.8604e-30	+	6	75976002, 75976014, 75976024, 75976067, 75976077, 75976088, 75976101, 75976111	1152, 1164, 1174, 1217, 1227, 1238, 1251, 1261	0.367, 0.455, 0.486, 1, 0.16, 0.41, 0.938, 0.222	+, +, +, +, +, +, +, +	2, 3, 3, 6, 2, 4, 6, 1	10, 10, 10, 11, 12, 13, 43	dd_Smed_v6_4017_0_1	1334	cytochrome b561 (CYB561)	uc002jat.3	4e-29	Human	180.011	-0.114984	0.806068
SMEST054316001.1	chr1	7	162434520	692	1	5.8604e-30	+	6	162434480, 162434486, 162434503, 162434520, 162434533, 162434541, 162434560	652, 658, 675, 692, 705, 713, 732	1, 0.923, 0.206, 1, 0.383, 1, 0.733	+, +, +, +, +, +, +	6, 6, 1, 6, 3, 6, 2	6, 8, 13, 17, 17, 19	dd_Smed_v6_1435_0_1	746					104.226	-0.367396	0.418888
SMEST002073001.1	chr1	5	323450031	323	1	6.1178e-30	+	6	323449992, 323450031, 323450033, 323450055, 323450091	284, 323, 325, 347, 383	0.308, 1, 0.191, 0.762, 0.545	+, +, +, +, +	1, 6, 2, 5, 1	2, 22, 36, 39	dd_Smed_v6_739_0_1	406	signal recognition particle 9kDa (SRP9)	uc001hpg.3	3e-25	Human	331.352	0.0330581	0.936434
SMEST066557001.1	chr3	8	26710833	752	0.941	6.98087e-30	+	6	26710165, 26710167, 26710621, 26710726, 26710759, 26710801, 26710810, 26710833	132, 134, 540, 645, 678, 720, 729, 752	0.882, 0.882, 0.259, 0.341, 0.686, 0.621, 0.745, 0.941	+, +, +, +, +, +, +, +	1, 1, 1, 1, 6, 6, 6, 6	2, 9, 23, 33, 42, 105, 406	dd_Smed_v6_1237_0_1	949	guanine nucleotide binding protein (G protein), gamma 7 (GNG7)	uc002lwd.2	2e-08	Human	413.117	-0.317188	0.116199
SMEST024244001.1	chr2	12	189812229	4549	0.966	8.16206e-30	+	6	189792418, 189792436, 189794758, 189808655, 189808746, 189812229, 189812242, 189812257, 189812258, 189812300, 189812310, 189812326	561, 579, 1866, 4282, 4373, 4549, 4562, 4577, 4578, 4620, 4630, 4646	0.697, 0.864, 0.216, 0.186, 0.308, 0.966, 0.182, 0.229, 0.211, 0.2, 0.767, 0.571	+, +, +, +, +, +, +, +, +, +, +, +	6, 6, 1, 1, 1, 6, 1, 4, 1, 1, 6, 5	1, 10, 13, 15, 16, 18, 42, 91, 176, 1287, 2416	dd_Smed_v6_740_0_1	4789	collagen, type II, alpha 1 (COL2A1)	uc001rqv.3	1e-32	Human	3305.68	-0.540243	1.00464e-07
SMEST036937001.1	chr3	4	37029380	1437	1	1.58903e-29	+	6	37029380, 37029390, 37029407, 37029419	1437, 1447, 1464, 1476	1, 0.302, 0.973, 1	+, +, +, +	6, 4, 6, 6	10, 12, 17	dd_Smed_v6_2081_0_1	1581	GLI pathogenesis-related 2 (GLIPR2)	uc003zyz.3	5e-26	Human	376.695	0.0792331	0.826605
SMEST072630001.1	chr2	5	4537060	1403	0.918	2.15219e-29	-	6	4537029, 4537060, 4537081, 4537380, 4537569	1434, 1403, 1382, 1132, 943	0.14, 0.918, 0.169, 0.214, 0.136	-, -, -, -, -	1, 6, 2, 2, 1	21, 31, 189, 250	dd_Smed_v6_1524_0_1	1470	NADH dehydrogenase (ubiquinone) 1 alpha subcomplex, 9, 39kDa (NDUFA9)	uc001qnc.3	3e-88	Human	925.331	-0.0731825	0.801311
SMEST045477001.1	chr1	2	78167227	1165	1	2.6493e-29	+	6	78164557, 78167227	743, 1165	0.2, 1	+, +	1, 6	422	dd_Smed_v6_2311_0_1	1220	ELOVL fatty acid elongase 4 (ELOVL4)	uc003pja.4	6e-62	Human	759.755	-0.858376	7.18533e-12
SMEST016955001.1	chr4	8	3133359	826	0.388	4.51865e-29	-	6	3133359, 3133448, 3133511, 3133731, 3133772, 3133773, 3133815, 3134046	826, 737, 674, 454, 413, 412, 370, 182	0.388, 0.275, 0.286, 0.102, 0.266, 0.108, 0.118, 0.2	-, -, -, -, -, -, -, -	6, 5, 3, 1, 4, 1, 1, 1	1, 41, 42, 63, 89, 188, 220	dd_Smed_v6_269_0_1	934		uc001owh.3	2e-111	Human	3625.98	-0.250025	0.0983054
SMEST062670001.1	chr4	3	13050967	223	0.442	4.85464e-29	+	4	13050967, 13050986, 13050992	223, 242, 248	0.442, 0.2, 0.121	+, +, +	4, 3, 1	6, 19							1678.36	-0.76783	1.04099e-13
SMEST039120001.1	chr3	9	64165998	1315	1	5.70211e-29	+	6	64165953, 64165959, 64165994, 64165998, 64166011, 64166035, 64166053, 64166064, 64166099	1270, 1276, 1311, 1315, 1328, 1352, 1370, 1381, 1416	0.385, 0.962, 0.245, 1, 0.8, 0.214, 0.158, 0.157, 1	+, +, +, +, +, +, +, +, +	1, 6, 4, 6, 6, 2, 1, 1, 5	4, 6, 11, 13, 18, 24, 35, 35	dd_Smed_v6_3356_0_1	1430	neuroplastin (NPTN)d	uc002avr.3	1e-08	Human	0
SMEST014290001.1	chr3	8	110952224	871	1	5.70211e-29	-	6	110952181, 110952188, 110952215, 110952224, 110952235, 110952253, 110952356, 110960595	914, 907, 880, 871, 860, 842, 739, 487	0.421, 0.966, 0.562, 1, 0.93, 1, 0.143, 0.131	-, -, -, -, -, -, -, -	1, 6, 5, 6, 6, 6, 1, 1	7, 9, 11, 18, 27, 103, 252	dd_Smed_v6_419_0_1	928	RAB7A, member RAS oncogene family (RAB7A)	uc003eks.1	5e-102	Human	204.138	-0.0535863	0.92148
SMEST048912002.1	chr2	8	264392803	1185	1	5.98106e-29	+	6	264381490, 264392778, 264392799, 264392803, 264392811, 264392822, 264392826, 264392833	544, 1160, 1181, 1185, 1193, 1204, 1208, 1215	0.109, 0.224, 0.237, 1, 0.268, 1, 0.28, 0.882	+, +, +, +, +, +, +, +	1, 2, 3, 6, 3, 6, 2, 6	4, 4, 7, 8, 11, 21, 616	dd_Smed_v6_172_1_1	1407		uc010jda.3	1e-157	Human	0
SMEST048912001.1	chr2	7	264392803	1430	1	5.98106e-29	+	6	264392778, 264392799, 264392803, 264392811, 264392822, 264392826, 264392833	1405, 1426, 1430, 1438, 1449, 1453, 1460	0.224, 0.237, 1, 0.268, 1, 0.28, 0.882	+, +, +, +, +, +, +	2, 3, 6, 3, 6, 2, 6	4, 4, 7, 8, 11, 21	dd_Smed_v6_172_1_1	1653		uc010jda.3	1e-157	Human	0
SMEST016908001.1	chr4	6	3691638	643	0.982	5.98106e-29	-	6	3691547, 3691566, 3691617, 3691638, 3691647, 3691663	734, 715, 664, 643, 634, 618	0.435, 0.458, 0.926, 0.982, 0.56, 0.744	-, -, -, -, -, -	2, 5, 6, 6, 6, 6	9, 16, 19, 21, 51	dd_Smed_v6_1457_0_1	777	programmed cell death 6 (PDCD6)	uc003jat.1	3e-61	Human	324.772	-0.014519	0.977003
SMEST042179001.1	chr2	3	244014559	599	1	6.19524e-29	+	6	244014555, 244014559, 244014637	595, 599, 677	0.352, 1, 0.211	+, +, +	3, 6, 1	4, 78	dd_Smed_v6_559_0_1	764	myosin, light chain 1, alkali; skeletal, fast (MYL1)f	uc002veb.3	2e-40	Human	676.725	0.0376267	0.922321
SMEST001466001.1	chr1	7	236769458	446	1	8.42996e-29	-	6	236769373, 236769397, 236769410, 236769419, 236769443, 236769458, 236769468	531, 507, 494, 485, 461, 446, 436	0.571, 0.273, 0.244, 0.292, 0.214, 1, 0.727	-, -, -, -, -, -, -	3, 2, 1, 1, 1, 6, 6	9, 10, 13, 15, 24, 24	dd_Smed_v6_891_0_1	545	GJA9-MYCBP readthrough (GJA9-MYCBP)	uc021olq.1	2e-18	Human	492.314	0.136869	0.646255
SMEST008924001.1	chr2	7	204192610	1178	0.983	8.42996e-29	+	6	204185746, 204192540, 204192582, 204192592, 204192610, 204192625, 204192638	272, 1108, 1150, 1160, 1178, 1193, 1206	0.107, 0.19, 0.444, 0.746, 0.983, 0.556, 0.935	+, +, +, +, +, +, +	1, 1, 3, 4, 6, 6, 6	10, 13, 15, 18, 42, 836	dd_Smed_v6_656_0_1	1236	malate dehydrogenase 2, NAD (mitochondrial) (MDH2)	uc003ueo.3	6e-151	Human	1466.59	-0.267236	0.081713
SMEST030373001.1	chr1	3	269822164	447	0.926	9.34265e-29	-	6	269822129, 269822149, 269822164	482, 462, 447	0.619, 0.468, 0.926	-, -, -	5, 5, 6	15, 20	dd_Smed_v6_595_0_1	516		uc002fgy.1	8e-09	Human	332.439	0.0367288	0.93035
SMEST079304001.1	chr1	2	203046980	547	0.911	1.03714e-28	+	6	203046959, 203046980	526, 547	0.897, 0.911	+, +	6, 6	21	dd_Smed_v6_689_0_1	595					303.605	-0.366877	0.107975
SMEST078545001.1	chr1	3	48756034	1006	0.538	1.10755e-28	+	3	48756022, 48756027, 48756034	994, 999, 1006	0.139, 0.516, 0.538	+, +, +	3, 4, 3	5, 7	dd_Smed_v6_354_0_1	1053	tetraspanin 3 (TSPAN3)	uc002bcj.3	8e-14	Human	3527.92	-0.548336	2.56449e-07
SMEST008757001.1	chr2	13	202662971	829	0.85	1.48389e-28	+	6	202662521, 202662585, 202662858, 202662862, 202662869, 202662887, 202662898, 202662921, 202662938, 202662959, 202662965, 202662971, 202662987	379, 443, 716, 720, 727, 745, 756, 779, 796, 817, 823, 829, 845	0.189, 0.455, 0.16, 0.34, 0.583, 0.583, 0.3, 0.532, 0.607, 0.154, 0.157, 0.85, 0.753	+, +, +, +, +, +, +, +, +, +, +, +, +	1, 4, 1, 3, 6, 6, 3, 6, 6, 1, 3, 6, 6	4, 6, 6, 7, 11, 16, 17, 18, 21, 23, 64, 273	dd_Smed_v6_772_0_1	897	CD164	KF730689.1	1.96e-174	Smed	552.633	-0.0207593	0.963882
SMEST019984001.1	chr3	6	128494929	865	0.967	1.74945e-28	+	6	128491713, 128492354, 128492471, 128494875, 128494929, 128494945	162, 313, 384, 811, 865, 881	0.161, 0.143, 0.124, 0.221, 0.967, 0.389	+, +, +, +, +, +	1, 1, 1, 3, 6, 3	16, 54, 71, 151, 427	dd_Smed_v6_396_0_1	954	prosaposin (PSAP)	uc001jsm.3	4e-11	Human	2025.09	-0.701139	8.10821e-10
SMEST072897001.1	chr2	6	2877902	774	0.982	2.24883e-28	+	6	2877662, 2877713, 2877818, 2877902, 2877954, 2877965	534, 585, 690, 774, 826, 837	0.292, 0.351, 0.178, 0.982, 0.429, 0.586	+, +, +, +, +, +	4, 2, 1, 6, 4, 4	11, 51, 52, 84, 105	dd_Smed_v6_6135_0_1	970					151.446	0.0370068	0.94918
SMEST058272001.1	chr2	8	167615259	750	0.938	2.31341e-28	-	6	167615179, 167615194, 167615215, 167615220, 167615242, 167615259, 167622225, 167624728	830, 815, 794, 789, 767, 750, 249, 117	0.646, 0.286, 0.314, 0.2, 0.41, 0.938, 0.101, 0.126	-, -, -, -, -, -, -, -	5, 3, 6, 4, 5, 6, 1, 1	5, 15, 17, 21, 22, 132, 501	dd_Smed_v6_638_0_1	929	lysophospholipase I (LYPLA1)	uc003xry.3	3e-69	Human	1079.63	0.0350431	0.92148
SMEST022408001.1	chr1	7	57930436	840	0.88	2.31341e-28	-	6	57930399, 57930421, 57930436, 57930518, 57930559, 57930608, 57930642	877, 855, 840, 758, 717, 668, 634	0.439, 0.138, 0.88, 0.75, 0.545, 0.455, 0.364	-, -, -, -, -, -, -	6, 1, 6, 6, 2, 1, 1	15, 22, 34, 41, 49, 82	dd_Smed_v6_2191_0_1	947					494.377	0.00865398	0.9832
SMEST044356001.1	chr1	12	262626577	833	1	2.36747e-28	-	6	262626486, 262626495, 262626514, 262626538, 262626548, 262626577, 262630068, 262630079, 262635183, 262635246, 262635345, 262635380	924, 915, 896, 872, 862, 833, 673, 662, 377, 314, 215, 180	0.219, 0.268, 0.762, 0.205, 0.882, 1, 0.706, 0.533, 0.24, 0.25, 0.5, 0.286	-, -, -, -, -, -, -, -, -, -, -, -	2, 5, 6, 2, 6, 6, 2, 3, 1, 1, 3, 1	9, 10, 11, 19, 24, 29, 35, 63, 99, 160, 285	dd_Smed_v6_2452_0_1	974	tetraspanin 3 (TSPAN3)	uc002bcj.3	3e-15	Human	243.071	0.186786	0.57084
SMEST070130001.1	chr3	6	102838870	230	1	2.36747e-28	-	5	102835066, 102835100, 102838859, 102838870, 102838895, 102838900	1342, 1308, 241, 230, 205, 200	0.714, 0.364, 0.976, 1, 0.522, 0.476	-, -, -, -, -, -	1, 1, 5, 5, 2, 1	5, 11, 25, 34, 1067	dd_Smed_v6_1439_0_1	1456	TNF receptor-associated factor 3 (TRAF3)	uc010txy.2	9e-25	Human	0
SMEST070130002.1	chr3	5	102838870	230	1	2.36747e-28	-	5	102835066, 102838859, 102838870, 102838895, 102838900	1390, 241, 230, 205, 200	0.714, 0.976, 1, 0.522, 0.476	-, -, -, -, -	1, 5, 5, 2, 1	5, 11, 25, 1149	dd_Smed_v6_1439_0_1	1504	TNF receptor-associated factor 3 (TRAF3)	uc010txy.2	9e-25	Human	0
SMEST040933001.1	chr2	6	80685117	1665	0.98	2.61939e-28	+	6	80684444, 80684509, 80684892, 80685103, 80685106, 80685117	1159, 1224, 1501, 1651, 1654, 1665	0.286, 0.196, 0.114, 0.177, 0.203, 0.98	+, +, +, +, +, +	1, 2, 1, 3, 2, 6	3, 11, 65, 150, 277	dd_Smed_v6_603_0_1	1713	calmodulin 2 (phosphorylase kinase, delta) (CALM2)	uc002rvt.2	6e-34	Human	0
SMEST029500002.1	chr2	3	107057613	650	0.913	3.0391e-28	+	6	107057308, 107057613, 107057636	432, 650, 673	0.111, 0.913, 0.182	+, +, +	1, 6, 3	23, 218	dd_Smed_v6_599_0_1	726	fatty acid binding protein 3, muscle and heart (mammary-derived growth inhibitor) (FABP3)	uc001bss.1	8e-33	Human	0
SMEST029500001.1	chr2	2	107057613	599	0.913	3.0391e-28	+	6	107057613, 107057636	599, 622	0.913, 0.182	+, +	6, 3	23	dd_Smed_v6_599_0_1	675	fatty acid binding protein 3, muscle and heart (mammary-derived growth inhibitor) (FABP3)	uc001bss.1	8e-33	Human	0
SMEST070985001.1	chr2	8	93249793	2622	1	4.45477e-28	+	5	93237504, 93239110, 93239590, 93249744, 93249750, 93249793, 93249809, 93249815	655, 1405, 1781, 2573, 2579, 2622, 2638, 2644	0.154, 0.273, 0.189, 0.632, 0.395, 1, 1, 0.706	+, +, +, +, +, +, +, +	1, 1, 1, 4, 3, 5, 6, 3	6, 6, 16, 43, 376, 750, 792	dd_Smed_v6_1505_0_1	2706	transforming growth factor, beta-induced, 68kDa (TGFBI)	uc003lbf.4	2e-25	Human	2535.81	-0.426176	3.76377e-05
SMEST039746001.1	chr2	12	55411716	1137	1	8.44599e-28	+	6	55411422, 55411519, 55411522, 55411545, 55411565, 55411610, 55411649, 55411653, 55411682, 55411716, 55411719, 55411779	843, 940, 943, 966, 986, 1031, 1070, 1074, 1103, 1137, 1140, 1200	0.364, 0.2, 0.178, 0.581, 0.149, 0.333, 0.262, 0.238, 0.226, 1, 0.269, 0.32	+, +, +, +, +, +, +, +, +, +, +, +	1, 2, 3, 4, 1, 3, 2, 1, 3, 6, 1, 1	3, 3, 4, 20, 23, 29, 34, 39, 45, 60, 97	dd_Smed_v6_1736_0_1	1284	failed axon connections homolog (Drosophila) (FAXC)	uc003ppj.4	9e-38	Human	858.424	-0.383411	0.0131454
SMEST041295001.1	chr2	4	83352448	477	1	9.42878e-28	-	6	83352364, 83352397, 83352448, 83352496	561, 528, 477, 429	0.667, 0.361, 1, 0.314	-, -, -, -	4, 3, 6, 1	33, 48, 51	dd_Smed_v6_1890_0_1	651					144.985	0.0750363	0.89273
SMEST055743001.1	chr1	6	284800490	765	0.912	1.05612e-27	-	6	284800490, 284800844, 284800882, 284800908, 284800951, 284801093	765, 411, 373, 347, 304, 162	0.912, 0.16, 0.137, 0.169, 0.124, 0.308	-, -, -, -, -, -	6, 1, 1, 1, 1, 1	26, 38, 43, 142, 354	dd_Smed_v6_176_0_2	919	ubiquitin C (UBC)	uc001ugv.3	1e-50	Human	1464.75	-0.348903	0.0155006
SMEST012954001.1	chr1	6	230386616	1440	0.938	1.1261e-27	+	6	230385902, 230386516, 230386549, 230386573, 230386606, 230386616	726, 1340, 1373, 1397, 1430, 1440	0.231, 0.224, 0.468, 0.172, 0.491, 0.938	+, +, +, +, +, +	1, 1, 4, 1, 3, 6	10, 24, 33, 33, 614	dd_Smed_v6_526_0_1	1502	adenosylhomocysteinase (AHCY)	uc002xai.3	0	Human	0
SMEST041686003.1	chr2	11	235441927	2080	0.887	2.54073e-27	+	6	235440898, 235440928, 235441147, 235441230, 235441832, 235441894, 235441922, 235441927, 235441955, 235441976, 235441985	1051, 1081, 1300, 1383, 1985, 2047, 2075, 2080, 2108, 2129, 2138	0.203, 0.395, 0.5, 0.3, 0.444, 0.784, 0.178, 0.887, 0.138, 0.189, 0.733	+, +, +, +, +, +, +, +, +, +, +	3, 3, 2, 1, 2, 6, 2, 6, 1, 3, 6	5, 9, 21, 28, 28, 30, 62, 83, 219, 602	dd_Smed_v6_9119_0_1	2192	centrosomal protein 112kDa (CEP112)	uc002jfm.3	2e-47	Human	0
SMEST049854001.1	chr2	5	7434803	761	1	3.16842e-27	+	6	7434803, 7434809, 7434846, 7434855, 7434873	761, 767, 804, 813, 831	1, 0.479, 0.909, 0.971, 0.833	+, +, +, +, +	6, 3, 6, 5, 3	6, 9, 18, 37	dd_Smed_v6_854_0_2	845	DIP2 disco-interacting protein 2 homolog C (Drosophila) (DIP2C)	uc001ifp.3	0	Human	747.983	-0.504898	0.000261626
SMEST040593001.1	chr2	4	267229570	1253	1	3.16842e-27	-	6	267229570, 267229578, 267229605, 267229656	1253, 1245, 1218, 1167	1, 1, 1, 0.231	-, -, -, -	6, 6, 6, 1	8, 27, 51	dd_Smed_v6_1263_0_1	1399	ARP1 actin-related protein 1 homolog B, centractin beta (yeast) (ACTR1B)	uc002syb.2	0	Human	1056.45	0.317862	0.047229
SMEST049099001.1	chr2	11	265721935	828	1	3.44837e-27	+	6	265719123, 265719129, 265719154, 265719220, 265719291, 265719344, 265721908, 265721935, 265721946, 265721952, 265721976	300, 306, 331, 397, 468, 521, 801, 828, 839, 845, 869	0.607, 0.889, 0.361, 0.286, 0.292, 0.824, 0.243, 1, 0.625, 1, 0.812	+, +, +, +, +, +, +, +, +, +, +	4, 6, 4, 1, 2, 6, 2, 6, 4, 6, 1	6, 6, 11, 24, 25, 27, 53, 66, 71, 280	dd_Smed_v6_1018_0_1	1026	bcl2-like protein (bcl2-1)	FJ807655.1	0	Smed	285.367	-0.204596	0.476562
SMEST015925001.1	chr1	8	6485330	1366	1	3.44837e-27	-	6	6485315, 6485321, 6485330, 6485334, 6485340, 6485346, 6485365, 6485366	1381, 1375, 1366, 1362, 1356, 1350, 1331, 1330	0.462, 0.786, 1, 0.969, 0.617, 0.955, 0.863, 0.167	-, -, -, -, -, -, -, -	2, 4, 6, 6, 4, 6, 6, 3	1, 4, 6, 6, 6, 9, 19	dd_Smed_v6_1464_0_1	1710	villin 1 (VIL1)	uc002vic.1	1e-58	Human	366.651	-0.294651	0.244428
SMEST036539001.1	chr2	11	183376093	1764	1	3.66235e-27	+	6	183374389, 183374447, 183375333, 183375458, 183375661, 183375912, 183375979, 183375988, 183375992, 183376063, 183376093	111, 169, 1004, 1129, 1332, 1583, 1650, 1659, 1663, 1734, 1764	0.105, 0.151, 0.271, 0.127, 0.127, 0.347, 0.426, 0.254, 0.932, 0.646, 1	+, +, +, +, +, +, +, +, +, +, +	1, 1, 3, 1, 2, 3, 4, 3, 6, 5, 6	4, 9, 30, 58, 67, 71, 125, 203, 251, 835	dd_Smed_v6_745_0_1	1794	ATP synthase, H+ transporting, mitochondrial F1 complex, beta polypeptide (ATP5B)	uc001slr.3	0	Human	3423.16	-0.385358	0.000527178
SMEST072818001.1	chr2	13	3333751	2037	0.973	6.07987e-27	+	6	3330836, 3330861, 3330893, 3331046, 3331093, 3331104, 3331163, 3331211, 3331646, 3333751, 3333789, 3333870, 3333882	169, 194, 226, 379, 426, 437, 496, 544, 979, 2037, 2075, 2156, 2168	0.63, 0.174, 0.154, 0.286, 0.545, 0.3, 0.611, 0.3, 0.24, 0.973, 0.75, 0.259, 0.894	+, +, +, +, +, +, +, +, +, +, +, +, +	3, 1, 1, 1, 1, 1, 2, 1, 1, 6, 4, 3, 5	11, 12, 25, 32, 38, 47, 48, 59, 81, 153, 435, 1058	dd_Smed_v6_687_0_1	2205	protein phosphatase 2, regulatory subunit A, alpha (PPP2R1A)	uc002pyp.3	0	Human	1166	-0.0695209	0.787558
SMEST042238001.1	chr2	6	243312320	782	1	6.07987e-27	-	6	243312320, 243312355, 243312363, 243312367, 243312397, 243312881	782, 747, 739, 735, 705, 310	1, 0.144, 0.465, 0.841, 0.116, 0.143	-, -, -, -, -, -	6, 1, 6, 6, 1, 1	4, 8, 30, 35, 395	dd_Smed_v6_1622_0_1	882	ATPase, H+ transporting, lysosomal 21kDa, V0 subunit b (ATP6V0B)	uc001cld.3	1e-71	Human	481.834	-0.28551	0.186417
SMEST058125002.1	chr2	10	168734843	1641	0.859	9.54523e-27	-	6	168734755, 168734781, 168734809, 168734828, 168734843, 168735451, 168735706, 168735904, 168736226, 168736462	1729, 1703, 1675, 1656, 1641, 1075, 820, 622, 345, 153	0.289, 0.112, 0.657, 0.731, 0.859, 0.13, 0.14, 0.209, 0.219, 0.364	-, -, -, -, -, -, -, -, -, -	4, 1, 6, 6, 6, 1, 1, 1, 1, 1	15, 19, 26, 28, 192, 198, 255, 277, 566	dd_Smed_v6_590_0_1	2147	karyopherin alpha 4 (importin alpha 3) (KPNA4)	uc003fdn.3	0	Human	0
SMEST058125001.1	chr2	9	168734843	1685	0.859	9.54523e-27	-	6	168734755, 168734781, 168734809, 168734828, 168734843, 168735451, 168735706, 168735904, 168736226	1773, 1747, 1719, 1700, 1685, 1119, 864, 666, 389	0.289, 0.112, 0.657, 0.731, 0.859, 0.13, 0.14, 0.209, 0.219	-, -, -, -, -, -, -, -, -	4, 1, 6, 6, 6, 1, 1, 1, 1	15, 19, 26, 28, 198, 255, 277, 566	dd_Smed_v6_590_0_1	2191	karyopherin alpha 4 (importin alpha 3) (KPNA4)	uc003fdn.3	0	Human	0
SMEST042714001.1	chr2	12	238906770	3493	1	1.31429e-26	+	6	238899106, 238899197, 238899200, 238902540, 238904029, 238904240, 238904784, 238904805, 238905700, 238906751, 238906770, 238906782	492, 583, 586, 920, 1661, 1725, 2112, 2133, 2855, 3474, 3493, 3505	0.205, 0.184, 0.292, 0.333, 0.138, 0.164, 0.137, 0.182, 0.123, 0.633, 1, 0.391	+, +, +, +, +, +, +, +, +, +, +, +	1, 1, 1, 1, 1, 1, 1, 1, 1, 6, 6, 3	3, 12, 19, 21, 64, 91, 334, 387, 619, 722, 741	dd_Smed_v6_628_0_1	3666	clone D1.contig unknown	AY067851.1	0	Smed	4200.16	0.428359	0.000353128
SMEST022957001.1	chr4	8	41458636	1987	1	1.31429e-26	-	6	41458611, 41458625, 41458630, 41458636, 41458640, 41458643, 41458648, 41458651	2012, 1998, 1993, 1987, 1983, 1980, 1975, 1972	0.718, 1, 0.976, 1, 0.765, 0.395, 0.5, 0.237	-, -, -, -, -, -, -, -	5, 6, 6, 6, 4, 4, 4, 1	3, 3, 4, 5, 5, 6, 14	dd_Smed_v6_4573_0_1	2145	gamma-glutamyltransferase 7 (GGT7)	uc002xay.3	2e-34	Human	393.463	-0.139184	0.678672
SMEST033033001.1	chr1	5	184139100	1536	1	1.31429e-26	+	5	184139091, 184139100, 184139112, 184139128, 184139141	1527, 1536, 1548, 1564, 1577	0.938, 1, 0.241, 0.594, 0.269	+, +, +, +, +	4, 5, 1, 3, 1	9, 12, 13, 16	dd_Smed_v6_2503_0_1	1673	lipopolysaccharide-induced TNF factor (LITAF)	uc002dbd.3	5e-11	Human	220.053	-0.462693	0.045652
SMEST010139001.1	chr1	3	235545072	450	1	1.41689e-26	+	6	235545050, 235545072, 235545098	428, 450, 476	0.848, 1, 0.185	+, +, +	6, 6, 1	22, 26	dd_Smed_v6_993_0_1	621					315.625	-0.179053	0.530681
SMEST019184001.1	chr1	7	46547963	1679	1	4.44271e-26	-	6	46547917, 46547935, 46547954, 46547963, 46548021, 46552112, 46552751	1725, 1707, 1688, 1679, 1621, 653, 55	1, 0.619, 0.8, 1, 0.739, 0.16, 0.455	-, -, -, -, -, -, -	6, 5, 6, 6, 4, 1, 1	9, 18, 19, 58, 598, 968	dd_Smed_v6_2113_0_1	2070	slc3a-1 (slc3a-1)	KT163456.1	0	Smed	0
SMEST071508003.1	chr1	10	278524930	5933	1	5.00439e-26	-	6	278524884, 278524917, 278524930, 278524985, 278524992, 278525024, 278525050, 278525139, 278525206, 278554126	5979, 5946, 5933, 5878, 5871, 5839, 5813, 5724, 5657, 653	0.688, 0.379, 1, 1, 0.514, 1, 0.145, 0.643, 0.909, 0.364	-, -, -, -, -, -, -, -, -, -	2, 3, 6, 6, 6, 6, 1, 1, 2, 1	7, 13, 26, 32, 33, 55, 67, 89, 5004	dd_Smed_v6_1579_0_1	6242	collagen, type IV, alpha 6 (COL4A6)B	uc004env.4	4e-110	Human	104.535	-0.821659	0.00643616
SMEST004871001.1	chr1	9	22995244	1233	1	5.00439e-26	-	6	22995223, 22995244, 22995253, 22995262, 22995265, 22995280, 22995286, 23000795, 23002569	1254, 1233, 1224, 1215, 1212, 1197, 1191, 459, 269	0.8, 1, 0.257, 0.864, 0.806, 0.7, 0.32, 0.364, 0.182	-, -, -, -, -, -, -, -, -	5, 6, 1, 6, 5, 6, 1, 1, 1	3, 6, 9, 9, 15, 21, 190, 732	dd_Smed_v6_1686_0_1	1282	tumor susceptibility gene 101 (TSG101)	uc001mor.3	1e-85	Human	504.712	0.0338287	0.922876
SMEST071508001.1	chr1	9	278524930	3908	1	5.00439e-26	-	6	278524884, 278524917, 278524930, 278524985, 278524992, 278525024, 278525050, 278525139, 278525206	3954, 3921, 3908, 3853, 3846, 3814, 3788, 3699, 3632	0.688, 0.379, 1, 1, 0.514, 1, 0.145, 0.643, 0.909	-, -, -, -, -, -, -, -, -	2, 3, 6, 6, 6, 6, 1, 1, 2	7, 13, 26, 32, 33, 55, 67, 89	dd_Smed_v6_1579_0_1	4217	collagen, type IV, alpha 6 (COL4A6)B	uc004env.4	4e-110	Human	0
SMEST010260001.1	chr3	7	129401800	3137	1	5.00439e-26	+	6	129395924, 129399349, 129400243, 129401743, 129401800, 129401806, 129401811	942, 2136, 2822, 3080, 3137, 3143, 3148	0.333, 0.17, 0.155, 0.149, 1, 0.154, 0.725	+, +, +, +, +, +, +	1, 1, 1, 1, 6, 1, 5	5, 6, 57, 258, 686, 1194	dd_Smed_v6_1006_0_1	3248	ATPase, Ca++ transporting, cardiac muscle, slow twitch 2 (ATP2A2)a	uc001tql.4	0	Human	1321.84	0.625606	7.70757e-05
SMEST081754001.1	chr4	6	28384190	2367	1	5.00439e-26	-	6	28384132, 28384190, 28384267, 28388499, 28393766, 28393804	2425, 2367, 2290, 1477, 165, 127	0.455, 1, 1, 0.273, 0.339, 0.417	-, -, -, -, -, -	1, 6, 6, 1, 3, 5	38, 58, 77, 813, 1312	dd_Smed_v6_2153_0_1	2539	acyl-CoA synthetase long-chain family member 3 (ACSL3)	uc002vnj.3	0	Human	887.2	0.313227	0.053833
SMEST022764001.1	chr4	5	39115425	1283	1	5.00439e-26	-	6	39115346, 39115388, 39115402, 39115409, 39115425	1362, 1320, 1306, 1299, 1283	0.484, 0.19, 0.62, 0.722, 1	-, -, -, -, -	3, 1, 6, 6, 6	7, 14, 16, 42	dd_Smed_v6_2004_0_1	1393	glutamic-oxaloacetic transaminase 1, soluble (GOT1)	uc001kpr.3	6e-157	Human	843.359	-0.421335	0.00685516
SMEST049007001.1	chr2	2	265023706	530	1	5.00439e-26	-	6	265023670, 265023706	566, 530	1, 1	-, -	6, 6	36	dd_Smed_v6_2552_0_1	1039					160.523	0.146506	0.773525
SMEST017099001.1	chr4	11	1947255	404	0.52	6.25361e-26	+	6	1946915, 1946916, 1947028, 1947030, 1947032, 1947156, 1947182, 1947216, 1947242, 1947255, 1947263	109, 110, 222, 224, 226, 305, 331, 365, 391, 404, 412	0.109, 0.147, 0.109, 0.122, 0.109, 0.101, 0.162, 0.113, 0.114, 0.52, 0.285	+, +, +, +, +, +, +, +, +, +, +	1, 1, 1, 1, 1, 1, 1, 2, 2, 6, 3	1, 2, 2, 8, 13, 26, 26, 34, 79, 112	dd_Smed_v6_113_0_1	726	ribosomal protein L31 (RPL31)	uc002taq.4	6e-51	Human	2661.12	-0.227277	0.150617
SMEST080901001.1	chr1	4	124797597	982	0.775	7.6065e-26	-	6	124797583, 124797597, 124797673, 124799329	996, 982, 906, 342	0.388, 0.775, 0.151, 0.119	-, -, -, -	5, 6, 1, 1	14, 76, 564	dd_Smed_v6_1324_0_1	1062	protein phosphatase 4, catalytic subunit (PPP4C)	uc002dwf.3	0	Human	750.758	-0.105152	0.740356
SMEST011386001.1	chr2	9	160398715	8027	1	1.16463e-25	-	6	160398636, 160398654, 160398659, 160398675, 160398681, 160398715, 160398726, 160403821, 160404592	8106, 8088, 8083, 8067, 8061, 8027, 8016, 5177, 4503	0.625, 0.471, 0.304, 0.233, 0.552, 1, 0.131, 0.455, 0.364	-, -, -, -, -, -, -, -, -	1, 6, 2, 1, 6, 6, 1, 1, 1	5, 6, 11, 16, 18, 34, 674, 2839	dd_Smed_v6_810_0_1	8206	filamin B, beta (FLNB)	uc003djk.2	0	Human	2572.47	0.16797	0.572593
SMEST078683001.1	chr1	3	48882131	941	0.805	1.61639e-25	-	6	48882131, 48882149, 48882163	941, 923, 909	0.805, 0.268, 0.533	-, -, -	6, 5, 6	14, 18	dd_Smed_v6_1003_0_1	1051	tetraspanin 5 (TSPAN5)	uc003hub.3	3e-12	Human	1170.01	-0.403084	0.00391245
SMEST044609001.1	chr1	9	260205087	659	0.98	1.66042e-25	+	6	260204788, 260205025, 260205028, 260205034, 260205037, 260205042, 260205048, 260205072, 260205087	360, 597, 600, 606, 609, 614, 620, 644, 659	0.308, 0.642, 0.804, 0.123, 0.672, 0.614, 0.925, 0.239, 0.98	+, +, +, +, +, +, +, +, +	1, 6, 6, 1, 6, 6, 6, 2, 6	3, 3, 5, 6, 6, 15, 24, 237	dd_Smed_v6_1665_0_3	774					348.094	0.379645	0.0858887
SMEST019192002.1	chr1	6	46547963	1732	1	1.66042e-25	-	6	46547917, 46547935, 46547954, 46547963, 46548021, 46552112	1778, 1760, 1741, 1732, 1674, 589	1, 0.579, 0.789, 1, 0.739, 0.16	-, -, -, -, -, -	5, 5, 6, 6, 4, 1	9, 18, 19, 58, 1085	dd_Smed_v6_2113_0_1	1814	slc3a-1 (slc3a-1)	KT163456.1	0	Smed	0
SMEST081409001.1	chr4	5	31099181	701	1	1.66042e-25	+	6	31098767, 31099181, 31099236, 31099244, 31099260	287, 701, 756, 764, 780	0.667, 1, 0.226, 0.438, 0.833	+, +, +, +, +	2, 6, 1, 1, 5	8, 16, 55, 414	dd_Smed_v6_5589_0_1	831	protein phosphatase 3, regulatory subunit B, alpha (PPP3R1)	uc002sei.1	1e-99	Human	111.224	-0.298448	0.513317
SMEST018770001.1	chr1	4	42870722	2033	0.98	1.66042e-25	+	6	42870722, 42870728, 42870738, 42870750	2033, 2039, 2049, 2061	0.98, 0.8, 0.966, 0.88	+, +, +, +	6, 6, 6, 6	6, 10, 12	dd_Smed_v6_915_0_1	2117	granulin (GRN)	uc002igp.1	3e-45	Human	0
SMEST018297001.1	chr1	4	167295757	757	1	1.72302e-25	+	6	167295712, 167295734, 167295757, 167295791	712, 734, 757, 791	0.763, 0.882, 1, 0.842	+, +, +, +	6, 6, 6, 5	22, 23, 34	dd_Smed_v6_1504_0_1	823	calcineurin-like EF-hand protein 1 (CHP1)	uc001znl.3	4e-46	Human	225.89	-0.231995	0.495562
SMEST070068001.1	chr3	10	103331411	3134	1	1.90363e-25	+	6	103315226, 103318227, 103324441, 103331334, 103331383, 103331411, 103331420, 103331425, 103331434, 103331447	1497, 2209, 2315, 3057, 3106, 3134, 3143, 3148, 3157, 3170	0.364, 0.286, 0.455, 0.267, 0.927, 1, 0.875, 0.909, 0.324, 1	+, +, +, +, +, +, +, +, +, +	1, 1, 1, 1, 6, 6, 5, 5, 1, 5	5, 9, 9, 13, 28, 49, 106, 712, 742	dd_Smed_v6_1107_0_1	3197	ubiquitin-like modifier activating enzyme 1 (UBA1)	uc004dhk.4	0	Human	1067.56	0.280064	0.144837
SMEST009490001.1	chr2	5	209063779	628	0.769	1.92589e-25	-	6	209063764, 209063779, 209063798, 209063802, 209063816	643, 628, 609, 605, 591	0.227, 0.769, 0.263, 0.144, 0.644	-, -, -, -, -	2, 6, 3, 1, 5	4, 14, 15, 19	dd_Smed_v6_926_1_1	683					276.146	-0.46033	0.0394955
SMEST001708001.1	chr3	4	62957686	1699	0.929	2.97171e-25	-	5	62957686, 62957710, 62957718, 62967113	1699, 1675, 1667, 477	0.929, 0.831, 0.151, 0.185	-, -, -, -	5, 5, 1, 3	8, 24, 1190	dd_Smed_v6_400_0_1	1946	unknown	AY066629.1	0	Smed	2592.69	-1.33616	1.23182e-33
SMEST060646001.1	chr1	10	188711371	1727	1	4.03447e-25	+	6	188696052, 188711244, 188711329, 188711355, 188711358, 188711361, 188711366, 188711371, 188711420, 188711474	817, 1600, 1685, 1711, 1714, 1717, 1722, 1727, 1776, 1830	0.308, 0.583, 1, 0.607, 0.483, 0.5, 0.333, 1, 0.946, 0.947	+, +, +, +, +, +, +, +, +, +	1, 1, 6, 6, 4, 6, 3, 6, 6, 6	3, 3, 5, 5, 26, 49, 54, 85, 783	dd_Smed_v6_3363_0_1	2163	FYN oncogene related to SRC, FGR, YES (FYN)	uc003pvk.3	9e-139	Human	0
SMEST056430002.1	chr1	21	35919544	2033	0.93	4.37574e-25	-	6	35919518, 35919538, 35919544, 35919714, 35919739, 35919745, 35919872, 35919943, 35919947, 35919954, 35920002, 35920018, 35920087, 35920131, 35920151, 35920211, 35920556, 35920610, 35920810, 35921484, 35921489	2059, 2039, 2033, 1863, 1838, 1832, 1705, 1634, 1630, 1623, 1575, 1559, 1490, 1446, 1426, 1366, 1084, 1030, 830, 156, 151	0.775, 0.852, 0.93, 0.765, 0.229, 0.349, 0.36, 0.21, 0.288, 0.2, 0.754, 0.214, 0.443, 0.27, 0.772, 0.489, 0.625, 0.219, 0.182, 0.326, 0.237	-, -, -, -, -, -, -, -, -, -, -, -, -, -, -, -, -, -, -, -, -	3, 5, 6, 3, 1, 3, 3, 2, 3, 1, 4, 2, 3, 3, 5, 3, 3, 2, 1, 2, 3	4, 5, 6, 6, 7, 16, 20, 20, 25, 44, 48, 54, 60, 69, 71, 127, 170, 200, 282, 674	dd_Smed_v6_734_0_1	2296					187.395	-0.943523	1.06881e-05
SMEST056430001.1	chr1	19	35919544	1389	0.93	4.37574e-25	-	6	35919518, 35919538, 35919544, 35919714, 35919739, 35919745, 35919872, 35919943, 35919947, 35919954, 35920002, 35920018, 35920087, 35920131, 35920151, 35920211, 35920372, 35921484, 35921489	1415, 1395, 1389, 1219, 1194, 1188, 1061, 990, 986, 979, 931, 915, 846, 802, 782, 722, 561, 156, 151	0.775, 0.852, 0.93, 0.765, 0.229, 0.349, 0.36, 0.21, 0.288, 0.2, 0.754, 0.214, 0.443, 0.27, 0.772, 0.489, 0.308, 0.326, 0.237	-, -, -, -, -, -, -, -, -, -, -, -, -, -, -, -, -, -, -	3, 5, 6, 3, 1, 3, 3, 2, 3, 1, 4, 2, 3, 3, 5, 3, 1, 2, 3	4, 5, 6, 6, 7, 16, 20, 20, 25, 44, 48, 60, 69, 71, 127, 161, 170, 405	dd_Smed_v6_734_0_1	1652					0
SMEST076568001.1	chr2	4	73853983	1109	0.411	6.45974e-25	+	5	73853440, 73853935, 73853949, 73853983	613, 1061, 1075, 1109	0.1, 0.151, 0.181, 0.411	+, +, +, +	1, 3, 3, 5	14, 34, 448	dd_Smed_v6_174_0_1	1149	receptor of activated protein kinase C 1	KM981943.1	5.23e-139	Smed	5474.02	-0.204579	0.117255
SMEST037720001.1	chr1	9	82779859	1602	1	6.46292e-25	-	6	82779770, 82779776, 82779812, 82779859, 82779912, 82779929, 82779946, 82809290, 82809436	1691, 1685, 1649, 1602, 1549, 1532, 1515, 337, 239	0.886, 0.211, 0.959, 1, 0.256, 0.368, 0.926, 0.233, 0.364	-, -, -, -, -, -, -, -, -	6, 1, 6, 6, 5, 5, 6, 1, 1	6, 17, 17, 36, 47, 53, 98, 1178	dd_Smed_v6_3059_0_1	3006	carboxypeptidase E (CPE)	uc003irg.4	7e-118	Human	614.498	0.601749	0.000339635
SMEST035348001.1	chr3	5	116873685	717	0.898	7.02869e-25	-	5	116873657, 116873685, 116873696, 116873743, 116874170	745, 717, 706, 659, 232	0.8, 0.898, 0.271, 0.19, 0.155	-, -, -, -, -	6, 5, 4, 1, 1	11, 28, 47, 427	dd_Smed_v6_395_0_1	799	transgelin 3 (TAGLN3)	uc003dyo.3	9e-22	Human	1125.35	-0.25526	0.209249
SMEST017950001.1	chr1	12	207056272	705	1	7.2338e-25	+	6	207045670, 207045825, 207056190, 207056238, 207056248, 207056255, 207056272, 207056289, 207056309, 207056429, 207056732, 207056794	269, 382, 623, 671, 681, 688, 705, 722, 742, 862, 1165, 1227	0.308, 0.444, 0.375, 1, 1, 0.773, 1, 0.261, 0.485, 0.667, 1, 0.364	+, +, +, +, +, +, +, +, +, +, +, +	1, 2, 1, 6, 6, 5, 6, 1, 3, 2, 6, 1	7, 10, 17, 17, 20, 48, 62, 113, 120, 241, 303	dd_Smed_v6_2167_0_1	1347	RAP1B, member of RAS oncogene family (RAP1B)	uc001suc.3	1e-90	Human	0
SMEST043678001.1	chr3	9	123644821	981	1	7.2338e-25	-	6	123644762, 123644792, 123644821, 123644839, 123644845, 123644855, 123644872, 123644893, 123664246	1040, 1010, 981, 963, 957, 947, 930, 909, 461	0.846, 0.4, 1, 0.209, 0.614, 0.29, 0.913, 0.526, 0.178	-, -, -, -, -, -, -, -, -	5, 2, 6, 1, 6, 2, 6, 5, 2	6, 10, 17, 18, 21, 29, 30, 448	dd_Smed_v6_2693_0_1	1232	CD9 molecule (CD9)	uc001qnq.2	1e-12	Human	420.386	0.0867372	0.820767
SMEST062458001.1	chr3	5	23006070	909	1	7.2338e-25	+	6	23005934, 23005953, 23006065, 23006070, 23006125	773, 792, 904, 909, 964	0.5, 0.621, 0.721, 1, 0.476	+, +, +, +, +	2, 3, 6, 6, 2	5, 19, 55, 112	dd_Smed_v6_5420_0_1	1011					272.601	0.133127	0.702978
SMEST040023001.1	chr2	4	58154273	524	1	7.2338e-25	-	6	58154241, 58154273, 58154278, 58160304	556, 524, 519, 263	0.845, 1, 0.956, 0.389	-, -, -, -	6, 6, 6, 3	5, 32, 256	dd_Smed_v6_2632_0_1	641	small integral membrane protein 14 (SMIM14)	uc003guo.3	7e-11	Human	201.382	-0.264479	0.43359
SMEST073910001.1	chr2	11	129481205	1662	1	1.11239e-24	+	6	129479759, 129479811, 129479842, 129480140, 129480703, 129481150, 129481156, 129481177, 129481183, 129481205, 129481217	216, 268, 299, 597, 1160, 1607, 1613, 1634, 1640, 1662, 1674	0.206, 0.231, 0.231, 0.323, 0.16, 0.63, 0.741, 0.258, 0.984, 1, 0.846	+, +, +, +, +, +, +, +, +, +, +	1, 1, 1, 1, 1, 6, 6, 3, 6, 6, 6	6, 6, 12, 21, 22, 31, 52, 298, 447, 563	dd_Smed_v6_1034_0_1	1719	DEAD (Asp-Glu-Ala-Asp) box helicase 6 (DDX6)	uc001puc.2	0	Human	1074.82	0.166876	0.367724
SMEST032743001.1	chr2	5	1381019	1342	0.962	1.11239e-24	-	6	1381006, 1381012, 1381019, 1381073, 1393709	1355, 1349, 1342, 1288, 248	0.575, 0.523, 0.962, 0.675, 0.25	-, -, -, -, -	5, 4, 6, 5, 1	6, 7, 54, 1040	dd_Smed_v6_1319_0_1	1408	mitogen-activated protein kinase 3 (MAPK3)	uc002dws.3	3e-171	Human	511.146	-0.191913	0.38806
SMEST024345001.1	chr1	3	300051603	639	1	1.11239e-24	-	6	300051389, 300051577, 300051603	853, 665, 639	0.164, 0.185, 1	-, -, -	1, 3, 6	26, 188	dd_Smed_v6_629_0_1	955					756.638	-0.0490514	0.896539
SMEST056940001.1	chr2	6	65595271	937	0.643	1.18757e-24	-	6	65595255, 65595271, 65595301, 65595357, 65595688, 65595800	953, 937, 907, 851, 562, 450	0.256, 0.643, 0.11, 0.157, 0.123, 0.11	-, -, -, -, -, -	1, 6, 1, 2, 1, 1	16, 30, 56, 112, 289	dd_Smed_v6_193_0_1	966	ribosomal protein L15 (RPL15)	uc021wub.1	3e-76	Human	3330.9	-0.183801	0.239035
SMEST013036001.1	chr1	2	144552277	1982	0.741	1.81245e-24	+	3	144552228, 144552277	1933, 1982	0.327, 0.741	+, +	3, 3	49	dd_Smed_v6_557_0_1	2183					311.519	-0.718094	0.000182048
SMEST037102001.1	chr4	7	50506125	452	0.4	1.87867e-24	-	6	50506125, 50506209, 50506260, 50506268, 50506277, 50506278, 50506476	452, 368, 317, 309, 300, 299, 101	0.4, 0.114, 0.105, 0.106, 0.13, 0.159, 0.104	-, -, -, -, -, -, -	6, 2, 1, 1, 1, 1, 1	1, 8, 9, 51, 84, 198	dd_Smed_v6_195_0_1	485	unknown	AY068361.1	5.04e-151	Smed	1765.53	-0.204359	0.204279
SMEST022839001.1	chr4	4	40037924	441	0.98	2.30987e-24	+	4	40037864, 40037924, 40037946, 40037959	381, 441, 463, 476	0.4, 0.98, 0.22, 0.141	+, +, +, +	3, 4, 2, 1	13, 22, 60							486.882	-0.539633	0.00125884
SMEST036637001.1	chr2	7	182676381	814	1	2.74589e-24	+	6	182676354, 182676381, 182676389, 182676418, 182676474, 182676514, 182676531	787, 814, 822, 851, 907, 947, 964	0.216, 1, 1, 0.86, 1, 0.174, 0.17	+, +, +, +, +, +, +	1, 6, 6, 6, 6, 1, 1	8, 17, 27, 29, 40, 56	dd_Smed_v6_1995_0_1	1124	receptor accessory protein 5 (REEP5)	uc003kqe.1	9e-54	Human	316.53	-0.1705	0.578149
SMEST032752001.1	chr2	4	1268594	1080	1	2.74589e-24	+	6	1268496, 1268539, 1268544, 1268594	982, 1025, 1030, 1080	0.323, 0.957, 0.981, 1	+, +, +, +	2, 6, 6, 6	5, 43, 50	dd_Smed_v6_1688_0_1	1129	ATPase, Na+/K+ transporting, beta 2 polypeptide (ATP1B2)	uc002gif.1	4e-10	Human	663.734	0.458972	0.0044302
SMEST065901001.1	chr1	3	7356621	1584	1	2.74589e-24	+	6	7356621, 7356635, 7356671	1584, 1598, 1634	1, 1, 0.958	+, +, +	6, 6, 6	14, 36	dd_Smed_v6_3179_0_1	1697	oxysterol binding protein-like 1A (OSBPL1A)	uc002kvd.3	8e-120	Human	382.794	-0.0199378	0.963234
SMEST019977001.1	chr3	8	128533579	588	0.611	2.98826e-24	+	4	128529133, 128531093, 128531140, 128533579, 128533585, 128533602, 128533623, 128533654	253, 477, 524, 588, 594, 611, 632, 663	0.308, 0.125, 0.134, 0.611, 0.323, 0.157, 0.535, 0.455	+, +, +, +, +, +, +, +	1, 1, 1, 4, 3, 2, 3, 1	6, 17, 21, 31, 47, 64, 224	dd_Smed_v6_284_0_1	676					408.453	0.128707	0.707606
SMEST039100001.1	chr3	5	64388064	490	0.978	4.07455e-24	+	6	64388019, 64388050, 64388056, 64388064, 64388087	445, 476, 482, 490, 513	0.965, 0.167, 0.8, 0.978, 0.542	+, +, +, +, +	6, 1, 6, 6, 3	6, 8, 23, 31	dd_Smed_v6_872_0_1	593	thioredoxin 2 (TXN2)	uc003apk.1	3e-27	Human	463.496	0.221378	0.393473
SMEST051375001.1	chr2	13	19997626	498	1	4.98799e-24	-	6	19967393, 19967417, 19967451, 19967544, 19967722, 19967737, 19967775, 19967793, 19997621, 19997626, 19997649, 19997668, 19997713	1831, 1807, 1773, 1680, 1502, 1487, 1449, 1431, 503, 498, 475, 456, 411	0.308, 0.933, 0.444, 0.333, 0.353, 1, 0.583, 0.5, 0.619, 1, 0.423, 0.233, 0.81	-, -, -, -, -, -, -, -, -, -, -, -, -	1, 5, 1, 1, 1, 6, 2, 3, 6, 6, 5, 1, 6	5, 15, 18, 19, 23, 24, 34, 38, 45, 93, 178, 928	dd_Smed_v6_4877_0_1	1960	WntA	FJ463750.1	0	Smed	0
SMEST000639001.1	chr1	8	222172434	939	0.912	5.06361e-24	+	6	222168274, 222172406, 222172434, 222172449, 222172458, 222172489, 222172494, 222172525	484, 911, 939, 954, 963, 994, 999, 1030	0.308, 0.317, 0.912, 0.772, 0.581, 0.155, 0.216, 0.525	+, +, +, +, +, +, +, +	1, 3, 6, 6, 4, 1, 1, 4	5, 9, 15, 28, 31, 31, 427	dd_Smed_v6_1387_0_1	1056	SH3-domain GRB2-like endophilin B1 (SH3GLB1)	uc001dlw.3	3e-56	Human	0
SMEST044193001.1	chr1	7	260722582	620	0.943	5.25539e-24	+	6	260722570, 260722582, 260722590, 260722636, 260722653, 260722692, 260722718	608, 620, 628, 674, 691, 730, 756	0.238, 0.943, 0.714, 0.654, 0.333, 0.6, 0.364	+, +, +, +, +, +, +	3, 6, 6, 5, 1, 1, 1	8, 12, 17, 26, 39, 46							0
SMEST034043001.1	chr3	7	6650815	716	0.969	7.18106e-24	+	6	6647649, 6650740, 6650811, 6650815, 6650830, 6650836, 6650876	107, 641, 712, 716, 731, 737, 777	0.16, 0.164, 0.157, 0.969, 0.543, 0.19, 0.763	+, +, +, +, +, +, +	1, 1, 1, 6, 5, 2, 6	4, 6, 15, 40, 71, 534	dd_Smed_v6_922_1_1	816	slowmo homolog 2 (Drosophila) (SLMO2)	uc002yam.3	2e-30	Human	723.289	-0.201992	0.303248
SMEST003800001.1	chr1	11	69219768	1071	1	8.5968e-24	+	6	69219626, 69219669, 69219677, 69219681, 69219685, 69219709, 69219755, 69219768, 69219799, 69219806, 69219812	929, 972, 980, 984, 988, 1012, 1058, 1071, 1102, 1109, 1115	0.667, 0.195, 0.718, 0.87, 0.565, 0.31, 0.977, 1, 0.722, 0.744, 0.438	+, +, +, +, +, +, +, +, +, +, +	4, 3, 6, 6, 6, 1, 6, 6, 6, 6, 4	4, 4, 6, 7, 8, 13, 24, 31, 43, 46	dd_Smed_v6_4231_0_1	1270					241.58	0.228985	0.511438
SMEST032693001.1	chr3	9	33409	1579	1	8.5968e-24	+	6	30286, 30430, 33390, 33403, 33409, 33413, 33430, 33455, 33575	257, 401, 1560, 1573, 1579, 1583, 1600, 1625, 1745	0.36, 0.234, 0.407, 0.689, 1, 0.472, 0.912, 0.429, 0.733	+, +, +, +, +, +, +, +, +	3, 1, 3, 5, 6, 4, 6, 2, 6	4, 6, 13, 17, 25, 120, 144, 1159	dd_Smed_v6_1271_0_1	1801	adaptor-related protein complex 2, mu 1 subunit (AP2M1)	uc003fmw.3	0	Human	1.69583	-0.232301
SMEST007797001.1	chr2	7	99268737	1418	1	8.5968e-24	-	6	99268696, 99268702, 99268737, 99268769, 99268797, 99268832, 99271384	1459, 1453, 1418, 1386, 1358, 1323, 1042	0.929, 1, 1, 0.35, 0.393, 0.4, 0.308	-, -, -, -, -, -, -	2, 2, 6, 2, 2, 1, 1	6, 28, 32, 35, 35, 281	dd_Smed_v6_1871_0_2	1502	lipase, gastric (LIPF)	uc010qmt.2	7e-79	Human	0
SMEST016846001.1	chr4	3	4204577	897	1	8.5968e-24	-	6	4204553, 4204577, 4204892	921, 897, 626	0.257, 1, 0.364	-, -, -	1, 6, 1	24, 271	dd_Smed_v6_1206_0_1	1016	hematopoietic prostaglandin D synthase (HPGDS)	uc003hte.1	9e-23	Human	368.892	-0.196715	0.52864
SMEST016237001.1	chr4	2	50124742	909	0.979	8.5968e-24	+	6	50124742, 50124746	909, 913	0.979, 0.14	+, +	6, 1	4	dd_Smed_v6_507_0_1	1383					528.031	-0.0409763	0.921645
SMEST063825001.1	chr3	3	59165208	611	0.843	1.02646e-23	+	6	59165185, 59165208, 59165241	588, 611, 644	0.304, 0.843, 0.25	+, +, +	3, 6, 1	23, 33	dd_Smed_v6_569_0_1	679					0
SMEST019975001.1	chr3	8	128546797	1001	1	1.04115e-23	-	6	128546781, 128546786, 128546797, 128546801, 128546814, 128546823, 128548381, 128549215	1017, 1012, 1001, 997, 984, 975, 756, 652	0.364, 0.857, 1, 0.92, 0.615, 0.127, 0.19, 0.151	-, -, -, -, -, -, -, -	1, 6, 6, 6, 6, 1, 1, 1	4, 5, 9, 11, 13, 104, 219	dd_Smed_v6_266_0_1	1060	inositol polyphosphate-5-phosphatase, 40kDa (INPP5A)	uc001llo.1	3e-67	Human	1309.96	0.0642429	0.823547
SMEST003774001.1	chr1	3	69423771	674	0.423	1.48028e-23	+	6	69423359, 69423361, 69423771	306, 308, 674	0.15, 0.112, 0.423	+, +, +	1, 1, 6	2, 366	dd_Smed_v6_150_0_1	707	ribosomal protein L9 (RPL9)	uc022btz.1	3e-66	Human	2714.13	-0.252329	0.168517
SMEST012184001.1	chr2	15	214873471	1890	1	1.48985e-23	+	6	214871827, 214872021, 214872618, 214872688, 214873103, 214873138, 214873224, 214873248, 214873252, 214873396, 214873405, 214873471, 214873495, 214873507, 214873511	246, 440, 1037, 1107, 1522, 1557, 1643, 1667, 1671, 1815, 1824, 1890, 1914, 1926, 1930	0.643, 0.462, 0.462, 0.5, 0.583, 0.657, 0.444, 0.364, 0.25, 0.478, 0.547, 1, 1, 0.576, 0.933	+, +, +, +, +, +, +, +, +, +, +, +, +, +, +	2, 1, 1, 2, 3, 5, 5, 2, 1, 5, 6, 6, 6, 5, 6	4, 4, 9, 12, 24, 24, 35, 66, 70, 86, 144, 194, 415, 597	dd_Smed_v6_4115_0_1	2231	transmembrane 9 superfamily member 1 (TM9SF1)	uc001wnb.1	0	Human	361.549	0.341883	0.106419
SMEST008328001.1	chr1	8	313160392	405	1	1.48985e-23	+	6	313160300, 313160305, 313160339, 313160362, 313160375, 313160392, 313160413, 313160446	313, 318, 352, 375, 388, 405, 426, 459	0.267, 0.375, 0.957, 0.204, 0.95, 1, 0.231, 0.433	+, +, +, +, +, +, +, +	1, 3, 6, 2, 6, 6, 2, 4	5, 13, 17, 21, 23, 33, 34	dd_Smed_v6_3013_0_1	1206	boudin	KF730685.1	0	Smed	152.141	-0.183445	0.714293
SMEST027550001.1	chr1	20	71551411	1062	1	1.77243e-23	+	6	71547151, 71547237, 71547283, 71547321, 71551268, 71551310, 71551358, 71551406, 71551411, 71551452, 71551461, 71551470, 71551532, 71551770, 71551780, 71551817, 71551842, 71551880, 71551898, 71551905	294, 380, 426, 464, 919, 961, 1009, 1057, 1062, 1103, 1112, 1121, 1183, 1421, 1431, 1468, 1493, 1531, 1549, 1556	0.4, 0.25, 0.318, 0.273, 1, 0.812, 0.636, 0.359, 1, 0.745, 0.51, 0.446, 0.14, 0.462, 0.786, 0.241, 1, 0.923, 0.364, 1	+, +, +, +, +, +, +, +, +, +, +, +, +, +, +, +, +, +, +, +	2, 1, 1, 1, 6, 6, 4, 2, 6, 6, 6, 4, 1, 1, 3, 1, 6, 6, 1, 6	5, 7, 9, 9, 10, 18, 25, 37, 38, 38, 41, 42, 46, 48, 48, 62, 86, 238, 455	dd_Smed_v6_2019_0_1	1624	cholinergic receptor, nicotinic, alpha 10 (neuronal) (CHRNA10)	uc001lyf.3	1e-44	Human	390.794	0.00666068	0.989903
SMEST012170001.1	chr2	18	215086738	855	0.959	1.89117e-23	+	6	215086189, 215086211, 215086232, 215086254, 215086288, 215086305, 215086340, 215086365, 215086434, 215086463, 215086494, 215086501, 215086536, 215086617, 215086635, 215086667, 215086738, 215086795	306, 328, 349, 371, 405, 422, 457, 482, 551, 580, 611, 618, 653, 734, 752, 784, 855, 912	0.552, 0.2, 0.772, 0.162, 0.379, 0.228, 0.343, 0.144, 0.318, 0.338, 0.14, 0.179, 0.742, 0.583, 0.333, 0.5, 0.959, 0.381	+, +, +, +, +, +, +, +, +, +, +, +, +, +, +, +, +, +	6, 3, 6, 2, 6, 5, 6, 2, 6, 4, 1, 2, 6, 6, 1, 6, 6, 1	7, 17, 18, 21, 22, 22, 25, 29, 31, 32, 34, 35, 35, 57, 69, 71, 81	dd_Smed_v6_1367_0_1	933					518.23	-0.354685	0.0616618
SMEST028931001.1	chr3	9	75441152	829	0.949	1.89117e-23	-	6	75441080, 75441130, 75441152, 75441166, 75441193, 75441217, 75441269, 75441784, 75441953	901, 851, 829, 815, 788, 764, 712, 293, 124	0.333, 0.603, 0.949, 0.875, 0.5, 0.368, 0.5, 0.24, 0.219	-, -, -, -, -, -, -, -, -	3, 5, 6, 6, 4, 1, 2, 1, 2	14, 22, 24, 27, 50, 52, 169, 419	dd_Smed_v6_2132_0_1	976					0
SMEST010552001.1	chr3	8	131047801	1596	0.976	1.89117e-23	-	6	131047632, 131047639, 131047777, 131047797, 131047801, 131047818, 131047847, 131047857	1765, 1758, 1620, 1600, 1596, 1579, 1550, 1540	0.923, 0.412, 0.975, 0.5, 0.976, 0.25, 0.353, 0.312	-, -, -, -, -, -, -, -	1, 2, 6, 3, 6, 1, 3, 3	4, 7, 10, 17, 20, 29, 138	dd_Smed_v6_1680_0_1	1809	aldehyde dehydrogenase 3 family, member B1 (ALDH3B1)	uc001omz.3	3e-139	Human	596.05	-0.170244	0.470064
SMEST080526001.1	chr1	3	139033876	472	0.943	1.89117e-23	+	6	139033654, 139033869, 139033876	250, 465, 472	0.225, 0.942, 0.943	+, +, +	3, 6, 6	7, 215	dd_Smed_v6_1055_0_1	581					399.825	0.0915286	0.809331
SMEST034989001.1	chr3	9	119221274	673	1	1.96506e-23	+	6	119220844, 119220989, 119220997, 119221101, 119221142, 119221163, 119221274, 119221322, 119221425	243, 388, 396, 500, 541, 562, 673, 721, 824	0.364, 0.206, 0.312, 0.849, 0.409, 0.4, 1, 0.514, 0.448	+, +, +, +, +, +, +, +, +	1, 1, 2, 6, 3, 1, 6, 3, 5	8, 21, 41, 48, 103, 104, 111, 145	dd_Smed_v6_2557_0_1	887	transmembrane emp24 protein transport domain containing 7 (TMED7)	uc003krf.3	2e-40	Human	413.975	-0.00367265	0.992838
SMEST012027001.1	chr2	18	216318026	435	0.9	2.06939e-23	-	6	216317328, 216317345, 216317538, 216317821, 216317854, 216317871, 216317935, 216317939, 216317968, 216317974, 216317998, 216318026, 216318078, 216318099, 216318133, 216318203, 216318277, 216318322	1133, 1116, 923, 640, 607, 590, 526, 522, 493, 487, 463, 435, 383, 362, 328, 258, 184, 139	0.462, 0.786, 0.283, 0.4, 0.286, 0.474, 0.481, 0.231, 0.848, 0.16, 0.304, 0.9, 0.267, 0.435, 0.24, 0.824, 0.739, 0.604	-, -, -, -, -, -, -, -, -, -, -, -, -, -, -, -, -, -	2, 2, 2, 3, 2, 2, 4, 1, 6, 1, 3, 6, 5, 5, 1, 4, 6, 6	4, 6, 17, 17, 21, 24, 28, 29, 33, 34, 45, 52, 64, 70, 74, 193, 283	dd_Smed_v6_2364_0_1	1247					287.93	-0.0825661	0.843648
SMEST072849001.1	chr2	10	3123348	3158	0.9	2.06939e-23	-	6	3123321, 3123333, 3123335, 3123348, 3123427, 3125152, 3126439, 3126802, 3126900, 3127051	3185, 3173, 3171, 3158, 3079, 2073, 1834, 1471, 1373, 1222	0.235, 0.533, 0.312, 0.9, 0.333, 0.14, 0.16, 0.381, 0.429, 0.17	-, -, -, -, -, -, -, -, -, -	2, 6, 4, 6, 4, 1, 1, 1, 1, 2	2, 12, 13, 79, 98, 151, 239, 363, 1006	dd_Smed_v6_598_0_1	3216	cold shock domain containing E1, RNA-binding (CSDE1)5	uc009wgv.3	7e-50	Human	1498.51	0.419491	0.0294788
SMEST048475001.1	chr3	2	51907079	284	0.862	2.56591e-23	-	5	51907079, 51907103	284, 260	0.862, 0.426	-, -	5, 3	24	dd_Smed_v6_605_0_1	344	pyruvate kinase, muscle (PKM)7	uc010bit.1	0	Human	230.893	0.0578693	0.8988
SMEST046560002.1	chr1	12	136127495	593	0.762	2.57185e-23	+	6	136127010, 136127013, 136127107, 136127237, 136127283, 136127286, 136127402, 136127418, 136127475, 136127495, 136127529, 136127573	108, 111, 205, 335, 381, 384, 500, 516, 573, 593, 627, 671	0.259, 0.233, 0.233, 0.11, 0.104, 0.103, 0.108, 0.162, 0.304, 0.762, 0.321, 0.256	+, +, +, +, +, +, +, +, +, +, +, +	1, 1, 2, 1, 1, 1, 1, 3, 4, 6, 3, 2	3, 3, 16, 20, 34, 44, 46, 57, 94, 116, 130	dd_Smed_v6_1394_0_1	684					119.154	-0.939126	0.000668542
SMEST010944001.1	chr1	10	136127495	402	0.762	2.57185e-23	+	6	136127207, 136127234, 136127283, 136127286, 136127402, 136127418, 136127475, 136127495, 136127529, 136127573	114, 141, 190, 193, 309, 325, 382, 402, 436, 480	0.16, 0.106, 0.106, 0.107, 0.108, 0.162, 0.304, 0.762, 0.321, 0.256	+, +, +, +, +, +, +, +, +, +	1, 1, 1, 1, 1, 3, 4, 6, 3, 2	3, 16, 20, 27, 34, 44, 49, 57, 116	dd_Smed_v6_142_0_1	494					0
SMEST030582001.1	chr1	4	268481627	472	0.797	3.56347e-23	-	6	268481600, 268481603, 268481627, 268481631	499, 496, 472, 468	0.596, 0.458, 0.797, 0.345	-, -, -, -	6, 5, 6, 4	3, 4, 24	dd_Smed_v6_1124_0_1	598					237.379	-0.0840638	0.859512
SMEST051108001.1	chr2	10	18302470	881	0.873	3.80612e-23	-	6	18302369, 18302391, 18302411, 18302419, 18302441, 18302452, 18302470, 18302479, 18302527, 18321529	982, 960, 940, 932, 910, 899, 881, 872, 824, 243	0.435, 0.24, 0.821, 0.138, 0.289, 0.525, 0.873, 0.514, 0.3, 0.533	-, -, -, -, -, -, -, -, -, -	2, 2, 6, 1, 2, 3, 6, 5, 2, 3	8, 9, 11, 18, 20, 22, 22, 48, 581	dd_Smed_v6_2494_0_1	1049	RAB43, member RAS oncogene family (RAB43)	uc021xds.1	6e-84	Human	267.492	-0.802275	0.000199634
SMEST037244001.1	chr1	8	182763491	10240	1	3.94308e-23	-	6	182763461, 182763491, 182763510, 182763518, 182763525, 182763562, 182766236, 182766239	10270, 10240, 10221, 10213, 10206, 10169, 9905, 9902	0.789, 1, 0.469, 0.758, 0.742, 0.8, 0.184, 0.179	-, -, -, -, -, -, -, -	2, 6, 3, 6, 6, 4, 1, 1	3, 7, 8, 19, 30, 37, 264	dd_Smed_v6_1648_0_1	10482	vacuolar protein sorting 13 homolog A (S. cerevisiae) (VPS13A)A	uc004akr.3	0	Human	0
SMEST005418001.1	chr1	6	17611963	1172	1	3.94308e-23	-	6	17611948, 17611963, 17612000, 17612009, 17612018, 17612035	1187, 1172, 1135, 1126, 1117, 1100	0.625, 1, 0.81, 0.921, 1, 0.812	-, -, -, -, -, -	3, 6, 3, 6, 6, 2	9, 9, 15, 17, 37	dd_Smed_v6_1773_0_1	1336	guanine nucleotide binding protein (G protein), alpha inhibiting activity polypeptide 1 (GNAI1)	uc003uhb.1	7e-139	Human	255.671	-0.516377	0.035831
SMEST012673001.1	chr1	4	91548788	2128	1	3.94308e-23	+	6	91548759, 91548779, 91548788, 91548797	2099, 2119, 2128, 2137	0.818, 0.857, 1, 0.75	+, +, +, +	6, 6, 6, 6	9, 9, 20	dd_Smed_v6_1375_0_1	2177	signal recognition particle receptor (docking protein) (SRPR)	uc010sbm.2	5e-144	Human	669.587	0.101583	0.752963
SMEST050509001.1	chr1	11	200120235	917	0.848	5.39643e-23	+	6	200119999, 200120044, 200120201, 200120208, 200120215, 200120219, 200120221, 200120229, 200120235, 200120246, 200120272	681, 726, 883, 890, 897, 901, 903, 911, 917, 928, 954	0.3, 0.364, 0.425, 0.156, 0.127, 0.42, 0.424, 0.508, 0.848, 0.148, 0.727	+, +, +, +, +, +, +, +, +, +, +	1, 1, 6, 1, 1, 6, 6, 6, 6, 1, 1	2, 4, 6, 7, 7, 8, 11, 26, 45, 157	dd_Smed_v6_1451_0_1	1012					519.388	-0.360947	0.0934625
SMEST066789003.1	chr1	11	320292536	1913	1	5.43763e-23	-	6	320291926, 320291981, 320292181, 320292209, 320292496, 320292507, 320292525, 320292536, 320292593, 320292643, 320292651	2523, 2468, 2268, 2240, 1953, 1942, 1924, 1913, 1856, 1806, 1798	0.375, 0.5, 0.762, 0.364, 0.407, 0.625, 0.733, 1, 0.591, 0.667, 0.833	-, -, -, -, -, -, -, -, -, -, -	1, 4, 1, 1, 3, 3, 6, 6, 4, 2, 4	8, 11, 11, 18, 28, 50, 55, 57, 200, 287	dd_Smed_v6_5200_0_1	2591	nuclear receptor subfamily 1, group I, member 3 (NR1I3)	uc010pkn.1	3e-22	Human	22.6689	0.0452429	0.977162
SMEST066789002.1	chr1	7	320292536	1619	1	5.43763e-23	-	6	320292496, 320292507, 320292525, 320292536, 320292593, 320292643, 320292651	1659, 1648, 1630, 1619, 1562, 1512, 1504	0.407, 0.625, 0.733, 1, 0.591, 0.667, 0.833	-, -, -, -, -, -, -	3, 3, 6, 6, 4, 2, 4	8, 11, 11, 18, 50, 57	dd_Smed_v6_5200_0_1	2004	nuclear receptor subfamily 1, group I, member 3 (NR1I3)	uc010pkn.1	3e-22	Human	0
SMEST018556001.1	chr1	4	134807082	698	0.959	5.43763e-23	+	6	134806969, 134807055, 134807082, 134807172	585, 671, 698, 788	0.149, 0.581, 0.959, 0.538	+, +, +, +	1, 6, 6, 1	27, 86, 90	dd_Smed_v6_589_0_1	928	SAR1 homolog A (S. cerevisiae) (SAR1A)	uc010qji.2	2e-88	Human	1434.03	-0.0419937	0.901754
SMEST013473001.1	chr1	8	93912857	1372	0.941	6.79135e-23	+	6	93912481, 93912621, 93912673, 93912809, 93912827, 93912857, 93912863, 93912868	996, 1136, 1188, 1324, 1342, 1372, 1378, 1383	0.286, 0.795, 0.155, 0.467, 0.231, 0.941, 0.936, 0.381	+, +, +, +, +, +, +, +	2, 6, 1, 3, 1, 6, 6, 4	5, 6, 18, 30, 52, 136, 140	dd_Smed_v6_1225_0_1	1423		uc010jha.1	3e-172	Human	1014.91	0.14431	0.480285
SMEST016993001.1	chr4	3	2813816	537	0.386	1.02929e-22	+	4	2813459, 2813816, 2813832	226, 537, 553	0.179, 0.386, 0.173	+, +, +	1, 4, 2	16, 311	dd_Smed_v6_25_0_1	742	nidogen 2 (osteonidogen) (NID2)	uc010tqs.2	6e-10	Human	689.317	-0.246726	0.147289
SMEST061705001.1	chr3	14	78399869	7593	1	1.49151e-22	+	6	78372586, 78385710, 78399816, 78399827, 78399841, 78399848, 78399852, 78399859, 78399865, 78399869, 78399872, 78399919, 78399923, 78399968	3993, 5715, 7540, 7551, 7565, 7572, 7576, 7583, 7589, 7593, 7596, 7643, 7647, 7692	0.364, 0.308, 0.286, 0.478, 1, 1, 0.615, 1, 0.6, 1, 0.478, 0.971, 0.303, 0.857	+, +, +, +, +, +, +, +, +, +, +, +, +, +	1, 1, 1, 3, 6, 6, 4, 6, 3, 6, 4, 6, 1, 2	3, 4, 4, 4, 6, 7, 7, 11, 14, 45, 47, 1722, 1825	dd_Smed_v6_2579_0_1	7770	DnaJ (Hsp40) homolog, subfamily C, member 13 (DNAJC13)	uc003eor.3	0	Human	0
SMEST016249001.1	chr4	9	49018286	951	1	1.49151e-22	-	6	49018176, 49018190, 49018238, 49018249, 49018260, 49018266, 49018282, 49018286, 49018382	1061, 1047, 999, 988, 977, 971, 955, 951, 855	0.909, 0.857, 0.688, 0.364, 0.269, 0.846, 0.955, 1, 0.462	-, -, -, -, -, -, -, -, -	3, 6, 4, 1, 1, 6, 6, 6, 2	4, 6, 11, 11, 14, 16, 48, 96	dd_Smed_v6_2556_0_1	1087					258.031	-0.211394	0.514282
SMEST013908001.1	chr1	7	119898509	573	1	1.49151e-22	-	6	119898417, 119898469, 119898475, 119898485, 119898489, 119898509, 119898517	665, 613, 607, 597, 593, 573, 565	0.6, 0.706, 0.646, 0.209, 0.853, 1, 0.333	-, -, -, -, -, -, -	1, 6, 6, 2, 6, 6, 2	4, 6, 8, 10, 20, 52	dd_Smed_v6_1173_0_1	677					0
SMEST064151001.1	chr2	6	32974706	1946	0.914	1.70688e-22	+	6	32974675, 32974684, 32974689, 32974706, 32974714, 32974722	1915, 1924, 1929, 1946, 1954, 1962	0.357, 0.2, 0.432, 0.914, 0.613, 0.821	+, +, +, +, +, +	3, 1, 3, 6, 3, 6	5, 8, 8, 9, 17	dd_Smed_v6_2067_0_1	2069	flotillin 1 (FLOT1)	uc011jhj.1	7e-101	Human	316.262	-1.12701	2.98213e-11
SMEST064689001.1	chr2	4	37962768	232	0.952	2.15576e-22	+	6	37962768, 37962774, 37962833, 37982008	232, 238, 297, 1701	0.952, 0.238, 0.395, 0.286	+, +, +, +	6, 1, 3, 1	6, 59, 1404	dd_Smed_v6_4057_0_1	2269	slc27a-1 (slc27a-1)	KT163665.1	0	Smed	0
SMEST015174001.1	chr1	2	19624032	879	0.335	2.16337e-22	+	6	19624032, 19624051	879, 898	0.335, 0.23	+, +	6, 6	19							0
SMEST024479003.1	chr1	9	215390996	1273	1	2.45504e-22	-	6	215390947, 215390953, 215390964, 215390996, 215391104, 215394124, 215394207, 215394215, 215394378	1322, 1316, 1305, 1273, 1165, 372, 289, 281, 118	0.145, 0.371, 0.833, 1, 0.286, 0.438, 0.318, 0.7, 0.5	-, -, -, -, -, -, -, -, -	1, 3, 6, 6, 1, 1, 2, 2, 3	6, 8, 11, 32, 83, 108, 163, 793	dd_Smed_v6_1163_0_1	1452					332.478	-0.936575	7.23399e-08
SMEST081970001.1	chr4	9	26973924	3173	0.977	2.45504e-22	+	6	26972525, 26972589, 26973310, 26973715, 26973749, 26973900, 26973920, 26973924, 26973939	1774, 1838, 2559, 2964, 2998, 3149, 3169, 3173, 3188	0.195, 0.2, 0.145, 0.26, 0.4, 0.243, 0.804, 0.977, 0.246	+, +, +, +, +, +, +, +, +	1, 1, 1, 3, 4, 2, 5, 6, 2	4, 15, 20, 34, 64, 151, 405, 721	dd_Smed_v6_1258_0_1	3318	piwi protein WI-3	EU586258.1	0	Smed	2117.99	0.302076	0.0743113
SMEST056380001.1	chr1	14	238970487	1926	0.847	2.97365e-22	-	6	238970323, 238970387, 238970392, 238970406, 238970434, 238970477, 238970487, 238970512, 238970516, 238970522, 238970529, 238970550, 238970588, 238970781	2090, 2026, 2021, 2007, 1979, 1936, 1926, 1901, 1897, 1891, 1884, 1863, 1825, 1632	0.769, 0.452, 0.203, 0.176, 0.553, 0.175, 0.847, 0.433, 0.483, 0.647, 0.362, 0.115, 0.774, 0.308	-, -, -, -, -, -, -, -, -, -, -, -, -, -	2, 4, 1, 2, 5, 1, 6, 3, 5, 6, 5, 1, 6, 1	4, 5, 6, 7, 10, 14, 21, 25, 28, 38, 43, 64, 193	dd_Smed_v6_611_0_1	2120	moesin (MSN)	uc004dwf.3	4e-172	Human	1708.14	-0.316361	0.067666
SMEST003839001.1	chr1	9	68850849	683	0.695	3.24622e-22	-	6	68850707, 68850712, 68850714, 68850799, 68850842, 68850849, 68851119, 68851147, 68851189	825, 820, 818, 733, 690, 683, 458, 430, 388	0.312, 0.124, 0.559, 0.356, 0.161, 0.695, 0.103, 0.18, 0.269	-, -, -, -, -, -, -, -, -	6, 1, 6, 5, 3, 6, 1, 3, 5	2, 5, 7, 28, 42, 43, 85, 225	dd_Smed_v6_530_0_1	873	thiosulfate sulfurtransferase (rhodanese)-like domain containing 1 (TSTD1)	uc010pjx.2	4e-19	Human	1650.59	-0.161034	0.353919
SMEST016283001.1	chr4	4	49436825	565	0.696	3.45911e-22	+	5	49436429, 49436749, 49436825, 49436842	169, 489, 565, 582	0.133, 0.378, 0.696, 0.204	+, +, +, +	1, 3, 5, 3	17, 76, 320	dd_Smed_v6_402_1_1	721					920.089	-0.252553	0.0986077
SMEST051914001.1	chr2	1	24529122	416	0.973	4.23157e-22	-	6	24529122	416	0.973	-	6								508.195	1.33259	4.3776e-16
SMEST010596001.1	chr3	11	131383765	1001	1	4.39055e-22	+	6	131383246, 131383510, 131383526, 131383534, 131383670, 131383682, 131383684, 131383741, 131383765, 131383799, 131383810	533, 746, 762, 770, 906, 918, 920, 977, 1001, 1035, 1046	0.203, 0.233, 0.542, 0.31, 0.303, 0.268, 0.548, 0.478, 1, 0.654, 0.5	+, +, +, +, +, +, +, +, +, +, +	1, 1, 2, 1, 3, 3, 6, 5, 6, 5, 1	2, 8, 11, 12, 16, 24, 34, 57, 136, 213	dd_Smed_v6_1280_0_1	1100	protein phosphatase 2, catalytic subunit, alpha isozyme (PPP2CA)	uc003kze.3	0	Human	566.199	0.331223	0.0600245
SMEST061587001.1	chr3	16	30754599	3177	1	5.63461e-22	-	6	30754259, 30754320, 30754337, 30754349, 30754390, 30754442, 30754575, 30754599, 30754613, 30754624, 30754637, 30754644, 30754661, 30761513, 30761697, 30761730	3517, 3456, 3439, 3427, 3386, 3334, 3201, 3177, 3163, 3152, 3139, 3132, 3115, 2798, 2614, 2581	0.364, 0.615, 0.632, 0.571, 0.812, 0.667, 0.375, 1, 0.529, 0.5, 0.381, 0.52, 1, 0.438, 0.667, 0.35	-, -, -, -, -, -, -, -, -, -, -, -, -, -, -, -	1, 5, 5, 3, 2, 2, 2, 6, 4, 3, 3, 4, 3, 4, 1, 1	7, 11, 12, 13, 14, 17, 17, 24, 33, 41, 52, 61, 133, 184, 317	dd_Smed_v6_6383_0_1	3597	eukaryotic translation initiation factor 4 gamma, 2 (EIF4G2)	uc001mjc.3	1e-46	Human	446.428	0.24913	0.371845
SMEST063866001.1	chr2	13	41322577	1624	1	5.63461e-22	+	6	41310049, 41322387, 41322388, 41322390, 41322393, 41322395, 41322520, 41322553, 41322566, 41322577, 41322599, 41322608, 41322628	268, 1498, 1499, 1501, 1504, 1506, 1567, 1600, 1613, 1624, 1646, 1655, 1675	0.455, 0.6, 0.674, 0.733, 0.689, 0.738, 0.273, 0.364, 0.824, 1, 0.441, 0.36, 0.556	+, +, +, +, +, +, +, +, +, +, +, +, +	1, 1, 1, 1, 1, 1, 1, 5, 6, 6, 4, 3, 4	1, 2, 2, 3, 9, 11, 13, 20, 22, 33, 61, 1230	dd_Smed_v6_1775_0_1	1803					580.969	-0.241378	0.294185
SMEST001041001.1	chr1	9	104189184	471	1	5.63461e-22	-	6	104188806, 104189051, 104189178, 104189184, 104189202, 104189322, 104189339, 104189378, 104189398	740, 549, 477, 471, 453, 333, 316, 277, 257	0.25, 0.455, 0.237, 1, 0.521, 0.95, 0.239, 0.769, 0.308	-, -, -, -, -, -, -, -, -	1, 1, 1, 6, 4, 6, 1, 2, 1	6, 17, 18, 20, 39, 72, 120, 191	dd_Smed_v6_3096_0_1	833					197.366	-0.294172	0.335023
SMEST061919001.1	chr3	6	80103221	2550	1	5.63461e-22	-	6	80103176, 80103221, 80103227, 80103243, 80107343, 80131960	2595, 2550, 2544, 2528, 2239, 506	0.846, 1, 0.824, 0.195, 0.167, 0.333	-, -, -, -, -, -	3, 6, 6, 1, 1, 1	6, 16, 45, 289, 1733	dd_Smed_v6_1666_0_1	2669	sortilin 1 (SORT1)	uc001dxm.2	4e-132	Human	816.776	-0.0965074	0.785977
SMEST016828001.1	chr4	3	4435528	716	0.936	5.85666e-22	+	4	4435510, 4435528, 4435547	698, 716, 735	0.705, 0.936, 0.226	+, +, +	5, 4, 1	18, 19	dd_Smed_v6_935_0_1	770	CDGSH iron sulfur domain 3 (CISD3)	uc010wds.1	4e-14	Human	367.567	-0.0320669	0.938882
SMEST028865002.1	chr3	9	74789015	4835	1	7.48928e-22	+	6	74757837, 74788816, 74788866, 74788873, 74788895, 74788920, 74788925, 74788985, 74789015	855, 4636, 4686, 4693, 4715, 4740, 4745, 4805, 4835	0.364, 0.5, 0.462, 0.846, 0.938, 0.611, 1, 0.857, 1	+, +, +, +, +, +, +, +, +	1, 2, 2, 5, 4, 2, 5, 6, 6	5, 7, 22, 25, 30, 50, 60, 3781	dd_Smed_v6_3649_0_1	4881	agrin (AGRN)	uc001ack.2	2e-85	Human	0
SMEST028865001.1	chr3	8	74789015	3137	1	7.48928e-22	+	6	74788816, 74788866, 74788873, 74788895, 74788920, 74788925, 74788985, 74789015	2938, 2988, 2995, 3017, 3042, 3047, 3107, 3137	0.5, 0.462, 0.846, 0.938, 0.611, 1, 0.857, 1	+, +, +, +, +, +, +, +	2, 2, 5, 4, 2, 5, 6, 6	5, 7, 22, 25, 30, 50, 60	dd_Smed_v6_3649_0_1	3183	agrin (AGRN)	uc001ack.2	2e-85	Human	0
SMEST031788001.1	chr1	4	160013993	903	0.466	1.01336e-21	-	4	160013993, 160014236, 160014241, 160014270	903, 660, 655, 626	0.466, 0.11, 0.132, 0.118	-, -, -, -	4, 1, 1, 1	5, 29, 243	dd_Smed_v6_73_0_1	1049	Niemann-Pick disease, type C2 (NPC2)	uc001xpy.3	1e-27	Human	3050.57	-0.59009	3.2831e-09
SMEST000730001.1	chr1	6	220709577	553	0.655	1.01954e-21	+	6	220709555, 220709569, 220709577, 220709583, 220709598, 220709648	531, 545, 553, 559, 574, 624	0.645, 0.552, 0.655, 0.495, 0.466, 0.308	+, +, +, +, +, +	6, 5, 6, 3, 4, 1	6, 8, 14, 15, 50	dd_Smed_v6_214_1_1	698	GM2 ganglioside activator (GM2A)	uc003ltr.4	3e-18	Human	0
SMEST004897001.1	chr4	15	36277043	1720	1	1.43138e-21	+	5	36275618, 36275621, 36275777, 36275860, 36276109, 36276182, 36276547, 36276873, 36276979, 36276980, 36276984, 36276992, 36277023, 36277029, 36277043	495, 498, 654, 737, 986, 1059, 1424, 1550, 1656, 1657, 1661, 1669, 1700, 1706, 1720	0.108, 0.156, 0.14, 0.157, 0.171, 0.109, 0.123, 0.135, 0.148, 0.19, 0.547, 0.118, 0.361, 0.138, 1	+, +, +, +, +, +, +, +, +, +, +, +, +, +, +	1, 1, 1, 1, 2, 1, 1, 1, 1, 1, 6, 1, 5, 1, 5	1, 3, 4, 6, 8, 14, 31, 73, 83, 106, 126, 156, 249, 365	dd_Smed_v6_731_0_1	1761	ATP synthase, H+ transporting, mitochondrial F1 complex, alpha subunit 1, cardiac muscle (ATP5A1)	uc002lbt.1	0	Human	0
SMEST022762001.1	chr4	10	39112429	1912	0.875	1.43138e-21	+	6	39106243, 39107298, 39107300, 39109535, 39112374, 39112397, 39112403, 39112406, 39112416, 39112429	709, 914, 916, 1227, 1857, 1880, 1886, 1889, 1899, 1912	0.167, 0.167, 0.15, 0.148, 0.369, 0.679, 0.506, 0.756, 0.464, 0.875	+, +, +, +, +, +, +, +, +, +	1, 1, 1, 1, 3, 6, 6, 6, 4, 6	2, 3, 6, 10, 13, 23, 205, 311, 630	dd_Smed_v6_485_0_1	1962	phospholipase B domain containing 2 (PLBD2)	uc001tve.2	1e-121	Human	1932.52	-0.297138	0.0438475
SMEST079959001.1	chr2	6	102314426	893	0.953	1.43138e-21	-	6	102314426, 102314435, 102314466, 102314538, 102314574, 102314602	893, 884, 853, 781, 745, 717	0.953, 0.19, 0.289, 0.875, 0.818, 0.889	-, -, -, -, -, -	6, 2, 3, 4, 3, 2	9, 28, 31, 36, 72	dd_Smed_v6_2001_0_1	947	ubiquitin B (UBB)	uc021tqs.1	8e-21	Human	204.657	-0.096105	0.844778
SMEST039982001.1	chr2	11	57786045	1543	1	1.62352e-21	+	6	57783023, 57785902, 57785915, 57785944, 57786008, 57786032, 57786045, 57786051, 57786061, 57786078, 57786122	589, 1400, 1413, 1442, 1506, 1530, 1543, 1549, 1559, 1576, 1620	0.364, 1, 1, 0.455, 0.321, 0.9, 1, 0.2, 0.733, 0.744, 0.346	+, +, +, +, +, +, +, +, +, +, +	1, 5, 5, 3, 2, 6, 6, 1, 6, 6, 2	6, 10, 13, 13, 17, 24, 29, 44, 64, 811	dd_Smed_v6_3085_0_1	1684	ubiquitin specific peptidase 42 (USP42)	uc011jwp.2	3e-11	Human	193.184	-0.25424	0.502045
SMEST081526001.1	chr4	7	29978342	1513	1	1.62352e-21	+	6	29955917, 29978303, 29978316, 29978331, 29978342, 29978371, 29978396	520, 1474, 1487, 1502, 1513, 1542, 1567	0.24, 1, 0.636, 0.281, 1, 0.233, 0.913	+, +, +, +, +, +, +	1, 5, 4, 1, 6, 1, 5	11, 13, 15, 25, 29, 954	dd_Smed_v6_1547_0_1	1592	threonine synthase-like 2 (S. cerevisiae) (THNSL2)	uc021vkr.1	6e-77	Human	402.018	-0.431076	0.0365867
SMEST024241001.1	chr2	5	189849724	1886	1	1.62352e-21	+	6	189841803, 189849690, 189849716, 189849724, 189849757	1088, 1852, 1878, 1886, 1919	0.333, 0.35, 1, 1, 0.857	+, +, +, +, +	1, 2, 6, 6, 6	8, 26, 33, 764	dd_Smed_v6_4393_0_1	2008	v-akt murine thymoma viral oncogene homolog 3 (protein kinase B, gamma) (AKT3)	uc001iab.2	0	Human	0
SMEST015341001.1	chr1	3	20587622	688	1	1.62352e-21	+	6	20587602, 20587612, 20587622	668, 678, 688	0.455, 0.212, 1	+, +, +	1, 1, 6	10, 10	dd_Smed_v6_1077_0_1	957	partner of NOB1 homolog (S. cerevisiae) (PNO1)	uc002seh.3	3e-27	Human	492.488	-0.194192	0.411684
SMEST073994001.1	chr2	12	130025849	2363	1	2.12578e-21	-	6	130025620, 130025673, 130025780, 130025792, 130025801, 130025808, 130025814, 130025815, 130025827, 130025849, 130025866, 130025938	2592, 2539, 2432, 2420, 2411, 2404, 2398, 2397, 2385, 2363, 2346, 2274	0.909, 0.5, 1, 0.45, 0.526, 0.8, 0.45, 0.5, 0.8, 1, 0.333, 0.909	-, -, -, -, -, -, -, -, -, -, -, -	1, 3, 6, 1, 3, 6, 4, 5, 6, 6, 4, 2	1, 6, 7, 9, 12, 12, 17, 22, 53, 72, 107	dd_Smed_v6_2927_0_1	2606	Rho GTPase activating protein 44 (ARHGAP44)	uc010vvl.2	7e-37	Human	0
SMEST021236001.1	chr2	8	226019533	1134	1	2.12578e-21	-	6	226019516, 226019520, 226019531, 226019533, 226019547, 226019552, 226019597, 226068934	1151, 1147, 1136, 1134, 1120, 1115, 1070, 170	0.405, 1, 0.262, 1, 0.529, 0.4, 0.364, 0.188	-, -, -, -, -, -, -, -	3, 6, 1, 6, 3, 2, 1, 1	2, 4, 5, 11, 14, 45, 900	dd_Smed_v6_1414_0_1	1303	NDRG family member 2 (NDRG2)	uc001vzd.3	2e-28	Human	0
SMEST024871001.1	chr1	5	212063075	809	1	2.12578e-21	-	6	212063047, 212063054, 212063075, 212063079, 212065169	837, 830, 809, 805, 570	0.75, 1, 1, 0.405, 0.333	-, -, -, -, -	4, 6, 6, 2, 2	4, 7, 21, 235	dd_Smed_v6_1703_0_1	879	glutathione S-transferase zeta 1 (GSTZ1)	uc001xtj.3	4e-71	Human	330.381	-0.258647	0.349533
SMEST036410001.1	chr2	6	184363305	487	0.718	2.26849e-21	+	6	184363243, 184363253, 184363272, 184363285, 184363305, 184363387	425, 435, 454, 467, 487, 569	0.446, 0.2, 0.183, 0.528, 0.718, 0.364	+, +, +, +, +, +	5, 3, 3, 5, 6, 1	10, 13, 19, 20, 82	dd_Smed_v6_506_0_1	574	histone cluster 1, H4l (HIST1H4L)	uc003njz.3	5e-51	Human	269.2	0.0523459	0.916761
SMEST071180001.1	chr2	7	96255803	1202	0.461	2.35206e-21	-	6	96255552, 96255558, 96255615, 96255797, 96255803, 96256136, 96256148	1453, 1447, 1390, 1208, 1202, 869, 857	0.134, 0.17, 0.182, 0.109, 0.461, 0.243, 0.149	-, -, -, -, -, -, -	2, 2, 4, 1, 6, 4, 1	6, 6, 12, 57, 182, 333	dd_Smed_v6_171_0_1	1626	ribosomal protein SA (RPSA)	uc003cjp.3	2e-92	Human	3598.81	-0.242104	0.0841342
SMEST014812001.1	chr3	12	107084578	866	1	2.61284e-21	+	6	107071041, 107084529, 107084536, 107084578, 107084587, 107084664, 107084673, 107084692, 107084702, 107084705, 107084720, 107084739	297, 817, 824, 866, 875, 952, 961, 980, 990, 993, 1008, 1027	0.364, 0.917, 1, 1, 0.216, 0.281, 0.222, 1, 0.467, 0.857, 0.769, 0.429	+, +, +, +, +, +, +, +, +, +, +, +	1, 3, 5, 6, 1, 3, 1, 6, 2, 3, 4, 2	3, 7, 9, 9, 10, 15, 19, 19, 42, 77, 520	dd_Smed_v6_3594_0_1	1231	RAB27A, member RAS oncogene family (RAB27A)	uc002acr.3	6e-77	Human	199.303	-0.0235329	0.968582
SMEST051726001.1	chr2	13	23049595	995	0.767	2.76969e-21	-	6	23049509, 23049513, 23049556, 23049567, 23049583, 23049595, 23049859, 23049962, 23049966, 23049985, 23050099, 23050384, 23050520	1081, 1077, 1034, 1023, 1007, 995, 731, 628, 624, 605, 491, 206, 70	0.245, 0.12, 0.146, 0.303, 0.347, 0.767, 0.13, 0.442, 0.232, 0.385, 0.155, 0.375, 0.188	-, -, -, -, -, -, -, -, -, -, -, -, -	6, 1, 1, 6, 6, 6, 1, 6, 4, 4, 1, 1, 1	4, 4, 11, 12, 16, 19, 43, 103, 114, 136, 264, 285	dd_Smed_v6_703_0_1	1227	deoxyhypusine hydroxylase/monooxygenase (DOHH)	uc010xhl.2	6e-70	Human	1020.36	-0.433674	0.00043478
SMEST058620001.1	chr2	12	176968293	1272	1	3.03733e-21	-	6	176968253, 176968271, 176968293, 176968326, 176968344, 176968405, 176968420, 176968424, 176968489, 176968699, 176968862, 176968914	1312, 1294, 1272, 1239, 1221, 1160, 1145, 1141, 1076, 866, 703, 651	0.952, 0.517, 1, 0.971, 0.282, 0.714, 0.231, 0.593, 0.333, 0.345, 0.714, 0.881	-, -, -, -, -, -, -, -, -, -, -, -	5, 3, 6, 6, 1, 6, 1, 3, 1, 1, 5, 6	4, 15, 18, 18, 22, 33, 52, 61, 65, 163, 210	dd_Smed_v6_2812_0_1	1343					308.327	0.020682	0.967184
SMEST077710001.1	chr3	4	12795613	743	1	4.01706e-21	-	6	12795535, 12795540, 12795603, 12795613	821, 816, 753, 743	0.444, 0.474, 0.481, 1	-, -, -, -	2, 3, 4, 6	5, 10, 63	dd_Smed_v6_3267_0_1	840	RAB10, member RAS oncogene family (RAB10)	uc002rgv.3	2e-45	Human	0
SMEST078818001.1	chr2	9	121500225	2025	0.973	4.82722e-21	+	6	121499667, 121499682, 121499694, 121499808, 121500007, 121500154, 121500161, 121500174, 121500225	1467, 1482, 1494, 1608, 1807, 1954, 1961, 1974, 2025	0.211, 0.273, 0.261, 0.2, 0.347, 0.193, 0.725, 0.167, 0.973	+, +, +, +, +, +, +, +, +	2, 5, 1, 1, 5, 2, 5, 1, 6	7, 12, 13, 15, 51, 114, 147, 199	dd_Smed_v6_737_0_1	2069	eukaryotic translation initiation factor 4A3 (EIF4A3)	uc002jxs.3	0	Human	0
SMEST041071001.1	chr2	9	81684093	1177	1	5.65823e-21	-	6	81684057, 81684059, 81684062, 81684075, 81684089, 81684093, 81684112, 81684131, 81684142	1213, 1211, 1208, 1195, 1181, 1177, 1158, 1139, 1128	0.6, 0.6, 0.581, 0.56, 0.536, 1, 0.25, 0.304, 0.76	-, -, -, -, -, -, -, -, -	2, 2, 2, 4, 3, 6, 1, 2, 4	2, 3, 4, 11, 13, 14, 19, 19	dd_Smed_v6_2563_0_1	1544		uc001roa.3	3e-75	Human	401.299	0.0798233	0.820488
SMEST073800001.1	chr2	8	128590657	796	0.839	5.92146e-21	-	6	128590640, 128590643, 128590657, 128590660, 128590673, 128590691, 128590832, 128591875	813, 810, 796, 793, 780, 762, 621, 85	0.288, 0.196, 0.839, 0.2, 0.527, 0.439, 0.163, 0.196	-, -, -, -, -, -, -, -	4, 3, 6, 1, 6, 4, 1, 1	3, 3, 13, 14, 18, 141, 536	dd_Smed_v6_1023_0_1	919	transmembrane emp24 protein transport domain containing 4 (TMED4)	uc003tli.3	8e-89	Human	0
SMEST019700001.1	chr2	11	134719827	2243	1	5.99257e-21	+	6	134714738, 134714749, 134714808, 134714906, 134715048, 134719566, 134719679, 134719775, 134719814, 134719823, 134719827	1300, 1311, 1370, 1468, 1610, 2040, 2095, 2191, 2230, 2239, 2243	0.133, 0.132, 0.233, 0.127, 0.141, 0.333, 0.333, 0.4, 0.809, 0.432, 1	+, +, +, +, +, +, +, +, +, +, +	1, 1, 1, 1, 1, 1, 1, 4, 5, 3, 6	4, 9, 11, 39, 55, 59, 96, 98, 142, 430	dd_Smed_v6_623_0_1	2287	ARP2 actin-related protein 2 homolog (yeast) (ACTR2)	uc002sdq.3	0	Human	1537.92	-0.086974	0.709733
SMEST037948001.1	chr1	13	79616037	1679	1	6.67876e-21	-	6	79616017, 79616037, 79616044, 79616057, 79616093, 79616096, 79616141, 79616231, 79616243, 79616276, 79616299, 79655383, 79655446	1699, 1679, 1672, 1659, 1623, 1620, 1575, 1485, 1473, 1440, 1417, 740, 677	0.881, 1, 0.286, 1, 0.727, 0.364, 0.909, 0.321, 0.182, 0.273, 0.375, 0.478, 0.615	-, -, -, -, -, -, -, -, -, -, -, -, -	6, 6, 2, 6, 1, 1, 4, 2, 1, 3, 1, 4, 1	3, 7, 12, 13, 20, 23, 33, 36, 45, 63, 90, 677	dd_Smed_v6_316_0_1	1820	GTPase activating protein (SH3 domain) binding protein 1 (G3BP1)	uc003lum.3	1e-22	Human	258.871	0.198104	0.58608
SMEST075106001.1	chr1	12	66483017	1198	0.927	6.67876e-21	-	6	66482863, 66482874, 66482879, 66482905, 66482973, 66482993, 66483017, 66483021, 66483201, 66483228, 66483712, 66483892	1352, 1341, 1336, 1310, 1242, 1222, 1198, 1194, 1014, 987, 602, 469	0.462, 0.438, 0.714, 0.5, 0.269, 0.14, 0.927, 0.175, 0.85, 0.37, 0.308, 0.286	-, -, -, -, -, -, -, -, -, -, -, -	1, 1, 3, 4, 1, 1, 6, 1, 4, 2, 1, 1	4, 5, 11, 20, 24, 26, 27, 68, 133, 180, 385	dd_Smed_v6_1918_0_1	1369	selenophosphate synthetase 1 (SEPHS1)	uc001imh.3	4e-97	Human	389.291	-0.466554	0.0137569
SMEST008708001.1	chr2	12	202141942	2507	1	8.00877e-21	+	6	202117477, 202141902, 202141914, 202141929, 202141942, 202141953, 202141957, 202141963, 202141968, 202142006, 202142010, 202142019	811, 2467, 2479, 2494, 2507, 2518, 2522, 2528, 2533, 2571, 2575, 2584	0.131, 0.944, 0.353, 0.739, 1, 0.476, 0.929, 0.962, 1, 0.429, 0.529, 0.769	+, +, +, +, +, +, +, +, +, +, +, +	1, 5, 1, 3, 6, 3, 6, 6, 6, 2, 3, 3	4, 4, 5, 6, 9, 11, 12, 13, 15, 38, 1656	dd_Smed_v6_1444_0_1	2607	WW domain containing E3 ubiquitin protein ligase 1 (WWP1)	uc003ydt.3	0	Human	1016.11	0.133083	0.59633
SMEST004858001.1	chr1	6	22839543	1054	1	8.00877e-21	-	6	22839543, 22839585, 22839587, 22839621, 22839642, 22839938	1054, 1012, 1010, 976, 955, 711	1, 0.229, 0.216, 0.167, 0.407, 0.364	-, -, -, -, -, -	6, 3, 2, 1, 3, 1	2, 21, 34, 42, 244	dd_Smed_v6_2752_0_1	1149	VAMP (vesicle-associated membrane protein)-associated protein A, 33kDa (VAPA)	uc002kok.3	3e-30	Human	239.407	-0.110041	0.786367
SMEST078130001.1	chr3	5	8539281	941	1	8.00877e-21	-	6	8539205, 8539223, 8539281, 8539300, 8539349	1017, 999, 941, 922, 873	0.533, 1, 1, 0.444, 1	-, -, -, -, -	1, 6, 6, 4, 6	18, 19, 49, 58	dd_Smed_v6_4406_0_1	1045	VAMP (vesicle-associated membrane protein)-associated protein A, 33kDa (VAPA)	uc002kok.3	1e-45	Human	220.079	0.179401	0.610765
SMEST000391001.1	chr1	4	2692912	1344	1	8.00877e-21	+	6	2688123, 2692912, 2692919, 2692931	743, 1344, 1351, 1363	0.269, 1, 1, 0.455	+, +, +, +	1, 6, 6, 1	7, 12, 601	dd_Smed_v6_550_0_1	1395	transketolase (TKT)	uc003dgq.3	0	Human	0
SMEST061029001.1	chr2	3	61285544	1275	1	8.00877e-21	+	6	61285544, 61285549, 61285563	1275, 1280, 1294	1, 0.27, 1	+, +, +	6, 3, 6	5, 14	dd_Smed_v6_1255_0_1	1329	ATPase, H+ transporting, lysosomal 42kDa, V1 subunit C1 (ATP6V1C1)	uc003yla.3	1e-133	Human	530.934	-0.117627	0.715707
SMEST011963001.1	chr2	10	216795559	692	0.956	9.45922e-21	+	6	216793214, 216795541, 216795549, 216795559, 216795567, 216795575, 216795577, 216795611, 216795626, 216795663	466, 674, 682, 692, 700, 708, 710, 744, 759, 796	0.292, 0.4, 0.568, 0.956, 0.256, 0.865, 0.188, 0.184, 0.19, 0.917	+, +, +, +, +, +, +, +, +, +	2, 4, 4, 6, 2, 6, 1, 1, 1, 6	2, 8, 8, 8, 10, 15, 34, 37, 208	dd_Smed_v6_2886_0_1	907	bcl2-3	JN621816.1	0	Smed	208.965	-0.0484729	0.923656
SMEST044682001.1	chr1	9	260632130	2181	1	1.06416e-20	-	6	260632058, 260632074, 260632079, 260632130, 260632143, 260632151, 260632154, 260632300, 260644964	2253, 2237, 2232, 2181, 2168, 2160, 2157, 2011, 1385	0.833, 0.324, 1, 1, 0.762, 0.636, 0.5, 0.567, 0.118	-, -, -, -, -, -, -, -, -	6, 3, 6, 6, 5, 5, 1, 6, 1	3, 5, 8, 13, 16, 51, 146, 626							821.111	0.42655	0.0107066
SMEST038232001.1	chr1	4	128551784	979	0.919	1.06416e-20	-	6	128551766, 128551769, 128551784, 128551790	997, 994, 979, 973	0.225, 0.682, 0.919, 0.816	-, -, -, -	1, 5, 6, 5	3, 6, 15	dd_Smed_v6_759_0_1	1046	tropomyosin 1 (alpha) (TPM1)	uc002alp.3	6e-23	Human	0
SMEST039980001.1	chr2	6	57756275	1561	0.857	1.06672e-20	+	6	57746448, 57756218, 57756232, 57756248, 57756275, 57756317	547, 1504, 1518, 1534, 1561, 1603	0.208, 0.179, 0.123, 0.387, 0.857, 0.308	+, +, +, +, +, +	1, 1, 1, 5, 6, 1	14, 16, 27, 42, 957	dd_Smed_v6_1326_0_1	2494	solute carrier family 17, member 9 (SLC17A9)	uc002yea.4	3e-93	Human	751.653	-0.140732	0.523705
SMEST050440001.1	chr1	7	199466031	816	0.87	1.13453e-20	-	6	199466031, 199466040, 199466112, 199466615, 199466712, 199466747, 199466776	816, 807, 735, 232, 135, 100, 71	0.87, 0.169, 0.382, 0.435, 0.184, 0.264, 0.3	-, -, -, -, -, -, -	6, 1, 1, 6, 2, 2, 1	9, 29, 35, 72, 97, 503	dd_Smed_v6_1552_1_1	916					680.959	0.348373	0.0406486
SMEST058745001.1	chr2	19	175755565	2070	0.341	1.2073e-20	-	6	175755468, 175755486, 175755493, 175755565, 175755585, 175755588, 175755591, 175755815, 175755981, 175755997, 175756046, 175756107, 175756282, 175756322, 175756328, 175756513, 175756574, 175757242, 175757304	2167, 2149, 2142, 2070, 2050, 2047, 2044, 1866, 1700, 1684, 1635, 1574, 1399, 1359, 1353, 1168, 1107, 439, 431	0.178, 0.27, 0.236, 0.341, 0.105, 0.117, 0.106, 0.101, 0.128, 0.165, 0.127, 0.119, 0.104, 0.113, 0.128, 0.114, 0.135, 0.11, 0.117	-, -, -, -, -, -, -, -, -, -, -, -, -, -, -, -, -, -, -	1, 3, 3, 6, 1, 1, 1, 1, 2, 1, 1, 1, 1, 1, 1, 2, 1, 1, 1	3, 3, 6, 7, 8, 16, 18, 20, 40, 49, 61, 61, 72, 166, 175, 178, 185, 668	dd_Smed_v6_93_0_1	2190	unknown	AY068307.1	0	Smed	12238.9	-0.306512	0.00227186
SMEST048413001.1	chr3	5	55857966	1127	0.533	1.30419e-20	+	3	55857529, 55857569, 55857657, 55857955, 55857966	735, 775, 818, 1116, 1127	0.101, 0.154, 0.115, 0.496, 0.533	+, +, +, +, +	1, 1, 1, 3, 3	11, 40, 43, 298	dd_Smed_v6_81_0_1	1161	cathepsin B (CTSB)	uc003wuq.3	7e-131	Human	6753.48	-0.0289498	0.900512
SMEST026631001.1	chr3	6	95376097	574	0.923	1.90005e-20	-	6	95376077, 95376080, 95376097, 95376112, 95376127, 95376139	594, 591, 574, 559, 544, 532	0.224, 0.2, 0.923, 0.853, 0.519, 0.379	-, -, -, -, -, -	1, 1, 6, 6, 5, 3	3, 12, 15, 15, 17	dd_Smed_v6_1166_0_1	650	dynein, light chain, Tctex-type 1 (DYNLT1)	uc003qrn.2	4e-63	Human	348.928	0.133864	0.678137
SMEST055715002.1	chr1	8	285045924	1199	1	2.20774e-20	-	6	285045901, 285045912, 285045924, 285045975, 285045997, 285046106, 285046115, 285056272	1222, 1211, 1199, 1148, 1126, 1017, 1008, 286	0.818, 0.357, 1, 0.714, 0.923, 1, 0.429, 0.545	-, -, -, -, -, -, -, -	6, 4, 6, 5, 4, 5, 1, 1	9, 11, 12, 22, 51, 109, 722	dd_Smed_v6_3403_0_1	1285	RAB3C, member RAS oncogene family (RAB3C)	uc003jrp.3	2e-108	Human	235.979	-0.0495515	0.916612
SMEST003528001.1	chr1	8	326094338	979	1	2.20774e-20	+	5	326094310, 326094325, 326094329, 326094338, 326094348, 326094356, 326094367, 326094377	951, 966, 970, 979, 989, 997, 1008, 1018	1, 0.513, 0.857, 1, 1, 0.812, 0.6, 0.333	+, +, +, +, +, +, +, +	5, 4, 5, 5, 5, 4, 3, 1	4, 8, 9, 10, 10, 11, 15	dd_Smed_v6_2800_0_1	1054					0
SMEST034870001.1	chr3	8	120338472	449	1	2.20774e-20	+	6	120338440, 120338451, 120338459, 120338465, 120338472, 120338488, 120338492, 120338494	417, 428, 436, 442, 449, 465, 469, 471	0.886, 0.192, 0.882, 0.255, 1, 0.258, 0.296, 0.5	+, +, +, +, +, +, +, +	4, 1, 4, 2, 6, 1, 1, 3	2, 4, 6, 7, 8, 11, 16	dd_Smed_v6_4469_0_1	536	sorting nexin 24 (SNX24)	uc010jcy.3	1e-15	Human	46.0577	-0.55367	0.473369
SMEST056451002.1	chr1	3	34670975	6067	1	2.20774e-20	-	5	34670975, 34670984, 34670996	6067, 6058, 6046	1, 0.17, 0.844	-, -, -	5, 1, 6	9, 12	dd_Smed_v6_432_0_1	6102	clone M11 myosin heavy chain A (MhcA)	AF112359.2	0	Smed	0
SMEST025655001.1	chr3	3	87463813	1242	1	2.20774e-20	+	6	87463777, 87463789, 87463813	1206, 1218, 1242	0.4, 0.867, 1	+, +, +	1, 6, 6	12, 24	dd_Smed_v6_2047_0_1	1290					463.354	-0.30387	0.16457
SMEST037231001.1	chr1	11	182652488	1799	1	3.01282e-20	-	6	182652424, 182652430, 182652463, 182652481, 182652488, 182652497, 182652528, 182652543, 182652601, 182652698, 182652702	1863, 1857, 1824, 1806, 1799, 1790, 1759, 1744, 1686, 1589, 1585	0.636, 0.241, 0.885, 0.676, 1, 0.553, 0.895, 0.25, 0.656, 0.318, 0.364	-, -, -, -, -, -, -, -, -, -, -	4, 1, 6, 5, 6, 3, 6, 1, 5, 1, 1	4, 6, 7, 9, 15, 18, 31, 33, 58, 97	dd_Smed_v6_1475_0_1	1899	leucine aminopeptidase 3 (LAP3)	uc003gph.1	2e-17	Human	635.924	-0.00157501	0.997175
SMEST019837001.1	chr3	7	133473349	2250	1	3.01282e-20	+	6	133473289, 133473300, 133473322, 133473333, 133473344, 133473349, 133473385	2190, 2201, 2223, 2234, 2245, 2250, 2286	1, 0.962, 0.36, 0.31, 0.35, 1, 0.429	+, +, +, +, +, +, +	6, 6, 3, 2, 3, 6, 1	5, 11, 11, 11, 22, 36	dd_Smed_v6_2411_0_1	2320	DEAD (Asp-Glu-Ala-Asp) box polypeptide 3, X-linked (DDX3X)	uc004dff.3	0	Human	850.824	0.617239	0.000133422
SMEST024353001.1	chr1	12	299962589	1381	0.855	3.53664e-20	+	6	299961280, 299961311, 299961332, 299961659, 299961838, 299962380, 299962504, 299962560, 299962582, 299962589, 299962628, 299962657	72, 103, 124, 451, 630, 1172, 1296, 1352, 1374, 1381, 1420, 1449	0.242, 0.195, 0.585, 0.231, 0.25, 0.359, 0.17, 0.197, 0.525, 0.855, 0.44, 0.5	+, +, +, +, +, +, +, +, +, +, +, +	1, 1, 5, 1, 1, 3, 1, 3, 4, 6, 1, 1	7, 21, 22, 29, 31, 39, 56, 124, 179, 327, 542	dd_Smed_v6_1758_0_1	1609	L-2-hydroxyglutarate dehydrogenase (L2HGDH)	uc010tqo.1	8e-162	Human	0
SMEST046453001.1	chr1	11	299962589	1557	0.855	3.53664e-20	+	6	299961311, 299961332, 299961659, 299961838, 299962380, 299962504, 299962560, 299962582, 299962589, 299962628, 299962657	279, 300, 627, 806, 1348, 1472, 1528, 1550, 1557, 1596, 1625	0.25, 0.561, 0.231, 0.25, 0.359, 0.17, 0.197, 0.525, 0.855, 0.44, 0.5	+, +, +, +, +, +, +, +, +, +, +	1, 3, 1, 1, 3, 1, 3, 4, 6, 1, 1	7, 21, 22, 29, 39, 56, 124, 179, 327, 542	dd_Smed_v6_1758_0_1	1831	L-2-hydroxyglutarate dehydrogenase (L2HGDH)	uc010tqo.1	8e-162	Human	0.543505	-2.69243
SMEST012171001.1	chr2	7	215079308	654	0.54	5.54571e-20	+	4	215079012, 215079093, 215079208, 215079245, 215079308, 215079342, 215079360	358, 439, 554, 591, 654, 688, 706	0.204, 0.186, 0.269, 0.138, 0.54, 0.403, 0.171	+, +, +, +, +, +, +	3, 2, 3, 2, 4, 3, 1	18, 34, 37, 63, 81, 115	dd_Smed_v6_247_0_1	722	clone D20Contig4 unknown	AY066538.1	0	Smed	2959.36	-0.0543299	0.83004
SMEST035518001.1	chr1	4	114188359	1453	0.622	6.87541e-20	+	6	114187558, 114188075, 114188345, 114188359	652, 1169, 1439, 1453	0.125, 0.11, 0.115, 0.622	+, +, +, +	1, 2, 2, 6	14, 270, 517	dd_Smed_v6_232_0_1	1500	actin, beta (ACTB)	uc003soq.4	3e-161	Human	4772.38	0.231067	0.167611
SMEST070256001.1	chr3	17	105173876	1463	0.976	8.11753e-20	+	6	105170439, 105170447, 105170605, 105170729, 105170744, 105170813, 105170832, 105170856, 105170967, 105171128, 105173821, 105173830, 105173852, 105173876, 105173888, 105173901, 105173905	384, 392, 550, 674, 689, 758, 777, 801, 912, 1073, 1408, 1417, 1439, 1463, 1475, 1488, 1492	0.305, 0.375, 0.129, 0.439, 0.24, 0.134, 0.295, 0.4, 0.304, 0.19, 0.32, 0.421, 0.607, 0.976, 0.286, 0.458, 0.4	+, +, +, +, +, +, +, +, +, +, +, +, +, +, +, +, +	2, 3, 1, 3, 1, 1, 3, 4, 2, 1, 3, 1, 4, 6, 2, 3, 2	4, 8, 9, 12, 13, 15, 19, 22, 24, 24, 69, 111, 124, 158, 161, 335	dd_Smed_v6_410_0_1	1516					0
SMEST012307001.1	chr2	7	214133945	631	1	8.11753e-20	+	6	214133677, 214133853, 214133924, 214133937, 214133945, 214133961, 214133980	363, 539, 610, 623, 631, 647, 666	0.467, 0.157, 0.968, 0.667, 1, 0.261, 0.316	+, +, +, +, +, +, +	3, 1, 6, 5, 6, 3, 4	8, 13, 16, 19, 71, 176	dd_Smed_v6_2950_0_1	901	CD164 molecule, sialomucin (CD164)	uc003pte.3	7e-07	Human	339.846	-0.0724619	0.846691
SMEST078030001.1	chr3	7	9626460	1082	1	8.11753e-20	+	6	9626039, 9626409, 9626423, 9626425, 9626433, 9626460, 9626495	661, 1031, 1045, 1047, 1055, 1082, 1117	0.727, 0.956, 0.26, 0.365, 0.97, 1, 0.75	+, +, +, +, +, +, +	1, 6, 1, 6, 6, 6, 3	2, 8, 14, 27, 35, 370	dd_Smed_v6_2006_0_1	1191		uc002fbl.1	3e-79	Human	422.542	0.0718416	0.874519
SMEST042000001.1	chr2	5	245896285	1563	1	8.11753e-20	-	6	245896262, 245896285, 245896291, 245896298, 245896337	1586, 1563, 1557, 1550, 1511	0.257, 1, 0.342, 0.269, 0.909	-, -, -, -, -	1, 6, 3, 1, 6	6, 7, 23, 39	dd_Smed_v6_3000_0_1	1676					0
SMEST023677001.1	chr2	12	145357341	2893	0.73	8.30883e-20	-	6	145357206, 145357281, 145357292, 145357296, 145357316, 145357320, 145357321, 145357332, 145357341, 145357941, 145358036, 145399093	3028, 2953, 2942, 2938, 2918, 2914, 2913, 2902, 2893, 2393, 2298, 316	0.145, 0.455, 0.377, 0.158, 0.387, 0.466, 0.392, 0.681, 0.73, 0.261, 0.308, 0.308	-, -, -, -, -, -, -, -, -, -, -, -	3, 6, 4, 1, 5, 6, 6, 6, 6, 1, 1, 1	1, 4, 4, 9, 11, 11, 20, 75, 95, 500, 1982	dd_Smed_v6_763_0_1	3127					1036.42	0.131237	0.564517
SMEST012977001.1	chr1	14	230028281	1088	0.837	1.12698e-19	+	6	230028220, 230028230, 230028237, 230028241, 230028281, 230028295, 230028312, 230028316, 230028329, 230028359, 230028388, 230028433, 230028461, 230028527	1027, 1037, 1044, 1048, 1088, 1102, 1119, 1123, 1136, 1166, 1195, 1240, 1268, 1334	0.25, 0.714, 0.806, 0.216, 0.837, 0.178, 0.139, 0.22, 0.333, 0.806, 0.643, 0.17, 0.169, 0.63	+, +, +, +, +, +, +, +, +, +, +, +, +, +	1, 4, 6, 1, 6, 1, 1, 3, 4, 6, 3, 1, 1, 3	4, 4, 7, 10, 13, 14, 17, 28, 29, 30, 40, 45, 66	dd_Smed_v6_2399_0_1	1636	capping protein (actin filament) muscle Z-line, alpha 2 (CAPZA2)	uc003vil.3	2e-79	Human	698.811	-0.402781	0.00698078
SMEST057004001.1	chr2	16	66139393	1204	1	1.13165e-19	+	6	66138486, 66138509, 66138857, 66139267, 66139322, 66139332, 66139338, 66139344, 66139357, 66139363, 66139366, 66139379, 66139393, 66139399, 66139405, 66139551	435, 458, 718, 1078, 1133, 1143, 1149, 1155, 1168, 1174, 1177, 1190, 1204, 1210, 1216, 1362	0.233, 0.24, 0.189, 0.69, 0.189, 0.407, 0.269, 0.265, 0.385, 0.375, 0.578, 0.556, 1, 0.378, 1, 0.364	+, +, +, +, +, +, +, +, +, +, +, +, +, +, +, +	2, 1, 1, 5, 1, 4, 4, 2, 4, 2, 5, 3, 6, 2, 6, 1	3, 6, 6, 6, 6, 6, 10, 13, 13, 14, 23, 55, 146, 260, 360	dd_Smed_v6_1976_0_1	1415	ATPase, H+ transporting, lysosomal 38kDa, V0 subunit d1 (ATP6V0D1)	uc002ete.1	0	Human	654.651	-0.200483	0.368789
SMEST057671001.1	chr3	14	48264122	2001	1	1.13165e-19	+	6	48250597, 48255763, 48255821, 48255841, 48255864, 48259091, 48264081, 48264099, 48264108, 48264122, 48264154, 48264169, 48264190, 48264230	709, 920, 978, 998, 1021, 1716, 1960, 1978, 1987, 2001, 2033, 2048, 2069, 2109	0.273, 0.286, 0.321, 0.269, 0.35, 0.455, 0.577, 0.4, 0.219, 1, 0.844, 0.325, 0.538, 0.933	+, +, +, +, +, +, +, +, +, +, +, +, +, +	1, 1, 4, 2, 3, 1, 4, 3, 1, 6, 5, 2, 5, 4	9, 14, 15, 18, 20, 21, 23, 32, 40, 58, 211, 244, 695	dd_Smed_v6_1990_0_1	2150	chimerin 2 (CHN2)	uc010kvc.3	3e-64	Human	589.403	0.0638825	0.837412
SMEST026220001.1	chr3	10	96914793	1805	1	1.13165e-19	-	6	96914716, 96914722, 96914728, 96914736, 96914778, 96914786, 96914793, 96914813, 96914844, 96922627	1882, 1876, 1870, 1862, 1820, 1812, 1805, 1785, 1754, 1400	0.256, 0.178, 0.936, 0.977, 0.959, 0.958, 1, 0.577, 0.955, 0.333	-, -, -, -, -, -, -, -, -, -	1, 2, 6, 6, 6, 6, 6, 4, 6, 1	6, 6, 7, 8, 8, 20, 31, 42, 354	dd_Smed_v6_5005_0_1	2018	intercellular adhesion molecule 5, telencephalin (ICAM5)	uc002mnu.4	4e-09	Human	256.756	0.157215	0.656601
SMEST075370001.1	chr2	7	211547729	929	1	1.13165e-19	+	6	211547673, 211547723, 211547729, 211547733, 211547736, 211547742, 211547790	873, 923, 929, 933, 936, 942, 990	0.864, 0.962, 1, 0.259, 1, 0.55, 0.409	+, +, +, +, +, +, +	6, 6, 6, 1, 6, 4, 2	3, 4, 6, 6, 48, 50	dd_Smed_v6_4019_0_1	1062	calmodulin 1 (phosphorylase kinase, delta) (CALM1)	uc010atq.2	7e-23	Human	118.489	-0.102133	0.872513
SMEST050162001.1	chr1	6	197293367	571	1	1.13165e-19	-	5	197293367, 197293372, 197293409, 197293652, 197293669, 197293706	571, 566, 529, 286, 269, 232	1, 0.348, 0.184, 0.745, 0.171, 0.219	-, -, -, -, -, -	5, 2, 1, 5, 1, 1	5, 17, 37, 37, 243	dd_Smed_v6_1101_0_1	629					452.14	0.0967058	0.769249
SMEST014792001.1	chr3	4	107241520	455	1	1.13165e-19	+	5	107241122, 107241125, 107241516, 107241520	140, 143, 451, 455	0.308, 0.308, 0.317, 1	+, +, +, +	1, 1, 3, 5	3, 4, 308	dd_Smed_v6_694_0_1	501					303.816	-0.431246	0.0878496
SMEST051913001.1	chr2	4	24521995	322	1	1.23127e-19	-	6	24521985, 24521989, 24521995, 24522009	332, 328, 322, 308	0.393, 0.25, 1, 0.441	-, -, -, -	5, 2, 6, 6	4, 6, 14	dd_Smed_v6_1175_0_1	421	X1.B.F11.1	KF730691.1	5.19e-102	Smed	152.557	0.63811	0.0129157
SMEST042349001.1	chr2	3	242211571	815	0.804	1.33576e-19	-	6	242211571, 242211588, 242211810	815, 798, 576	0.804, 0.29, 0.108	-, -, -	6, 4, 1	17, 222	dd_Smed_v6_66_0_1	951	kallikrein-related peptidase 13 (KLK13)	uc002pvn.3	1e-18	Human	946.603	-0.831296	5.87382e-10
SMEST014369001.1	chr3	3	110189701	435	0.736	1.69407e-19	-	6	110189701, 110189715, 110189765	435, 421, 371	0.736, 0.568, 0.237	-, -, -	6, 5, 4	14, 50	dd_Smed_v6_470_0_1	882					569.208	-0.46777	0.00616924
SMEST029126001.1	chr1	23	169159738	2941	0.831	1.9346e-19	+	6	169155278, 169158298, 169158299, 169158872, 169159056, 169159072, 169159114, 169159172, 169159262, 169159318, 169159328, 169159361, 169159421, 169159494, 169159738, 169159751, 169159752, 169159762, 169159766, 169159776, 169159782, 169159807, 169159861	531, 1810, 1811, 2122, 2306, 2322, 2364, 2422, 2512, 2568, 2578, 2611, 2671, 2744, 2941, 2954, 2955, 2965, 2969, 2979, 2985, 3010, 3064	0.153, 0.127, 0.419, 0.339, 0.5, 0.393, 0.208, 0.224, 0.381, 0.157, 0.243, 0.533, 0.444, 0.282, 0.831, 0.151, 0.419, 0.421, 0.182, 0.308, 0.3, 0.786, 0.818	+, +, +, +, +, +, +, +, +, +, +, +, +, +, +, +, +, +, +, +, +, +, +	1, 1, 4, 5, 6, 3, 2, 3, 5, 1, 1, 5, 3, 4, 6, 1, 6, 5, 1, 1, 1, 2, 1	1, 1, 4, 6, 10, 10, 10, 13, 16, 25, 33, 42, 54, 56, 58, 60, 73, 90, 184, 197, 311, 1279	dd_Smed_v6_893_0_1	3106	adaptor-related protein complex 1, beta 1 subunit (AP1B1)	uc003afi.3	0	Human	1341.23	0.529444	0.0118842
SMEST029143001.1	chr1	20	169159738	980	0.831	1.9346e-19	+	6	169158872, 169159056, 169159072, 169159114, 169159172, 169159262, 169159318, 169159328, 169159361, 169159421, 169159494, 169159738, 169159751, 169159752, 169159762, 169159766, 169159776, 169159782, 169159807, 169159861	161, 345, 361, 403, 461, 551, 607, 617, 650, 710, 783, 980, 993, 994, 1004, 1008, 1018, 1024, 1049, 1103	0.339, 0.5, 0.393, 0.208, 0.224, 0.381, 0.157, 0.243, 0.533, 0.444, 0.282, 0.831, 0.151, 0.419, 0.421, 0.182, 0.308, 0.3, 0.786, 0.818	+, +, +, +, +, +, +, +, +, +, +, +, +, +, +, +, +, +, +, +	5, 6, 3, 2, 3, 5, 1, 1, 5, 3, 4, 6, 1, 6, 5, 1, 1, 1, 2, 1	1, 4, 6, 10, 10, 10, 13, 16, 25, 33, 42, 54, 56, 58, 60, 73, 90, 184, 197	dd_Smed_v6_893_0_1	1145	adaptor-related protein complex 1, beta 1 subunit (AP1B1)	uc003afi.3	0	Human	0
SMEST067728002.1	chr1	7	277274397	2469	0.84	1.9346e-19	-	6	277274259, 277274295, 277274385, 277274397, 277274446, 277274459, 277286561	2607, 2571, 2481, 2469, 2420, 2407, 469	0.727, 0.731, 0.362, 0.84, 0.314, 0.393, 0.455	-, -, -, -, -, -, -	1, 3, 3, 6, 3, 3, 1	12, 13, 36, 49, 90, 1938	dd_Smed_v6_1455_0_1	2916					0
SMEST052688001.1	chr2	4	229510369	433	0.701	2.28327e-19	+	6	229510286, 229510329, 229510338, 229510369	350, 393, 402, 433	0.124, 0.117, 0.109, 0.701	+, +, +, +	3, 1, 1, 6	9, 31, 43	dd_Smed_v6_268_0_1	547	ribosomal protein S12 (RPS12)	uc003qdx.3	2e-30	Human	0
SMEST052032001.1	chr2	8	25292947	1345	0.857	2.33906e-19	-	6	25292893, 25292917, 25292947, 25292958, 25293025, 25293088, 25293825, 25293912	1399, 1375, 1345, 1334, 1267, 1204, 553, 466	0.212, 0.5, 0.857, 0.259, 0.385, 0.364, 0.244, 0.129	-, -, -, -, -, -, -, -	1, 4, 6, 2, 2, 1, 1, 1	11, 24, 30, 63, 67, 87, 651	dd_Smed_v6_1331_0_1	2016	high mobility group box 2 (HMGB2)	uc003itb.2	2e-43	Human	962.742	0.0147425	0.968152
SMEST056268001.1	chr1	2	241925893	305	0.929	2.33906e-19	-	4	241925852, 241925893	346, 305	0.364, 0.929	-, -	1, 4	41	dd_Smed_v6_547_0_1	362					382.481	-0.0539779	0.896539
SMEST056595001.1	chr1	3	34794916	348	0.375	2.34688e-19	+	6	34794623, 34794916, 34794945	149, 348, 377	0.118, 0.375, 0.359	+, +, +	1, 6, 6	29, 199	dd_Smed_v6_265_0_1	417	small ubiquitin-like modifier 2 (SUMO2)	uc002jne.3	5e-32	Human	2112.76	-0.198838	0.287584
SMEST071534001.1	chr1	4	281187263	350	1	2.48066e-19	-	6	281187137, 281187216, 281187263, 281187291	476, 397, 350, 322	0.818, 0.974, 1, 0.778	-, -, -, -	3, 6, 6, 6	28, 47, 79	dd_Smed_v6_3658_0_1	550					128.292	0.273025	0.607209
SMEST027088001.1	chr3	4	91809820	690	0.483	2.5022e-19	+	5	91809729, 91809805, 91809820, 91809851	599, 675, 690, 721	0.142, 0.162, 0.483, 0.183	+, +, +, +	2, 3, 5, 3	15, 31, 76	dd_Smed_v6_350_0_1	757	ribosomal protein L10a (RPL10A)	uc003okp.1	1e-99	Human	3427.06	-0.280988	0.0349431
SMEST022877001.1	chr4	12	40405032	1613	0.88	2.66395e-19	-	6	40405008, 40405027, 40405032, 40405036, 40405040, 40405059, 40405070, 40405237, 40405279, 40406342, 40406471, 40406929	1637, 1618, 1613, 1609, 1605, 1586, 1575, 1408, 1366, 1154, 1025, 567	0.281, 0.256, 0.88, 0.28, 0.25, 0.186, 0.769, 0.148, 0.164, 0.119, 0.145, 0.128	-, -, -, -, -, -, -, -, -, -, -, -	2, 2, 6, 3, 2, 1, 4, 1, 2, 1, 1, 1	4, 4, 5, 11, 19, 19, 42, 129, 167, 212, 458	dd_Smed_v6_684_0_1	1682	ATPase, H+ transporting, lysosomal 56/58kDa, V1 subunit B2 (ATP6V1B2)	uc003wzp.3	0	Human	1861.12	-0.205139	0.173566
SMEST034653001.1	chr1	8	130782193	712	1	2.9785e-19	-	6	130782066, 130782073, 130782118, 130782162, 130782168, 130782193, 130782220, 130782235	839, 832, 787, 743, 737, 712, 685, 670	0.462, 0.737, 1, 0.263, 0.39, 1, 0.719, 1	-, -, -, -, -, -, -, -	1, 4, 6, 2, 4, 6, 5, 6	6, 7, 15, 25, 27, 44, 45	dd_Smed_v6_4482_0_1	925	ancient ubiquitous protein 1 (AUP1)	uc002smf.3	2e-22	Human	32.3925	0.057196	0.961775
SMEST011239001.1	chr1	5	202273683	131	1	2.9785e-19	+	6	202273647, 202273683, 202273688, 202273702, 202298467	95, 131, 136, 150, 3055	0.917, 1, 0.688, 0.391, 1	+, +, +, +, +	4, 6, 6, 2, 1	5, 14, 36, 2905	dd_Smed_v6_5430_0_1	3187	mitochondrial calcium uptake family, member 3 (MICU3)	uc003wxd.2	3e-102	Human	0.169254	-1.19221
SMEST011238001.1	chr1	4	202273683	1463	1	2.9785e-19	+	6	202273647, 202273683, 202273688, 202273702	1427, 1463, 1468, 1482	0.917, 1, 0.688, 0.391	+, +, +, +	4, 6, 6, 2	5, 14, 36	dd_Smed_v6_6615_0_1	1688					0
SMEST059381002.1	chr2	9	171391771	2229	1	3.20895e-19	+	6	171357363, 171370789, 171382446, 171382641, 171384266, 171391686, 171391697, 171391771, 171391838	272, 886, 1190, 1385, 1816, 2144, 2155, 2229, 2296	0.846, 0.364, 0.233, 0.308, 0.205, 0.412, 0.636, 1, 0.2	+, +, +, +, +, +, +, +, +	3, 1, 1, 2, 1, 1, 3, 6, 1	11, 67, 74, 195, 304, 328, 431, 614	dd_Smed_v6_1852_0_1	2535	ring finger protein 38 (RNF38)6	uc003zzl.3	8e-16	Human	548.161	0.815823	0.0954821
SMEST014392001.1	chr3	9	109974981	2081	1	3.20895e-19	+	6	109964238, 109965002, 109965021, 109974956, 109974970, 109974981, 109974991, 109974999, 109975013	643, 1353, 1372, 2056, 2070, 2081, 2091, 2099, 2113	0.385, 0.25, 0.333, 1, 0.906, 1, 0.769, 0.833, 0.375	+, +, +, +, +, +, +, +, +	1, 1, 1, 6, 6, 6, 6, 5, 1	8, 10, 11, 14, 14, 19, 684, 710	dd_Smed_v6_3027_0_1	2222		uc001ten.1	4e-144	Human	717.208	-0.350095	0.0237083
SMEST037748001.1	chr1	7	83058982	1364	1	3.20895e-19	-	6	83058945, 83058957, 83058982, 83058995, 83059005, 83059038, 83065064	1401, 1389, 1364, 1351, 1341, 1308, 603	0.727, 1, 1, 0.643, 0.277, 0.929, 0.455	-, -, -, -, -, -, -	2, 6, 6, 3, 3, 6, 1	10, 12, 13, 25, 33, 705	dd_Smed_v6_1306_0_1	1429	phospholipase A2, group XV (PLA2G15)	uc002evr.3	2e-58	Human	0
SMEST009974001.1	chr4	5	47839407	6064	1	3.20895e-19	+	6	47839292, 47839407, 47839413, 47839417, 47839459	5949, 6064, 6070, 6074, 6116	0.533, 1, 0.952, 0.929, 0.647	+, +, +, +, +	1, 6, 6, 6, 6	4, 6, 42, 115	dd_Smed_v6_5042_0_1	6384	ATPase, class V, type 10A (ATP10A)	uc010ayu.3	6e-154	Human	347.74	0.418956	0.0885402
SMEST004374001.1	chr2	4	115760074	1076	1	3.20895e-19	-	6	115760055, 115760074, 115763433, 115763561	1095, 1076, 650, 522	1, 1, 0.231, 0.308	-, -, -, -	6, 6, 1, 1	19, 128, 426	dd_Smed_v6_3230_0_1	1137	glyoxylate reductase/hydroxypyruvate reductase (GRHPR)	uc003zzu.1	4e-103	Human	360.411	-0.71532	5.53712e-05
SMEST060068001.1	chr1	3	97902257	748	1	3.20895e-19	-	6	97902245, 97902254, 97902257	760, 751, 748	0.857, 0.743, 1	-, -, -	4, 4, 6	3, 9	dd_Smed_v6_1645_0_1	803		uc002fnu.3	4e-71	Human	268.043	-0.390405	0.10876
SMEST011276001.1	chr1	1	202621512	819	0.33	3.37109e-19	+	6	202621512	819	0.33	+	6		dd_Smed_v6_27_0_1	882					311.815	-1.1379	1.10967e-09
SMEST001790001.1	chr1	10	112321930	1005	0.923	3.39109e-19	-	6	112321894, 112321930, 112321952, 112321957, 112322050, 112322129, 112322150, 112322324, 112322339, 112322408	1041, 1005, 983, 978, 885, 806, 785, 611, 596, 527	0.143, 0.923, 0.667, 0.5, 0.227, 0.157, 0.307, 0.125, 0.468, 0.228	-, -, -, -, -, -, -, -, -, -	1, 6, 3, 4, 4, 3, 4, 1, 4, 3	5, 15, 21, 22, 36, 69, 79, 93, 174	dd_Smed_v6_212_0_1	1090					1214.71	0.0135035	0.972335
SMEST040823001.1	chr2	13	80131195	12255	0.914	3.54694e-19	+	5	80126427, 80126792, 80126875, 80128219, 80129406, 80130518, 80131152, 80131185, 80131191, 80131195, 80131206, 80131209, 80131218	9103, 9468, 9551, 10252, 10966, 11578, 12212, 12245, 12251, 12255, 12266, 12269, 12278	0.231, 0.24, 0.155, 0.4, 0.14, 0.174, 0.147, 0.818, 0.489, 0.914, 0.5, 0.609, 0.462	+, +, +, +, +, +, +, +, +, +, +, +, +	1, 1, 1, 1, 1, 1, 3, 5, 3, 5, 4, 2, 1	3, 4, 6, 9, 11, 33, 83, 365, 612, 634, 701, 714	dd_Smed_v6_91_0_1	12303	kielin/chordin-like protein (KCP)	uc011kor.2	2e-31	Human	0
SMEST062027001.1	chr3	7	77567019	814	0.941	3.63141e-19	-	6	77566975, 77566987, 77567019, 77567035, 77567139, 77567310, 77567401	858, 846, 814, 798, 740, 569, 478	0.34, 0.16, 0.941, 0.273, 0.364, 0.421, 0.556	-, -, -, -, -, -, -	4, 1, 6, 1, 1, 3, 2	12, 16, 32, 58, 91, 171	dd_Smed_v6_6700_0_1	934					190.295	-0.376397	0.204279
SMEST032328001.1	chr1	12	51080834	1586	1	4.24367e-19	+	5	51054859, 51055085, 51080752, 51080807, 51080834, 51080842, 51080844, 51080849, 51080864, 51080869, 51080875, 51080897	495, 676, 1504, 1559, 1586, 1594, 1596, 1601, 1616, 1621, 1627, 1649	0.364, 0.308, 0.684, 0.917, 1, 0.694, 0.391, 1, 0.486, 0.885, 0.5, 0.24	+, +, +, +, +, +, +, +, +, +, +, +	1, 1, 2, 4, 5, 5, 5, 5, 4, 5, 2, 1	2, 5, 5, 6, 8, 15, 22, 27, 55, 181, 828	dd_Smed_v6_9198_0_1	1750	abhydrolase domain containing 3 (ABHD3)	uc002ktl.2	2e-102	Human	206.785	-0.756903	0.00059945
SMEST008188001.1	chr2	12	150849288	2744	1	4.24367e-19	+	6	150848881, 150849288, 150849310, 150849317, 150849327, 150849342, 150849355, 150849361, 150849374, 150849386, 150849425, 150849449	2386, 2744, 2766, 2773, 2783, 2798, 2811, 2817, 2830, 2842, 2881, 2905	0.364, 1, 0.625, 0.853, 0.806, 0.688, 0.57, 0.233, 0.31, 0.506, 0.138, 0.304	+, +, +, +, +, +, +, +, +, +, +, +	1, 6, 6, 5, 5, 6, 6, 4, 4, 6, 1, 4	6, 7, 10, 12, 13, 13, 15, 22, 24, 39, 358	dd_Smed_v6_1886_0_1	2938	fibrillin 2 (FBN2)	uc003kuv.2	6e-51	Human	901.194	-0.528805	1.54423e-05
SMEST069590001.1	chr2	12	255309261	1727	1	4.24367e-19	-	6	255309024, 255309207, 255309212, 255309254, 255309261, 255309282, 255309291, 255309298, 255309306, 255309398, 255309448, 255312134	1964, 1781, 1776, 1734, 1727, 1706, 1697, 1690, 1682, 1590, 1540, 1241	0.833, 1, 0.7, 0.351, 1, 0.567, 0.655, 0.714, 0.688, 0.375, 0.548, 0.229	-, -, -, -, -, -, -, -, -, -, -, -	6, 6, 5, 2, 6, 4, 4, 6, 2, 2, 5, 1	5, 7, 7, 8, 9, 21, 42, 50, 92, 183, 299	dd_Smed_v6_2498_0_1	2040	acyl-CoA binding domain containing 3 (ACBD3)	uc001hpy.3	5e-45	Human	0
SMEST071252001.1	chr2	11	94198712	1778	1	4.24367e-19	+	6	94198377, 94198388, 94198435, 94198451, 94198568, 94198677, 94198686, 94198704, 94198712, 94198751, 94198806	1443, 1454, 1501, 1517, 1634, 1743, 1752, 1770, 1778, 1817, 1872	0.455, 0.429, 0.5, 0.24, 0.52, 0.303, 0.656, 0.903, 1, 0.889, 0.875	+, +, +, +, +, +, +, +, +, +, +	1, 3, 4, 1, 3, 3, 5, 6, 6, 5, 5	8, 9, 11, 16, 18, 39, 47, 55, 109, 117	dd_Smed_v6_2636_0_1	1970	cAMP-regulated phosphoprotein, 19kDa (ARPP19)	uc002ace.1	1e-07	Human	0
SMEST014791001.1	chr3	6	107246601	2189	1	4.24367e-19	+	5	107246543, 107246584, 107246591, 107246601, 107246630, 107246640	2131, 2172, 2179, 2189, 2218, 2228	0.75, 0.361, 0.778, 1, 0.955, 0.6	+, +, +, +, +, +	4, 2, 4, 5, 4, 3	7, 10, 10, 29, 41	dd_Smed_v6_3172_0_1	2471					416.847	-0.467634	0.00544587
SMEST025788001.1	chr3	5	86432781	1066	1	4.24367e-19	-	6	86432749, 86432760, 86432781, 86432812, 86432834	1098, 1087, 1066, 1035, 1013	0.941, 1, 1, 0.389, 0.455	-, -, -, -, -	5, 6, 6, 2, 2	11, 21, 22, 31	dd_Smed_v6_3423_0_1	1145	AKT interacting protein (AKTIP)	uc002ehl.3	1e-38	Human	0
SMEST056620001.1	chr1	4	37574648	761	1	4.24367e-19	+	6	37574629, 37574636, 37574648, 37574705	742, 749, 761, 818	0.727, 0.568, 1, 0.8	+, +, +, +	4, 3, 6, 6	7, 12, 57	dd_Smed_v6_3353_0_1	890	cytidine monophosphate (UMP-CMP) kinase 1, cytosolic (CMPK1)	uc001cri.3	4e-64	Human	264.502	-0.805203	1.22765e-05
SMEST043173001.1	chr1	9	172747696	1167	1	4.426e-19	-	6	172747470, 172747562, 172747640, 172747660, 172747696, 172748049, 172748196, 172748399, 172748656	1393, 1301, 1223, 1203, 1167, 814, 667, 464, 207	0.786, 0.429, 0.273, 0.743, 1, 0.318, 0.36, 0.533, 0.294	-, -, -, -, -, -, -, -, -	3, 2, 3, 3, 6, 1, 1, 1, 2	20, 36, 78, 92, 147, 203, 257, 353	dd_Smed_v6_3673_0_1	1743	alkylglycerol monooxygenase (AGMO)	uc003stb.1	1e-106	Human	313.519	-0.811756	2.80688e-05
SMEST075440001.1	chr2	5	212046353	812	1	4.426e-19	+	6	212046336, 212046345, 212046350, 212046353, 212046365	795, 804, 809, 812, 824	0.708, 0.391, 0.486, 1, 0.952	+, +, +, +, +	6, 2, 4, 6, 6	3, 5, 9, 12	dd_Smed_v6_3299_0_1	899	peroxiredoxin 6 (PRDX6)	uc001giy.1	4e-70	Human	273.031	0.086682	0.837522
SMEST068622001.1	chr2	4	164422852	1190	1	4.426e-19	-	6	164422828, 164422852, 164422913, 164422943	1214, 1190, 1129, 1099	0.562, 1, 0.913, 1	-, -, -, -	4, 6, 5, 6	24, 30, 61	dd_Smed_v6_3374_0_1	1336	pyruvate dehydrogenase (lipoamide) beta (PDHB)	uc003dkf.4	9e-172	Human	0
SMEST026855001.1	chr3	5	93631623	656	0.913	4.49944e-19	+	6	93631537, 93631554, 93631623, 93631652, 93631667	570, 587, 656, 685, 700	0.432, 0.157, 0.913, 0.261, 0.875	+, +, +, +, +	4, 1, 6, 3, 5	15, 17, 29, 69	dd_Smed_v6_3046_0_1	732	vesicle-associated membrane protein 3 (VAMP3)	uc001aol.3	2e-18	Human	0
SMEST064993001.1	chr2	8	40738703	723	1	7.84592e-19	-	6	40738178, 40738186, 40738193, 40738685, 40738699, 40738703, 40738776, 40739011	1248, 1240, 1233, 741, 727, 723, 650, 460	0.769, 0.727, 1, 0.579, 0.455, 1, 1, 0.308	-, -, -, -, -, -, -, -	4, 3, 3, 5, 4, 6, 4, 1	4, 7, 8, 14, 73, 190, 492	dd_Smed_v6_4514_0_1	1382	ubiquitin-conjugating enzyme E2H (UBE2H)	uc003vpf.2	9e-81	Human	0
SMEST029197001.1	chr2	8	188842900	2510	1	1.09049e-18	-	6	188842889, 188842900, 188842941, 188842943, 188842960, 188842968, 188850293, 188855240	2521, 2510, 2469, 2467, 2450, 2442, 1764, 1551	1, 1, 0.239, 0.208, 0.24, 0.292, 0.333, 0.19	-, -, -, -, -, -, -, -	6, 6, 1, 1, 1, 1, 1, 1	2, 8, 11, 17, 41, 213, 678	dd_Smed_v6_866_0_1	2566		uc002unb.2	4e-26	Human	0
SMEST064795002.1	chr2	13	39034083	11136	1	1.09049e-18	-	6	39033936, 39033956, 39034000, 39034023, 39034027, 39034083, 39034091, 39034111, 39034114, 39034138, 39034179, 39034195, 39034200	11283, 11263, 11219, 11196, 11192, 11136, 11128, 11108, 11105, 11081, 11040, 11024, 11019	0.205, 0.981, 0.275, 0.289, 0.878, 1, 0.31, 0.444, 0.24, 0.333, 1, 1, 0.833	-, -, -, -, -, -, -, -, -, -, -, -, -	1, 6, 4, 2, 6, 6, 1, 4, 1, 2, 5, 5, 4	3, 4, 5, 8, 16, 20, 20, 23, 24, 41, 44, 56	dd_Smed_v6_2272_0_1	11450	filamin B, beta (FLNB)	uc003djj.2	0	Human	690.311	0.333471	0.10452
SMEST073334001.1	chr2	11	133112550	983	1	1.09049e-18	+	4	133112396, 133112414, 133112453, 133112465, 133112499, 133112510, 133112544, 133112550, 133112576, 133112612, 133112712	829, 847, 886, 898, 932, 943, 977, 983, 1009, 1045, 1145	0.19, 0.814, 0.988, 0.973, 0.833, 0.259, 0.289, 1, 0.846, 0.607, 0.545	+, +, +, +, +, +, +, +, +, +, +	2, 6, 6, 6, 2, 1, 1, 4, 4, 3, 1	6, 11, 12, 18, 26, 34, 34, 36, 39, 100	dd_Smed_v6_867_0_1	1176	Rab-11B	GU591870.1	0	Smed	755.685	-0.0181597	0.95859
SMEST040636001.1	chr2	5	267055659	345	0.814	1.1118e-18	-	6	267055631, 267055659, 267055671, 267055684, 267055849	373, 345, 333, 320, 155	0.241, 0.814, 0.55, 0.353, 0.143	-, -, -, -, -	2, 6, 6, 5, 1	12, 13, 28, 165	dd_Smed_v6_541_0_1	624	secreted peptide prohormone 1	GU295176.1	3.17e-152	Smed	448.615	0.205648	0.507436
SMEST055258001.1	chr1	9	253721445	677	1	1.2301e-18	+	6	253721127, 253721331, 253721439, 253721445, 253721455, 253721460, 253721473, 253721481, 253721512	359, 563, 671, 677, 687, 692, 705, 713, 744	0.412, 0.421, 0.25, 1, 0.226, 0.394, 0.5, 0.636, 1	+, +, +, +, +, +, +, +, +	2, 1, 1, 6, 2, 2, 5, 3, 4	5, 6, 8, 10, 13, 31, 108, 204	dd_Smed_v6_3659_0_1	1148					137.351	-0.31546	0.44642
SMEST049162001.1	chr2	9	266234964	1848	1	1.2301e-18	-	6	266234822, 266234844, 266234914, 266234927, 266234934, 266234964, 266235012, 266235018, 266236689	1990, 1968, 1898, 1885, 1878, 1848, 1800, 1794, 986	0.389, 0.455, 1, 0.7, 0.867, 1, 0.786, 0.917, 0.636	-, -, -, -, -, -, -, -, -	1, 2, 6, 5, 6, 6, 4, 2, 1	6, 7, 13, 22, 30, 48, 70, 808	dd_Smed_v6_2620_0_1	2091					0
SMEST002956001.1	chr2	6	49380430	1599	1	1.2301e-18	-	6	49380367, 49380426, 49380430, 49380441, 49384417, 49384863	1662, 1603, 1599, 1588, 1133, 742	0.636, 0.588, 1, 0.976, 0.241, 0.308	-, -, -, -, -, -	3, 2, 6, 5, 1, 1	4, 11, 59, 391, 455	dd_Smed_v6_1069_0_1	1715	dihydrolipoamide S-acetyltransferase (DLAT)	uc010rwr.2	4e-152	Human	635.161	0.158477	0.535187
SMEST003156001.1	chr2	4	47808448	2281	1	1.2301e-18	-	6	47808429, 47808440, 47808448, 47808471	2300, 2289, 2281, 2258	1, 1, 1, 0.571	-, -, -, -	6, 6, 6, 4	8, 11, 23							0
SMEST016731001.1	chr4	2	7449544	1859	1	1.2301e-18	+	6	7444458, 7449544	1480, 1859	0.175, 1	+, +	1, 6	379	dd_Smed_v6_1048_0_1	1928	slc37a-1 (slc37a-1)	KT163707.1	0	Smed	401.177	-0.00122053	0.997955
SMEST042663001.1	chr2	8	239354246	1300	0.971	1.23916e-18	-	6	239354144, 239354182, 239354187, 239354207, 239354224, 239354238, 239354246, 239368610	1402, 1364, 1359, 1339, 1322, 1308, 1300, 351	0.218, 0.182, 0.745, 0.338, 0.16, 0.946, 0.971, 0.333	-, -, -, -, -, -, -, -	4, 1, 6, 5, 1, 6, 6, 1	5, 8, 14, 17, 20, 38, 949	dd_Smed_v6_1534_0_1	1510		uc021ulx.1	4e-12	Human	471.836	-0.575492	0.0102395
SMEST057944001.1	chr2	17	170028780	1298	0.818	1.41356e-18	+	6	170027841, 170027990, 170028019, 170028027, 170028033, 170028190, 170028245, 170028349, 170028366, 170028450, 170028474, 170028525, 170028594, 170028647, 170028669, 170028754, 170028780	399, 508, 537, 545, 551, 708, 763, 867, 884, 968, 992, 1043, 1112, 1165, 1187, 1272, 1298	0.429, 0.173, 0.12, 0.362, 0.491, 0.364, 0.583, 0.344, 0.242, 0.45, 0.559, 0.769, 0.435, 0.16, 0.254, 0.207, 0.818	+, +, +, +, +, +, +, +, +, +, +, +, +, +, +, +, +	3, 1, 1, 3, 5, 3, 1, 4, 1, 1, 4, 6, 6, 3, 4, 3, 6	6, 8, 17, 22, 24, 26, 29, 51, 53, 55, 69, 84, 85, 104, 109, 157	dd_Smed_v6_1019_0_1	1415					684.413	-0.260357	0.137599
SMEST050229001.1	chr1	5	197844025	558	0.943	1.55799e-18	+	6	197843492, 197843496, 197843952, 197844025, 197844088	160, 164, 485, 558, 621	0.123, 0.154, 0.105, 0.943, 0.35	+, +, +, +, +	1, 1, 1, 6, 1	4, 63, 73, 321	dd_Smed_v6_1219_1_1	807	PLAC8-like 1 (PLAC8L1)	uc003lnv.3	4e-13	Human	429.691	0.728664	1.58456e-05
SMEST060415001.1	chr1	7	98947370	587	0.951	1.58688e-18	-	6	98947334, 98947370, 98947399, 98947403, 98947435, 98947499, 98947810	623, 587, 558, 554, 522, 458, 196	0.556, 0.951, 0.226, 0.77, 0.242, 0.134, 0.116	-, -, -, -, -, -, -	1, 6, 1, 6, 1, 1, 1	4, 29, 32, 36, 64, 262	dd_Smed_v6_743_0_1	679	placenta-specific 8 (PLAC8)	uc003hod.2	2e-11	Human	807.539	-0.509793	8.52228e-05
SMEST029726001.1	chr1	4	843567	318	1	1.58688e-18	+	6	843562, 843567, 843576, 843580	313, 318, 327, 331	0.323, 1, 0.231, 0.697	+, +, +, +	2, 6, 3, 4	4, 5, 9	dd_Smed_v6_1411_0_1	596	acetyl-CoA acyltransferase 2 (ACAA2)	uc002ldw.4	0	Human	90.058	-0.212159	0.707576
SMEST056555001.1	chr1	11	36958799	1352	1	1.58866e-18	+	5	36946738, 36946755, 36958784, 36958799, 36958816, 36958838, 36958847, 36958851, 36958856, 36958860, 36958875	487, 504, 1337, 1352, 1369, 1391, 1400, 1404, 1409, 1413, 1428	0.186, 0.323, 0.75, 1, 0.923, 0.909, 0.31, 0.955, 0.762, 0.9, 0.789	+, +, +, +, +, +, +, +, +, +, +	2, 3, 5, 5, 6, 6, 3, 6, 5, 6, 5	4, 4, 5, 9, 15, 15, 17, 17, 22, 833	dd_Smed_v6_3116_0_1	1467					225.745	-0.275353	0.345644
SMEST023047001.1	chr4	9	42447334	1580	1	1.58866e-18	-	6	42447318, 42447334, 42447345, 42447369, 42454414, 42456797, 42456819, 42456824, 42456887	1596, 1580, 1569, 1545, 693, 434, 412, 407, 344	0.917, 1, 0.722, 0.944, 0.255, 0.364, 0.625, 0.261, 0.214	-, -, -, -, -, -, -, -, -	6, 6, 6, 6, 3, 1, 4, 1, 1	5, 11, 16, 22, 24, 63, 259, 852	dd_Smed_v6_973_0_1	1653	ectonucleotide pyrophosphatase/phosphodiesterase 4 (putative) (ENPP4)	uc003oxy.3	8e-83	Human	0
SMEST081077001.1	chr4	11	34005976	677	0.93	1.72396e-18	-	6	34005976, 34005996, 34006009, 34006021, 34006038, 34006058, 34006088, 34006153, 34006192, 34006288, 34006419	677, 657, 644, 632, 615, 595, 565, 500, 461, 365, 234	0.93, 0.167, 0.729, 0.21, 0.109, 0.699, 0.202, 0.123, 0.143, 0.139, 0.412	-, -, -, -, -, -, -, -, -, -, -	6, 1, 5, 2, 1, 6, 2, 1, 1, 2, 6	12, 13, 17, 20, 20, 30, 39, 65, 96, 131	dd_Smed_v6_484_0_1	764	eukaryotic translation initiation factor 5A (EIF5A)D	uc002gfu.3	6e-46	Human	1140.85	0.081488	0.756779
SMEST027213001.1	chr3	8	91085231	1209	1	1.72396e-18	-	6	91085226, 91085231, 91085294, 91085542, 91085718, 91085862, 91085924, 91086226	1214, 1209, 1146, 898, 722, 629, 567, 265	0.433, 1, 0.173, 0.261, 0.213, 0.121, 0.158, 0.235	-, -, -, -, -, -, -, -	3, 6, 1, 1, 1, 1, 1, 1	5, 62, 63, 93, 176, 248, 302	dd_Smed_v6_627_0_1	1255	adenosine kinase (ADK)	uc001jwj.3	4e-99	Human	0
SMEST056889001.1	chr1	3	35435970	268	0.947	2.0042e-18	+	6	35435949, 35435970, 35436024	247, 268, 322	0.364, 0.947, 0.441	+, +, +	1, 6, 4	21, 54	dd_Smed_v6_4060_0_1	611					105.089	0.0291078	0.970628
SMEST016218001.1	chr4	4	49965768	1031	0.821	2.49882e-18	+	6	49964328, 49965697, 49965768, 49965812	564, 960, 1031, 1075	0.237, 0.25, 0.821, 0.3	+, +, +, +	1, 1, 6, 3	44, 71, 396	dd_Smed_v6_2352_0_1	1116	tumor suppressor candidate 3	KM981956.1	0	Smed	543.403	0.210404	0.348461
SMEST011552001.1	chr2	3	220169456	1768	1	3.01066e-18	-	6	220169415, 220169424, 220169456	1809, 1800, 1768	0.5, 0.19, 1	-, -, -	1, 1, 6	9, 32	dd_Smed_v6_2055_0_1	1843	Yip1 domain family, member 3 (YIPF3)	uc011dvk.2	5e-63	Human	306.612	0.122246	0.750976
SMEST071271001.1	chr1	18	280480688	844	1	3.98339e-18	-	6	280480577, 280480583, 280480585, 280480589, 280480610, 280480613, 280480636, 280480641, 280480655, 280480658, 280480688, 280480701, 280480707, 280480738, 280480797, 280480822, 280480862, 280480874	955, 949, 947, 943, 922, 919, 896, 891, 877, 874, 844, 831, 825, 794, 735, 710, 670, 658	0.944, 0.444, 0.706, 0.538, 0.35, 0.667, 0.31, 0.686, 0.944, 0.393, 1, 1, 0.5, 1, 0.533, 0.273, 0.515, 0.429	-, -, -, -, -, -, -, -, -, -, -, -, -, -, -, -, -, -	6, 2, 3, 4, 2, 3, 2, 4, 6, 3, 6, 6, 3, 6, 2, 1, 2, 2	2, 3, 3, 4, 5, 6, 6, 12, 13, 14, 21, 23, 25, 30, 31, 40, 59	dd_Smed_v6_3397_0_1	1000	desumoylating isopeptidase 2 (DESI2)	uc001iao.3	2e-48	Human	159.472	-0.42134	0.166987
SMEST024190001.1	chr2	5	190469116	885	1	3.98339e-18	+	6	190469089, 190469116, 190469126, 190469129, 190469149	858, 885, 895, 898, 918	0.316, 1, 0.24, 0.556, 0.867	+, +, +, +, +	1, 6, 1, 3, 6	3, 10, 20, 27	dd_Smed_v6_1790_0_1	957	tropomyosin 3 (TPM3)5	uc001fdz.1	3e-21	Human	272.528	-0.255592	0.540645
SMEST011768001.1	chr2	5	218396497	1178	1	3.98339e-18	+	6	218396446, 218396497, 218396527, 218396528, 218396545	1127, 1178, 1208, 1209, 1226	0.65, 1, 0.559, 0.184, 0.558	+, +, +, +, +	3, 6, 5, 1, 6	1, 17, 30, 51	dd_Smed_v6_2476_0_1	1330	LIM and senescent cell antigen-like domains 1 (LIMS1)6	uc002tej.3	3e-142	Human	479.262	-0.198643	0.426622
SMEST005010001.1	chr4	7	36997840	747	0.971	4.12358e-18	+	6	36997436, 36997785, 36997805, 36997821, 36997829, 36997840, 36997850	343, 692, 712, 728, 736, 747, 757	0.212, 0.196, 0.286, 0.308, 0.553, 0.971, 0.325	+, +, +, +, +, +, +	1, 2, 3, 2, 3, 6, 3	8, 10, 11, 16, 20, 349	dd_Smed_v6_913_0_1	878	ras-related C3 botulinum toxin substrate 1 (rho family, small GTP binding protein Rac1) (RAC1)Rac1	uc003spx.3	2e-87	Human	446.981	-0.333376	0.0849782
SMEST010412001.1	chr3	6	131577663	892	0.941	4.21389e-18	-	6	131577614, 131577620, 131577653, 131577663, 131577932, 131582307	941, 935, 902, 892, 686, 421	0.239, 0.742, 0.342, 0.941, 0.158, 0.162	-, -, -, -, -, -	2, 6, 3, 6, 2, 2	6, 10, 33, 206, 265	dd_Smed_v6_682_0_1	1079	synaptophysin (SYP)	uc004dmz.1	1e-44	Human	463.968	0.0343179	0.932453
SMEST007100001.1	chr2	11	113569391	1694	1	4.70951e-18	+	6	113563576, 113563644, 113563715, 113563890, 113569262, 113569335, 113569350, 113569358, 113569380, 113569391, 113569419	977, 1045, 1116, 1291, 1565, 1638, 1653, 1661, 1683, 1694, 1722	0.226, 0.688, 0.231, 0.308, 0.353, 0.343, 0.333, 0.978, 0.731, 1, 0.636	+, +, +, +, +, +, +, +, +, +, +	1, 1, 1, 1, 3, 4, 3, 6, 5, 6, 5	8, 11, 15, 22, 28, 68, 71, 73, 175, 274	dd_Smed_v6_3416_0_1	1772	mindbomb E3 ubiquitin protein ligase 1 (MIB1)	uc002ktq.3	3e-08	Human	363.544	0.151303	0.606835
SMEST032294001.1	chr1	8	51396743	1634	1	4.70951e-18	-	6	51396705, 51396725, 51396726, 51396731, 51396743, 51396747, 51396792, 51396824	1672, 1652, 1651, 1646, 1634, 1630, 1585, 1553	0.8, 0.516, 0.343, 0.29, 1, 0.333, 0.259, 0.474	-, -, -, -, -, -, -, -	4, 3, 3, 2, 6, 3, 1, 1	1, 4, 5, 12, 20, 32, 45	dd_Smed_v6_1381_0_1	1814	WD repeat and SOCS box containing 1 (WSB1)	uc002gze.1	8e-32	Human	257.562	-0.400875	0.086442
SMEST065727001.1	chr1	6	9418184	403	1	4.70951e-18	-	5	9418125, 9418173, 9418177, 9418180, 9418184, 9418203	462, 414, 410, 407, 403, 384	0.52, 0.233, 0.256, 0.306, 1, 0.684	-, -, -, -, -, -	3, 3, 1, 1, 5, 2	3, 4, 4, 19, 48	dd_Smed_v6_784_0_1	504					171.424	-0.715924	0.00546931
SMEST003862001.1	chr1	6	68711309	2113	1	4.70951e-18	+	6	68711216, 68711222, 68711277, 68711309, 68711325, 68711332	2020, 2026, 2081, 2113, 2129, 2136	1, 0.583, 0.353, 1, 0.966, 0.5	+, +, +, +, +, +	3, 1, 2, 6, 5, 4	6, 7, 16, 32, 55	dd_Smed_v6_3667_0_1	2183	serine/threonine protein kinase MST4 (MST4)	uc004ewl.1	1e-14	Human	446.777	0.0503086	0.894566
SMEST069507001.1	chr2	6	254614092	637	1	4.70951e-18	+	6	254614025, 254614044, 254614055, 254614067, 254614092, 254614101	570, 589, 600, 612, 637, 646	0.261, 0.342, 0.5, 0.29, 1, 0.577	+, +, +, +, +, +	1, 2, 6, 3, 6, 4	9, 11, 12, 19, 25	dd_Smed_v6_1654_0_1	742					0
SMEST067325001.1	chr3	6	99283757	1176	1	4.70951e-18	-	6	99283711, 99283738, 99283750, 99283757, 99283764, 99283780	1222, 1195, 1183, 1176, 1169, 1153	1, 0.5, 0.529, 1, 0.2, 0.76	-, -, -, -, -, -	6, 1, 4, 6, 1, 5	7, 7, 12, 16, 27	dd_Smed_v6_7595_0_1	1437	ERGIC and golgi 2 (ERGIC2)	uc001riv.3	2e-89	Human	89.4337	-0.0992557	0.887201
SMEST023329001.1	chr4	6	38415100	3679	1	4.70951e-18	-	6	38415040, 38415064, 38415068, 38415079, 38415100, 38416686	3739, 3715, 3711, 3700, 3679, 2944	0.421, 0.905, 0.591, 0.545, 1, 0.455	-, -, -, -, -, -	2, 6, 4, 2, 6, 1	4, 11, 21, 24, 735	dd_Smed_v6_5053_0_1	3887	epithelial splicing regulatory protein 1 (ESRP1)	uc003ygt.4	4e-117	Human	274.209	0.20477	0.490355
SMEST005298001.1	chr1	5	17891922	1813	1	4.70951e-18	+	6	17889951, 17891922, 17891931, 17891944, 17891946	211, 1813, 1822, 1835, 1837	0.273, 1, 0.212, 0.276, 0.25	+, +, +, +, +	1, 6, 1, 1, 1	2, 9, 13, 1602	dd_Smed_v6_1327_0_1	1885	clone NB.8.06C	AY967692.1	0	Smed	1606.07	-0.257321	0.0492308
SMEST037194001.1	chr1	5	301002775	870	1	4.70951e-18	+	6	301002755, 301002760, 301002775, 301002782, 301002802	850, 855, 870, 877, 897	0.306, 0.577, 1, 0.607, 1	+, +, +, +, +	2, 3, 6, 3, 6	5, 7, 15, 20	dd_Smed_v6_3091_0_1	1278	multivesicular body subunit 12B (MVB12B)	uc011lzy.2	2e-30	Human	234.837	-0.181216	0.614521
SMEST037567001.1	chr1	4	81375554	1567	1	4.70951e-18	+	6	81375554, 81375568, 81375576, 81375622	1567, 1581, 1589, 1635	1, 1, 0.219, 1	+, +, +, +	6, 6, 1, 3	8, 14, 46	dd_Smed_v6_4367_0_1	3030	4-aminobutyrate aminotransferase (ABAT)	uc010bui.3	1e-163	Human	358.704	-0.323887	0.128668
SMEST003318001.1	chr2	4	46307363	1887	1	4.70951e-18	+	6	46307353, 46307363, 46307372, 46307375	1877, 1887, 1896, 1899	0.879, 1, 0.259, 0.25	+, +, +, +	6, 6, 1, 1	3, 9, 10	dd_Smed_v6_1807_0_1	2054	ATPase family, AAA domain containing 3B (ATAD3B)	uc001afv.3	4e-171	Human	590.525	0.0332741	0.926947
SMEST027332001.1	chr3	4	90243222	2039	1	4.70951e-18	-	6	90243197, 90243222, 90243238, 90243260	2064, 2039, 2023, 2001	0.697, 1, 1, 0.276	-, -, -, -	6, 6, 6, 2	16, 22, 25	dd_Smed_v6_3020_0_1	2176					655.78	0.589033	0.000634476
SMEST064512001.1	chr2	5	36453586	2812	1	5.3771e-18	+	6	36452729, 36452791, 36453447, 36453586, 36453603	2051, 2113, 2673, 2812, 2829	0.267, 0.15, 0.154, 1, 0.333	+, +, +, +, +	2, 1, 1, 6, 2	17, 62, 139, 560	dd_Smed_v6_794_0_1	2882	DEAD (Asp-Glu-Ala-Asp) box polypeptide 39A (DDX39A)	uc002myo.3	0	Human	1397.06	0.0170403	0.954405
SMEST049117001.1	chr2	1	265906088	1386	1	5.67405e-18	+	6	265906088	1386	1	+	6		dd_Smed_v6_956_0_1	1450	hydroxysteroid dehydrogenase like 2 (HSDL2)	uc004bga.2	2e-152	Human	709.104	-0.0901395	0.76762
SMEST011341001.1	chr1	12	201579318	981	1	5.93655e-18	+	5	201579242, 201579257, 201579264, 201579272, 201579302, 201579318, 201579367, 201579388, 201579413, 201579425, 201579450, 201579476	905, 920, 927, 935, 965, 981, 1030, 1051, 1076, 1088, 1113, 1139	0.882, 0.286, 1, 0.667, 0.538, 1, 0.191, 0.35, 0.43, 0.804, 0.552, 0.243	+, +, +, +, +, +, +, +, +, +, +, +	4, 1, 5, 2, 1, 5, 3, 4, 4, 5, 3, 1	7, 8, 12, 15, 16, 21, 25, 25, 26, 30, 49	dd_Smed_v6_2941_0_1	1173		uc001fec.1	1e-19	Human	207.091	-0.585288	0.0171089
SMEST055031001.1	chr1	2	255870346	1461	1	5.93655e-18	-	6	255870346, 255870383	1461, 1424	1, 0.333	-, -	6, 4	37	dd_Smed_v6_2419_0_1	1532					1.88746	-0.256833
SMEST060389001.1	chr1	4	99187171	716	0.742	6.0389e-18	-	5	99187107, 99187171, 99187219, 99187353	780, 716, 668, 534	0.458, 0.742, 0.239, 0.269	-, -, -, -	4, 5, 2, 1	48, 64, 134	dd_Smed_v6_1360_0_1	867					272.825	-0.476753	0.0376469
SMEST022674001.1	chr2	13	6529456	2014	1	6.04957e-18	-	6	6529378, 6529456, 6529504, 6529563, 6529597, 6529609, 6530268, 6530270, 6530292, 6530302, 6530331, 6530349, 6530380	2092, 2014, 1966, 1907, 1873, 1861, 1202, 1200, 1178, 1168, 1139, 1121, 1090	0.636, 1, 0.647, 0.625, 0.429, 0.556, 0.588, 0.273, 0.909, 0.85, 0.947, 0.364, 0.35	-, -, -, -, -, -, -, -, -, -, -, -, -	5, 6, 6, 3, 2, 4, 5, 2, 6, 6, 6, 1, 1	2, 10, 12, 18, 22, 29, 31, 34, 48, 59, 78, 659	dd_Smed_v6_6372_0_1	3074	SH3-domain GRB2-like 3 (SH3GL3)	uc002bjw.3	7e-125	Human	76.1245	-0.317099	0.578149
SMEST021565004.1	chr1	20	72819434	1198	0.907	7.92143e-18	+	6	72818719, 72818736, 72818774, 72818823, 72818856, 72818858, 72818866, 72818893, 72818928, 72819125, 72819162, 72819182, 72819212, 72819318, 72819337, 72819351, 72819373, 72819382, 72819425, 72819434	483, 500, 538, 587, 620, 622, 630, 657, 692, 889, 926, 946, 976, 1082, 1101, 1115, 1137, 1146, 1189, 1198	0.184, 0.156, 0.129, 0.269, 0.175, 0.134, 0.379, 0.125, 0.689, 0.729, 0.197, 0.121, 0.282, 0.371, 0.149, 0.149, 0.144, 0.404, 0.532, 0.907	+, +, +, +, +, +, +, +, +, +, +, +, +, +, +, +, +, +, +, +	1, 3, 2, 5, 4, 1, 3, 1, 6, 6, 3, 2, 3, 3, 2, 1, 1, 3, 4, 6	2, 8, 9, 9, 14, 17, 19, 20, 22, 27, 30, 33, 35, 37, 38, 43, 49, 106, 197	dd_Smed_v6_523_0_1	1240	ELOVL fatty acid elongase 3 (ELOVL3)	uc001kut.3	4e-59	Human	0
SMEST021565001.1	chr1	17	72819434	1109	0.907	7.92143e-18	+	6	72818719, 72818736, 72818774, 72818823, 72818866, 72818928, 72819125, 72819162, 72819182, 72819212, 72819318, 72819337, 72819351, 72819373, 72819382, 72819425, 72819434	433, 450, 488, 537, 580, 603, 800, 837, 857, 887, 993, 1012, 1026, 1048, 1057, 1100, 1109	0.184, 0.156, 0.133, 0.258, 0.45, 0.759, 0.729, 0.197, 0.121, 0.282, 0.371, 0.149, 0.149, 0.144, 0.404, 0.532, 0.907	+, +, +, +, +, +, +, +, +, +, +, +, +, +, +, +, +	1, 3, 2, 6, 1, 6, 6, 3, 2, 3, 3, 2, 1, 1, 3, 4, 6	9, 9, 14, 17, 19, 20, 22, 23, 30, 37, 38, 43, 43, 49, 106, 197	dd_Smed_v6_523_0_1	1151	ELOVL fatty acid elongase 3 (ELOVL3)	uc001kut.3	4e-59	Human	0
SMEST014632001.1	chr3	9	108512489	1689	0.792	7.98726e-18	+	6	108504461, 108512324, 108512416, 108512447, 108512474, 108512481, 108512489, 108512503, 108512705	836, 1524, 1616, 1647, 1674, 1681, 1689, 1703, 1905	0.455, 0.364, 0.22, 0.175, 0.187, 0.312, 0.792, 0.244, 0.51	+, +, +, +, +, +, +, +, +	1, 1, 2, 3, 4, 4, 6, 3, 6	7, 8, 14, 27, 31, 92, 202, 688	dd_Smed_v6_1125_0_1	1997	LSM14A, SCD6 homolog A (S. cerevisiae) (LSM14A)	uc010xru.2	1e-34	Human	1479.29	0.222752	0.403435
SMEST017824001.1	chr1	3	205633387	956	0.944	7.98726e-18	+	4	205633352, 205633361, 205633387	921, 930, 956	0.231, 0.149, 0.944	+, +, +	2, 1, 4	9, 26	dd_Smed_v6_1568_0_1	1055	uracil-DNA glycosylase (UNG)	uc001tnz.2	1e-85	Human	399.408	-0.618927	0.000113689
SMEST024014001.1	chr1	14	283506371	1304	0.862	9.76528e-18	+	6	283500967, 283500980, 283500989, 283501010, 283501052, 283501069, 283501095, 283506209, 283506279, 283506293, 283506336, 283506355, 283506371, 283506407	146, 159, 168, 189, 231, 248, 274, 1142, 1212, 1226, 1269, 1288, 1304, 1340	0.259, 0.776, 0.66, 0.225, 0.52, 0.333, 0.333, 0.364, 0.474, 0.833, 0.17, 0.147, 0.862, 0.636	+, +, +, +, +, +, +, +, +, +, +, +, +, +	5, 6, 6, 1, 5, 3, 1, 1, 3, 6, 1, 1, 6, 5	9, 13, 14, 16, 17, 19, 21, 26, 36, 42, 43, 70, 868	dd_Smed_v6_3422_0_1	1378		uc004apk.3	2e-93	Human	413.931	-0.193589	0.466693
SMEST031906001.1	chr1	7	55341389	813	0.97	1.00657e-17	+	6	55340956, 55341226, 55341367, 55341379, 55341389, 55341396, 55341401	423, 650, 791, 803, 813, 820, 825	0.18, 0.139, 0.277, 0.311, 0.97, 0.895, 0.391	+, +, +, +, +, +, +	1, 1, 3, 3, 6, 6, 3	5, 7, 10, 12, 141, 227	dd_Smed_v6_618_0_1	862	set nuclear proto-oncogene	KM981949.1	0	Smed	1300.47	0.211558	0.188737
SMEST070762001.1	chr2	13	90137222	2012	0.971	1.09283e-17	+	6	90125784, 90125945, 90135873, 90135882, 90136280, 90136326, 90136675, 90137061, 90137160, 90137180, 90137216, 90137222, 90137252	115, 276, 663, 672, 1070, 1116, 1465, 1851, 1950, 1970, 2006, 2012, 2042	0.467, 0.389, 0.556, 0.316, 0.692, 0.818, 0.273, 0.5, 0.818, 0.286, 0.528, 0.971, 0.632	+, +, +, +, +, +, +, +, +, +, +, +, +	2, 4, 2, 1, 4, 2, 1, 1, 3, 1, 6, 6, 5	6, 9, 20, 30, 36, 46, 99, 161, 349, 386, 387, 398	dd_Smed_v6_2170_0_1	2107					555.942	0.0613898	0.887814
SMEST068390001.1	chr2	9	71632170	2162	1	1.09283e-17	-	6	71632134, 71632150, 71632156, 71632162, 71632166, 71632170, 71632173, 71632224, 71642883	2198, 2182, 2176, 2170, 2166, 2162, 2159, 2108, 1723	0.65, 0.4, 0.824, 0.5, 0.261, 1, 0.206, 0.414, 0.318	-, -, -, -, -, -, -, -, -	2, 1, 4, 3, 2, 6, 1, 3, 1	3, 4, 4, 6, 6, 16, 51, 385	dd_Smed_v6_2699_0_1	2530	galactosylceramidase (GALC)	uc010tvx.2	1e-153	Human	407.609	-0.223305	0.387547
SMEST063577001.1	chr3	3	58079694	1849	1	1.09283e-17	-	6	58079694, 58079786, 58080317	1849, 1757, 1338	1, 0.25, 0.308	-, -, -	6, 1, 1	92, 419	dd_Smed_v6_1260_0_1	1889	thymidylate synthetase (TYMS)	uc010dka.1	7e-126	Human	688.026	-0.329518	0.0497007
SMEST066843001.1	chr1	4	317563403	476	0.694	1.13324e-17	-	5	317563389, 317563395, 317563403, 317563839	490, 484, 476, 90	0.182, 0.444, 0.694, 0.112	-, -, -, -	1, 3, 5, 1	6, 8, 386	dd_Smed_v6_299_0_1	548	calmodulin-like 5 (CALML5)	uc001iic.2	1e-11	Human	1981.17	-0.692097	9.29061e-10
SMEST014361001.1	chr3	2	110251244	453	0.694	1.13324e-17	+	5	110251244, 110251249	453, 458	0.694, 0.138	+, +	5, 1	5	dd_Smed_v6_518_0_1	521					1866.22	-0.300087	0.0436069
SMEST076315001.1	chr1	14	329340632	1504	1	1.43577e-17	-	6	329340457, 329340474, 329340492, 329340501, 329340529, 329340549, 329340613, 329340620, 329340632, 329340639, 329340655, 329340659, 329340872, 329340976	1679, 1662, 1644, 1635, 1607, 1587, 1523, 1516, 1504, 1497, 1481, 1477, 1264, 1160	0.571, 0.32, 1, 0.889, 0.5, 0.214, 0.323, 0.375, 1, 0.562, 0.636, 1, 0.545, 0.667	-, -, -, -, -, -, -, -, -, -, -, -, -, -	3, 2, 6, 6, 5, 2, 1, 4, 6, 4, 3, 6, 3, 1	4, 7, 7, 9, 12, 16, 17, 18, 20, 28, 64, 104, 213	dd_Smed_v6_5833_0_1	1793		uc003ejn.2	5e-40	Human	191.843	0.371551	0.211521
SMEST026342001.1	chr3	3	96789484	1098	1	1.45155e-17	-	6	96789457, 96789460, 96789484	1125, 1122, 1098	0.742, 0.774, 1	-, -, -	5, 6, 6	3, 24	dd_Smed_v6_1047_0_1	1173	DAZ-associated protein 2 (DAZAP2)	KU852670.1	0	Smed	468.44	0.0182166	0.970761
SMEST055175001.1	chr1	9	257391034	1619	1	1.8007e-17	-	6	257391020, 257391024, 257391034, 257391049, 257391054, 257391067, 257391077, 257391084, 257391087	1633, 1629, 1619, 1604, 1599, 1586, 1576, 1569, 1566	0.444, 0.722, 1, 1, 0.429, 1, 0.471, 0.957, 0.333	-, -, -, -, -, -, -, -, -	1, 3, 6, 6, 4, 5, 2, 6, 1	3, 4, 5, 7, 10, 10, 13, 15	dd_Smed_v6_1896_0_1	1684	ornithine aminotransferase (OAT)	uc001lhp.3	0	Human	384.318	-0.736767	5.75661e-06
SMEST045895001.1	chr1	8	148975486	1876	1	1.8007e-17	+	6	148974465, 148975409, 148975486, 148975525, 148975538, 148975558, 148975579, 148975596	1533, 1799, 1876, 1915, 1928, 1948, 1969, 1986	0.231, 0.571, 1, 1, 0.7, 1, 0.556, 0.571	+, +, +, +, +, +, +, +	1, 2, 6, 6, 6, 6, 2, 1	13, 17, 20, 21, 39, 77, 266	dd_Smed_v6_2140_0_1	2058	malic enzyme 1, NADP(+)-dependent, cytosolic (ME1)	uc003pjy.3	0	Human	0
SMEST017746001.1	chr2	8	154213790	970	1	1.8007e-17	-	6	154213777, 154213786, 154213790, 154213794, 154213797, 154213916, 154213951, 154215109	983, 974, 970, 966, 963, 844, 809, 339	1, 0.636, 1, 0.355, 0.444, 0.17, 0.2, 0.364	-, -, -, -, -, -, -, -	6, 4, 6, 1, 3, 1, 1, 1	3, 4, 4, 9, 35, 119, 470	dd_Smed_v6_1832_0_1	1129	Vps20-associated 1 homolog (S. cerevisiae) (VTA1)	uc003qiw.3	2e-65	Human	350.966	0.00401259	0.992642
SMEST071570001.1	chr1	7	281630149	2206	1	1.8007e-17	-	6	281630105, 281630109, 281630149, 281630155, 281630161, 281630199, 281630207	2250, 2246, 2206, 2200, 2194, 2156, 2148	0.538, 0.462, 1, 0.65, 1, 1, 0.833	-, -, -, -, -, -, -	3, 3, 6, 5, 6, 6, 3	4, 6, 6, 8, 38, 40	dd_Smed_v6_4464_0_1	2403	protein kinase C, beta (PRKCB)	uc002dmd.3	0	Human	191.789	-0.0126777	0.984002
SMEST000124001.1	chr2	7	157673946	1809	1	1.8007e-17	+	6	157673840, 157673847, 157673869, 157673876, 157673898, 157673911, 157673946	1703, 1710, 1732, 1739, 1761, 1774, 1809	0.611, 0.5, 0.407, 0.481, 0.303, 0.85, 1	+, +, +, +, +, +, +	2, 4, 4, 3, 2, 6, 6	7, 7, 13, 22, 22, 35	dd_Smed_v6_1599_0_1	2007	coronin, actin binding protein, 1B (CORO1B)	uc001oll.2	2e-70	Human	294.864	-0.00216484	0.99741
SMEST016291001.1	chr4	6	49517762	232	1	1.8007e-17	+	6	49517762, 49517820, 49517869, 49518005, 49518043, 49518104	232, 290, 339, 475, 513, 574	1, 0.227, 0.917, 0.5, 0.25, 0.688	+, +, +, +, +, +	6, 1, 5, 6, 1, 3	38, 49, 58, 61, 136	dd_Smed_v6_1844_0_1	1539	bestrophin 3 (BEST3)	uc001svd.2	4e-46	Human	369.767	-0.0320504	0.934352
SMEST008405001.1	chr1	5	312528865	2078	1	1.8007e-17	+	6	312509133, 312528847, 312528851, 312528865, 312528875	281, 2060, 2064, 2078, 2088	0.308, 0.4, 1, 1, 0.727	+, +, +, +, +	1, 1, 6, 6, 5	4, 10, 14, 1779	dd_Smed_v6_2320_0_1	2197	leishmanolysin-like (metallopeptidase M8 family) (LMLN)	uc010iar.3	6e-71	Human	731.567	0.133325	0.61147
SMEST048488001.1	chr3	5	51985625	2081	1	1.8007e-17	-	6	51985625, 51985670, 51985672, 51985686, 51985762	2081, 2036, 2034, 2020, 1944	1, 0.308, 1, 0.964, 0.75	-, -, -, -, -	6, 1, 6, 6, 4	2, 14, 45, 76	dd_Smed_v6_4450_0_1	2312	atlastin GTPase 1 (ATL1)	uc001wye.4	2e-125	Human	254.024	-0.105087	0.802516
SMEST056251001.1	chr1	4	241641003	2396	1	1.8007e-17	+	5	241640428, 241640996, 241641003, 241641017	2160, 2389, 2396, 2410	0.261, 0.421, 1, 1	+, +, +, +	1, 4, 5, 5	7, 14, 229	dd_Smed_v6_1114_0_1	2443	4-hydroxyphenylpyruvate dioxygenase (HPD)	uc001ubj.3	1e-172	Human	885.089	-0.786314	1.54694e-11
SMEST081249001.1	chr4	3	32422288	493	1	1.8007e-17	-	6	32422288, 32422299, 32422328	493, 482, 453	1, 0.673, 0.173	-, -, -	6, 5, 3	11, 29	dd_Smed_v6_1256_0_1	575	NADH dehydrogenase (ubiquinone) 1 alpha subcomplex, 13 (NDUFA13)	uc021uqu.1	1e-13	Human	425.384	-0.162222	0.592295
SMEST061901001.1	chr3	13	79904020	1170	0.969	2.02301e-17	-	6	79903991, 79904006, 79904020, 79904091, 79904112, 79904133, 79906818, 79906849, 79906855, 79906858, 79906893, 79907041, 79907417	1199, 1184, 1170, 1099, 1078, 1057, 782, 751, 745, 742, 707, 559, 225	0.42, 0.182, 0.969, 0.197, 0.532, 0.481, 0.156, 0.164, 0.137, 0.127, 0.325, 0.12, 0.119	-, -, -, -, -, -, -, -, -, -, -, -, -	3, 1, 6, 2, 5, 6, 3, 1, 1, 1, 4, 1, 1	3, 6, 14, 15, 21, 21, 31, 35, 71, 148, 275, 334	dd_Smed_v6_543_0_1	1294	slc25a-27 (slc25a-27)	KT163645.1	0	Smed	1679.31	0.00296515	0.992642
SMEST056753001.1	chr2	4	114617914	1285	1	2.1161e-17	-	6	114617914, 114617952, 114617965, 114618000	1285, 1247, 1234, 1199	1, 0.935, 0.952, 1	-, -, -, -	6, 5, 2, 2	13, 35, 38	dd_Smed_v6_4705_0_1	1359		uc001vfq.3	2e-100	Human	174.638	0.0673824	0.895822
SMEST028600001.1	chr3	3	72162652	895	0.783	2.38873e-17	+	6	72162615, 72162652, 72162704	858, 895, 947	0.121, 0.783, 0.464	+, +, +	1, 6, 6	37, 52	dd_Smed_v6_1155_0_1	1029	aggrecan (ACAN)	uc010upp.1	3e-14	Human	1459.8	-0.478127	0.000146611
SMEST009145001.1	chr2	11	206233057	2000	1	3.3523e-17	-	6	206232885, 206232935, 206233057, 206233146, 206233179, 206233212, 206233236, 206233248, 206233264, 206233271, 206233277	2172, 2122, 2000, 1911, 1878, 1845, 1821, 1809, 1793, 1786, 1780	0.529, 0.346, 1, 0.321, 0.407, 0.19, 0.143, 0.628, 0.317, 0.36, 0.744	-, -, -, -, -, -, -, -, -, -, -	2, 1, 6, 2, 4, 2, 1, 6, 4, 5, 6	6, 7, 12, 16, 24, 33, 33, 50, 89, 122	dd_Smed_v6_2176_0_1	2335	programmed cell death 4 (neoplastic transformation inhibitor) (PDCD4)	uc010qre.2	3e-80	Human	833.726	0.0170861	0.962533
SMEST055008001.1	chr1	8	255514841	1531	0.941	3.3523e-17	+	6	255513190, 255513240, 255514291, 255514837, 255514841, 255514868, 255514875, 255514878	757, 807, 1113, 1527, 1531, 1558, 1565, 1568	0.364, 0.333, 0.333, 0.8, 0.941, 0.481, 0.212, 0.25	+, +, +, +, +, +, +, +	1, 1, 1, 5, 6, 3, 1, 2	3, 4, 7, 27, 50, 306, 414	dd_Smed_v6_2383_0_1	1728	guanine-rich sequence binding factor 1-4 (GRSF1-4)	KU852679.1	0	Smed	521.371	-0.046157	0.896539
SMEST075064001.1	chr1	11	64049264	611	1	4.06635e-17	-	5	64048761, 64048770, 64048789, 64049025, 64049153, 64049241, 64049264, 64049270, 64049279, 64049312, 64049330	1114, 1105, 1086, 850, 722, 634, 611, 605, 596, 563, 545	0.727, 0.833, 0.789, 0.8, 0.778, 0.206, 1, 0.692, 0.615, 0.706, 0.462	-, -, -, -, -, -, -, -, -, -, -	6, 5, 6, 2, 2, 1, 5, 3, 3, 3, 1	6, 9, 9, 18, 19, 23, 33, 88, 128, 236	dd_Smed_v6_3371_0_1	1219	hydroxysteroid (17-beta) dehydrogenase 12 (HSD17B12)	uc001mxq.4	9e-54	Human	0
SMEST007514004.1	chr1	8	132651327	1409	1	4.06635e-17	-	6	132651006, 132651021, 132651051, 132651292, 132651298, 132651327, 132651386, 132651506	1730, 1715, 1685, 1444, 1438, 1409, 1350, 1230	0.571, 0.209, 0.588, 1, 1, 1, 0.333, 0.558	-, -, -, -, -, -, -, -	4, 2, 4, 2, 3, 6, 2, 6	6, 15, 29, 30, 59, 120, 241	dd_Smed_v6_4546_0_1	1795					161.03	-0.00378928	0.995647
SMEST070679001.1	chr2	5	91317759	3115	0.971	4.06635e-17	-	6	91317759, 91317765, 91317776, 91317793, 91319076	3115, 3109, 3098, 3081, 1798	0.971, 0.655, 0.229, 0.412, 0.4	-, -, -, -, -	6, 5, 1, 3, 1	6, 11, 17, 1283	dd_Smed_v6_1678_0_1	3241	plastin 3 (PLS3)	uc011mth.2	2e-129	Human	460.719	-0.461646	0.00498117
SMEST018735001.1	chr1	4	42490125	1826	0.971	4.06635e-17	+	1	42490123, 42490125, 42490128, 42490130	1824, 1826, 1829, 1831	0.783, 0.971, 0.971, 0.971	+, +, +, +	1, 1, 1, 1	2, 2, 3							0
SMEST017229001.1	chr4	2	629792	427	0.971	4.06635e-17	-	5	629792, 630091	427, 176	0.971, 0.184	-, -	5, 1	251	dd_Smed_v6_613_0_1	485	dynein, light chain, LC8-type 2 (DYNLL2)	uc010wnn.1	9e-55	Human	640.423	-0.394032	0.0323666
SMEST039918002.1	chr2	12	57066601	611	0.782	4.0882e-17	+	6	57066137, 57066254, 57066589, 57066601, 57066623, 57066684, 57066693, 57066698, 57066723, 57066759, 57066767, 57066809	147, 264, 599, 611, 633, 694, 703, 708, 733, 769, 777, 819	0.281, 0.159, 0.667, 0.782, 0.714, 0.2, 0.204, 0.163, 0.533, 0.632, 0.24, 0.269	+, +, +, +, +, +, +, +, +, +, +, +	1, 1, 5, 6, 6, 1, 2, 2, 4, 3, 1, 2	5, 8, 9, 12, 22, 25, 36, 42, 61, 117, 335	dd_Smed_v6_2433_0_1	869					5.63451	-1.23263	0.49609
SMEST026284001.1	chr3	6	82166441	691	0.575	4.41626e-17	+	6	82165964, 82166148, 82166264, 82166441, 82166501, 82166531	255, 439, 514, 691, 751, 781	0.163, 0.148, 0.333, 0.575, 0.382, 0.226	+, +, +, +, +, +	1, 1, 1, 6, 5, 1	30, 60, 75, 177, 184	dd_Smed_v6_326_0_1	995	SET nuclear oncogene (SET)	uc004bvu.4	1e-68	Human	1389.31	-0.156754	0.532575
SMEST001486001.1	chr1	8	236832734	2188	1	5.17162e-17	-	6	236832708, 236832715, 236832734, 236832769, 236832781, 236838886, 236844698, 236848349	2214, 2207, 2188, 2153, 2141, 1077, 780, 165	1, 0.857, 1, 0.545, 0.414, 0.417, 0.389, 0.273	-, -, -, -, -, -, -, -	5, 5, 6, 5, 4, 1, 1, 2	7, 12, 19, 35, 297, 615, 1064	dd_Smed_v6_1671_0_2	2264					0
SMEST055793001.1	chr1	10	284558718	862	1	5.27601e-17	-	6	284558591, 284558603, 284558641, 284558666, 284558718, 284558761, 284558788, 284558949, 284558997, 284559096	989, 977, 939, 914, 862, 819, 792, 631, 583, 484	0.905, 0.52, 0.75, 0.611, 1, 0.24, 0.688, 0.353, 1, 0.792	-, -, -, -, -, -, -, -, -, -	1, 2, 4, 2, 6, 1, 3, 1, 5, 5	12, 25, 27, 38, 43, 48, 52, 99, 161	dd_Smed_v6_5462_0_1	1132					124.686	-0.130179	0.810999
SMEST012304001.1	chr2	9	214181900	2296	1	5.27601e-17	+	6	214181828, 214181876, 214181900, 214181930, 214181945, 214181950, 214182072, 214182081, 214182143	2224, 2272, 2296, 2326, 2341, 2346, 2468, 2477, 2539	1, 0.862, 1, 0.463, 0.212, 1, 1, 0.882, 0.909	+, +, +, +, +, +, +, +, +	5, 6, 6, 5, 3, 6, 5, 6, 6	5, 9, 15, 24, 30, 48, 62, 122	dd_Smed_v6_3591_0_1	2630	coiled-coil domain containing 88A (CCDC88A)	uc002ryv.2	8e-22	Human	284.184	0.403148	0.0991459
SMEST065363001.1	chr1	6	73851126	2650	1	5.27601e-17	+	6	73842261, 73851126, 73851160, 73851210, 73851247, 73851310	674, 2650, 2684, 2734, 2771, 2834	0.364, 1, 0.123, 0.349, 0.512, 0.636	+, +, +, +, +, +	1, 6, 1, 4, 6, 1	34, 37, 50, 63, 1976	dd_Smed_v6_1294_0_1	2870					965.289	0.0845089	0.770764
SMEST069623002.1	chr2	5	255639699	1209	1	5.27601e-17	+	6	255639639, 255639669, 255639674, 255639699, 255639717	1149, 1179, 1184, 1209, 1227	0.222, 0.605, 0.289, 1, 0.258	+, +, +, +, +	1, 6, 3, 6, 3	5, 18, 25, 30	dd_Smed_v6_3579_0_1	1278		uc002jbc.3	0	Human	267.89	0.248975	0.351369
SMEST061896005.1	chr3	5	79841397	2129	1	5.27601e-17	-	6	79841056, 79841379, 79841392, 79841397, 79841415	2470, 2147, 2134, 2129, 2111	0.455, 0.435, 0.792, 1, 1	-, -, -, -, -	1, 4, 5, 6, 6	5, 13, 18, 323	dd_Smed_v6_8800_0_1	2574	StAR-related lipid transfer (START) domain containing 3 (STARD3)	uc002hsd.3	1e-43	Human	0
SMEST061896001.1	chr3	4	79841397	1777	1	5.27601e-17	-	6	79841379, 79841392, 79841397, 79841415	1795, 1782, 1777, 1759	0.435, 0.792, 1, 1	-, -, -, -	4, 5, 6, 6	5, 13, 18	dd_Smed_v6_8800_0_1	1942	StAR-related lipid transfer (START) domain containing 3 (STARD3)	uc002hsd.3	1e-43	Human	0
SMEST058013001.1	chr2	3	169445088	548	0.31	5.51278e-17	-	4	169445088, 169445094, 169445098	548, 542, 538	0.31, 0.137, 0.202	-, -, -	4, 2, 4	4, 6	dd_Smed_v6_35_0_2	593	Y box binding protein 2 (YBX2)	uc002gfq.2	2e-15	Human	3708.51	-0.326341	0.0394955
SMEST052345001.1	chr2	10	232315609	1329	1	6.87539e-17	-	6	232315552, 232315563, 232315570, 232315601, 232315603, 232315609, 232315619, 232315636, 232317544, 232318664	1386, 1375, 1368, 1337, 1335, 1329, 1319, 1302, 1226, 899	0.944, 0.522, 0.737, 0.286, 0.581, 1, 0.971, 0.944, 0.545, 0.333	-, -, -, -, -, -, -, -, -, -	6, 3, 5, 1, 3, 6, 6, 3, 2, 1	2, 6, 7, 10, 11, 17, 31, 76, 327	dd_Smed_v6_1714_0_1	1641	Enah/Vasp-like (EVL)	uc001ygu.3	6e-16	Human	0
SMEST034505001.1	chr4	9	21312114	2306	1	6.87539e-17	-	6	21311749, 21311759, 21312061, 21312077, 21312104, 21312114, 21312148, 21312160, 21322768	2671, 2661, 2359, 2343, 2316, 2306, 2272, 2260, 697	0.368, 0.471, 0.923, 1, 0.464, 1, 0.652, 0.615, 0.308	-, -, -, -, -, -, -, -, -	1, 2, 2, 4, 3, 6, 3, 3, 1	10, 10, 12, 16, 27, 34, 302, 1563	dd_Smed_v6_2242_0_2	2710	protein phosphatase 2, regulatory subunit A, alpha (PPP2R1A)	uc002pyp.3	0	Human	399.821	-0.0157516	0.972444
SMEST051237001.1	chr2	8	18843878	817	1	6.87539e-17	+	6	18843340, 18843460, 18843493, 18843766, 18843872, 18843878, 18843887, 18843896	321, 441, 474, 705, 811, 817, 826, 835	0.353, 0.171, 0.273, 0.213, 0.353, 1, 0.346, 0.435	+, +, +, +, +, +, +, +	1, 1, 2, 1, 2, 6, 2, 2	6, 9, 9, 33, 106, 120, 231	dd_Smed_v6_1195_0_1	877	synaptogyrin 1 (SYNGR1)a	uc003axq.4	2e-29	Human	367.183	-0.160797	0.660048
SMEST068292001.1	chr2	8	69732062	1920	1	6.87539e-17	-	6	69731997, 69732023, 69732062, 69732088, 69732101, 69738984, 69738986, 69738989	1985, 1959, 1920, 1894, 1881, 890, 888, 885	0.8, 0.45, 1, 0.824, 1, 0.955, 0.967, 0.971	-, -, -, -, -, -, -, -	6, 4, 6, 6, 4, 2, 2, 2	2, 3, 13, 26, 26, 39, 991	dd_Smed_v6_3852_0_1	2027	ADAMTS-like 3 (ADAMTSL3)	uc002bjz.4	2e-22	Human	286.149	-0.182421	0.550472
SMEST002914001.1	chr2	7	49817855	757	1	6.87539e-17	-	6	49817802, 49817819, 49817820, 49817825, 49817848, 49817855, 49817915	810, 793, 792, 787, 764, 757, 697	0.647, 0.4, 0.353, 0.483, 0.25, 1, 0.257	-, -, -, -, -, -, -	4, 2, 1, 4, 1, 6, 1	1, 5, 7, 17, 23, 60	dd_Smed_v6_2386_0_1	892	tumor necrosis factor, alpha-induced protein 8-like 1 (TNFAIP8L1)	uc021unf.1	4e-18	Human	276.841	-0.778909	2.00338e-05
SMEST023685001.1	chr2	7	145298568	1795	1	6.87539e-17	+	6	145298472, 145298494, 145298511, 145298515, 145298557, 145298568, 145298604	1699, 1721, 1738, 1742, 1784, 1795, 1831	0.938, 1, 1, 0.381, 0.714, 1, 0.5	+, +, +, +, +, +, +	4, 5, 6, 2, 3, 6, 1	4, 11, 17, 22, 36, 42	dd_Smed_v6_4373_0_1	1909	testis-specific kinase 2 (TESK2)	uc001cns.1	1e-51	Human	0
SMEST064614001.1	chr2	6	31063549	983	1	6.87539e-17	-	6	31063508, 31063512, 31063516, 31063549, 31063585, 31063619	1024, 1020, 1016, 983, 947, 913	0.583, 1, 0.385, 1, 0.538, 0.923	-, -, -, -, -, -	3, 6, 1, 6, 2, 4	4, 4, 33, 34, 36	dd_Smed_v6_1559_0_1	1082	B-cell receptor-associated protein 31 (BCAP31)	uc004fie.2	8e-34	Human	337.027	-0.166716	0.646082
SMEST061495001.1	chr3	6	29676587	1241	1	6.87539e-17	+	6	29676251, 29676587, 29676596, 29676618, 29676627, 29676652	957, 1241, 1250, 1272, 1281, 1306	0.417, 1, 0.41, 0.538, 1, 1	+, +, +, +, +, +	1, 6, 2, 5, 5, 1	9, 9, 22, 25, 284	dd_Smed_v6_4226_0_1	1383	parvin, beta (PARVB)	uc003ben.3	5e-68	Human	0
SMEST010489002.1	chr3	5	132081796	2910	1	6.87539e-17	-	6	132081796, 132081808, 132081822, 132081825, 132081858	2910, 2898, 2884, 2881, 2848	1, 0.833, 0.868, 0.968, 0.149	-, -, -, -, -	6, 6, 6, 6, 1	3, 12, 14, 33	dd_Smed_v6_1953_0_1	2937		uc002wbp.3	4e-139	Human	617.633	0.139114	0.625775
SMEST023446001.1	chr1	4	122858085	824	1	6.87539e-17	+	6	122805516, 122835769, 122858060, 122858085	382, 607, 799, 824	0.385, 0.364, 0.3, 1	+, +, +, +	1, 1, 1, 6	25, 192, 225	dd_Smed_v6_2678_0_1	929	RAB27B, member RAS oncogene family (RAB27B)	uc002lfr.3	2e-84	Human	373.767	0.210041	0.418679
SMEST013803001.1	chr4	4	14767767	989	1	6.87539e-17	-	6	14767713, 14767739, 14767745, 14767767	1043, 1017, 1011, 989	0.513, 0.714, 0.567, 1	-, -, -, -	3, 6, 3, 6	6, 22, 26	dd_Smed_v6_1657_0_1	1295	signal sequence receptor, alpha (SSR1)	uc003mxf.4	2e-39	Human	943.04	0.149788	0.478035
SMEST070280001.1	chr3	2	104597150	407	1	6.87539e-17	-	6	104597130, 104597150	427, 407	0.565, 1	-, -	3, 6	20	dd_Smed_v6_2485_0_1	476					219.599	0.0574844	0.905316
SMEST042480001.1	chr2	7	241192950	1855	1	7.13822e-17	-	6	241192921, 241192950, 241192957, 241192960, 241192967, 241193010, 241193046	1884, 1855, 1848, 1845, 1838, 1795, 1759	1, 1, 0.157, 0.455, 0.348, 0.4, 0.233	-, -, -, -, -, -, -	5, 6, 1, 5, 2, 5, 1	3, 7, 7, 29, 36, 43	dd_Smed_v6_3093_0_1	1964	peptidylglycine alpha-amidating monooxygenase (PAM)	uc003kns.3	4e-47	Human	2.27096	0.698075
SMEST066039001.1	chr1	5	174209361	571	0.851	7.13822e-17	+	5	174208831, 174209298, 174209331, 174209337, 174209361	140, 508, 541, 547, 571	0.131, 0.552, 0.171, 0.262, 0.851	+, +, +, +, +	1, 6, 3, 3, 5	6, 24, 33, 368	dd_Smed_v6_971_0_1	632	cytochrome c oxidase subunit Va (COX5A)	uc002azi.4	3e-20	Human	624.624	-0.288936	0.101101
SMEST050382001.1	chr1	8	198975756	280	1	7.19108e-17	+	6	198975739, 198975756, 198975762, 199029089, 199029143, 199029187, 199029193, 199032339	263, 280, 286, 2122, 2176, 2220, 2226, 2599	0.607, 1, 0.519, 0.583, 0.368, 0.667, 0.3, 1	+, +, +, +, +, +, +, +	3, 6, 2, 2, 1, 4, 1, 3	6, 6, 17, 44, 54, 373, 1836	dd_Smed_v6_6616_0_1	2803	slc6a-6 (slc6a-6)	KT163476.1	0	Smed	0
SMEST065500001.1	chr1	6	7618154	871	1	7.37726e-17	+	6	7618099, 7618136, 7618154, 7618156, 7618162, 7618176	816, 853, 871, 873, 879, 893	0.455, 0.163, 1, 0.333, 0.438, 0.727	+, +, +, +, +, +	1, 1, 6, 4, 4, 5	2, 6, 14, 18, 37	dd_Smed_v6_2991_0_1	944	RAB5A, member RAS oncogene family (RAB5A)	uc003cbn.3	1e-66	Human	118.506	-0.0468233	0.944184
SMEST019973001.1	chr3	3	128575387	898	0.925	7.37726e-17	+	6	128575350, 128575363, 128575387	861, 874, 898	0.9, 0.895, 0.925	+, +, +	6, 6, 6	13, 24	dd_Smed_v6_2944_0_1	975	prosaposin (PSAP)	uc001jsm.3	3e-10	Human	201.29	-0.242887	0.484844
SMEST051838001.1	chr2	7	23863859	642	0.938	8.12272e-17	+	5	23863626, 23863830, 23863838, 23863859, 23863864, 23863874, 23863893	451, 613, 621, 642, 647, 657, 676	0.364, 0.81, 0.522, 0.938, 0.647, 0.915, 0.857	+, +, +, +, +, +, +	1, 5, 4, 5, 3, 6, 5	5, 8, 10, 19, 21, 162	dd_Smed_v6_2137_0_1	823	late endosomal/lysosomal adaptor, MAPK and MTOR activator 2 (LAMTOR2)	uc001fnb.3	1e-21	Human	156.522	-0.216554	0.672981
SMEST061591001.1	chr3	2	30801621	553	0.634	1.14599e-16	-	6	30801521, 30801621	653, 553	0.186, 0.634	-, -	1, 6	100	dd_Smed_v6_512_0_1	703					604.067	-0.191089	0.40719
SMEST027224001.1	chr3	8	90965443	2450	1	1.40372e-16	-	6	90965339, 90965353, 90965397, 90965443, 90965452, 90965465, 90975529, 90975589	2554, 2540, 2496, 2450, 2441, 2428, 335, 275	0.941, 0.333, 0.367, 1, 0.65, 0.385, 0.261, 0.667	-, -, -, -, -, -, -, -	6, 2, 1, 6, 4, 1, 1, 4	9, 13, 14, 44, 46, 60, 2093	dd_Smed_v6_2523_0_1	2589	antigen p97 (melanoma associated) identified by monoclonal antibodies 133.2 and 96.5 (MFI2)	uc003fxk.4	1e-64	Human	726.452	0.463186	0.00517094
SMEST021514001.1	chr2	1	221777143	405	0.636	1.4699e-16	-	4	221777143	405	0.636	-	4		dd_Smed_v6_428_0_1	461	ATP synthase, H+ transporting, mitochondrial Fo complex, subunit G (ATP5L)	uc001psx.3	1e-23	Human	648.9	-0.149007	0.501536
SMEST023256001.1	chr4	6	44208872	1102	1	1.48472e-16	+	6	44208669, 44208771, 44208797, 44208856, 44208872, 44208893	899, 1001, 1027, 1086, 1102, 1123	0.538, 0.714, 1, 0.485, 1, 0.375	+, +, +, +, +, +	2, 4, 6, 5, 6, 5	16, 21, 26, 59, 102	dd_Smed_v6_6451_0_1	2305	tumor necrosis factor, alpha-induced protein 8-like 1 (TNFAIP8L1)	uc021unf.1	2e-18	Human	212.185	0.337675	0.199539
SMEST049264001.1	chr1	9	127944672	1323	1	1.50981e-16	+	4	127943711, 127943975, 127944123, 127944519, 127944656, 127944660, 127944672, 127944692, 127944699	405, 669, 817, 1170, 1307, 1311, 1323, 1343, 1350	0.2, 0.583, 0.333, 0.2, 0.37, 0.75, 1, 1, 0.679	+, +, +, +, +, +, +, +, +	1, 2, 1, 1, 2, 4, 4, 5, 4	4, 7, 12, 20, 137, 148, 264, 353	dd_Smed_v6_2096_0_1	1414	retinol dehydrogenase 13 (all-trans/9-cis) (RDH13)	uc002qio.3	7e-66	Human	273.105	-0.224087	0.502946
SMEST059573001.1	chr1	8	60904408	1648	1	1.50981e-16	-	4	60904372, 60904395, 60904408, 60904411, 60904422, 60904447, 60904455, 60936219	1684, 1661, 1648, 1645, 1634, 1609, 1601, 238	0.667, 0.333, 1, 0.44, 0.348, 0.85, 0.364, 0.364	-, -, -, -, -, -, -, -	1, 2, 4, 2, 2, 3, 2, 1	3, 8, 11, 13, 23, 25, 1363	dd_Smed_v6_2965_0_1	1762	Smed01699_V2 glucose 6 phosphate 1 dehydrogenase	JX010505.1	0	Smed	293.476	-0.292161	0.22395
SMEST027765001.1	chr1	7	107067984	366	1	1.50981e-16	-	6	107067933, 107067954, 107067964, 107067972, 107067984, 107068059, 107068068	417, 396, 386, 378, 366, 291, 282	0.909, 0.4, 0.226, 0.688, 1, 0.867, 0.889	-, -, -, -, -, -, -	4, 2, 1, 5, 6, 2, 2	8, 9, 10, 12, 21, 75	dd_Smed_v6_2487_0_1	530	dynein, axonemal, light chain 4 (DNAL4)	uc003awj.3	2e-46	Human	2.85549	2.84871
SMEST017457001.1	chr1	5	4399111	971	1	1.50981e-16	-	6	4399111, 4399124, 4399144, 4399150, 4411820	971, 958, 938, 932, 411	1, 0.871, 0.286, 0.917, 0.364	-, -, -, -, -	6, 6, 1, 5, 1	6, 13, 20, 521	dd_Smed_v6_2415_0_1	1089	RAB2A, member RAS oncogene family (RAB2A)	uc003xud.2	9e-128	Human	179.04	-0.310937	0.372082
SMEST017201001.1	chr4	5	833673	1390	1	1.50981e-16	-	6	833655, 833661, 833673, 833705, 833715	1408, 1402, 1390, 1358, 1348	0.5, 0.588, 1, 1, 0.219	-, -, -, -, -	2, 3, 6, 6, 1	6, 10, 12, 32	dd_Smed_v6_3373_0_1	1442	phosphate cytidylyltransferase 2, ethanolamine (PCYT2)	uc002kcf.2	4e-120	Human	188.245	-0.160063	0.722164
SMEST049716001.1	chr2	4	8609011	1625	0.967	1.62067e-16	-	6	8608992, 8609005, 8609011, 8609915	1644, 1631, 1625, 873	0.4, 0.84, 0.967, 0.128	-, -, -, -	2, 4, 6, 1	6, 13, 752	dd_Smed_v6_582_0_1	1669	cathepsin L2 (CTSL2)	uc010msi.3	1e-108	Human	0
SMEST061300002.1	chr3	10	27220944	2370	1	1.91253e-16	+	6	27214690, 27217643, 27220941, 27220944, 27220973, 27220986, 27220992, 27221017, 27221091, 27221112	1810, 2014, 2367, 2370, 2399, 2412, 2418, 2443, 2517, 2538	0.364, 0.353, 0.8, 1, 1, 1, 1, 0.72, 0.824, 0.417	+, +, +, +, +, +, +, +, +, +	1, 1, 5, 6, 6, 6, 6, 5, 6, 1	3, 6, 13, 21, 25, 29, 74, 204, 353	dd_Smed_v6_5020_0_1	2627	CAS1 domain containing 1 (CASD1)	uc003uni.4	3e-139	Human	101.815	0.227908	0.670333
SMEST014182001.1	chr3	7	112023818	744	1	1.91253e-16	+	5	112023782, 112023784, 112023788, 112023818, 112023829, 112023902, 112023937	708, 710, 714, 744, 755, 828, 863	0.211, 0.308, 0.72, 1, 0.65, 0.35, 0.5	+, +, +, +, +, +, +	1, 3, 4, 5, 3, 2, 3	2, 4, 11, 30, 35, 73	dd_Smed_v6_1517_0_2	1003	glutathione S-transferase mu 4 (GSTM4)	uc001dyf.3	6e-80	Human	0
SMEST014182003.1	chr3	6	112023818	696	1	1.91253e-16	+	5	112023782, 112023784, 112023788, 112023818, 112023829, 112023902	660, 662, 666, 696, 707, 780	0.211, 0.308, 0.72, 1, 0.65, 0.455	+, +, +, +, +, +	1, 3, 4, 5, 3, 1	2, 4, 11, 30, 73	dd_Smed_v6_1517_0_1	829	glutathione S-transferase mu 4 (GSTM4)	uc001dyf.3	1e-78	Human	0
SMEST078548001.1	chr2	4	44226462	409	0.943	1.91253e-16	-	5	44226430, 44226439, 44226450, 44226462	441, 432, 421, 409	0.615, 0.931, 0.238, 0.943	-, -, -, -	4, 6, 1, 5	9, 11, 12	dd_Smed_v6_545_0_1	504	ATPase, H+ transporting, lysosomal 13kDa, V1 subunit G2 (ATP6V1G2)	uc011jjl.2	8e-16	Human	271.126	-0.193116	0.561773
SMEST035804001.1	chr1	8	156231743	1245	0.691	1.93236e-16	-	5	156231721, 156231743, 156231806, 156232431, 156232478, 156232598, 156232665, 156232908	1267, 1245, 1182, 557, 510, 390, 323, 80	0.145, 0.691, 0.186, 0.194, 0.116, 0.115, 0.11, 0.133	-, -, -, -, -, -, -, -	1, 5, 1, 2, 1, 1, 1, 1	22, 47, 63, 67, 120, 243, 625	dd_Smed_v6_640_0_1	1309	tubulin, beta 4B class IVb (TUBB4B)	uc004cmh.1	1e-88	Human	0
SMEST044907001.1	chr1	7	156231743	1356	0.691	1.93236e-16	-	5	156231721, 156231743, 156231806, 156232431, 156232478, 156232598, 156232665	1378, 1356, 1293, 668, 621, 501, 434	0.145, 0.691, 0.186, 0.194, 0.116, 0.115, 0.11	-, -, -, -, -, -, -	1, 5, 1, 2, 1, 1, 1	22, 47, 63, 67, 120, 625	dd_Smed_v6_640_0_1	1419	tubulin, beta 4B class IVb (TUBB4B)	uc004cmh.1	1e-88	Human	147.844	-0.305287	0.371109
SMEST043498001.1	chr3	11	124979788	373	0.846	2.10374e-16	-	6	124974362, 124975139, 124975399, 124975539, 124975696, 124975750, 124975802, 124975844, 124975864, 124979788, 124979800	2710, 1933, 1673, 1533, 1376, 1322, 1270, 1228, 1208, 373, 361	0.643, 0.471, 0.417, 0.306, 0.119, 0.22, 0.68, 0.731, 0.481, 0.846, 0.375	-, -, -, -, -, -, -, -, -, -, -	1, 3, 2, 1, 1, 1, 5, 6, 3, 6, 2	12, 20, 42, 52, 54, 140, 157, 260, 777, 835	dd_Smed_v6_1614_0_1	2965	STT3B, subunit of the oligosaccharyltransferase complex (catalytic) (STT3B)	uc011axe.2	0	Human	1072.84	0.661856	0.000563336
SMEST051104001.1	chr2	7	29995839	617	0.929	2.32905e-16	-	5	29995803, 29995839, 29995842, 29995890, 29996184, 29996208, 29996264	653, 617, 614, 566, 272, 248, 192	0.444, 0.929, 0.25, 0.308, 0.692, 0.5, 0.235	-, -, -, -, -, -, -	3, 5, 3, 1, 1, 2, 1	3, 24, 36, 48, 56, 294	dd_Smed_v6_3393_0_1	703	DnaJ (Hsp40) homolog, subfamily C, member 30 (DNAJC30)	uc003tys.1	8e-11	Human	150.809	-0.304667	0.383595
SMEST037658001.1	chr1	2	82155618	620	1	2.54807e-16	+	6	82155603, 82155618	605, 620	0.676, 1	+, +	3, 6	15	dd_Smed_v6_1553_0_1	707					0
SMEST015099001.1	chr3	2	112096225	1244	0.96	2.54807e-16	-	5	112096215, 112096225	1254, 1244	0.522, 0.96	-, -	2, 5	10	dd_Smed_v6_1517_0_1	1285	glutathione S-transferase mu 4 (GSTM4)	uc001dyf.3	1e-78	Human	0
SMEST072548001.1	chr3	4	115192330	1841	0.889	2.58376e-16	-	6	115192320, 115192330, 115192350, 115192354	1851, 1841, 1821, 1817	0.731, 0.889, 0.345, 0.174	-, -, -, -	3, 6, 3, 1	4, 10, 20	dd_Smed_v6_953_0_1	2004	v-src sarcoma (Schmidt-Ruppin A-2) viral oncogene homolog (avian) (SRC)	uc002xgy.3	1e-87	Human	613.838	-0.0306473	0.924506
SMEST035019001.1	chr3	12	119070850	843	1	2.62124e-16	+	6	119062023, 119070739, 119070746, 119070755, 119070761, 119070771, 119070781, 119070784, 119070824, 119070828, 119070850, 119070909	539, 732, 739, 748, 754, 764, 774, 777, 817, 821, 843, 902	0.308, 0.379, 0.333, 0.241, 0.273, 0.711, 0.6, 0.2, 0.28, 0.259, 1, 0.929	+, +, +, +, +, +, +, +, +, +, +, +	1, 2, 3, 2, 3, 6, 5, 1, 1, 1, 6, 2	3, 4, 6, 7, 9, 10, 10, 22, 40, 59, 193	dd_Smed_v6_5411_0_1	916					269.073	-0.114471	0.778324
SMEST013817001.1	chr1	11	120121680	1951	1	2.62124e-16	+	6	120121502, 120121534, 120121552, 120121581, 120121591, 120121603, 120121609, 120121649, 120121676, 120121680, 120121715	1773, 1805, 1823, 1852, 1862, 1874, 1880, 1920, 1947, 1951, 1986	0.6, 0.615, 0.846, 1, 0.353, 0.32, 1, 0.292, 0.481, 1, 0.175	+, +, +, +, +, +, +, +, +, +, +	3, 3, 3, 5, 1, 2, 6, 1, 4, 6, 1	4, 6, 10, 12, 18, 27, 29, 32, 35, 40	dd_Smed_v6_7111_0_1	2179	syntaxin binding protein 1 (STXBP1)	uc004brl.2	0	Human	386.332	0.0324571	0.932722
SMEST036367001.1	chr2	11	184763066	1136	1	2.62124e-16	-	6	184763016, 184763018, 184763027, 184763044, 184763055, 184763066, 184763076, 184763086, 184763089, 184763149, 184775530	1186, 1184, 1175, 1158, 1147, 1136, 1126, 1116, 1113, 1053, 586	0.438, 0.4, 0.88, 0.364, 0.964, 1, 0.556, 0.833, 0.371, 0.583, 0.308	-, -, -, -, -, -, -, -, -, -, -	1, 2, 5, 3, 6, 6, 4, 5, 3, 2, 1	2, 3, 9, 10, 10, 11, 11, 17, 60, 467	dd_Smed_v6_2388_0_1	1325	palmitoyl-protein thioesterase 1 (PPT1)	uc001cfb.2	2e-115	Human	0
SMEST060705001.1	chr1	10	189470129	2109	1	2.62124e-16	-	6	189470104, 189470129, 189470144, 189470154, 189470165, 189472375, 189479058, 189479282, 189479327, 189482051	2134, 2109, 2094, 2084, 2073, 1700, 1427, 1203, 1158, 999	0.783, 1, 0.381, 0.25, 0.318, 0.271, 0.25, 0.471, 0.262, 0.119	-, -, -, -, -, -, -, -, -, -	5, 6, 4, 2, 1, 4, 1, 3, 1, 1	10, 11, 15, 25, 45, 159, 224, 273, 373	dd_Smed_v6_876_0_1	2172	talin 1 (TLN1)	uc003zxt.2	0	Human	1030.87	0.0912747	0.754093
SMEST069126001.1	chr2	8	251625716	1346	1	2.62124e-16	+	6	251625705, 251625716, 251625737, 251625757, 251625784, 251625810, 251626385, 251626634	1335, 1346, 1367, 1387, 1414, 1440, 1970, 2219	0.842, 1, 1, 0.259, 0.692, 0.722, 0.364, 1	+, +, +, +, +, +, +, +	4, 6, 6, 1, 3, 2, 1, 2	11, 20, 21, 26, 27, 249, 530	dd_Smed_v6_2076_0_1	3969	progesterone receptor membrane component 2 (PGRMC2)	uc003igg.3	5e-33	Human	79.746	-0.513838	0.215254
SMEST031683001.1	chr3	7	18029818	2811	1	2.62124e-16	-	6	18029749, 18029791, 18029803, 18029812, 18029818, 18029864, 18030177	2880, 2838, 2826, 2817, 2811, 2765, 2495	0.545, 0.824, 1, 0.231, 1, 0.292, 0.462	-, -, -, -, -, -, -	1, 4, 5, 1, 6, 1, 1	6, 9, 12, 42, 46, 270	dd_Smed_v6_3657_0_1	2917	phosphorylase kinase, beta (PHKB)	uc002eeu.4	0	Human	420.308	0.0125032	0.977162
SMEST013730001.1	chr4	6	13993797	756	1	2.62124e-16	-	5	13993783, 13993793, 13993797, 13993816, 13993842, 14007605	770, 760, 756, 737, 711, 331	0.524, 1, 1, 0.538, 0.947, 0.333	-, -, -, -, -, -	2, 6, 5, 2, 6, 1	4, 10, 19, 26, 380	dd_Smed_v6_3963_0_1	862					165.357	0.356104	0.25124
SMEST064785001.1	chr2	5	38961581	766	1	2.62124e-16	+	6	38961504, 38961514, 38961581, 38961665, 38961730	689, 699, 766, 850, 915	0.462, 0.722, 1, 0.818, 0.5	+, +, +, +, +	1, 2, 6, 4, 3	10, 65, 67, 84	dd_Smed_v6_4791_0_1	999		uc001tyz.3	4e-71	Human	141.523	-0.440238	0.151568
SMEST078937001.1	chr2	5	122158954	1335	1	2.62124e-16	-	6	122158954, 122159023, 122159031, 122159041, 122159060	1335, 1266, 1258, 1248, 1229	1, 0.933, 0.929, 0.923, 1	-, -, -, -, -	6, 6, 6, 5, 5	8, 10, 19, 69	dd_Smed_v6_5783_0_1	1524	calcium/calmodulin-dependent protein kinase I (CAMK1)	uc003bst.3	2e-147	Human	154.155	0.0321554	0.9605
SMEST007676001.1	chr2	4	98807701	1783	1	2.62124e-16	-	6	98807694, 98807701, 98816197, 98816928	1790, 1783, 1220, 489	1, 1, 0.25, 0.308	-, -, -, -	6, 6, 1, 1	7, 563, 731	dd_Smed_v6_1796_0_1	1827	reticulon 1 (RTN1)	uc001xen.1	2e-13	Human	550.022	-0.403582	0.134892
SMEST008209001.1	chr2	4	149429793	1050	1	2.62124e-16	-	6	149429753, 149429767, 149429771, 149429793	1090, 1076, 1072, 1050	0.364, 1, 0.28, 1	-, -, -, -	1, 4, 1, 6	4, 14, 22	dd_Smed_v6_1165_0_1	1104	capping protein (actin filament) muscle Z-line, beta (CAPZB)	uc001bce.3	6e-125	Human	841.581	-0.397	0.01086
SMEST073546001.1	chr2	3	124185742	1260	0.64	3.21219e-16	+	6	124185727, 124185742, 124185925	1245, 1260, 1443	0.5, 0.64, 0.538	+, +, +	6, 6, 1	15, 183	dd_Smed_v6_392_0_1	1485	Y box binding protein 1 (YBX1)	uc001chs.3	3e-17	Human	1211.58	0.135827	0.584077
SMEST001596001.1	chr3	5	61891312	638	0.957	3.64925e-16	+	6	61891161, 61891257, 61891269, 61891285, 61891312	487, 583, 595, 611, 638	0.353, 0.364, 0.364, 0.65, 0.957	+, +, +, +, +	5, 1, 1, 4, 6	12, 16, 27, 96	dd_Smed_v6_2805_0_1	852					194.401	0.0772543	0.887814
SMEST055191001.1	chr1	7	257610702	1422	0.83	4.50961e-16	+	6	257592180, 257592185, 257592212, 257592224, 257610672, 257610702, 257610747	305, 310, 337, 349, 1392, 1422, 1467	0.239, 0.37, 0.455, 0.19, 0.452, 0.83, 0.471	+, +, +, +, +, +, +	4, 6, 6, 1, 1, 6, 5	5, 12, 27, 30, 45, 1043	dd_Smed_v6_1656_0_3	1515	guanine nucleotide binding protein (G protein), alpha activating activity polypeptide O (GNAO1)	uc002eiu.4	0	Human	0
SMEST069905001.1	chr2	12	250104373	1158	0.969	5.59307e-16	-	3	250104242, 250104281, 250104373, 250104641, 250104697, 250104776, 250104844, 250104906, 250104964, 250104998, 250105009, 250105043	1289, 1250, 1158, 890, 834, 755, 687, 625, 567, 533, 522, 488	0.538, 0.857, 0.969, 0.52, 0.7, 0.467, 0.375, 0.5, 0.7, 0.429, 0.667, 0.364	-, -, -, -, -, -, -, -, -, -, -, -	1, 3, 3, 3, 3, 3, 1, 1, 3, 1, 3, 1	11, 34, 34, 39, 56, 58, 62, 68, 79, 92, 268	dd_Smed_v6_5702_0_1	1396	slc39a-13 (slc39a-13)	KT163728.1	0	Smed	185.402	-2.08964	2.3579e-25
SMEST011865001.1	chr2	9	217375306	1815	1	5.59307e-16	-	6	217375306, 217375370, 217375379, 217375385, 217375424, 217375464, 217381076, 217381322, 217383164	1815, 1751, 1742, 1736, 1697, 1657, 1201, 1045, 526	1, 0.468, 0.929, 0.174, 0.528, 0.139, 0.213, 0.233, 0.2	-, -, -, -, -, -, -, -, -	6, 3, 6, 1, 4, 1, 1, 1, 1	6, 9, 39, 40, 64, 156, 456, 519	dd_Smed_v6_1052_0_1	1861	aspartyl aminopeptidase (DNPEP)	uc002vle.2	2e-180	Human	0
SMEST064126001.1	chr2	7	32765780	1892	0.969	5.59307e-16	+	6	32765667, 32765742, 32765762, 32765771, 32765780, 32765814, 32765832	1779, 1854, 1874, 1883, 1892, 1926, 1944	0.174, 0.226, 0.312, 0.774, 0.969, 0.353, 0.692	+, +, +, +, +, +, +	1, 1, 2, 6, 6, 2, 3	9, 9, 18, 20, 34, 75	dd_Smed_v6_1106_0_1	1972	slc1a-5 (slc1a-5)	KT163445.1	0	Smed	1331.44	-0.301069	0.0235074
SMEST017080001.1	chr4	6	2200034	1617	1	5.59307e-16	+	6	2191064, 2191504, 2199983, 2200017, 2200028, 2200034	355, 795, 1566, 1600, 1611, 1617	0.28, 0.175, 0.273, 0.458, 0.25, 1	+, +, +, +, +, +	1, 1, 1, 3, 1, 6	6, 11, 34, 440, 771	dd_Smed_v6_2312_0_1	1660	serine hydroxymethyltransferase 1 (soluble) (SHMT1)	uc002gta.3	0	Human	481.076	0.204692	0.47065
SMEST060693001.1	chr1	4	189295701	1902	1	5.59307e-16	+	6	189295621, 189295661, 189295701, 189295743	1822, 1862, 1902, 1944	0.583, 1, 1, 0.684	+, +, +, +	1, 5, 6, 3	40, 40, 42	dd_Smed_v6_4772_0_1	2027					0
SMEST076354001.1	chr1	4	327669945	861	1	5.59307e-16	+	6	327669945, 327669955, 327669957, 327669963	861, 871, 873, 879	1, 0.769, 0.417, 0.909	+, +, +, +	6, 5, 1, 6	2, 6, 10	dd_Smed_v6_1865_0_1	919	chromosome 10 open reading frame 11 (C10orf11)	uc001jxi.3	1e-20	Human	182.791	0.207719	0.608936
SMEST065075001.1	chr1	3	86075748	605	0.969	5.59307e-16	+	6	86075687, 86075726, 86075748	544, 583, 605	0.25, 0.235, 0.969	+, +, +	1, 1, 6	22, 39	dd_Smed_v6_102_0_1	788					0
SMEST061905001.1	chr3	19	79926678	238	0.957	6.4976e-16	+	6	79926655, 79926669, 79926678, 79926687, 79926705, 79926757, 79926775, 79926818, 79926948, 79927074, 79927097, 79927183, 79927400, 79927425, 79927438, 79927506, 79927521, 79927936, 79928060	215, 229, 238, 247, 265, 317, 335, 378, 508, 634, 657, 743, 960, 985, 998, 1066, 1081, 1496, 1620	0.556, 0.4, 0.957, 0.343, 0.703, 0.857, 0.833, 0.583, 0.462, 0.952, 0.929, 0.353, 0.292, 0.619, 0.824, 0.615, 0.533, 0.522, 0.364	+, +, +, +, +, +, +, +, +, +, +, +, +, +, +, +, +, +, +	3, 2, 6, 5, 6, 6, 5, 3, 1, 6, 5, 1, 1, 5, 6, 2, 3, 6, 2	9, 9, 13, 14, 15, 18, 18, 23, 25, 43, 52, 68, 86, 124, 126, 130, 217, 415	dd_Smed_v6_8110_0_1	1912	glycine receptor, alpha 3 (GLRA3)	uc003itz.1	1e-56	Human	323.265	0.360383	0.0936829
SMEST016297001.1	chr4	6	49577281	278	0.615	6.5295e-16	-	4	49576854, 49577008, 49577117, 49577159, 49577209, 49577281	663, 551, 442, 400, 350, 278	0.545, 0.429, 0.167, 0.218, 0.522, 0.615	-, -, -, -, -, -	1, 2, 1, 1, 3, 4	42, 50, 72, 109, 112	dd_Smed_v6_2084_0_1	1530	bestrophin 3 (BEST3)	uc001svd.2	1e-43	Human	656.489	-0.767335	3.70927e-09
SMEST024276002.1	chr4	9	8731954	1984	1	6.91314e-16	+	6	8729442, 8729644, 8729815, 8731008, 8731402, 8731924, 8731935, 8731954, 8731970	536, 687, 858, 1138, 1486, 1954, 1965, 1984, 2000	0.364, 0.588, 0.25, 0.189, 0.226, 1, 0.667, 1, 0.25	+, +, +, +, +, +, +, +, +	1, 2, 1, 1, 2, 6, 3, 6, 1	11, 16, 19, 151, 171, 280, 348, 468	dd_Smed_v6_1628_0_1	2052	dynein, cytoplasmic 1, intermediate chain 1 (DYNC1I1)	uc003uob.3	0	Human	0.285362	1.56852
SMEST024276001.1	chr4	8	8731954	1963	1	6.91314e-16	+	6	8729644, 8729815, 8731008, 8731402, 8731924, 8731935, 8731954, 8731970	666, 837, 1117, 1465, 1933, 1944, 1963, 1979	0.588, 0.25, 0.189, 0.226, 1, 0.667, 1, 0.25	+, +, +, +, +, +, +, +	2, 1, 1, 2, 6, 3, 6, 1	11, 16, 19, 171, 280, 348, 468	dd_Smed_v6_1628_0_1	2031	dynein, cytoplasmic 1, intermediate chain 1 (DYNC1I1)	uc003uob.3	0	Human	0
SMEST032651001.1	chr3	7	351053	1877	1	6.91314e-16	+	6	345020, 351037, 351053, 351079, 351095, 351111, 351126	317, 1861, 1877, 1903, 1919, 1935, 1950	0.364, 1, 1, 0.5, 0.923, 0.5, 1	+, +, +, +, +, +, +	1, 5, 6, 4, 6, 2, 6	15, 16, 16, 16, 26, 1544	dd_Smed_v6_4949_0_1	2016					436.251	0.377927	0.14881
SMEST031603001.1	chr1	6	89861994	4265	1	6.91314e-16	+	5	89859319, 89859573, 89861994, 89862002, 89862014, 89862021	2982, 3236, 4265, 4273, 4285, 4292	0.35, 0.5, 1, 0.952, 0.229, 0.559	+, +, +, +, +, +	1, 1, 5, 6, 1, 5	7, 8, 12, 254, 1029	dd_Smed_v6_3080_0_1	4431	multiple PDZ domain protein (MPDZ)	uc010mia.1	6e-21	Human	0
SMEST020515001.1	chr4	4	17515710	1534	0.963	6.91314e-16	+	6	17515374, 17515702, 17515710, 17515734	1198, 1526, 1534, 1558	0.143, 0.256, 0.963, 0.286	+, +, +, +	1, 2, 6, 2	8, 24, 328	dd_Smed_v6_980_0_1	1720	eukaryotic translation initiation factor 2, subunit 3 gamma, 52kDa (EIF2S3)	uc004dbc.3	0	Human	356.913	-0.196473	0.479448
SMEST024495001.1	chr1	3	215220998	784	1	8.1802e-16	+	6	215220994, 215220998, 215221022	780, 784, 808	0.5, 1, 0.565	+, +, +	4, 6, 4	4, 24	dd_Smed_v6_3164_0_1	931	RAB14, member RAS oncogene family (RAB14)	uc004blc.3	3e-103	Human	264.938	0.0428571	0.928977
SMEST062507001.1	chr3	12	23527908	2167	0.967	8.99855e-16	-	6	23527908, 23527927, 23527973, 23527983, 23527990, 23528010, 23532782, 23534674, 23534708, 23548398, 23548691, 23548730	2167, 2148, 2102, 2092, 2085, 2065, 1814, 1454, 1420, 616, 323, 284	0.967, 0.567, 0.947, 0.447, 0.271, 0.471, 0.333, 0.25, 0.263, 0.667, 0.273, 0.25	-, -, -, -, -, -, -, -, -, -, -, -	6, 6, 6, 5, 2, 3, 1, 2, 2, 1, 3, 3	7, 10, 19, 20, 34, 39, 46, 251, 293, 360, 804	dd_Smed_v6_1510_0_1	2229	very low density lipoprotein receptor (VLDLR)	uc003zhk.1	2e-52	Human	596.382	0.015492	0.973485
SMEST049302001.1	chr1	12	196005630	354	1	9.97763e-16	-	6	196005123, 196005127, 196005167, 196005283, 196005305, 196005379, 196005427, 196005436, 196005455, 196005622, 196005630, 196005676	861, 857, 817, 701, 679, 605, 557, 548, 529, 362, 354, 308	0.316, 0.944, 0.867, 0.889, 0.421, 0.857, 0.905, 0.462, 0.583, 0.6, 1, 1	-, -, -, -, -, -, -, -, -, -, -, -	2, 5, 5, 4, 3, 6, 6, 2, 1, 2, 6, 6	4, 8, 9, 19, 22, 40, 46, 48, 74, 116, 167	dd_Smed_v6_3495_0_1	1026					0.93483	3.20641
SMEST063821001.1	chr3	9	59190528	2746	1	9.97763e-16	-	6	59189093, 59189107, 59189109, 59190447, 59190475, 59190511, 59190528, 59190536, 59192612	3092, 3078, 3076, 2827, 2799, 2763, 2746, 2738, 2311	1, 0.75, 1, 0.632, 0.656, 0.323, 1, 0.308, 0.333	-, -, -, -, -, -, -, -, -	2, 1, 1, 5, 6, 3, 6, 1, 1	2, 8, 14, 17, 28, 36, 249, 427	dd_Smed_v6_2778_0_1	3234	slc4a-7 (slc4a-7)	KT163462.1	0	Smed	597.565	0.362916	0.0187616
SMEST061014001.1	chr2	8	63712516	3380	1	9.97763e-16	-	6	63712488, 63712516, 63712527, 63712581, 63712602, 63712617, 63712706, 63719204	3408, 3380, 3369, 3315, 3294, 3279, 3190, 2209	0.75, 1, 0.87, 0.733, 1, 0.727, 0.28, 0.308	-, -, -, -, -, -, -, -	6, 6, 6, 5, 3, 1, 1, 1	11, 15, 21, 28, 54, 89, 981	dd_Smed_v6_2913_0_1	3516	ATPase, class II, type 9B (ATP9B)	uc002lmw.1	0	Human	503.849	0.209316	0.399395
SMEST021130001.1	chr2	6	224993129	1011	1	9.97763e-16	+	6	224993129, 224993148, 224993154, 224993178, 224993184, 224993195	1011, 1030, 1036, 1060, 1066, 1077	1, 0.909, 0.45, 0.833, 0.818, 0.417	+, +, +, +, +, +	6, 5, 2, 1, 3, 2	6, 6, 11, 19, 24	dd_Smed_v6_3432_0_1	1128	signal peptide, CUB domain, EGF-like 1 (SCUBE1)	uc003bdt.2	7e-11	Human	70.9231	0.15647	0.82663
SMEST014341001.1	chr3	6	110390704	1529	1	9.97763e-16	-	6	110390663, 110390704, 110390712, 110390730, 110390739, 110398525	1570, 1529, 1521, 1503, 1494, 230	0.909, 1, 0.375, 0.333, 0.429, 0.333	-, -, -, -, -, -	1, 6, 1, 2, 2, 1	8, 9, 18, 41, 1264	dd_Smed_v6_1452_0_1	1615		uc003xrn.3	6e-154	Human	483.35	0.220821	0.363659
SMEST032649001.1	chr3	4	354003	1485	1	9.97763e-16	-	6	353953, 353987, 354003, 354460	1535, 1501, 1485, 1125	1, 0.842, 1, 0.308	-, -, -, -	5, 5, 6, 1	16, 34, 360	dd_Smed_v6_3570_0_1	1711	F-box protein 9 (FBXO9)	uc021zao.1	4e-21	Human	0
SMEST014374001.1	chr3	2	110117315	895	1	9.97763e-16	-	5	110117239, 110117315	971, 895	0.297, 1	-, -	3, 5	76	dd_Smed_v6_1970_0_1	1068	neurocalcin delta (NCALD)7	uc003ykl.3	1e-48	Human	0
SMEST016779001.1	chr4	2	4699309	571	1	1.56445e-15	+	6	4699309, 4699315	571, 577	1, 0.385	+, +	6, 2	6	dd_Smed_v6_1837_0_1	621					0
SMEST008815001.1	chr2	11	203104376	1473	0.957	1.80947e-15	-	6	203104212, 203104247, 203104284, 203104309, 203104324, 203104339, 203104376, 203104416, 203104419, 203104432, 203104847	1637, 1602, 1565, 1540, 1525, 1510, 1473, 1433, 1430, 1417, 1058	0.824, 0.917, 0.275, 0.229, 0.214, 0.25, 0.957, 0.636, 0.818, 0.818, 0.462	-, -, -, -, -, -, -, -, -, -, -	1, 5, 1, 1, 2, 1, 6, 2, 5, 5, 1	3, 13, 15, 15, 25, 35, 37, 37, 40, 359	dd_Smed_v6_1509_0_1	1710		uc002tex.3	7e-152	Human	430.115	0.268608	0.242543
SMEST072876001.1	chr2	10	2980568	1754	0.878	1.80947e-15	-	6	2980448, 2980468, 2980476, 2980489, 2980568, 2980579, 2980585, 2980589, 2980607, 2986987	1874, 1854, 1846, 1833, 1754, 1743, 1737, 1733, 1715, 377	0.4, 0.538, 0.238, 0.474, 0.878, 0.818, 0.654, 0.769, 0.5, 0.364	-, -, -, -, -, -, -, -, -, -	2, 4, 2, 5, 6, 3, 2, 5, 2, 1	4, 6, 8, 11, 13, 18, 20, 79, 1338	dd_Smed_v6_834_0_1	1919	formin binding protein 1-like (FNBP1L)	uc001dpw.3	7e-22	Human	517.073	0.057138	0.874976
SMEST045543001.1	chr1	7	88086871	478	0.741	1.8163e-15	-	5	88086759, 88086771, 88086787, 88086830, 88086852, 88086871, 88086923	590, 578, 562, 519, 497, 478, 426	0.381, 0.231, 0.455, 0.273, 0.577, 0.741, 0.423	-, -, -, -, -, -, -	2, 1, 3, 2, 4, 5, 4	12, 16, 19, 22, 43, 52	dd_Smed_v6_2401_0_1	659					176.008	-0.365006	0.266
SMEST002813001.1	chr2	14	50765619	3299	1	2.06691e-15	-	6	50765557, 50765588, 50765619, 50765628, 50765719, 50765723, 50765789, 50765888, 50766044, 50768172, 50768580, 50769400, 50769426, 50773167	3361, 3330, 3299, 3290, 3199, 3195, 3129, 3030, 2874, 2227, 1819, 999, 973, 375	0.304, 0.265, 1, 0.846, 0.923, 0.846, 0.3, 0.667, 0.231, 0.857, 0.6, 0.773, 0.435, 0.4	-, -, -, -, -, -, -, -, -, -, -, -, -, -	1, 4, 6, 6, 3, 3, 1, 2, 1, 6, 1, 4, 3, 1	4, 9, 26, 31, 31, 66, 91, 99, 156, 408, 598, 647, 820	dd_Smed_v6_2939_0_1	3405	O-linked N-acetylglucosamine (GlcNAc) transferase (OGT)	uc004eaa.2	0	Human	689.07	0.183126	0.375705
SMEST020490001.1	chr4	7	17037050	1563	1	2.06691e-15	-	5	17036837, 17036895, 17036987, 17037011, 17037021, 17037050, 17037067	1776, 1718, 1626, 1602, 1592, 1563, 1546	0.455, 0.923, 0.769, 0.636, 0.875, 1, 0.583	-, -, -, -, -, -, -	1, 3, 2, 2, 3, 5, 3	10, 17, 24, 29, 58, 92	dd_Smed_v6_6558_0_1	1821	ERO1-like beta (S. cerevisiae) (ERO1LB)	uc001hxt.3	4e-130	Human	0
SMEST002633001.1	chr2	5	52337905	2067	0.968	2.06691e-15	-	6	52337877, 52337888, 52337905, 52337943, 52338673	2095, 2084, 2067, 2029, 1406	0.667, 0.645, 0.968, 0.654, 0.308	-, -, -, -, -	4, 4, 6, 4, 1	11, 17, 38, 623	dd_Smed_v6_1478_0_1	2140	dihydropyrimidinase-like 2 (DPYSL2)	uc003xfb.2	0	Human	669.487	0.194848	0.337731
SMEST027366001.1	chr1	4	252798517	605	1	2.06691e-15	+	6	252798091, 252798485, 252798517, 252798524	264, 573, 605, 612	0.467, 0.45, 1, 0.529	+, +, +, +	1, 2, 6, 2	7, 32, 309	dd_Smed_v6_3530_0_1	682					154.222	-0.0560247	0.92148
SMEST074021001.1	chr2	2	130255319	407	0.968	2.06691e-15	-	6	130255282, 130255319	444, 407	0.846, 0.968	-, -	3, 6	37	dd_Smed_v6_1878_0_1	466	NADH dehydrogenase (ubiquinone) 1 alpha subcomplex, 5, 13kDa (NDUFA5)	uc003vks.3	7e-33	Human	0
SMEST020471001.1	chr4	5	16748726	964	0.963	2.29151e-15	-	6	16748698, 16748701, 16748712, 16748726, 16748744	992, 989, 978, 964, 946	0.353, 0.353, 0.9, 0.963, 0.294	-, -, -, -, -	2, 1, 6, 6, 1	3, 11, 14, 18	dd_Smed_v6_3227_0_1	1633	DCN1, defective in cullin neddylation 1, domain containing 1 (S. cerevisiae) (DCUN1D1)	uc003fld.1	2e-82	Human	224.453	0.17571	0.623621
SMEST048218001.1	chr3	2	54008400	449	0.914	2.29151e-15	+	4	54008395, 54008400	444, 449	0.278, 0.914	+, +	2, 4	5	dd_Smed_v6_2346_0_1	487					363.964	-0.246627	0.357483
SMEST021419001.1	chr2	7	227772798	254	0.841	2.44584e-15	-	3	227771916, 227772482, 227772544, 227772598, 227772798, 227772823, 227772855	1136, 570, 508, 454, 254, 229, 197	0.818, 0.571, 0.389, 0.769, 0.841, 0.408, 0.586	-, -, -, -, -, -, -	1, 3, 2, 3, 3, 3, 4	25, 32, 54, 62, 200, 566	dd_Smed_v6_4947_0_1	1183	monoacylglycerol O-acyltransferase 2 (MOGAT2)	uc010rru.2	9e-118	Human	178.016	-0.278323	0.414364
SMEST060612001.1	chr1	3	188348659	832	0.957	2.49133e-15	-	6	188348659, 188348684, 188348713	832, 807, 778	0.957, 0.815, 0.412	-, -, -	6, 5, 2	25, 29	dd_Smed_v6_2408_0_1	1055	quinoid dihydropteridine reductase (QDPR)	uc003gpd.3	2e-65	Human	267.484	-0.361174	0.112946
SMEST011702001.1	chr2	16	219048581	807	1	3.7915e-15	+	6	219034454, 219034467, 219034489, 219048243, 219048393, 219048399, 219048406, 219048439, 219048458, 219048478, 219048482, 219048491, 219048498, 219048506, 219048581, 219048603	106, 119, 141, 469, 619, 625, 632, 665, 684, 704, 708, 717, 724, 732, 807, 829	0.5, 0.75, 0.667, 0.8, 0.545, 0.429, 0.636, 0.5, 0.833, 0.36, 0.806, 0.562, 0.6, 1, 1, 1	+, +, +, +, +, +, +, +, +, +, +, +, +, +, +, +	3, 1, 2, 1, 1, 2, 3, 4, 6, 5, 6, 5, 6, 6, 6, 6	4, 6, 7, 7, 8, 9, 13, 19, 20, 22, 22, 33, 75, 150, 328	dd_Smed_v6_5855_0_1	855	yippee-like 3 (Drosophila) (YPEL3)	uc002dwm.3	7e-54	Human	159.233	-0.256734	0.507635
SMEST034660001.1	chr1	14	131047189	2768	1	3.7915e-15	-	6	131047183, 131047189, 131047193, 131047204, 131047210, 131047216, 131047220, 131047232, 131047306, 131051482, 131061821, 131061898, 131071229, 131080141	2774, 2768, 2764, 2753, 2747, 2741, 2737, 2725, 2651, 2493, 1612, 1535, 968, 581	0.944, 1, 0.9, 0.962, 0.639, 0.971, 0.371, 0.333, 0.25, 0.455, 0.429, 0.714, 0.308, 0.261	-, -, -, -, -, -, -, -, -, -, -, -, -, -	6, 6, 6, 6, 5, 6, 3, 3, 1, 1, 4, 6, 1, 1	4, 4, 6, 6, 6, 11, 12, 74, 77, 158, 387, 567, 881	dd_Smed_v6_2651_0_1	3010	eukaryotic elongation factor-2 kinase (EEF2K)	uc002dki.3	3e-89	Human	618.604	0.0125055	0.97416
SMEST055576001.1	chr1	8	286178753	977	1	3.7915e-15	-	6	286178674, 286178701, 286178721, 286178735, 286178753, 286178758, 286195417, 286195437	1056, 1029, 1009, 995, 977, 972, 749, 729	0.667, 0.561, 0.394, 0.206, 1, 0.32, 0.455, 0.308	-, -, -, -, -, -, -, -	5, 3, 5, 1, 6, 1, 1, 1	5, 14, 18, 20, 20, 27, 223	dd_Smed_v6_2029_0_1	1119	zinc finger, AN1-type domain 5 (ZFAND5)e	uc010mox.1	2e-20	Human	0
SMEST076983001.1	chr1	8	307968226	1282	1	3.7915e-15	-	5	307968181, 307968194, 307968204, 307968213, 307968226, 307968231, 307968233, 307968245	1327, 1314, 1304, 1295, 1282, 1277, 1275, 1263	0.929, 0.4, 0.84, 0.733, 1, 1, 0.438, 0.632	-, -, -, -, -, -, -, -	3, 1, 5, 4, 5, 5, 2, 3	2, 5, 9, 10, 12, 13, 13	dd_Smed_v6_4928_0_1	1530	glycerol-3-phosphate dehydrogenase 2 (mitochondrial) (GPD2)	uc002tzd.4	0	Human	21.249	-1.75799	0.0132124
SMEST042307001.1	chr2	8	242533965	4729	1	3.7915e-15	-	6	242533910, 242533965, 242533988, 242533997, 242534036, 242534063, 242534072, 242548156	4784, 4729, 4706, 4697, 4658, 4631, 4622, 3270	0.944, 1, 1, 0.577, 0.522, 0.381, 0.875, 0.316	-, -, -, -, -, -, -, -	4, 6, 6, 4, 4, 2, 4, 1	9, 9, 23, 27, 39, 55, 1352	dd_Smed_v6_2894_0_1	4853	aminoadipate-semialdehyde synthase (AASS)	uc003vkb.3	0	Human	0
SMEST024141001.1	chr1	7	283287216	510	1	3.7915e-15	-	3	283287190, 283287216, 283287222, 283287290, 283287501, 283287507, 283287639	536, 510, 504, 436, 225, 219, 87	0.5, 1, 0.87, 0.533, 0.538, 0.364, 0.619	-, -, -, -, -, -, -	2, 3, 3, 2, 2, 2, 3	6, 6, 26, 68, 132, 211	dd_Smed_v6_2719_0_1	596					80.4613	-2.01799	1.7729e-09
SMEST068491001.1	chr2	7	163006423	1222	1	3.7915e-15	+	6	162999992, 162999994, 163006423, 163006429, 163006438, 163006448, 163006516	309, 311, 1222, 1228, 1237, 1247, 1315	0.333, 0.308, 1, 0.893, 0.826, 0.316, 0.923	+, +, +, +, +, +, +	1, 1, 6, 5, 4, 2, 6	2, 6, 9, 10, 68, 911	dd_Smed_v6_2826_0_1	1453	opioid binding protein/cell adhesion molecule-like (OPCML)	uc001qgt.3	1e-17	Human	0
SMEST062022001.1	chr3	7	77554447	1360	1	3.7915e-15	+	6	77554415, 77554430, 77554447, 77554456, 77554460, 77554468, 77554509	1328, 1343, 1360, 1369, 1373, 1381, 1422	0.471, 0.389, 1, 0.87, 0.348, 0.545, 0.261	+, +, +, +, +, +, +	2, 2, 6, 6, 3, 4, 1	4, 8, 9, 15, 17, 41	dd_Smed_v6_6167_0_1	1449	GNAS complex locus (GNAS)7	uc002yaa.3	0	Human	266.427	0.32636	0.25983
SMEST004851001.1	chr1	6	22776128	178	1	3.7915e-15	+	4	22776060, 22776113, 22776128, 22776178, 22776323, 22776382	110, 163, 178, 228, 373, 432	0.3, 0.833, 1, 0.554, 0.291, 0.364	+, +, +, +, +, +	1, 4, 4, 2, 3, 4	15, 50, 53, 59, 145	dd_Smed_v6_5595_0_1	755					123.21	-0.265241	0.528395
SMEST047024003.1	chr1	6	224017740	2363	1	3.7915e-15	-	6	224017689, 224017726, 224017738, 224017740, 224017745, 224017753	2414, 2377, 2365, 2363, 2358, 2350	0.6, 0.261, 0.815, 1, 0.704, 1	-, -, -, -, -, -	4, 1, 4, 6, 5, 6	2, 5, 8, 12, 37	dd_Smed_v6_4591_0_3	2450	gamma-glutamyltransferase 1 (GGT1)	uc003aas.1	2e-79	Human	167.59	-0.351802	0.280504
SMEST044519001.1	chr1	6	264521543	1506	1	3.7915e-15	-	5	264521543, 264521573, 264521594, 264521615, 264521636, 264522072	1506, 1476, 1455, 1434, 1413, 1026	1, 0.667, 0.455, 1, 0.429, 0.5	-, -, -, -, -, -	5, 1, 1, 1, 1, 1	21, 21, 21, 30, 387	dd_Smed_v6_3905_0_1	1715	phosphatidylinositol-5-phosphate 4-kinase, type II, beta (PIP4K2B)	uc002hqs.3	1e-106	Human	236.775	0.342594	0.176463
SMEST077360001.1	chr2	6	77822855	2718	1	3.7915e-15	-	6	77822797, 77822803, 77822855, 77822864, 77822933, 77822967	2776, 2770, 2718, 2709, 2640, 2606	0.444, 0.941, 1, 0.619, 0.943, 1	-, -, -, -, -, -	1, 5, 6, 4, 6, 6	6, 9, 34, 52, 69	dd_Smed_v6_7204_0_1	2887		uc021ppr.1	3e-33	Human	361.46	0.0369301	0.924506
SMEST023213002.1	chr4	5	43881890	7895	1	3.7915e-15	+	6	43881885, 43881890, 43881896, 43881917, 43881956	7890, 7895, 7901, 7922, 7961	0.412, 1, 1, 1, 0.867	+, +, +, +, +	2, 6, 6, 6, 2	5, 6, 21, 39	dd_Smed_v6_3814_1_1	8008	inositol 1,4,5-trisphosphate receptor, type 3 (ITPR3)	uc021ywr.1	2e-54	Human	0
SMEST032457001.1	chr1	3	50124912	1169	1	3.7915e-15	-	6	50124872, 50124912, 50124917	1209, 1169, 1164	0.765, 1, 0.524	-, -, -	3, 6, 3	5, 40	dd_Smed_v6_1768_1_1	1311	serpin peptidase inhibitor, clade B (ovalbumin), member 3 (SERPINB3)	uc002lji.3	2e-58	Human	201.764	0.156145	0.686399
SMEST071031001.1	chr2	3	95106147	885	1	3.7915e-15	-	5	95106124, 95106147, 95112080	908, 885, 797	0.909, 1, 0.545	-, -, -	3, 5, 1	23, 88	dd_Smed_v6_2490_0_1	2151	ubiquitin B (UBB)	uc010vwe.1	2e-11	Human	69.9428	-0.538725	0.251825
SMEST077214001.1	chr2	5	76621189	386	0.424	4.06545e-15	+	6	76621120, 76621146, 76621167, 76621189, 76621230	317, 343, 364, 386, 427	0.129, 0.175, 0.309, 0.424, 0.142	+, +, +, +, +	1, 1, 4, 6, 1	21, 22, 26, 41	dd_Smed_v6_168_0_1	569	TNF receptor-associated factor 2 (TRAF2)	uc010nbw.3	4e-39	Human	2580.32	-0.423633	0.00138394
SMEST034019001.1	chr3	8	6902059	1338	1	4.21242e-15	+	6	6886877, 6886930, 6901996, 6902028, 6902059, 6902080, 6902095, 6902099	675, 728, 1275, 1307, 1338, 1359, 1374, 1378	0.64, 0.316, 0.52, 0.619, 1, 0.947, 0.714, 0.333	+, +, +, +, +, +, +, +	6, 2, 4, 6, 6, 6, 5, 2	4, 15, 21, 31, 32, 53, 547	dd_Smed_v6_5920_0_1	1445	RAB3C, member RAS oncogene family (RAB3C)	uc003jrp.3	1e-113	Human	204.549	0.248691	0.505157
SMEST037781001.1	chr1	7	83372826	1815	1	4.36327e-15	-	6	83372768, 83372809, 83372826, 83372869, 83372877, 83372896, 83372935	1873, 1832, 1815, 1772, 1764, 1745, 1706	0.3, 0.393, 1, 1, 1, 0.636, 0.462	-, -, -, -, -, -, -	1, 4, 6, 5, 6, 3, 1	8, 17, 19, 39, 41, 43	dd_Smed_v6_3040_0_1	2157	forkhead box O4 (FOXO4)	uc004dys.2	4e-25	Human	0
SMEST048212001.1	chr3	1	53971178	688	0.495	5.20681e-15	+	5	53971178	688	0.495	+	5		dd_Smed_v6_750_0_1	850	X1.A.B7.1	KF730681.1	0	Smed	78.2663	0.19722	0.773336
SMEST011270001.1	chr1	3	202566866	1644	0.408	5.74766e-15	+	6	202566468, 202566678, 202566866	1246, 1456, 1644	0.107, 0.132, 0.408	+, +, +	1, 1, 6	188, 210	dd_Smed_v6_43_0_1	1854					11.3939	-1.40165	0.190809
SMEST019555001.1	chr1	17	146344159	584	1	7.61851e-15	+	5	146344159, 146344174, 146344190, 146344210, 146344216, 146344263, 146344318, 146344348, 146344396, 146344409, 146344413, 146344417, 146344627, 146344735, 146345081, 146345089, 146345127	584, 599, 615, 635, 641, 688, 743, 773, 821, 834, 838, 842, 1052, 1160, 1506, 1514, 1552	1, 0.273, 0.706, 0.344, 0.571, 0.722, 0.615, 0.438, 0.786, 0.6, 0.3, 0.6, 0.231, 0.474, 0.5, 0.917, 0.583	+, +, +, +, +, +, +, +, +, +, +, +, +, +, +, +, +	5, 2, 3, 2, 3, 4, 4, 2, 3, 2, 1, 2, 1, 2, 2, 3, 2	4, 4, 6, 8, 13, 15, 16, 20, 30, 38, 47, 48, 55, 108, 210, 346	dd_Smed_v6_6722_0_1	1614					264.108	-0.390601	0.11035
SMEST012047001.1	chr2	11	220657650	801	1	7.61851e-15	-	6	220657445, 220657450, 220657523, 220657529, 220657588, 220657610, 220657650, 220657676, 220657690, 220657708, 220657736	1006, 1001, 928, 922, 863, 841, 801, 775, 761, 743, 715	0.938, 0.318, 0.571, 0.429, 0.944, 0.348, 1, 0.467, 0.483, 0.895, 1	-, -, -, -, -, -, -, -, -, -, -	5, 2, 2, 3, 5, 2, 6, 3, 3, 6, 4	5, 6, 14, 18, 22, 26, 28, 40, 59, 73	dd_Smed_v6_3727_0_1	1099					120.203	-0.555085	0.081387
SMEST026208001.1	chr3	9	82912251	1405	1	7.61851e-15	+	6	82907498, 82912244, 82912251, 82912260, 82912273, 82912299, 82912304, 82912320, 82912390	1058, 1398, 1405, 1414, 1427, 1453, 1458, 1474, 1544	0.316, 0.966, 1, 1, 0.87, 0.484, 0.92, 1, 0.56	+, +, +, +, +, +, +, +, +	1, 6, 6, 6, 6, 2, 5, 5, 4	5, 7, 9, 13, 16, 26, 70, 340	dd_Smed_v6_3074_0_1	1633	adducin 1 (alpha) (ADD1)	uc003gft.3	9e-86	Human	320.757	-0.228538	0.517165
SMEST026235001.1	chr3	8	82598664	2280	1	7.61851e-15	-	6	82598607, 82598622, 82598664, 82598668, 82598675, 82598721, 82654809, 82654857	2337, 2322, 2280, 2276, 2269, 2223, 390, 342	0.595, 0.6, 1, 1, 0.786, 0.467, 0.941, 0.583	-, -, -, -, -, -, -, -	6, 6, 6, 6, 4, 2, 6, 3	4, 7, 15, 42, 46, 48, 1833	dd_Smed_v6_2710_0_1	2531	Src homology 2 domain containing adaptor protein B (SHB)	uc004aax.3	5e-22	Human	0
SMEST075964001.1	chr2	7	180317357	1057	1	7.61851e-15	-	6	180317281, 180317339, 180317341, 180317357, 180317362, 180317372, 180322165	1133, 1075, 1073, 1057, 1052, 1042, 558	0.429, 0.389, 0.353, 1, 1, 0.538, 0.186	-, -, -, -, -, -, -	2, 1, 2, 6, 6, 4, 1	2, 5, 10, 16, 58, 484	dd_Smed_v6_2473_0_1	1165	secretory carrier membrane protein 1 (SCAMP1)	uc003kfl.3	4e-48	Human	355.432	0.307751	0.166987
SMEST034828001.1	chr3	7	120551935	1921	1	7.61851e-15	-	6	120551910, 120551925, 120551935, 120551943, 120551967, 120551983, 120551994	1946, 1931, 1921, 1913, 1889, 1873, 1862	1, 0.55, 1, 1, 0.25, 0.824, 0.818	-, -, -, -, -, -, -	4, 4, 6, 5, 1, 5, 5	8, 10, 11, 15, 16, 24	dd_Smed_v6_5402_0_1	2042	malic enzyme 3, NADP(+)-dependent, mitochondrial (ME3)	uc009yvk.3	0	Human	294.941	-0.558263	0.0128335
SMEST021583001.1	chr1	5	72554554	239	1	7.61851e-15	+	5	72554518, 72554554, 72554564, 72554591, 72554841	203, 239, 249, 276, 526	0.579, 1, 0.474, 0.462, 0.875	+, +, +, +, +	2, 5, 2, 2, 3	10, 27, 36, 250	dd_Smed_v6_2639_0_1	789	ALG13, UDP-N-acetylglucosaminyltransferase subunit (ALG13)	uc004epi.2	7e-34	Human	0
SMEST027072001.1	chr3	5	97777238	1532	0.967	7.61851e-15	-	5	97777225, 97777238, 97777239, 97777252, 97788357	1545, 1532, 1531, 1518, 685	0.88, 0.967, 0.407, 0.385, 0.3	-, -, -, -, -	4, 5, 2, 2, 1	1, 13, 13, 833	dd_Smed_v6_3699_0_1	1779	major facilitator superfamily domain containing 5 (MFSD5)	uc021qye.1	9e-61	Human	0
SMEST051178001.1	chr2	12	30664905	748	0.912	8.05221e-15	-	6	30664807, 30664846, 30664849, 30664855, 30664869, 30664905, 30664917, 30664918, 30665043, 30665160, 30665230, 30671463	846, 807, 804, 798, 784, 748, 736, 735, 610, 493, 423, 52	0.667, 0.393, 0.212, 0.688, 0.533, 0.912, 0.435, 0.286, 0.833, 0.55, 0.577, 0.4	-, -, -, -, -, -, -, -, -, -, -, -	1, 4, 1, 6, 5, 6, 4, 2, 6, 5, 4, 1	1, 3, 6, 12, 14, 36, 39, 70, 117, 125, 371	dd_Smed_v6_4422_0_1	1014	insulin induced gene 2 (INSIG2)	uc002tlk.3	3e-42	Human	180.589	0.348285	0.271795
SMEST046817001.1	chr1	8	226988406	746	0.933	8.05221e-15	+	6	226988104, 226988109, 226988266, 226988339, 226988406, 226988443, 226988527, 226988591	444, 449, 606, 679, 746, 783, 867, 931	0.68, 0.226, 0.667, 0.75, 0.933, 0.375, 0.435, 0.667	+, +, +, +, +, +, +, +	4, 1, 2, 5, 6, 5, 5, 2	5, 37, 64, 67, 73, 84, 157	dd_Smed_v6_1507_0_1	981					261.688	0.45815	0.0326922
SMEST073851001.1	chr2	8	129047246	1284	1	8.05221e-15	-	6	129047246, 129047260, 129047268, 129047324, 129047334, 129047372, 129047377, 129056616	1284, 1270, 1262, 1206, 1196, 1158, 1153, 180	1, 0.909, 0.625, 0.519, 0.667, 0.688, 0.944, 0.421	-, -, -, -, -, -, -, -	6, 6, 6, 5, 6, 5, 6, 1	5, 8, 10, 14, 38, 56, 973	dd_Smed_v6_2646_0_1	1322	peptidylglycine alpha-amidating monooxygenase (PAM)	uc003kns.3	3e-51	Human	0
SMEST025677001.1	chr3	5	87248348	816	0.912	8.05221e-15	-	6	87248272, 87248283, 87248308, 87248348, 87248614	892, 881, 856, 816, 550	0.574, 0.246, 0.743, 0.912, 0.5	-, -, -, -, -	4, 3, 6, 6, 3	11, 25, 40, 266	dd_Smed_v6_722_0_1	940	lysosomal-associated membrane protein 1 (LAMP1)	uc010tka.1	6e-10	Human	417.206	-0.46148	0.0161759
SMEST034017001.1	chr3	7	6863249	977	0.895	8.40495e-15	+	6	6858421, 6863173, 6863188, 6863226, 6863239, 6863249, 6863260	557, 901, 916, 954, 967, 977, 988	0.385, 0.704, 0.24, 0.688, 0.3, 0.895, 0.233	+, +, +, +, +, +, +	1, 4, 1, 5, 2, 6, 1	10, 11, 13, 15, 38, 344	dd_Smed_v6_1095_0_1	1110	high mobility group box 2 (HMGB2)	uc003itb.2	8e-30	Human	462.464	0.337954	0.0660507
SMEST073667001.1	chr2	5	127367983	1039	0.632	8.4658e-15	-	4	127367972, 127367983, 127368734, 127368818, 127369077	1050, 1039, 844, 760, 556	0.574, 0.632, 0.194, 0.122, 0.14	-, -, -, -, -	3, 4, 1, 1, 1	11, 84, 195, 204	dd_Smed_v6_254_0_1	1111	Ast8 protein	HF952114.1	0	Smed	1712.32	-1.05537	8.58796e-16
SMEST014182004.1	chr3	5	112023818	744	1	8.94946e-15	+	5	112023782, 112023784, 112023788, 112023818, 112023829	708, 710, 714, 744, 755	0.216, 0.308, 0.72, 1, 0.611	+, +, +, +, +	1, 3, 4, 5, 2	2, 4, 11, 30	dd_Smed_v6_1517_0_2	823	glutathione S-transferase mu 4 (GSTM4)	uc001dyf.3	6e-80	Human	0
SMEST079306001.1	chr1	4	203060353	577	1	8.94946e-15	-	6	203060260, 203060284, 203060315, 203060353	670, 646, 615, 577	0.273, 1, 0.5, 1	-, -, -, -	1, 6, 3, 6	24, 31, 38	dd_Smed_v6_2804_0_1	704	glia maturation factor, beta (GMFB)	uc021rtf.1	4e-44	Human	119.568	0.154316	0.804146
SMEST027166001.1	chr3	5	91414733	845	0.879	9.09409e-15	+	6	91413031, 91414733, 91414747, 91414760, 91414809	639, 845, 859, 872, 921	0.194, 0.879, 0.85, 0.213, 0.286	+, +, +, +, +	1, 6, 6, 1, 2	13, 14, 49, 206	dd_Smed_v6_1779_0_1	962	DnaJ (Hsp40) homolog, subfamily B, member 9 (DNAJB9)	uc003vfn.3	8e-26	Human	282.372	-0.241442	0.393756
SMEST049783001.1	chr2	9	8027358	1324	1	1.05003e-14	+	6	8014958, 8014964, 8015109, 8015118, 8016267, 8027352, 8027358, 8027378, 8027387	346, 352, 497, 506, 880, 1318, 1324, 1344, 1353	0.414, 0.273, 0.364, 0.364, 0.308, 0.75, 1, 1, 1	+, +, +, +, +, +, +, +, +	2, 2, 1, 1, 1, 3, 6, 5, 4	6, 6, 9, 9, 20, 145, 374, 438	dd_Smed_v6_1363_0_1	1422		uc004apk.3	8e-60	Human	182.531	-0.0186845	0.977162
SMEST045501001.1	chr1	6	88455917	1365	0.733	1.05148e-14	-	6	88455905, 88455911, 88455917, 88455934, 88456174, 88456433	1377, 1371, 1365, 1348, 1108, 896	0.688, 0.159, 0.733, 0.204, 0.16, 0.121	-, -, -, -, -, -	6, 1, 6, 1, 1, 1	6, 6, 17, 212, 240	dd_Smed_v6_473_0_1	1436	serine/arginine-rich splicing factor 6 (SRSF6)	uc010zwg.2	7e-48	Human	2572.05	0.254804	0.0886855
SMEST021391001.1	chr2	4	227479953	3609	0.544	1.24231e-14	+	6	227473425, 227478171, 227479838, 227479953	1878, 2439, 3494, 3609	0.364, 0.308, 0.157, 0.544	+, +, +, +	1, 1, 1, 6	115, 561, 1055	dd_Smed_v6_958_0_1	4741	echinoderm microtubule associated protein like 1 (EML1)	uc001ygs.3	0	Human	25.4836	-0.317484	0.810999
SMEST039842001.1	chr2	16	56253279	2696	1	1.43815e-14	+	6	56242202, 56244757, 56245112, 56248687, 56248755, 56248804, 56249007, 56251104, 56251306, 56253238, 56253246, 56253279, 56253293, 56253294, 56253300, 56253302	482, 617, 918, 1421, 1489, 1538, 1741, 2171, 2319, 2655, 2663, 2696, 2710, 2711, 2717, 2719	0.25, 0.308, 0.109, 0.154, 0.167, 0.417, 0.106, 0.127, 0.2, 0.364, 0.226, 1, 0.24, 0.417, 0.667, 0.565	+, +, +, +, +, +, +, +, +, +, +, +, +, +, +, +	1, 1, 1, 1, 1, 3, 1, 1, 1, 1, 1, 6, 1, 3, 5, 5	1, 2, 6, 8, 14, 33, 49, 68, 135, 148, 203, 301, 336, 430, 503	dd_Smed_v6_1249_0_1	2818	aminopeptidase puromycin sensitive (NPEPPS)	uc010wkt.2	0	Human	1832.51	0.481426	0.00154912
SMEST054561001.1	chr1	11	164849478	902	1	1.43815e-14	-	6	164848570, 164848593, 164848729, 164848768, 164848790, 164848797, 164849269, 164849283, 164849290, 164849478, 164849493	1810, 1787, 1651, 1612, 1590, 1583, 1111, 1097, 1090, 902, 887	0.909, 1, 0.385, 0.933, 1, 0.667, 0.727, 0.385, 0.727, 1, 0.909	-, -, -, -, -, -, -, -, -, -, -	2, 1, 1, 4, 2, 2, 1, 1, 1, 6, 6	7, 7, 14, 15, 22, 23, 39, 136, 188, 472	dd_Smed_v6_11539_0_1	1913					130.07	-0.0528483	0.938788
SMEST023415001.1	chr1	8	123204691	1159	1	1.43815e-14	-	6	123204691, 123204743, 123204746, 123204802, 123209396, 123209797, 123209825, 123209915	1159, 1107, 1104, 1048, 773, 414, 386, 296	1, 0.124, 0.189, 0.206, 0.241, 0.167, 0.186, 0.149	-, -, -, -, -, -, -, -	6, 1, 1, 1, 1, 1, 1, 1	3, 28, 52, 56, 90, 275, 359	dd_Smed_v6_581_0_1	1200	protein phosphatase 6, catalytic subunit (PPP6C)	uc004bpg.4	2e-155	Human	944.701	-0.151943	0.469198
SMEST036946001.1	chr2	8	64035043	2221	1	1.43815e-14	+	6	64023366, 64023411, 64034958, 64034970, 64035000, 64035040, 64035043, 64035063	1580, 1625, 2136, 2148, 2178, 2218, 2221, 2241	0.214, 0.233, 0.636, 0.583, 0.917, 0.259, 1, 0.385	+, +, +, +, +, +, +, +	1, 1, 1, 2, 3, 1, 6, 3	3, 12, 20, 30, 40, 45, 511	dd_Smed_v6_885_0_1	2365	glycogenin 2 (GYG2)	uc004cqx.2	1e-52	Human	694.543	-0.545289	0.00155183
SMEST078236001.1	chr3	8	7416941	1976	1	1.43815e-14	-	6	7416923, 7416936, 7416941, 7416953, 7416968, 7426542, 7426693, 7427122	1994, 1981, 1976, 1964, 1949, 1466, 1315, 886	0.952, 0.5, 1, 0.389, 0.875, 0.455, 0.846, 0.375	-, -, -, -, -, -, -, -	6, 5, 6, 2, 3, 1, 3, 1	5, 12, 13, 15, 151, 429, 483	dd_Smed_v6_6011_0_1	2107					0
SMEST061673001.1	chr3	8	27797598	1077	1	1.43815e-14	-	6	27797480, 27797545, 27797579, 27797598, 27797616, 27801934, 27806822, 27807115	1195, 1130, 1096, 1077, 1059, 662, 439, 190	0.435, 0.931, 0.273, 1, 1, 0.455, 0.233, 0.455	-, -, -, -, -, -, -, -	3, 6, 2, 6, 6, 1, 1, 2	18, 19, 34, 65, 223, 249, 397	dd_Smed_v6_2230_0_1	1391	ATPase, Na+/K+ transporting, beta 2 polypeptide (ATP1B2)	uc002gif.1	1e-22	Human	262.528	0.0022959	0.996701
SMEST009666001.1	chr1	6	127792948	1707	1	1.43815e-14	+	5	127738958, 127792884, 127792948, 127792956, 127792971, 127792976	595, 1643, 1707, 1715, 1730, 1735	0.455, 0.9, 1, 0.643, 0.333, 0.8	+, +, +, +, +, +	1, 4, 5, 4, 1, 3	5, 8, 15, 64, 1048	dd_Smed_v6_3630_0_1	2004	adipocyte plasma membrane associated protein (APMAP)	uc002wty.3	3e-61	Human	231.803	-0.352894	0.188737
SMEST024727001.1	chr1	6	213246272	1602	1	1.43815e-14	+	4	213246243, 213246272, 213246283, 213246290, 213246293, 213246322	1573, 1602, 1613, 1620, 1623, 1652	0.81, 1, 0.318, 1, 0.318, 0.667	+, +, +, +, +, +	3, 4, 1, 4, 2, 2	3, 7, 11, 29, 29	dd_Smed_v6_3352_0_1	2037	ribokinase (RBKS)	uc002rlo.1	4e-47	Human	0
SMEST077197001.1	chr2	6	76762486	1910	1	1.43815e-14	-	5	76762486, 76762489, 76762717, 76762769, 76762776, 76762808	1910, 1907, 1679, 1627, 1620, 1588	1, 0.286, 0.318, 0.286, 0.326, 0.206	-, -, -, -, -, -	5, 1, 1, 2, 3, 1	3, 7, 32, 52, 228	dd_Smed_v6_642_0_1	2067	cathepsin C (CTSC)	uc001pck.4	5e-151	Human	765.691	-0.431702	0.00456612
SMEST008048001.1	chr2	6	111034890	1464	1	1.43815e-14	-	6	111034848, 111034853, 111034854, 111034871, 111034878, 111034890	1506, 1501, 1500, 1483, 1476, 1464	0.862, 0.261, 0.367, 0.5, 0.968, 1	-, -, -, -, -, -	6, 1, 3, 3, 6, 6	1, 5, 7, 12, 17	dd_Smed_v6_3067_0_1	1604		uc003hrm.4	5e-98	Human	0
SMEST012225001.1	chr2	6	220406691	1230	1	1.43815e-14	+	6	220406579, 220406639, 220406662, 220406691, 220406712, 220406724	1118, 1178, 1201, 1230, 1251, 1263	0.714, 0.308, 0.769, 1, 0.688, 0.706	+, +, +, +, +, +	3, 1, 4, 6, 5, 6	12, 21, 23, 29, 60	dd_Smed_v6_5847_0_1	1403		uc002myy.3	2e-15	Human	157.3	-0.126379	0.802154
SMEST068935001.1	chr2	6	260210807	1132	1	1.43815e-14	-	6	260210760, 260210771, 260210780, 260210807, 260214731, 260214734	1179, 1168, 1159, 1132, 768, 765	1, 0.962, 0.964, 1, 0.135, 0.111	-, -, -, -, -, -	5, 6, 6, 6, 1, 1	3, 9, 11, 27, 364	dd_Smed_v6_357_0_1	1217					2205.44	0.310587	0.0404498
SMEST061711001.1	chr3	6	77303322	1926	1	1.43815e-14	-	6	77303309, 77303322, 77303337, 77303644, 77304073, 77305178	1939, 1926, 1911, 1652, 1295, 232	0.947, 1, 0.636, 0.375, 0.455, 0.333	-, -, -, -, -, -	5, 6, 5, 1, 1, 1	13, 15, 259, 357, 1063	dd_Smed_v6_1930_0_1	2020	ATP-binding cassette, sub-family E (OABP), member 1 (ABCE1)	uc003ijy.3	0	Human	726.586	0.0677198	0.822748
SMEST013545001.1	chr2	4	155095267	1836	1	1.43815e-14	+	6	155095267, 155095290, 155095301, 155095311	1836, 1859, 1870, 1880	1, 0.417, 0.324, 0.903	+, +, +, +	6, 4, 3, 6	10, 11, 23	dd_Smed_v6_2122_0_1	1957	mucosa associated lymphoid tissue lymphoma translocation gene 1 (MALT1)	uc002lhn.1	9e-13	Human	0
SMEST062826001.1	chr4	4	12903176	2100	1	1.43815e-14	+	5	12900721, 12903164, 12903176, 12903192	378, 2088, 2100, 2116	0.3, 0.9, 1, 1	+, +, +, +	1, 5, 5, 5	12, 16, 1710	dd_Smed_v6_3065_0_1	2181	intermediate filament b (ifb)	HM135949.1	0	Smed	534.782	-0.378926	0.0806711
SMEST023072001.1	chr4	4	42656217	1494	1	1.43815e-14	-	5	42656199, 42656217, 42656227, 42656299	1512, 1494, 1484, 1412	0.762, 1, 0.536, 0.545	-, -, -, -	2, 5, 3, 2	10, 18, 72	dd_Smed_v6_4626_0_1	1823	X-linked inhibitor of apoptosis (XIAP)	uc004etx.3	8e-14	Human	0
SMEST056344001.1	chr1	2	238462301	710	1	1.43815e-14	-	6	238462301, 238462329	710, 682	1, 0.231	-, -	6, 1	28	dd_Smed_v6_856_0_1	825	NME/NM23 nucleoside diphosphate kinase 2 (NME2)	uc002ito.3	7e-66	Human	426.716	0.222443	0.442709
SMEST077597001.1	chr3	2	14059254	1089	1	1.43815e-14	-	4	14059227, 14059254	1116, 1089	0.929, 1	-, -	4, 4	27	dd_Smed_v6_4190_0_1	1188	GRB2-related adaptor protein (GRAP)	uc002guy.3	4e-54	Human	117.072	-0.149708	0.79
SMEST081287001.1	chr4	2	32071306	444	1	1.43815e-14	-	6	32071306, 32071338	444, 412	1, 0.789	-, -	6, 5	32	dd_Smed_v6_1214_0_1	501	pterin-4 alpha-carbinolamine dehydratase/dimerization cofactor of hepatocyte nuclear factor 1 alpha (TCF1) 2 (PCBD2)	uc010jdz.3	3e-32	Human	0
SMEST004912001.1	chr4	3	36127955	1436	0.745	1.64345e-14	+	3	36127761, 36127955, 36127991	1242, 1436, 1472	0.292, 0.745, 0.3	+, +, +	1, 3, 1	36, 194	dd_Smed_v6_827_0_1	1581					684.56	-0.606094	0.000104391
SMEST064165001.1	chr2	5	33033724	3162	1	2.07446e-14	-	6	33033724, 33033764, 33033770, 33033798, 33038202	3162, 3122, 3116, 3088, 2480	1, 0.952, 0.474, 1, 0.364	-, -, -, -, -	6, 4, 2, 4, 1	6, 28, 40, 608	dd_Smed_v6_2652_0_1	3367	vacuolar protein sorting 35 homolog (S. cerevisiae) (VPS35)	uc002eef.4	0	Human	587.507	0.0760819	0.846213
SMEST068889001.1	chr2	5	259732563	672	0.963	2.11302e-14	-	6	259732486, 259732515, 259732521, 259732563, 259732567	749, 720, 714, 672, 668	0.571, 0.806, 0.675, 0.963, 0.619	-, -, -, -, -	4, 6, 6, 6, 6	4, 6, 29, 42	dd_Smed_v6_2568_0_1	824	neurocalcin delta (NCALD)7	uc003ykl.3	2e-113	Human	158.822	-0.324321	0.416824
SMEST067156001.1	chr3	4	101030900	2880	1	2.11302e-14	+	4	101030890, 101030900, 101030905, 101030978	2870, 2880, 2885, 2958	0.818, 1, 0.625, 0.846	+, +, +, +	4, 4, 4, 2	5, 10, 73	dd_Smed_v6_6863_0_1	3508	dynamin-1-like protein	GU339418.1	0	Smed	0
SMEST067991001.1	chr2	1	261676236	579	0.886	2.11302e-14	+	5	261676236	579	0.886	+	5		dd_Smed_v6_6395_0_1	627					78.285	-0.383032	0.486363
SMEST062601001.1	chr4	2	12291526	646	0.696	2.44805e-14	-	6	12291526, 12294050	646, 141	0.696, 0.13	-, -	6, 1	505	dd_Smed_v6_681_0_1	746	peptidase inhibitor 16 (PI16)	uc003omz.1	9e-29	Human	0
SMEST033447001.1	chr1	3	246208130	865	0.929	2.51857e-14	+	6	246206316, 246208108, 246208130	571, 843, 865	0.133, 0.231, 0.929	+, +, +	1, 1, 6	22, 272	dd_Smed_v6_1498_0_1	906	RER1 retention in endoplasmic reticulum 1 homolog (S. cerevisiae) (RER1)	uc001aje.2	7e-68	Human	409.459	-0.112676	0.771106
SMEST069889001.1	chr2	10	258020672	513	1	2.51872e-14	+	6	258020607, 258020642, 258020672, 258020682, 258020710, 258020727, 258020820, 258020829, 258020847, 258020858	448, 483, 513, 523, 551, 568, 661, 670, 688, 699	0.844, 0.6, 1, 0.783, 0.289, 0.741, 0.219, 0.963, 0.259, 1	+, +, +, +, +, +, +, +, +, +	4, 3, 6, 5, 2, 5, 1, 6, 1, 6	9, 10, 11, 17, 18, 28, 30, 35, 93	dd_Smed_v6_10986_0_1	4155	ankyrin repeat domain 28 (ANKRD28)	uc003cam.2	4e-23	Human	255.276	0.364899	0.152206
SMEST079054001.1	chr2	8	122917314	2226	1	2.80039e-14	+	6	122902839, 122917314, 122917333, 122917360, 122917392, 122917426, 122917444, 122917452	1597, 2226, 2245, 2272, 2304, 2338, 2356, 2364	0.533, 1, 0.259, 0.7, 0.789, 1, 0.364, 0.455	+, +, +, +, +, +, +, +	1, 6, 1, 3, 6, 2, 1, 1	8, 18, 19, 27, 32, 34, 629	dd_Smed_v6_4571_0_1	2473	cystinosin, lysosomal cystine transporter (CTNS)	uc010ckj.3	1e-84	Human	121.246	-0.175584	0.755859
SMEST081167001.1	chr4	8	33323809	2403	1	2.80039e-14	+	5	33323732, 33323746, 33323765, 33323770, 33323809, 33323827, 33323858, 33323864	2326, 2340, 2359, 2364, 2403, 2421, 2452, 2458	0.75, 0.545, 0.308, 0.938, 1, 0.611, 0.917, 0.364	+, +, +, +, +, +, +, +	2, 2, 1, 4, 5, 5, 2, 1	5, 6, 14, 18, 19, 31, 39	dd_Smed_v6_2889_0_1	2493					370.771	-0.558273	0.0418182
SMEST031703001.1	chr3	6	17889775	733	1	2.80039e-14	+	6	17889411, 17889486, 17889605, 17889619, 17889699, 17889775	369, 444, 563, 577, 657, 733	0.6, 0.391, 0.895, 0.944, 0.867, 1	+, +, +, +, +, +	2, 2, 2, 1, 4, 6	14, 75, 76, 80, 119	dd_Smed_v6_2919_0_1	900	eIF4E1-like protein	FJ588609.1	0	Smed	236.625	0.407417	0.0986009
SMEST020746001.1	chr1	5	307259150	1763	1	2.80039e-14	-	6	307259105, 307259108, 307259150, 307259223, 307259643	1808, 1805, 1763, 1690, 1441	0.417, 0.636, 1, 0.818, 0.316	-, -, -, -, -	1, 3, 6, 3, 1	3, 42, 73, 249	dd_Smed_v6_2707_0_1	1851	heterogeneous nuclear ribonucleoprotein M (HNRNPM)	uc010xke.1	5e-30	Human	0
SMEST062841001.1	chr4	2	10318314	657	0.966	2.80039e-14	-	5	10318281, 10318314	690, 657	0.947, 0.966	-, -	2, 5	33	dd_Smed_v6_2012_0_1	720	COMM domain containing 10 (COMMD10)	uc003krt.1	4e-23	Human	87.9282	-0.571791	0.119778
SMEST059920001.1	chr1	13	62198485	631	1	2.81864e-14	-	6	62198104, 62198156, 62198188, 62198278, 62198372, 62198443, 62198453, 62198474, 62198476, 62198485, 62198492, 62198523, 62198746	1012, 960, 928, 838, 744, 673, 663, 642, 640, 631, 624, 593, 370	0.462, 0.192, 0.645, 0.316, 0.765, 1, 0.276, 0.28, 0.292, 1, 0.529, 1, 0.364	-, -, -, -, -, -, -, -, -, -, -, -, -	1, 3, 6, 1, 5, 6, 1, 1, 1, 6, 3, 4, 1	2, 7, 9, 10, 21, 31, 32, 52, 71, 90, 94, 223	dd_Smed_v6_3009_0_1	1122	ubiquitin domain containing 2 (UBTD2)	uc003mbp.1	5e-58	Human	200.343	0.567187	0.0375831
SMEST048843001.1	chr2	6	263655097	1603	0.963	2.81864e-14	+	3	263644844, 263644882, 263655069, 263655077, 263655078, 263655097	1023, 1061, 1575, 1583, 1584, 1603	0.286, 0.242, 0.327, 0.273, 0.767, 0.963	+, +, +, +, +, +	1, 1, 3, 2, 3, 3	1, 8, 19, 38, 514	dd_Smed_v6_1123_0_1	1639	dipeptidyl-peptidase 7 (DPP7)	uc004clh.3	6e-137	Human	704.639	-0.660598	1.50541e-06
SMEST013722001.1	chr4	5	13955490	919	0.909	2.81864e-14	-	6	13955443, 13955478, 13955490, 13955610, 13955737	966, 931, 919, 799, 672	0.333, 0.848, 0.909, 0.145, 0.364	-, -, -, -, -	1, 6, 6, 1, 1	12, 35, 120, 127	dd_Smed_v6_1742_0_1	1260	phosphoglycerate mutase 2 (muscle) (PGAM2)	uc003tjs.3	4e-86	Human	731.118	-0.683326	6.67274e-06
SMEST045386001.1	chr1	4	88590050	1666	0.955	2.82109e-14	+	6	88583457, 88590005, 88590050, 88590113	673, 1621, 1666, 1729	0.308, 0.231, 0.955, 0.917	+, +, +, +	1, 1, 6, 6	45, 63, 948	dd_Smed_v6_1364_0_1	1847	Smed00209_V2 ubiquilin-1	JX010546.1	0	Smed	0
SMEST024682002.1	chr1	5	213687683	5501	1	2.93278e-14	+	6	213687638, 213687683, 213687696, 213687706, 213687767	5456, 5501, 5514, 5524, 5585	0.7, 1, 0.267, 0.233, 0.567	+, +, +, +, +	2, 6, 1, 1, 6	10, 13, 45, 61	dd_Smed_v6_3381_0_1	5662	titin (TTN)IC	uc002umz.1	7e-25	Human	393.681	-0.154341	0.686378
SMEST038869001.1	chr3	3	66710951	630	0.684	2.9589e-14	+	4	66710930, 66710951, 66710960	609, 630, 639	0.161, 0.684, 0.239	+, +, +	1, 4, 2	9, 21	dd_Smed_v6_1046_0_1	740					431.485	0.00538309	0.990629
SMEST074944001.1	chr1	8	65311961	905	1	3.20393e-14	-	6	65311948, 65311958, 65311961, 65311965, 65311970, 65311975, 65312009, 65312029	918, 908, 905, 901, 896, 891, 857, 837	1, 0.652, 1, 1, 1, 1, 1, 0.5	-, -, -, -, -, -, -, -	6, 4, 6, 6, 6, 6, 6, 4	3, 4, 5, 5, 10, 20, 34	dd_Smed_v6_3571_0_1	1141	serine/threonine kinase 4 (STK4)	uc010ggw.1	7e-23	Human	199.503	0.272349	0.410642
SMEST010804001.1	chr1	7	136663873	1916	1	3.20393e-14	+	6	136663653, 136663798, 136663858, 136663873, 136663889, 136663892, 136663913	1696, 1841, 1901, 1916, 1932, 1935, 1956	0.4, 0.529, 0.63, 1, 0.583, 0.476, 0.438	+, +, +, +, +, +, +	2, 2, 3, 6, 3, 2, 1	3, 15, 16, 21, 60, 145	dd_Smed_v6_2395_0_1	2092	NCOA5	KF668097.1	0	Smed	587.479	0.332518	0.0580226
SMEST059431001.1	chr2	7	171004454	529	0.935	3.20393e-14	-	6	171004320, 171004360, 171004417, 171004454, 171004653, 171004667, 171004952	663, 623, 566, 529, 377, 363, 127	0.565, 0.4, 0.545, 0.935, 0.308, 0.233, 0.353	-, -, -, -, -, -, -	3, 4, 3, 6, 1, 1, 1	14, 37, 40, 57, 152, 236	dd_Smed_v6_667_0_1	781		uc002zva.1	9e-63	Human	708.327	-0.387937	0.0211322
SMEST038894001.1	chr3	6	66423304	443	1	3.20393e-14	+	6	66423304, 66423324, 66423336, 66423368, 66423550, 66423555	443, 463, 475, 507, 689, 694	1, 0.211, 0.348, 0.6, 1, 0.409	+, +, +, +, +, +	6, 1, 3, 5, 6, 3	5, 12, 20, 32, 182	dd_Smed_v6_3529_0_1	819	adaptor-related protein complex 2, sigma 1 subunit (AP2S1)AP17	uc002pft.1	2e-88	Human	126.661	0.445639	0.179483
SMEST045564001.1	chr2	5	188568188	2529	1	3.20393e-14	-	6	188568145, 188568176, 188568188, 188578160, 188580047	2572, 2541, 2529, 1067, 631	0.583, 0.433, 1, 0.308, 0.24	-, -, -, -, -	6, 5, 6, 1, 1	12, 31, 436, 1462	dd_Smed_v6_2017_0_1	2671	beta1-int	KU961518.1	0	Smed	578.432	0.475991	0.00479717
SMEST025391001.1	chr3	5	89355105	1204	0.952	3.20393e-14	+	6	89355050, 89355062, 89355080, 89355105, 89355142	1149, 1161, 1179, 1204, 1241	0.55, 0.652, 0.333, 0.952, 0.864	+, +, +, +, +	2, 4, 1, 6, 5	12, 18, 25, 37	dd_Smed_v6_3140_0_1	1272	max-like protein x	KM981935.1	0	Smed	211.741	0.133749	0.773268
SMEST059049001.1	chr2	7	173533256	409	0.228	3.57757e-14	-	3	173533171, 173533173, 173533256, 173533313, 173533441, 173533460, 173533478	494, 492, 409, 352, 224, 205, 187	0.123, 0.116, 0.228, 0.124, 0.2, 0.196, 0.182	-, -, -, -, -, -, -	1, 1, 3, 1, 1, 1, 1	2, 18, 19, 57, 83, 128	dd_Smed_v6_134_0_1	557	ribosomal protein S25 (RPS25)	uc001pun.2	5e-17	Human	2560.28	-0.26135	0.0658822
SMEST035452001.1	chr3	6	121474087	644	0.914	3.58956e-14	-	5	121473908, 121473995, 121474076, 121474087, 121474120, 121474335	823, 736, 655, 644, 611, 396	0.571, 0.643, 0.29, 0.914, 0.895, 0.455	-, -, -, -, -, -	1, 6, 1, 5, 4, 1	11, 33, 81, 87, 215	dd_Smed_v6_4445_0_1	910					0
SMEST009479001.1	chr2	5	208998669	1160	0.783	4.14474e-14	-	6	208998669, 208998689, 208998799, 208998905, 208999132	1160, 1140, 1030, 924, 697	0.783, 0.193, 0.109, 0.121, 0.178	-, -, -, -, -	6, 1, 1, 1, 1	20, 106, 110, 227	dd_Smed_v6_211_0_1	1220	ribosomal protein L4 (RPL4)	uc002apv.3	3e-111	Human	5559.86	-0.239958	0.0656885
SMEST078208001.1	chr3	14	7835516	730	0.964	4.57313e-14	-	6	7835316, 7835320, 7835346, 7835430, 7835516, 7835522, 7835549, 7835559, 7835571, 7835635, 7835651, 7835741, 7835756, 7835771	930, 926, 900, 816, 730, 724, 697, 687, 675, 611, 595, 505, 490, 475	0.667, 0.714, 0.917, 0.269, 0.964, 0.222, 0.661, 0.257, 0.372, 0.559, 0.206, 0.632, 0.25, 0.458	-, -, -, -, -, -, -, -, -, -, -, -, -, -	3, 4, 5, 1, 6, 2, 6, 1, 5, 3, 1, 6, 1, 3	4, 6, 10, 12, 15, 15, 16, 26, 27, 64, 84, 86, 90	dd_Smed_v6_2727_0_1	1017					138.922	-0.319236	0.382949
SMEST075857001.1	chr2	4	105851975	1224	0.84	4.68317e-14	-	6	105851975, 105851979, 105851981, 105852001	1224, 1220, 1218, 1198	0.84, 0.464, 0.3, 0.688	-, -, -, -	6, 2, 1, 6	2, 4, 20	dd_Smed_v6_2425_0_1	1431	protein phosphatase 1, catalytic subunit, gamma isozyme (PPP1CC)	uc021rdx.1	0	Human	635.785	0.128172	0.661374
SMEST051884001.1	chr2	18	24259218	2886	1	5.44444e-14	-	5	24259132, 24259154, 24259176, 24259218, 24259238, 24259296, 24259320, 24259533, 24259537, 24259588, 24259618, 24259661, 24259710, 24259869, 24259890, 24259988, 24266620, 24267374	2972, 2950, 2928, 2886, 2866, 2808, 2784, 2571, 2567, 2516, 2486, 2443, 2394, 2235, 2214, 2116, 1263, 509	0.6, 0.857, 0.316, 1, 0.458, 0.241, 0.5, 0.2, 0.259, 0.554, 0.404, 0.368, 0.592, 0.947, 0.941, 0.4, 0.3, 0.375	-, -, -, -, -, -, -, -, -, -, -, -, -, -, -, -, -, -	5, 4, 1, 5, 1, 1, 5, 1, 1, 6, 5, 4, 5, 4, 5, 2, 1, 1	4, 20, 21, 22, 22, 24, 30, 42, 43, 49, 51, 58, 98, 159, 213, 754, 853	dd_Smed_v6_1707_0_1	3507		uc001nub.3	0	Human	997.255	0.217678	0.228855
SMEST057300002.1	chr2	18	68760478	2528	1	5.44444e-14	-	6	68760453, 68760458, 68760478, 68760510, 68760547, 68760555, 68760567, 68760582, 68760773, 68774410, 68784980, 68785018, 68785024, 68785173, 68785218, 68785246, 68785285, 68785320	2553, 2548, 2528, 2496, 2459, 2451, 2439, 2424, 2233, 1526, 580, 542, 536, 387, 342, 314, 275, 240	0.636, 1, 1, 0.7, 0.391, 1, 0.3, 1, 0.409, 0.385, 0.667, 0.8, 0.684, 0.273, 0.842, 0.458, 0.882, 0.75	-, -, -, -, -, -, -, -, -, -, -, -, -, -, -, -, -, -	5, 6, 6, 5, 4, 6, 1, 6, 3, 1, 2, 5, 4, 2, 6, 4, 6, 3	5, 6, 8, 12, 15, 20, 28, 32, 35, 37, 38, 39, 45, 149, 191, 707, 946	dd_Smed_v6_4863_0_1	2617	peptidylglycine alpha-amidating monooxygenase (PAM)	uc003kns.3	2e-100	Human	392.797	0.0264369	0.945482
SMEST071518001.1	chr1	13	278374163	1491	1	5.44444e-14	-	3	278374111, 278374115, 278374121, 278374135, 278374149, 278374163, 278374189, 278375101, 278375127, 278375202, 278375350, 278375423, 278375429	1543, 1539, 1533, 1519, 1505, 1491, 1465, 553, 527, 452, 304, 231, 225	0.706, 0.389, 0.643, 0.56, 0.857, 1, 0.81, 0.875, 1, 0.818, 0.455, 0.667, 0.353	-, -, -, -, -, -, -, -, -, -, -, -, -	2, 1, 2, 2, 3, 3, 2, 3, 3, 1, 2, 1, 1	4, 6, 6, 14, 14, 14, 26, 26, 73, 75, 148, 912	dd_Smed_v6_6637_0_1	1615					125.107	-0.877203	0.00199447
SMEST075533001.1	chr2	12	210287918	1321	1	5.44444e-14	+	6	210268289, 210268297, 210268314, 210268593, 210287781, 210287829, 210287843, 210287849, 210287870, 210287885, 210287901, 210287918	13, 21, 38, 272, 1184, 1232, 1246, 1252, 1273, 1288, 1304, 1321	0.6, 0.462, 0.941, 0.3, 0.242, 0.794, 0.981, 0.986, 0.906, 0.808, 0.757, 1	+, +, +, +, +, +, +, +, +, +, +, +	1, 2, 3, 1, 1, 6, 6, 6, 6, 6, 6, 6	6, 8, 14, 15, 16, 17, 17, 21, 48, 234, 912	dd_Smed_v6_1282_0_1	1354	mitogen-activated protein kinase 14 (MAPK14)	uc003olq.3	2e-142	Human	51.4465	0.1841	0.816496
SMEST001726001.1	chr3	12	62864263	1205	1	5.44444e-14	-	4	62864263, 62864269, 62864288, 62871160, 62879955, 62879960, 62880041, 62880072, 62880150, 62880158, 62880220, 62880243	1205, 1199, 1180, 1102, 530, 525, 444, 413, 335, 327, 265, 242	1, 0.37, 0.206, 0.375, 0.867, 0.95, 0.857, 0.971, 0.364, 0.222, 0.571, 0.364	-, -, -, -, -, -, -, -, -, -, -, -	4, 3, 2, 1, 3, 4, 5, 3, 3, 2, 4, 3	5, 6, 8, 19, 23, 31, 62, 78, 78, 81, 572	dd_Smed_v6_2615_0_1	1315					198.919	-0.89447	6.31278e-05
SMEST067959001.1	chr1	11	276558900	1665	1	5.44444e-14	+	5	276557856, 276558267, 276558361, 276558881, 276558900, 276558926, 276559014, 276559030, 276559084, 276559144, 276559173	621, 1032, 1126, 1646, 1665, 1691, 1779, 1795, 1849, 1909, 1938	0.4, 0.462, 0.467, 0.455, 1, 0.5, 0.545, 0.364, 0.233, 0.24, 0.3	+, +, +, +, +, +, +, +, +, +, +	1, 1, 1, 1, 5, 3, 1, 1, 1, 1, 2	16, 19, 26, 29, 54, 60, 88, 94, 411, 520	dd_Smed_v6_4878_0_1	2014	JUNLI-1	JQ425155.1	0	Smed	0
SMEST014689001.1	chr3	10	108159711	2181	1	5.44444e-14	+	5	108155229, 108155756, 108155757, 108155758, 108155841, 108159648, 108159675, 108159711, 108159726, 108159770	1322, 1849, 1850, 1851, 1934, 2118, 2145, 2181, 2196, 2240	0.462, 0.333, 0.333, 0.417, 0.5, 0.846, 0.231, 1, 0.333, 0.421	+, +, +, +, +, +, +, +, +, +	1, 1, 1, 1, 1, 4, 2, 5, 2, 2	1, 1, 15, 27, 36, 44, 83, 184, 527	dd_Smed_v6_5858_0_1	2564	DEAH (Asp-Glu-Ala-His) box helicase 15 (DHX15)	uc003gqx.3	1e-96	Human	221.902	0.479926	0.0456913
SMEST075533002.1	chr2	9	210287918	1411	1	5.44444e-14	+	6	210268593, 210287781, 210287829, 210287843, 210287849, 210287870, 210287885, 210287901, 210287918	362, 1274, 1322, 1336, 1342, 1363, 1378, 1394, 1411	0.276, 0.242, 0.794, 0.981, 0.986, 0.906, 0.808, 0.757, 1	+, +, +, +, +, +, +, +, +	1, 1, 6, 6, 6, 6, 6, 6, 6	6, 14, 15, 16, 17, 21, 48, 912	dd_Smed_v6_1282_0_1	1444	mitogen-activated protein kinase 14 (MAPK14)	uc003olq.3	2e-142	Human	10.8368	0.510334	0.812431
SMEST064372001.1	chr2	7	35167021	840	1	5.44444e-14	-	6	35166972, 35167006, 35167012, 35167021, 35167041, 35167070, 35167087	889, 855, 849, 840, 820, 791, 774	0.333, 0.368, 0.647, 1, 1, 0.5, 0.769	-, -, -, -, -, -, -	1, 2, 3, 6, 6, 1, 3	6, 9, 17, 20, 29, 34	dd_Smed_v6_1948_0_1	1111	huntingtin interacting protein K (HYPK)	uc001ztf.3	4e-10	Human	8.99898	-1.18545	0.374193
SMEST058940001.1	chr2	7	174262799	2689	1	5.44444e-14	+	5	174254970, 174255413, 174257505, 174262770, 174262793, 174262799, 174262804	677, 1069, 1779, 2660, 2683, 2689, 2694	0.25, 0.308, 0.189, 0.462, 0.381, 1, 0.3	+, +, +, +, +, +, +	1, 1, 1, 2, 2, 5, 1	5, 6, 23, 392, 710, 881	dd_Smed_v6_388_0_1	2881	dynamin 1-like (DNM1L)	uc001rle.2	8e-135	Human	1261.04	0.0211693	0.948139
SMEST013662001.1	chr4	7	14834405	731	1	5.44444e-14	-	6	14834318, 14834343, 14834396, 14834405, 14834418, 14834423, 14834525	818, 793, 740, 731, 718, 713, 611	0.429, 0.231, 0.25, 1, 0.258, 0.567, 0.109	-, -, -, -, -, -, -	1, 1, 1, 6, 1, 5, 1	5, 9, 13, 25, 53, 102	dd_Smed_v6_2806_0_1	993	transmembrane 9 superfamily protein member 4 (TM9SF4)	uc002wxk.2	0	Human	237.455	-0.0684213	0.896539
SMEST002830003.1	chr2	6	50582191	1341	1	5.44444e-14	+	6	50582073, 50582143, 50582174, 50582191, 50582193, 50582199	1223, 1293, 1324, 1341, 1343, 1349	0.375, 0.727, 0.692, 1, 0.231, 0.75	+, +, +, +, +, +	1, 1, 5, 6, 1, 5	2, 6, 17, 31, 70	dd_Smed_v6_1518_0_1	1450	calsyntenin 2 (CLSTN2)	uc003etm.2	1e-51	Human	0
SMEST006230001.1	chr2	6	193394313	598	1	5.44444e-14	+	6	193393884, 193393954, 193394151, 193394313, 193394382, 193394406	169, 239, 436, 598, 667, 691	0.842, 0.467, 0.522, 1, 0.889, 0.778	+, +, +, +, +, +	5, 1, 3, 6, 5, 1	24, 69, 70, 162, 197	dd_Smed_v6_4884_0_1	830					203.554	-0.118545	0.775864
SMEST029752001.1	chr1	5	139748969	459	1	5.44444e-14	+	6	139748723, 139748808, 139748861, 139748940, 139748969	213, 298, 351, 430, 459	0.308, 0.333, 0.87, 0.618, 1	+, +, +, +, +	1, 1, 5, 6, 6	29, 53, 79, 85	dd_Smed_v6_2731_0_1	502					192.621	-0.078605	0.886063
SMEST032910001.1	chr2	5	108058600	1437	1	5.44444e-14	-	5	108058600, 108058626, 108058632, 108059435, 108059654	1437, 1411, 1405, 930, 754	1, 0.92, 0.75, 0.16, 0.348	-, -, -, -, -	5, 5, 5, 1, 1	6, 26, 176, 475	dd_Smed_v6_286_0_1	1468	protein phosphatase, Mg2+/Mn2+ dependent, 1A (PPM1A)	uc001xey.4	1e-144	Human	0
SMEST028127001.1	chr1	4	106320526	1814	1	5.44444e-14	-	3	106320478, 106320526, 106320554, 106331165	1862, 1814, 1786, 150	0.375, 1, 0.571, 0.5	-, -, -, -	1, 3, 2, 1	28, 48, 1636	dd_Smed_v6_3270_0_1	2138	acyl-CoA oxidase 3, pristanoyl (ACOX3)	uc003gld.4	9e-73	Human	281.144	0.12662	0.723959
SMEST043408001.1	chr3	4	125693361	2248	1	5.44444e-14	-	6	125693361, 125693428, 125693491, 125693527	2248, 2181, 2118, 2082	1, 1, 1, 0.917	-, -, -, -	6, 4, 5, 1	36, 63, 67	dd_Smed_v6_6575_0_1	2358	kinesin light chain 4 (KLC4)	uc003otw.1	2e-111	Human	160.097	0.141655	0.783475
SMEST016907001.1	chr4	4	3718763	1847	1	5.44444e-14	+	6	3706847, 3706863, 3718763, 3718773	936, 952, 1847, 1857	0.303, 0.333, 1, 0.4	+, +, +, +	3, 3, 6, 1	10, 16, 895	dd_Smed_v6_2737_0_1	1913	transmembrane 9 superfamily member 3 (TM9SF3)	uc001kmm.4	0	Human	667.208	0.150348	0.508681
SMEST078697001.1	chr1	3	49068591	1408	1	5.44444e-14	+	6	49057049, 49068591, 49068604	644, 1408, 1421	0.364, 1, 0.7	+, +, +	1, 6, 4	13, 764	dd_Smed_v6_2154_0_1	1530	adenylosuccinate synthase (ADSS)	uc001iaj.3	3e-163	Human	315.693	-0.0917407	0.817729
SMEST005978001.1	chr2	11	195289297	1460	1	5.5321e-14	+	6	195285407, 195285447, 195285540, 195285656, 195285819, 195285933, 195289002, 195289267, 195289297, 195289330, 195289368	306, 346, 439, 555, 718, 832, 1217, 1430, 1460, 1493, 1531	0.209, 0.529, 0.318, 0.229, 0.333, 0.621, 0.116, 0.895, 1, 0.846, 1	+, +, +, +, +, +, +, +, +, +, +	1, 4, 2, 2, 5, 6, 1, 6, 6, 5, 4	30, 33, 38, 40, 93, 114, 116, 163, 213, 385	dd_Smed_v6_2323_0_1	1552	slc42a-2 (slc42a-2)	KT163732.1	0	Smed	733.228	0.265617	0.133855
SMEST009886001.1	chr4	6	48339949	2270	0.564	5.65333e-14	+	5	48339386, 48339522, 48339842, 48339905, 48339914, 48339949	1863, 1945, 2163, 2226, 2235, 2270	0.364, 0.308, 0.164, 0.193, 0.296, 0.564	+, +, +, +, +, +	1, 1, 1, 1, 3, 5	9, 35, 63, 82, 218	dd_Smed_v6_850_0_1	2402	lamin A/C (LMNA)	uc001fng.2	9e-63	Human	1516.48	0.119995	0.509889
SMEST012224001.1	chr2	5	214643016	770	1	6.5207e-14	-	6	214643016, 214643052, 214643065, 214643091, 214643339	770, 734, 721, 695, 447	1, 0.981, 0.174, 0.125, 0.364	-, -, -, -, -	6, 6, 2, 1, 1	13, 26, 36, 248	dd_Smed_v6_1361_0_1	794	clathrin, light chain A (CLTA)	uc003zze.3	4e-16	Human	461.887	0.000571851	0.999039
SMEST016772001.1	chr4	3	4708939	672	0.868	6.5207e-14	+	6	4708879, 4708918, 4708939	612, 651, 672	0.229, 0.2, 0.868	+, +, +	1, 1, 6	21, 39	dd_Smed_v6_422_0_1	842	SubName: Full=Protein UBBP4;	uc002gyy.3	4e-12	Human	222.908	1.89334	6.27293e-19
SMEST058374001.1	chr2	12	166988126	5892	0.96	6.7543e-14	-	6	166988054, 166988109, 166988126, 166988210, 166988363, 166988369, 166988398, 166988406, 166988488, 166988508, 166990074, 166990288	5964, 5909, 5892, 5808, 5655, 5649, 5620, 5612, 5530, 5510, 5170, 4956	0.65, 0.231, 0.96, 0.75, 0.667, 0.818, 0.5, 0.636, 0.517, 0.857, 0.375, 0.583	-, -, -, -, -, -, -, -, -, -, -, -	6, 2, 6, 6, 4, 6, 1, 3, 2, 5, 1, 4	6, 8, 17, 20, 29, 55, 82, 84, 153, 214, 340	dd_Smed_v6_2618_0_1	6133	neuron navigator 2 (NAV2)	uc001mpu.3	5e-133	Human	0
SMEST057806001.1	chr3	10	45686293	3462	1	7.22301e-14	+	6	45671049, 45671055, 45671062, 45671140, 45671453, 45685563, 45686256, 45686293, 45686333, 45686337	612, 618, 625, 703, 1016, 2732, 3425, 3462, 3502, 3506	0.688, 0.35, 0.765, 0.471, 0.364, 0.5, 0.938, 1, 0.647, 0.75	+, +, +, +, +, +, +, +, +, +	5, 1, 4, 2, 1, 1, 5, 6, 2, 2	4, 6, 7, 37, 40, 78, 313, 693, 1716	dd_Smed_v6_2533_0_1	3541	diaphanous-related formin 2 (DIAPH2)56	uc004efu.4	3e-82	Human	529.253	0.481623	0.436491
SMEST043220001.1	chr1	6	206818076	1488	1	7.22301e-14	+	6	206817967, 206818058, 206818076, 206818106, 206818141, 206818163	1379, 1470, 1488, 1518, 1553, 1575	0.25, 0.917, 1, 0.643, 0.895, 0.933	+, +, +, +, +, +	1, 6, 6, 5, 6, 6	18, 22, 30, 35, 91	dd_Smed_v6_4047_0_1	1617	slc12a-1 (slc12a-1)	KT163525.1	0	Smed	251.61	0.438272	0.0416701
SMEST002943001.1	chr2	4	49536491	1339	0.882	7.22301e-14	-	6	49536478, 49536491, 49536499, 49536670	1352, 1339, 1331, 1211	0.32, 0.882, 0.361, 0.462	-, -, -, -	3, 6, 2, 1	8, 13, 120	dd_Smed_v6_2782_0_1	1395	ankyrin 3, node of Ranvier (ankyrin G) (ANK3)	uc001jlc.1	9e-25	Human	182.728	-0.349726	0.234337
SMEST067543004.1	chr1	6	102368091	1249	0.627	7.80486e-14	+	6	102368067, 102368085, 102368091, 102368101, 102368154, 102368663	1225, 1243, 1249, 1259, 1312, 1730	0.231, 0.283, 0.627, 0.162, 0.528, 0.353	+, +, +, +, +, +	1, 3, 6, 1, 5, 2	6, 10, 18, 53, 418	dd_Smed_v6_1399_0_1	1788	Smed03084_V2 hypothetical protein	JX010518.1	0	Smed	0
SMEST043835001.1	chr3	6	122631302	1639	0.829	8.01798e-14	+	6	122631052, 122631281, 122631295, 122631297, 122631302, 122631317	1444, 1618, 1632, 1634, 1639, 1654	0.36, 0.202, 0.267, 0.78, 0.829, 0.3	+, +, +, +, +, +	1, 3, 6, 6, 6, 1	2, 5, 14, 15, 174	dd_Smed_v6_2025_0_1	1679	tetraspanin 17 (TSPAN17)	uc003met.3	3e-78	Human	378.06	0.263196	0.278523
SMEST016245001.1	chr4	5	49002459	587	1	9.42295e-14	-	6	49002459, 49002654, 49002692, 49002705, 49002708	587, 392, 354, 341, 338	1, 0.364, 0.128, 0.395, 0.125	-, -, -, -, -	6, 1, 1, 2, 1	3, 13, 38, 195	dd_Smed_v6_966_0_1	634	eukaryotic translation initiation factor 5A (EIF5A)D	uc002gfu.3	2e-53	Human	504.199	0.378646	0.0405892
SMEST059329001.1	chr2	9	171741984	1450	1	9.8264e-14	+	6	171719337, 171719356, 171719418, 171738918, 171741978, 171741984, 171741991, 171742002, 171742006	216, 235, 297, 1132, 1444, 1450, 1457, 1468, 1472	0.364, 0.462, 0.353, 0.545, 1, 1, 0.861, 0.613, 0.714	+, +, +, +, +, +, +, +, +	1, 2, 1, 4, 6, 6, 6, 5, 6	4, 6, 7, 11, 19, 62, 312, 835	dd_Smed_v6_3311_0_1	1538	YKI (yki)	KF990477.1	0	Smed	0
SMEST039870002.1	chr2	8	56519008	1044	1	9.8264e-14	-	5	56518999, 56519004, 56519008, 56519012, 56519033, 56519049, 56519072, 56519078	1053, 1048, 1044, 1040, 1019, 1003, 980, 974	0.333, 0.917, 1, 0.286, 0.737, 0.688, 0.37, 0.231	-, -, -, -, -, -, -, -	1, 6, 5, 2, 3, 4, 1, 1	4, 4, 5, 6, 16, 21, 23	dd_Smed_v6_3130_0_1	1176	E2F4/5-like protein (E2F4-1)	JX967265.1	0	Smed	168.012	-0.00987666	0.989681
SMEST081251001.1	chr4	8	32395485	598	0.944	9.8264e-14	-	3	32395482, 32395485, 32395489, 32395516, 32395544, 32395564, 32395610, 32395632	601, 598, 594, 567, 539, 519, 473, 451	0.25, 0.944, 0.281, 0.667, 0.174, 0.486, 0.109, 0.247	-, -, -, -, -, -, -, -	1, 3, 1, 3, 1, 4, 1, 3	3, 4, 20, 22, 27, 28, 46	dd_Smed_v6_604_0_1	729					462.299	-0.270695	0.236034
SMEST016595002.1	chr1	5	141949822	744	0.906	9.8264e-14	+	5	141949738, 141949790, 141949801, 141949807, 141949822	660, 712, 723, 729, 744	0.68, 0.892, 0.296, 0.704, 0.906	+, +, +, +, +	5, 6, 3, 5, 5	6, 11, 15, 52	dd_Smed_v6_2572_0_1	870	vacuolar protein sorting 28 homolog (S. cerevisiae) (VPS28)	uc003zcs.1	2e-96	Human	10.1052	-0.415653	0.826665
SMEST081627002.1	chr4	5	29301592	2266	0.906	9.8264e-14	+	1	29301591, 29301592, 29301594, 29301597, 29301599	2265, 2266, 2268, 2271, 2273	0.844, 0.906, 0.906, 0.906, 0.906	+, +, +, +, +	1, 1, 1, 1, 1	1, 2, 2, 3	dd_Smed_v6_7119_0_1	3004	ATPase type 13A1 (ATP13A1)	uc002nnh.4	0	Human	187.83	0.372345	0.203984
SMEST013811001.1	chr1	5	119156154	1321	0.957	9.85807e-14	-	6	119156154, 119156218, 119156222, 119156228, 119156724	1321, 1257, 1253, 1247, 795	0.957, 0.75, 0.186, 0.387, 0.333	-, -, -, -, -	6, 6, 1, 2, 1	4, 6, 64, 452	dd_Smed_v6_4304_0_1	1407	spermatogenesis associated 6 (SPATA6)	uc001crs.2	1e-13	Human	356.107	0.282341	0.215254
SMEST002681001.1	chr2	13	51936208	205	0.964	1.02632e-13	+	6	51936100, 51936160, 51936164, 51936202, 51936208, 51936220, 51949384, 51958330, 51958394, 51958396, 51958412, 51958461, 51958482	97, 157, 161, 199, 205, 217, 1122, 2336, 2400, 2402, 2418, 2467, 2488	0.258, 0.242, 0.438, 0.24, 0.964, 0.25, 0.417, 0.957, 0.75, 0.296, 0.731, 0.462, 0.529	+, +, +, +, +, +, +, +, +, +, +, +, +	1, 3, 5, 1, 6, 2, 2, 6, 6, 2, 5, 2, 2	2, 4, 6, 12, 16, 21, 38, 49, 60, 64, 905, 1214	dd_Smed_v6_3964_0_1	2526	hexosaminidase B (beta polypeptide) (HEXB)	uc003kdf.4	1e-112	Human	0
SMEST020935001.1	chr2	10	223199821	3766	0.964	1.02632e-13	-	5	223199802, 223199815, 223199818, 223199821, 223199828, 223199854, 223199864, 223200212, 223206169, 223224375	3785, 3772, 3769, 3766, 3759, 3733, 3723, 3375, 2383, 297	0.538, 0.684, 0.464, 0.964, 0.316, 0.55, 0.4, 0.35, 0.316, 0.583	-, -, -, -, -, -, -, -, -, -	5, 6, 4, 5, 3, 4, 1, 1, 1, 1	3, 3, 7, 10, 13, 26, 348, 992, 2086	dd_Smed_v6_1781_0_1	4009		uc002gsr.1	0	Human	0
SMEST051357002.1	chr2	9	19832688	1675	1	1.02632e-13	+	6	19832457, 19832575, 19832661, 19832671, 19832673, 19832688, 19832730, 19832778, 19832838	1444, 1562, 1648, 1658, 1660, 1675, 1717, 1765, 1825	0.462, 0.316, 0.5, 0.353, 1, 1, 1, 0.667, 0.304	+, +, +, +, +, +, +, +, +	2, 1, 3, 1, 6, 6, 5, 6, 3	2, 10, 15, 42, 48, 60, 86, 118	dd_Smed_v6_6208_0_1	1947	choline O-acetyltransferase (CHAT)S	uc001jia.2	1e-131	Human	443.727	0.29463	0.126488
SMEST060455001.1	chr1	6	186942469	2039	1	1.02632e-13	-	6	186942370, 186942437, 186942469, 186942478, 186942616, 186944682	2138, 2071, 2039, 2030, 1892, 1355	0.333, 0.29, 1, 1, 0.5, 0.4	-, -, -, -, -, -	1, 1, 6, 5, 3, 1	9, 32, 67, 138, 537	dd_Smed_v6_2161_0_1	2368	glucan (1,4-alpha-), branching enzyme 1 (GBE1)	uc021xav.1	0	Human	660.125	0.0436713	0.896539
SMEST004332001.1	chr2	5	115942472	504	1	1.02632e-13	+	5	115942034, 115942208, 115942413, 115942461, 115942472	110, 284, 445, 493, 504	0.17, 0.17, 0.9, 1, 1	+, +, +, +, +	1, 2, 4, 3, 5	11, 48, 161, 174	dd_Smed_v6_2077_0_1	644	NTF2-like export factor 1 (NXT1)	uc021wbj.1	3e-15	Human	223.549	-1.07782	1.42635e-07
SMEST018760001.1	chr1	4	42753859	2093	1	1.02632e-13	-	5	42753823, 42753848, 42753859, 42773145	2129, 2104, 2093, 407	0.261, 0.923, 1, 0.163	-, -, -, -	1, 3, 5, 1	11, 25, 1686	dd_Smed_v6_427_0_1	2212	granulin (GRN)	uc002igp.1	1e-26	Human	0
SMEST050948001.1	chr2	2	28378791	765	0.964	1.02632e-13	+	5	28378791, 28378914	765, 832	0.964, 0.667	+, +	5, 1	67	dd_Smed_v6_861_0_1	980					549.798	-0.330293	0.0935471
SMEST001317001.1	chr1	3	237492481	980	0.667	1.09765e-13	+	5	237492481, 237492501, 237492504	980, 1000, 1003	0.667, 0.196, 0.476	+, +, +	5, 1, 3	3, 20	dd_Smed_v6_520_0_1	1187					0
SMEST072804001.1	chr2	4	3457377	775	0.416	1.1144e-13	+	6	3456561, 3457377, 3457379, 3457392	147, 775, 777, 790	0.125, 0.416, 0.128, 0.289	+, +, +, +	1, 6, 2, 6	2, 13, 628	dd_Smed_v6_345_0_1	998	Smed01518_V2 tolloid like-1	JX010534.1	0	Smed	0
SMEST036235001.1	chr2	18	185752873	1047	1	1.14286e-13	-	5	185752703, 185752708, 185752735, 185752771, 185752779, 185752816, 185752830, 185752864, 185752873, 185752913, 185752929, 185753150, 185753188, 185753196, 185753209, 185753280, 185753365, 185753459	1217, 1212, 1185, 1149, 1141, 1104, 1090, 1056, 1047, 1007, 991, 770, 732, 724, 711, 640, 555, 461	0.231, 0.321, 0.768, 0.169, 0.27, 0.923, 0.435, 1, 1, 0.556, 0.944, 0.286, 0.962, 0.65, 0.588, 0.333, 0.538, 0.7	-, -, -, -, -, -, -, -, -, -, -, -, -, -, -, -, -, -	1, 4, 6, 1, 2, 6, 2, 6, 5, 3, 2, 1, 6, 3, 3, 1, 1, 4	5, 8, 8, 9, 13, 14, 16, 27, 34, 36, 37, 38, 40, 71, 85, 94, 221	dd_Smed_v6_2670_0_1	1459		uc001rhp.1	1e-11	Human	220.49	-0.0675296	0.894566
SMEST074766001.1	chr1	15	33904932	957	1	1.14286e-13	-	6	33902747, 33902750, 33902764, 33902774, 33904867, 33904881, 33904932, 33904975, 33905172, 33905290, 33905332, 33905533, 33905634, 33905639, 33905658	1534, 1531, 1517, 1507, 1022, 1008, 957, 914, 717, 599, 557, 356, 255, 250, 231	0.727, 1, 0.643, 0.938, 0.6, 0.429, 1, 0.95, 1, 0.636, 0.818, 0.583, 0.545, 1, 1	-, -, -, -, -, -, -, -, -, -, -, -, -, -, -	5, 6, 2, 5, 4, 2, 6, 2, 1, 2, 5, 2, 1, 2, 3	3, 5, 10, 14, 14, 19, 42, 43, 51, 101, 118, 197, 201, 485	dd_Smed_v6_3876_1_1	1690					153.805	0.0635835	0.908695
SMEST011804001.1	chr2	12	217990437	874	0.933	1.14286e-13	-	6	217990410, 217990418, 217990437, 217990463, 217990520, 217990643, 217990661, 217990689, 217990733, 217990774, 217990830, 217990859	901, 893, 874, 848, 791, 668, 650, 622, 578, 537, 481, 452	0.684, 0.25, 0.933, 0.812, 0.38, 0.382, 0.487, 0.134, 0.316, 0.447, 0.16, 0.767	-, -, -, -, -, -, -, -, -, -, -, -	6, 1, 6, 6, 5, 3, 6, 1, 5, 5, 2, 6	8, 18, 19, 26, 28, 29, 41, 44, 56, 57, 123	dd_Smed_v6_1671_0_1	1071					288.821	-0.0288455	0.952202
SMEST064091001.1	chr2	8	32478778	1358	0.933	1.14286e-13	+	6	32471407, 32478656, 32478716, 32478758, 32478766, 32478771, 32478778, 32478790	722, 1236, 1296, 1338, 1346, 1351, 1358, 1370	0.316, 0.308, 0.393, 0.667, 0.25, 0.864, 0.933, 0.8	+, +, +, +, +, +, +, +	1, 1, 2, 5, 2, 5, 6, 6	5, 7, 8, 12, 42, 60, 514	dd_Smed_v6_3531_0_1	1464	glutamic-oxaloacetic transaminase 2	KM981925.1	0	Smed	422.063	-0.107388	0.74074
SMEST000645001.1	chr1	6	222180640	3016	1	1.14286e-13	-	5	222180548, 222180552, 222180585, 222180627, 222180640, 222187595	3108, 3104, 3071, 3029, 3016, 1135	0.85, 0.389, 0.75, 1, 1, 0.364	-, -, -, -, -, -	5, 2, 6, 5, 5, 1	4, 13, 33, 42, 1881	dd_Smed_v6_5582_0_1	3167	ryanodine receptor 2 (cardiac) (RYR2)	uc001hyl.1	0	Human	523.218	-0.0224272	0.949587
SMEST020880001.1	chr2	4	222793536	525	0.955	1.14286e-13	+	4	222793446, 222793468, 222793527, 222793536	435, 457, 516, 525	0.282, 0.2, 0.357, 0.955	+, +, +, +	1, 1, 2, 4	9, 22, 59	dd_Smed_v6_519_0_1	554	superoxide dismutase 1, soluble (SOD1)	uc002ypa.3	1e-58	Human	649.246	-0.106309	0.743332
SMEST030981001.1	chr1	3	265674917	988	0.933	1.14286e-13	-	3	265674917, 265674935, 265675306	988, 970, 687	0.933, 0.815, 0.123	-, -, -	3, 3, 1	18, 283	dd_Smed_v6_1261_0_1	1229	ferritin mitochondrial (FTMT)	uc003kss.3	1e-28	Human	589.724	-0.972298	5.75419e-10
SMEST049555001.1	chr2	2	9567640	1083	1	1.14286e-13	+	5	9567640, 9567654	1083, 1097	1, 0.909	+, +	5, 4	14	dd_Smed_v6_1975_0_1	1218		uc004apk.3	8e-81	Human	0
SMEST069122001.1	chr2	2	251599940	147	0.81	1.43184e-13	+	4	251599906, 251599940	113, 147	0.226, 0.81	+, +	1, 4	34	dd_Smed_v6_2076_0_1	664	progesterone receptor membrane component 2 (PGRMC2)	uc003igg.3	5e-33	Human	147.744	-0.359141	0.27084
SMEST009912001.1	chr4	13	48509923	1444	0.645	1.43423e-13	-	6	48509897, 48509923, 48509933, 48509970, 48509978, 48509984, 48510044, 48510051, 48510089, 48510481, 48510533, 48510576, 48510649	1470, 1444, 1434, 1397, 1389, 1383, 1323, 1316, 1278, 886, 834, 791, 718	0.226, 0.645, 0.547, 0.422, 0.143, 0.333, 0.299, 0.421, 0.22, 0.222, 0.192, 0.3, 0.167	-, -, -, -, -, -, -, -, -, -, -, -, -	1, 6, 6, 4, 1, 5, 3, 5, 1, 1, 1, 1, 3	6, 7, 8, 10, 26, 37, 38, 43, 52, 60, 73, 392	dd_Smed_v6_606_0_1	1510	N-acetylgalactosaminidase, alpha- (NAGA)	uc003bbw.4	2e-110	Human	942.715	-0.510788	0.000146887
SMEST042480002.1	chr2	5	241192950	1855	1	1.78933e-13	-	6	241192950, 241192960, 241192967, 241193010, 241193046	1855, 1845, 1838, 1795, 1759	1, 0.471, 0.35, 0.429, 0.233	-, -, -, -, -	6, 5, 2, 5, 1	7, 10, 36, 43	dd_Smed_v6_3093_0_1	1893	peptidylglycine alpha-amidating monooxygenase (PAM)	uc003kns.3	4e-47	Human	0
SMEST014187001.1	chr3	13	111988094	2217	1	2.05679e-13	+	5	111974093, 111974117, 111979182, 111979606, 111979623, 111987682, 111987916, 111987932, 111988041, 111988068, 111988071, 111988074, 111988094	587, 611, 917, 1341, 1358, 1805, 2039, 2055, 2164, 2191, 2194, 2197, 2217	0.5, 0.553, 0.25, 0.389, 0.182, 0.375, 0.409, 0.261, 0.958, 0.364, 0.333, 0.308, 1	+, +, +, +, +, +, +, +, +, +, +, +, +	1, 5, 2, 4, 1, 1, 3, 1, 6, 2, 3, 3, 5	3, 3, 16, 17, 20, 24, 27, 109, 234, 306, 424, 447	dd_Smed_v6_962_0_1	2279	YME1-like 1 (S. cerevisiae) (YME1L1)	uc010qdl.2	1e-145	Human	0
SMEST076712001.1	chr2	9	75051691	1937	1	2.05679e-13	-	6	75051621, 75051691, 75051746, 75051854, 75051875, 75051909, 75051917, 75051924, 75051944	2007, 1937, 1882, 1774, 1753, 1719, 1711, 1704, 1684	0.692, 1, 0.5, 0.591, 0.786, 1, 0.545, 0.909, 0.545	-, -, -, -, -, -, -, -, -	2, 6, 4, 5, 4, 6, 2, 3, 1	7, 8, 20, 21, 34, 55, 70, 108	dd_Smed_v6_4992_0_1	2194	zinc finger, AN1-type domain 4 (ZFAND4)	uc001jco.4	9e-39	Human	276.755	0.259036	0.397703
SMEST019076001.1	chr1	8	45763892	4540	1	2.05679e-13	+	6	45763774, 45763794, 45763800, 45763820, 45763836, 45763872, 45763892, 45763898	4422, 4442, 4448, 4468, 4484, 4520, 4540, 4546	0.933, 0.875, 0.242, 0.773, 1, 0.944, 1, 0.375	+, +, +, +, +, +, +, +	6, 6, 1, 5, 6, 5, 6, 2	6, 6, 16, 20, 20, 20, 36	dd_Smed_v6_4389_0_1	4621	slc12a-4 (slc12a-4)	KT163528.1	0	Smed	0
SMEST054078001.1	chr3	6	40442841	1283	1	2.05679e-13	+	6	40441073, 40442826, 40442841, 40442849, 40442916, 40443090	900, 1268, 1283, 1291, 1358, 1532	0.25, 1, 1, 0.429, 0.3, 0.333	+, +, +, +, +, +	1, 2, 6, 3, 1, 1	8, 15, 67, 174, 368	dd_Smed_v6_3279_0_1	1824	tropomodulin 1 (TMOD1)	uc004axk.2	2e-37	Human	480.828	-0.102846	0.739567
SMEST057661001.1	chr3	6	48136874	1261	1	2.05679e-13	-	6	48136790, 48136812, 48136874, 48145275, 48145331, 48145338	1345, 1323, 1261, 1041, 985, 978	0.929, 0.818, 1, 0.316, 0.321, 0.548	-, -, -, -, -, -	1, 3, 6, 1, 2, 5	7, 22, 56, 62, 220	dd_Smed_v6_3173_0_1	1380	mitogen-activated protein kinase kinase 4 (MAP2K4)	uc002gnj.3	1e-144	Human	275.035	-0.277119	0.265474
SMEST037092001.1	chr4	6	50593921	4189	1	2.05679e-13	-	6	50593921, 50593945, 50593963, 50594027, 50594194, 50600090	4189, 4165, 4147, 4083, 3916, 1788	1, 0.625, 0.97, 0.81, 0.206, 0.308	-, -, -, -, -, -	6, 4, 6, 5, 1, 1	18, 24, 64, 167, 2128	dd_Smed_v6_1814_0_1	4228	cytoplasmic FMR1 interacting protein 2 (CYFIP2)	uc021ygo.1	0	Human	666.734	0.432443	0.0111605
SMEST042230001.1	chr2	5	243398064	1645	1	2.05679e-13	-	6	243397986, 243398032, 243398053, 243398064, 243398078	1723, 1677, 1656, 1645, 1631	1, 0.565, 1, 1, 1	-, -, -, -, -	1, 2, 6, 6, 6	11, 14, 21, 46	dd_Smed_v6_5551_0_1	1782	family with sequence similarity 154, member A (FAM154A)	uc003zni.2	2e-49	Human	216.756	0.0524858	0.92128
SMEST053127001.1	chr1	4	193346974	793	1	2.05679e-13	-	6	193346974, 193347048, 193347058, 193347087	793, 719, 709, 680	1, 0.364, 1, 0.364	-, -, -, -	6, 1, 6, 1	10, 29, 74	dd_Smed_v6_6051_0_1	919	family with sequence similarity 109, member A (FAM109A)	uc021rdy.1	2e-19	Human	85.9643	0.577656	0.149198
SMEST020870001.1	chr2	4	222691524	533	1	2.05679e-13	-	5	222691491, 222691498, 222691524, 222691537	566, 559, 533, 520	1, 0.929, 1, 0.5	-, -, -, -	1, 1, 5, 2	7, 13, 26	dd_Smed_v6_2768_0_1	597	GCR044 (gcr044)	KX018860.1	0	Smed	102.408	0.345644	0.470064
SMEST053095001.1	chr1	3	192871378	909	1	2.05679e-13	+	6	192871025, 192871378, 192871381	619, 909, 912	0.333, 1, 0.348	+, +, +	1, 6, 1	3, 290	dd_Smed_v6_2119_0_1	967	voltage-dependent anion channel 1 (VDAC1)	uc003kyr.2	6e-66	Human	208.409	0.00641522	0.991344
SMEST036586001.1	chr2	3	183038381	645	1	2.05679e-13	+	6	183038324, 183038381, 183038391	588, 645, 655	0.267, 1, 0.875	+, +, +	1, 6, 5	10, 57	dd_Smed_v6_3585_0_1	764	programmed cell death 6 (PDCD6)	uc003jat.1	5e-80	Human	140.001	0.168682	0.737995
SMEST022750001.1	chr4	3	39032519	1232	1	2.05679e-13	+	6	39032519, 39032548, 39032553	1232, 1261, 1266	1, 0.636, 0.952	+, +, +	6, 3, 3	5, 29	dd_Smed_v6_4666_0_1	1337	epidermal growth factor Smed-egf-2	KU850489.1	0	Smed	188.586	-0.409061	0.20351
SMEST077622001.1	chr3	1	13903095	2073	1	2.05679e-13	+	5	13903095	2073	1	+	5		dd_Smed_v6_3115_0_1	2134	GATA zinc finger domain containing 2A (GATAD2A)	uc010xqw.2	2e-19	Human	291.654	0.796211	0.0016138
SMEST000219001.1	chr2	9	159182636	680	0.72	2.0577e-13	+	3	159182302, 159182363, 159182544, 159182587, 159182619, 159182636, 159182646, 159182660, 159182698	346, 407, 588, 631, 663, 680, 690, 704, 742	0.176, 0.333, 0.25, 0.5, 0.558, 0.72, 0.186, 0.675, 0.333	+, +, +, +, +, +, +, +, +	1, 2, 1, 3, 4, 3, 1, 4, 3	10, 14, 17, 32, 38, 43, 61, 181	dd_Smed_v6_862_0_1	794					417.062	-1.11312	1.19743e-08
SMEST027142001.1	chr3	2	91579753	597	0.865	2.13191e-13	-	3	91579741, 91579753	609, 597	0.788, 0.865	-, -	3, 3	12	dd_Smed_v6_1029_1_1	896					183.188	-1.21828	1.08397e-07
SMEST068909001.1	chr2	6	259929613	897	0.853	2.53817e-13	+	3	259923350, 259929544, 259929613, 259929664, 259929740, 259931554	331, 828, 897, 948, 1024, 1473	0.308, 0.196, 0.853, 0.553, 0.25, 0.688	+, +, +, +, +, +	1, 3, 3, 3, 1, 3	51, 69, 76, 449, 497	dd_Smed_v6_3689_0_1	1645					259.066	-1.10132	3.00506e-09
SMEST040780001.1	chr2	5	79789374	1738	0.465	2.8218e-13	+	6	79787022, 79788065, 79789354, 79789374, 79789381	249, 1049, 1718, 1738, 1745	0.111, 0.125, 0.114, 0.465, 0.178	+, +, +, +, +	1, 1, 1, 6, 2	7, 20, 669, 800	dd_Smed_v6_274_0_1	1767	clone B2.recon.contig unknown	AY068367.1	0	Smed	0
SMEST014647002.1	chr3	11	108395804	1253	1	3.41088e-13	-	6	108395673, 108395687, 108395722, 108395766, 108395787, 108395804, 108395841, 108395867, 108395882, 108395976, 108396294	1384, 1370, 1335, 1291, 1270, 1253, 1216, 1190, 1175, 1081, 892	1, 0.5, 0.889, 0.92, 0.463, 1, 0.667, 0.714, 0.462, 0.308, 0.308	-, -, -, -, -, -, -, -, -, -, -	2, 2, 6, 6, 3, 6, 4, 1, 1, 1, 1	14, 15, 17, 21, 26, 35, 37, 44, 94, 189	dd_Smed_v6_4071_0_1	1410	chromosome 12 open reading frame 5 (C12orf5)	uc001qmp.3	3e-25	Human	136.857	0.197934	0.72789
SMEST030625001.1	chr1	7	268167515	2031	1	3.41088e-13	+	4	268167407, 268167412, 268167442, 268167489, 268167515, 268167563, 268167574	1923, 1928, 1958, 2005, 2031, 2079, 2090	0.615, 1, 0.5, 0.727, 1, 0.812, 0.308	+, +, +, +, +, +, +	1, 2, 1, 2, 4, 2, 1	5, 11, 26, 30, 47, 48	dd_Smed_v6_9267_0_1	2215	calcium channel, voltage-dependent, beta 2 subunit (CACNB2)	uc001ipy.2	2e-169	Human	117.167	0.557726	0.13202
SMEST035755001.1	chr1	6	156436192	1754	0.903	3.41088e-13	+	6	156435307, 156435470, 156435484, 156436143, 156436192, 156436207	869, 1032, 1046, 1705, 1754, 1769	0.103, 0.127, 0.237, 0.132, 0.903, 0.304	+, +, +, +, +, +	1, 2, 4, 1, 6, 2	14, 15, 49, 163, 659	dd_Smed_v6_83_0_1	1794	unknown	AY067433.1	0	Smed	7291.18	0.00513693	0.984234
SMEST072525001.1	chr3	9	115470391	1115	1	3.74947e-13	+	4	115470295, 115470307, 115470340, 115470391, 115470399, 115470405, 115470450, 115470459, 115470472	1019, 1031, 1064, 1115, 1123, 1129, 1174, 1183, 1196	0.241, 0.3, 0.292, 1, 0.385, 0.423, 0.5, 0.409, 0.769	+, +, +, +, +, +, +, +, +	1, 2, 1, 4, 2, 2, 2, 2, 3	6, 8, 9, 12, 13, 33, 45, 51	dd_Smed_v6_4077_0_1	1265	1-acylglycerol-3-phosphate O-acyltransferase 5 (AGPAT5)	uc003wqo.3	9e-68	Human	0
SMEST062322001.1	chr3	7	20213789	1727	1	3.74947e-13	+	5	20174399, 20213789, 20213807, 20213820, 20213825, 20213852, 20213861	214, 1727, 1745, 1758, 1763, 1790, 1799	0.375, 1, 0.429, 0.35, 1, 0.733, 0.462	+, +, +, +, +, +, +	1, 5, 3, 2, 4, 1, 1	5, 9, 13, 18, 27, 1513	dd_Smed_v6_5736_0_1	1856	sphingosine kinase 1 (SPHK1)	uc002jrk.3	6e-48	Human	0
SMEST014619001.1	chr3	6	108603902	1639	1	3.74947e-13	+	6	108603798, 108603821, 108603830, 108603869, 108603902, 108603917	1535, 1558, 1567, 1606, 1639, 1654	0.562, 0.833, 0.9, 0.886, 1, 0.368	+, +, +, +, +, +	3, 6, 6, 6, 6, 1	9, 15, 23, 33, 39	dd_Smed_v6_1212_0_1	1702	mitogen-activated protein kinase kinase kinase 3 (MAP3K3)	uc002jbg.3	3e-24	Human	523.995	-0.156236	0.590547
SMEST029273001.1	chr1	5	39055010	2543	1	3.74947e-13	-	6	39055010, 39055014, 39060838, 39061356, 39061542	2543, 2539, 1484, 966, 780	1, 0.905, 0.467, 0.219, 0.562	-, -, -, -, -	6, 5, 1, 1, 1	4, 186, 518, 1055	dd_Smed_v6_1651_0_1	2603	ribonucleotide reductase M1 (RRM1)	uc001lyw.4	0	Human	618.968	0.241706	0.201384
SMEST055804001.1	chr1	5	284341197	1536	1	3.74947e-13	-	5	284341108, 284341147, 284341153, 284341169, 284341197	1625, 1586, 1580, 1564, 1536	0.643, 0.96, 0.964, 1, 1	-, -, -, -, -	1, 5, 5, 5, 5	6, 16, 28, 39	dd_Smed_v6_1658_0_1	1994	BRO1 domain and CAAX motif containing (BROX)	uc001hnq.1	1e-116	Human	486.164	-0.184618	0.427421
SMEST040082001.1	chr2	5	58773878	3026	1	3.74947e-13	+	6	58773374, 58773668, 58773878, 58773966, 58773974	2522, 2816, 3026, 3114, 3122	0.545, 0.5, 1, 0.857, 0.688	+, +, +, +, +	2, 3, 6, 2, 1	8, 88, 210, 294	dd_Smed_v6_8486_0_1	3376		uc003gva.1	1e-59	Human	209.364	0.0504846	0.92128
SMEST019460001.1	chr1	4	41771819	1947	0.963	3.74947e-13	+	4	41771775, 41771819, 41771822, 41771832	1903, 1947, 1950, 1960	0.923, 0.963, 0.667, 0.261	+, +, +, +	1, 4, 4, 1	3, 10, 44	dd_Smed_v6_3645_0_1	2209	SV2 related protein homolog (rat) (SVOP)	uc010sxh.1	7e-118	Human	187.458	-0.550351	0.0354026
SMEST005969001.1	chr2	4	195385546	1909	0.963	3.74947e-13	+	6	195385489, 195385539, 195385546, 195385584	1852, 1902, 1909, 1947	0.778, 0.267, 0.963, 0.947	+, +, +, +	5, 1, 6, 6	7, 38, 50	dd_Smed_v6_3743_0_1	2021	DEAD (Asp-Glu-Ala-Asp) box helicase 17 (DDX17)	uc003avy.4	2e-129	Human	443.044	0.583487	0.000572912
SMEST078341001.1	chr4	4	20225940	824	1	3.74947e-13	+	5	20225912, 20225940, 20225983, 20226003	796, 824, 867, 887	0.429, 1, 0.345, 1	+, +, +, +	2, 5, 3, 6	20, 28, 43	dd_Smed_v6_5784_0_1	945	carbonic anhydrase XIII (CA13)	uc003ydg.2	4e-60	Human	0
SMEST064836001.1	chr2	3	31087739	1569	1	3.74947e-13	-	6	31087739, 31087766, 31103426	1569, 1542, 678	1, 0.968, 0.312	-, -, -	6, 5, 1	27, 864	dd_Smed_v6_1004_0_1	1647	ubiquinol-cytochrome c reductase core protein II (UQCRC2)	uc002djx.3	3e-35	Human	822.107	0.0461514	0.875726
SMEST043630001.1	chr3	6	124050668	2140	0.784	3.84777e-13	+	3	124050635, 124050668, 124050688, 124050703, 124050707, 124050711	2107, 2140, 2160, 2175, 2179, 2183	0.385, 0.784, 0.774, 0.273, 0.526, 0.371	+, +, +, +, +, +	2, 3, 4, 2, 3, 3	4, 4, 15, 20, 33	dd_Smed_v6_2832_0_1	2231	acyl-CoA synthetase short-chain family member 3 (ACSS3)	uc001szl.1	0	Human	743.747	-0.2939	0.0684578
SMEST024741001.1	chr1	2	213175435	1225	0.773	3.84777e-13	-	5	213175410, 213175435	1250, 1225	0.375, 0.773	-, -	1, 5	25	dd_Smed_v6_626_0_1	1529	hydroxymethylbilane synthase (HMBS)	uc001pvf.1	2e-94	Human	964.75	-0.718854	8.96421e-09
SMEST061306001.1	chr3	13	28026815	137	1	4.06089e-13	-	6	28026107, 28026112, 28026137, 28026177, 28026556, 28026650, 28026691, 28026780, 28026795, 28026815, 28026821, 28026837, 28026852	845, 840, 815, 775, 396, 302, 261, 172, 157, 137, 131, 115, 100	0.8, 0.5, 0.5, 0.667, 0.583, 1, 0.389, 0.75, 0.75, 1, 0.235, 0.375, 0.55	-, -, -, -, -, -, -, -, -, -, -, -, -	2, 1, 1, 2, 1, 3, 1, 5, 3, 6, 1, 3, 3	5, 6, 15, 15, 16, 20, 25, 40, 41, 89, 94, 379	dd_Smed_v6_6516_0_1	927	phosphoglycerate mutase family member 5 (PGAM5)	uc021rgs.1	1e-65	Human	146.617	-0.0393622	0.952202
SMEST051015001.1	chr2	6	29123379	525	1	4.06089e-13	+	4	29123317, 29123338, 29123344, 29123366, 29123370, 29123379	463, 484, 490, 512, 516, 525	0.833, 0.55, 0.692, 0.48, 0.259, 1	+, +, +, +, +, +	1, 3, 4, 1, 2, 4	4, 6, 9, 21, 22	dd_Smed_v6_4733_0_1	663					50.8842	-0.955566	0.0481498
SMEST012408001.1	chr2	4	213344930	443	0.805	4.45671e-13	+	5	213344074, 213344930, 213344946, 213344951	118, 443, 459, 464	0.308, 0.805, 0.765, 0.788	+, +, +, +	1, 5, 5, 5	5, 16, 325							305.381	-0.624539	0.000940437
SMEST045280001.1	chr1	17	76476119	1165	1	5.31826e-13	+	6	76475304, 76475442, 76475492, 76475563, 76475993, 76476011, 76476071, 76476119, 76476176, 76476226, 76476251, 76476317, 76476402, 76476414, 76476431, 76476506, 76476529	350, 488, 538, 609, 1039, 1057, 1117, 1165, 1222, 1272, 1297, 1363, 1448, 1460, 1477, 1552, 1575	0.333, 0.75, 0.556, 0.588, 0.533, 0.455, 0.571, 1, 0.486, 0.25, 0.294, 0.35, 0.571, 0.778, 0.636, 0.267, 0.219	+, +, +, +, +, +, +, +, +, +, +, +, +, +, +, +, +	1, 4, 4, 4, 4, 1, 3, 6, 3, 2, 1, 1, 1, 3, 4, 1, 1	12, 17, 18, 23, 25, 48, 50, 50, 57, 60, 66, 71, 75, 85, 138, 430	dd_Smed_v6_4145_0_1	1700	ATPase, Ca++ transporting, plasma membrane 3 (ATP2B3)	uc004fht.1	0	Human	476.466	0.0705933	0.837999
SMEST004927001.1	chr4	7	36026455	436	0.853	5.31826e-13	+	4	36026120, 36026403, 36026455, 36026485, 36026634, 36026717, 36026730	101, 384, 436, 466, 615, 698, 711	0.545, 0.5, 0.853, 0.414, 0.3, 0.542, 0.273	+, +, +, +, +, +, +	2, 1, 4, 3, 2, 3, 2	13, 30, 52, 83, 149, 283	dd_Smed_v6_1659_0_1	992					255.329	-0.869524	3.20765e-05
SMEST005994001.1	chr2	5	195122489	1196	1	5.31826e-13	-	6	195122481, 195122489, 195122530, 195122540, 195122555	1204, 1196, 1155, 1145, 1130	0.579, 1, 0.737, 0.407, 0.867	-, -, -, -, -	4, 6, 6, 1, 5	8, 10, 15, 41	dd_Smed_v6_6946_0_1	1301	slc39a-7 (slc39a-7)	KT163722.1	0	Smed	0
SMEST020860001.1	chr2	3	222636470	423	0.226	6.10156e-13	+	3	222636213, 222636470, 222636494	216, 423, 447	0.108, 0.226, 0.202	+, +, +	1, 3, 3	24, 207	dd_Smed_v6_14_0_1	520					2117.57	-0.924623	3.7294e-10
SMEST008202001.1	chr2	18	150959654	2388	1	7.75251e-13	+	5	150958502, 150958588, 150959331, 150959372, 150959391, 150959424, 150959442, 150959520, 150959611, 150959654, 150959692, 150959775, 150959799, 150959806, 150959925, 150959945, 150959956, 150959978	1236, 1322, 2065, 2106, 2125, 2158, 2176, 2254, 2345, 2388, 2426, 2509, 2533, 2540, 2659, 2679, 2690, 2712	0.364, 0.25, 0.375, 1, 0.5, 0.875, 1, 0.562, 0.467, 1, 0.571, 0.364, 0.545, 0.364, 0.571, 0.281, 0.316, 0.886	+, +, +, +, +, +, +, +, +, +, +, +, +, +, +, +, +, +	1, 1, 1, 6, 3, 5, 5, 4, 1, 5, 2, 1, 3, 1, 5, 1, 3, 6	7, 11, 18, 19, 20, 22, 24, 33, 38, 41, 43, 78, 83, 86, 91, 119, 743	dd_Smed_v6_2612_0_1	2789	RNA binding motif, single stranded interacting protein 1 (RBMS1)	uc002ubo.3	2e-22	Human	1.23833	-1.54922
SMEST017192001.1	chr4	15	1067645	1525	1	7.75251e-13	-	4	1067511, 1067534, 1067538, 1067548, 1067551, 1067552, 1067620, 1067645, 1067728, 1067805, 1068041, 1068064, 1068124, 1076166, 1076290	1659, 1636, 1632, 1622, 1619, 1618, 1550, 1525, 1442, 1365, 1129, 1106, 1046, 741, 617	0.667, 0.577, 0.429, 0.368, 0.364, 0.302, 0.857, 1, 0.333, 0.321, 0.241, 0.444, 0.744, 0.219, 0.176	-, -, -, -, -, -, -, -, -, -, -, -, -, -, -	3, 4, 3, 2, 3, 3, 3, 4, 3, 1, 3, 4, 5, 2, 1	1, 3, 4, 10, 23, 23, 25, 60, 68, 77, 83, 124, 236, 305	dd_Smed_v6_1829_0_1	1739	major facilitator superfamily domain containing 1 (MFSD1)	uc003fcl.2	1e-144	Human	744.319	-0.0959973	0.731455
SMEST013933001.1	chr1	13	119679027	2799	1	7.75251e-13	+	6	119641895, 119641926, 119679012, 119679027, 119679038, 119679053, 119679080, 119679155, 119679166, 119679173, 119679178, 119679460, 119679474	1222, 1253, 2784, 2799, 2810, 2825, 2852, 2927, 2938, 2945, 2950, 3232, 3246	0.5, 0.917, 0.619, 1, 0.944, 0.24, 1, 0.417, 0.412, 0.917, 0.538, 0.636, 0.933	+, +, +, +, +, +, +, +, +, +, +, +, +	1, 2, 3, 6, 6, 1, 6, 1, 1, 4, 2, 2, 2	5, 7, 11, 11, 14, 15, 15, 27, 31, 75, 282, 1531	dd_Smed_v6_5121_0_1	3868	ATPase, class VI, type 11B (ATP11B)	uc003flb.3	0	Human	298.132	0.0135674	0.979782
SMEST001621001.1	chr3	10	61653510	1235	1	7.75251e-13	-	5	61653393, 61653456, 61653471, 61653477, 61653490, 61653510, 61653528, 61653555, 61653562, 61653600	1352, 1289, 1274, 1268, 1255, 1235, 1217, 1190, 1183, 1145	0.96, 0.303, 0.212, 0.5, 0.455, 1, 0.6, 0.375, 0.286, 0.595	-, -, -, -, -, -, -, -, -, -	6, 1, 1, 3, 1, 5, 3, 1, 3, 4	6, 7, 13, 15, 18, 20, 27, 38, 63	dd_Smed_v6_3909_0_1	1449	rhomboid, veinlet-like 2 (Drosophila) (RHBDL2)	uc001ccu.1	6e-49	Human	182.794	-0.575306	0.0387057
SMEST074242001.1	chr2	9	132166950	538	1	7.75251e-13	+	5	132166703, 132166923, 132166932, 132166950, 132166962, 132167044, 132167054, 132167070, 132167083	291, 511, 520, 538, 550, 632, 642, 658, 671	0.5, 0.6, 0.565, 1, 0.381, 1, 0.615, 1, 1	+, +, +, +, +, +, +, +, +	1, 4, 3, 5, 1, 6, 3, 4, 3	9, 10, 12, 13, 16, 18, 82, 220	dd_Smed_v6_6931_0_1	852	acid phosphatase 2, lysosomal (ACP2)	uc001nei.3	9e-55	Human	72.5281	0.330873	0.590101
SMEST027217001.1	chr3	9	91034381	3365	1	7.75251e-13	-	6	91034381, 91034394, 91034416, 91034424, 91053150, 91053164, 91053193, 91053197, 91053202	3365, 3352, 3330, 3322, 637, 623, 594, 590, 585	1, 0.292, 0.654, 0.444, 0.571, 0.944, 0.364, 0.667, 1	-, -, -, -, -, -, -, -, -	6, 1, 4, 2, 1, 2, 2, 3, 3	4, 5, 8, 13, 14, 22, 29, 2685	dd_Smed_v6_2414_0_1	3444	acyl-CoA synthetase bubblegum family member 2 (ACSBG2)	uc002mei.1	2e-158	Human	553.48	-0.816126	1.989e-06
SMEST044448001.1	chr1	8	263612461	847	1	7.75251e-13	-	6	263612408, 263612414, 263612431, 263612441, 263612456, 263612461, 263612477, 263612483	900, 894, 877, 867, 852, 847, 831, 825	0.583, 0.727, 0.273, 0.895, 0.318, 1, 0.24, 0.423	-, -, -, -, -, -, -, -	3, 3, 1, 6, 1, 6, 1, 3	5, 6, 6, 10, 15, 16, 17	dd_Smed_v6_4457_0_1	1012	CNKSR family member 3 (CNKSR3)	uc003qpy.3	1e-24	Human	2.58162	0.0568835
SMEST029986001.1	chr1	7	331803732	2917	1	7.75251e-13	+	5	331787510, 331787512, 331803665, 331803687, 331803732, 331803736, 331803806	1021, 1023, 2850, 2872, 2917, 2921, 2991	0.421, 0.316, 0.706, 0.95, 1, 0.962, 0.833	+, +, +, +, +, +, +	1, 1, 1, 3, 5, 4, 4	2, 4, 22, 45, 70, 1827	dd_Smed_v6_2353_0_1	3243					595.16	0.652988	0.246217
SMEST013742002.1	chr4	7	14118264	4214	1	7.75251e-13	-	6	14118264, 14118277, 14118286, 14118344, 14118363, 14118392, 14118415	4214, 4201, 4192, 4134, 4115, 4086, 4063	1, 0.308, 0.237, 0.824, 1, 1, 0.933	-, -, -, -, -, -, -	6, 1, 1, 6, 5, 4, 3	9, 13, 19, 23, 29, 58	dd_Smed_v6_16924_0_1	4314					0
SMEST018758001.1	chr1	6	42731741	1109	1	7.75251e-13	+	4	42712025, 42731701, 42731730, 42731741, 42731781, 42731795	152, 1069, 1098, 1109, 1149, 1163	0.4, 0.455, 0.421, 1, 0.909, 0.545	+, +, +, +, +, +	1, 1, 2, 4, 1, 1	11, 14, 29, 40, 917	dd_Smed_v6_4834_0_1	1199	short chain dehydrogenase/reductase family 16C, member 5 (SDR16C5)	uc003xsy.1	5e-67	Human	0
SMEST076502001.1	chr1	6	328943962	1308	1	7.75251e-13	+	4	328943716, 328943920, 328943948, 328943962, 328943970, 328943979	1062, 1266, 1294, 1308, 1316, 1325	0.333, 0.455, 1, 1, 0.24, 0.938	+, +, +, +, +, +	1, 1, 3, 4, 1, 2	8, 9, 14, 28, 204	dd_Smed_v6_4674_0_1	1376	neutral cholesterol ester hydrolase 1 (NCEH1)	uc003fig.3	5e-40	Human	108.065	-1.17301	8.26708e-05
SMEST062741001.1	chr4	6	11049952	1878	1	7.75251e-13	+	6	11049897, 11049952, 11049960, 11049979, 11050058, 11050104	1823, 1878, 1886, 1905, 1984, 2030	0.364, 1, 1, 0.526, 0.375, 1	+, +, +, +, +, +	1, 6, 4, 3, 1, 4	8, 19, 46, 55, 79	dd_Smed_v6_6227_0_1	2216	FERM domain containing 5 (FRMD5)	uc001ztl.3	4e-67	Human	137.861	0.256633	0.567521
SMEST048100001.1	chr3	5	53024685	2454	1	7.75251e-13	+	5	53024613, 53024685, 53024704, 53024719, 53024749	2382, 2454, 2473, 2488, 2518	0.429, 1, 0.833, 0.895, 0.923	+, +, +, +, +	1, 5, 4, 4, 3	15, 19, 30, 72	dd_Smed_v6_5884_0_1	2627					128.034	-0.231923	0.603957
SMEST023721001.1	chr2	4	144952882	799	1	7.75251e-13	-	6	144952853, 144952873, 144952882, 144952979	828, 808, 799, 702	1, 0.926, 1, 0.364	-, -, -, -	5, 6, 6, 1	9, 20, 97	dd_Smed_v6_3507_0_1	1068		uc021yiq.1	3e-28	Human	0
SMEST013752001.1	chr4	4	14227119	1583	1	7.75251e-13	-	4	14227091, 14227109, 14227119, 14227127	1611, 1593, 1583, 1575	0.4, 0.435, 1, 0.952	-, -, -, -	1, 2, 4, 3	8, 10, 18	dd_Smed_v6_4319_0_1	1658	cytochrome P450, family 3, subfamily A, polypeptide 5 (CYP3A5)5	uc011kiy.2	1e-95	Human	322.671	-0.148283	0.625588
SMEST001913004.1	chr1	3	111419333	1470	1	7.75251e-13	-	6	111419333, 111419374, 111419409	1470, 1429, 1394	1, 0.667, 1	-, -, -	6, 6, 5	35, 41	dd_Smed_v6_3098_0_1	1561	PBX	KC353351.1	0	Smed	0
SMEST073991001.1	chr2	3	130005997	614	1	7.75251e-13	+	6	130005982, 130005997, 130006029	599, 614, 646	1, 1, 0.65	+, +, +	6, 6, 3	15, 32	dd_Smed_v6_1732_0_1	720					140.933	0.167593	0.7634
SMEST078434001.1	chr4	3	18580386	2007	1	7.75251e-13	-	5	18580370, 18580386, 18588123	2023, 2007, 1011	0.812, 1, 0.462	-, -, -	5, 5, 1	16, 996	dd_Smed_v6_2935_0_1	2376	EF-hand domain (C-terminal) containing 1 (EFHC1)A	uc003pap.4	0	Human	511.228	-0.124839	0.686399
SMEST016952001.1	chr4	17	3140848	1332	1	8.32132e-13	-	5	3140848, 3140861, 3140937, 3141048, 3149805, 3149855, 3149861, 3149895, 3149966, 3150032, 3150169, 3150188, 3150212, 3150227, 3150266, 3150311, 3150347	1332, 1319, 1243, 1132, 689, 639, 633, 599, 528, 462, 325, 306, 282, 267, 228, 183, 147	1, 0.5, 0.417, 0.417, 0.65, 1, 0.462, 0.909, 0.462, 0.632, 0.4, 0.296, 0.233, 0.3, 0.938, 0.765, 0.5	-, -, -, -, -, -, -, -, -, -, -, -, -, -, -, -, -	5, 2, 1, 1, 3, 6, 1, 3, 2, 3, 2, 1, 1, 1, 3, 4, 2	6, 13, 15, 19, 24, 34, 36, 39, 45, 50, 66, 71, 76, 111, 137, 443	dd_Smed_v6_2967_0_1	1383	transmembrane protein 115 (TMEM115)	uc003dan.1	2e-52	Human	0
SMEST040102001.1	chr2	7	58969117	1016	1	8.32132e-13	+	6	58969113, 58969117, 58969135, 58969174, 58969184, 58969205, 58969214	1012, 1016, 1034, 1073, 1083, 1104, 1113	0.714, 1, 0.667, 0.85, 0.333, 1, 0.947	+, +, +, +, +, +, +	3, 6, 5, 6, 1, 6, 4	4, 9, 10, 18, 21, 39	dd_Smed_v6_5390_0_1	1280					143.756	0.312202	0.440802
SMEST062744001.1	chr4	7	10994166	980	0.9	8.32132e-13	-	3	10994145, 10994166, 10994261, 10994392, 10994417, 10994421, 10995665	1001, 980, 885, 754, 729, 725, 381	0.258, 0.9, 0.4, 0.625, 0.273, 0.375, 0.583	-, -, -, -, -, -, -	1, 3, 2, 2, 1, 1, 1	4, 21, 25, 95, 131, 344	dd_Smed_v6_4214_0_1	1198	MPV17 mitochondrial membrane protein-like 2 (MPV17L2)	uc002nid.3	2e-17	Human	166.248	-0.550338	0.0435033
SMEST047594001.1	chr1	6	27229725	871	0.875	8.32132e-13	-	6	27229704, 27229711, 27229725, 27229732, 27229735, 27229745	892, 885, 871, 864, 861, 851	0.75, 0.56, 0.875, 0.5, 0.258, 0.455	-, -, -, -, -, -	3, 4, 6, 3, 1, 2	3, 7, 7, 10, 14	dd_Smed_v6_5386_0_1	997	protein-L-isoaspartate (D-aspartate) O-methyltransferase (PCMT1)	uc003qnb.3	3e-50	Human	171.39	0.196566	0.635154
SMEST030177001.1	chr1	10	271089353	4137	1	1.0323e-12	-	5	271089353, 271089379, 271089382, 271089386, 271089396, 271089410, 271089460, 271089733, 271089741, 271089912	4137, 4111, 4108, 4104, 4094, 4080, 4030, 3757, 3749, 3578	1, 0.958, 0.545, 0.273, 0.7, 0.562, 0.583, 0.818, 1, 0.533	-, -, -, -, -, -, -, -, -, -	5, 5, 3, 1, 4, 4, 1, 3, 4, 1	3, 4, 8, 10, 14, 26, 50, 171, 273	dd_Smed_v6_6384_0_1	4362		uc002upc.3	0	Human	284.458	0.726495	0.418587
SMEST015070001.1	chr3	5	105355217	1052	0.882	1.0323e-12	-	6	105355166, 105355217, 105355240, 105355247, 105355308	1103, 1052, 1029, 1022, 961	0.417, 0.882, 0.643, 0.667, 0.333	-, -, -, -, -	1, 6, 4, 3, 1	7, 23, 51, 61	dd_Smed_v6_3283_0_1	1186	neurocalcin delta (NCALD)7	uc003ykl.3	1e-57	Human	0
SMEST061917001.1	chr3	2	80093975	458	0.686	1.09941e-12	+	6	80093975, 80093992	458, 475	0.686, 0.544	+, +	6, 6	17	dd_Smed_v6_588_0_1	527					1062.12	-0.273121	0.101771
SMEST050348001.1	chr1	12	198775394	1276	0.9	1.17851e-12	-	6	198775330, 198775394, 198775419, 198775484, 198775501, 198775516, 198775527, 198775531, 198775532, 198775648, 198775655, 198784618	1340, 1276, 1251, 1186, 1169, 1154, 1143, 1139, 1138, 1022, 1015, 567	0.35, 0.9, 0.84, 0.414, 0.276, 0.429, 0.75, 0.75, 0.364, 0.353, 0.52, 0.286	-, -, -, -, -, -, -, -, -, -, -, -	1, 6, 4, 5, 1, 2, 1, 1, 1, 3, 3, 1	1, 4, 7, 11, 15, 17, 25, 64, 65, 116, 448	dd_Smed_v6_4050_0_1	1388	sphingosine-1-phosphate phosphatase 1 (SGPP1)	uc001xgj.3	5e-39	Human	289.497	0.225157	0.406115
SMEST004734001.1	chr1	9	23555455	817	1	1.17851e-12	-	6	23555384, 23555390, 23555402, 23555424, 23555427, 23555447, 23555449, 23555455, 23555500	888, 882, 870, 848, 845, 825, 823, 817, 772	1, 1, 0.619, 0.346, 0.364, 0.206, 0.882, 1, 0.895	-, -, -, -, -, -, -, -, -	2, 2, 1, 1, 1, 1, 5, 6, 3	2, 3, 6, 6, 12, 20, 22, 45	dd_Smed_v6_5886_0_1	995	cytochrome b5 domain containing 2 (CYB5D2)	uc002fxm.4	7e-25	Human	63.2259	-0.265229	0.732885
SMEST051013001.1	chr2	5	29109738	615	0.952	1.17851e-12	+	4	29109676, 29109697, 29109703, 29109725, 29109738	553, 574, 580, 602, 615	0.489, 0.872, 0.789, 0.444, 0.952	+, +, +, +, +	3, 6, 6, 4, 4	6, 13, 21, 22	dd_Smed_v6_551_0_1	666					302.38	-0.846383	3.26232e-05
SMEST072454001.1	chr3	12	113394616	1537	1	1.36514e-12	+	4	113394616, 113394637, 113394662, 113394718, 113394798, 113394822, 113394826, 113394863, 113394875, 113394881, 113394889, 113394910	1537, 1558, 1583, 1639, 1719, 1743, 1747, 1784, 1796, 1802, 1810, 1831	1, 0.667, 0.6, 0.857, 0.195, 0.616, 0.32, 0.385, 0.137, 0.459, 0.537, 0.449	+, +, +, +, +, +, +, +, +, +, +, +	4, 4, 5, 3, 2, 6, 5, 4, 1, 6, 4, 3	4, 6, 8, 12, 21, 21, 24, 25, 37, 56, 80	dd_Smed_v6_1949_0_1	1892					0
SMEST005123001.1	chr1	8	185730187	1192	1	1.36514e-12	+	6	185730110, 185730114, 185730127, 185730145, 185730161, 185730182, 185730187, 185730204	1115, 1119, 1132, 1150, 1166, 1187, 1192, 1209	0.364, 0.5, 0.375, 0.895, 0.955, 0.393, 1, 1	+, +, +, +, +, +, +, +	1, 1, 1, 4, 4, 1, 6, 4	4, 5, 13, 16, 17, 18, 21	dd_Smed_v6_3420_0_1	1320	ADP-ribosylation factor interacting protein 2 (ARFIP2)	uc010ral.2	6e-19	Human	278.194	-0.0437101	0.918859
SMEST077201001.1	chr2	6	78056909	756	0.962	1.36514e-12	-	6	78056909, 78056926, 78056975, 78056981, 78056985, 78057149	756, 739, 690, 684, 680, 516	0.962, 0.5, 0.364, 0.938, 0.538, 0.789	-, -, -, -, -, -	6, 5, 1, 4, 2, 5	4, 6, 17, 49, 164	dd_Smed_v6_3156_0_1	835	6-pyruvoyltetrahydropterin synthase (PTS)	uc001pnj.4	1e-44	Human	123.323	-0.172841	0.781268
SMEST009085001.1	chr2	6	205525196	1334	1	1.36514e-12	+	6	205525167, 205525196, 205525205, 205525211, 205525220, 205525233	1305, 1334, 1343, 1349, 1358, 1371	0.947, 1, 0.429, 0.9, 0.692, 0.364	+, +, +, +, +, +	5, 6, 3, 4, 3, 1	6, 9, 9, 13, 29	dd_Smed_v6_4182_0_1	1664	spastic paraplegia 21 (autosomal recessive, Mast syndrome) (SPG21)	uc002aoe.3	1e-98	Human	93.9345	-0.098084	0.888195
SMEST066343001.1	chr3	6	24849848	2881	1	1.36514e-12	+	5	24816677, 24816682, 24821813, 24849838, 24849848, 24849868	505, 510, 1073, 2871, 2881, 2901	0.308, 0.333, 0.308, 0.9, 1, 0.714	+, +, +, +, +, +	1, 1, 1, 3, 5, 2	5, 10, 20, 563, 1798	dd_Smed_v6_1858_0_1	2943	methylenetetrahydrofolate dehydrogenase (NADP+ dependent) 1, methenyltetrahydrofolate cyclohydrolase, formyltetrahydrofolate synthetase (MTHFD1)	uc001xhb.3	0	Human	0
SMEST029405001.1	chr2	5	16007021	3261	1	1.36514e-12	+	6	15970711, 16006999, 16007021, 16007046, 16007082	1494, 3239, 3261, 3286, 3322	0.583, 0.421, 1, 0.609, 0.852	+, +, +, +, +	2, 1, 6, 6, 6	22, 25, 36, 1745	dd_Smed_v6_3408_0_1	3386	adenosylhomocysteinase-like 2 (AHCYL2)	uc011kox.2	3e-169	Human	376.427	-0.265681	0.239053
SMEST011535001.1	chr2	5	160087821	1373	1	1.36514e-12	-	5	160087681, 160087711, 160087728, 160087821, 160087858	1513, 1483, 1466, 1373, 1336	0.765, 0.3, 0.741, 1, 0.765	-, -, -, -, -	3, 1, 5, 5, 5	17, 30, 37, 93	dd_Smed_v6_2696_0_1	1668	adiponectin receptor 2 (ADIPOR2)	uc001qjn.3	7e-104	Human	340.769	-0.0876658	0.823339
SMEST061887001.1	chr3	5	79724657	5731	1	1.36514e-12	-	5	79724593, 79724615, 79724657, 79725425, 79729783	5795, 5773, 5731, 5215, 2651	0.316, 0.7, 1, 0.308, 0.583	-, -, -, -, -	1, 4, 5, 1, 1	22, 42, 516, 2564	dd_Smed_v6_2942_0_1	5985	leucine-rich repeats and WD repeat domain containing 1 (LRWD1)	uc003uzn.3	8e-54	Human	0
SMEST035957001.1	chr4	5	8235384	745	1	1.36514e-12	-	6	8235375, 8235384, 8235800, 8235965, 8235994	754, 745, 329, 164, 135	0.296, 1, 0.583, 0.333, 0.125	-, -, -, -, -	1, 6, 2, 2, 1	9, 29, 165, 416	dd_Smed_v6_2193_0_1	887					434.039	1.01353	4.23433e-11
SMEST025860001.1	chr3	2	86061601	467	0.962	1.36514e-12	+	1	86061601, 86061603	467, 469	0.962, 0.923	+, +	1, 1	2	dd_Smed_v6_9521_0_1	3122	fermitin family member 1 (FERMT1)	uc002wmr.3	9e-56	Human	57.2096	0.14796	0.86762
SMEST030472001.1	chr1	4	269201565	1364	0.9	1.37385e-12	-	6	269201456, 269201462, 269201565, 269201595	1473, 1467, 1364, 1334	0.714, 0.688, 0.9, 0.643	-, -, -, -	4, 5, 6, 2	6, 30, 103	dd_Smed_v6_2189_0_1	1514					426.476	0.106633	0.780281
SMEST034791001.1	chr3	10	120742783	2034	0.929	1.43698e-12	-	6	120742783, 120742851, 120742928, 120742934, 120742951, 120743161, 120743820, 120744033, 120744214, 120744634	2034, 1966, 1889, 1883, 1866, 1656, 997, 784, 603, 183	0.929, 0.5, 0.923, 0.769, 0.444, 0.714, 0.385, 0.286, 0.368, 0.368	-, -, -, -, -, -, -, -, -, -	6, 4, 1, 3, 1, 2, 1, 1, 1, 1	6, 17, 68, 77, 181, 210, 213, 420, 659	dd_Smed_v6_4966_0_1	2127	fatty acid amide hydrolase (FAAH)	uc001cpu.2	2e-61	Human	383.513	-0.0767087	0.837522
SMEST072545001.1	chr3	6	115904316	933	1	1.43698e-12	-	6	115904239, 115904274, 115904288, 115904309, 115904316, 115904325	1010, 975, 961, 940, 933, 924	0.957, 0.222, 0.882, 0.625, 1, 0.889	-, -, -, -, -, -	4, 1, 4, 6, 6, 4	7, 9, 14, 21, 35	dd_Smed_v6_1309_0_1	1161	WW domain binding protein 2 (WBP2)	uc002jps.3	4e-33	Human	318.328	0.190136	0.565556
SMEST079303001.1	chr1	5	203015577	2607	1	1.43698e-12	-	6	203015577, 203015878, 203015916, 203015940, 203016031	2607, 2306, 2268, 2244, 2153	1, 0.769, 0.846, 0.645, 0.739	-, -, -, -, -	6, 3, 5, 6, 5	24, 38, 91, 301	dd_Smed_v6_2757_0_1	2798	UDP-glucose ceramide glucosyltransferase (UGCG)	uc004bft.3	2e-106	Human	415.138	-0.166621	0.562567
SMEST020955001.1	chr2	5	223407975	635	0.96	1.43698e-12	-	3	223407975, 223408027, 223408034, 223408059, 223408081	635, 583, 576, 551, 529	0.96, 0.45, 0.509, 0.318, 0.372	-, -, -, -, -	3, 3, 3, 3, 3	7, 22, 25, 52	dd_Smed_v6_1068_0_1	674					365.904	-1.85951	1.52011e-18
SMEST066313001.1	chr3	3	25034733	749	1	1.43698e-12	+	6	25034732, 25034733, 25034799	748, 749, 815	0.368, 1, 0.688	+, +, +	1, 6, 5	1, 66	dd_Smed_v6_2987_0_1	1086	leucine rich repeat containing 59 (LRRC59)	uc002iqt.3	3e-32	Human	196.722	-0.3305	0.290825
SMEST049306001.1	chr1	4	110541716	375	0.56	1.52836e-12	+	6	110541662, 110541716, 110541720, 110541746	321, 375, 379, 405	0.433, 0.56, 0.162, 0.328	+, +, +, +	5, 6, 2, 4	4, 26, 54	dd_Smed_v6_406_0_1	489	1.C3.2	KF730675.1	0	Smed	444.141	0.225068	0.352814
SMEST065446001.1	chr1	7	85487444	1580	1	1.76012e-12	+	5	85482414, 85487197, 85487444, 85487466, 85487477, 85487502, 85487513	1013, 1333, 1580, 1602, 1613, 1638, 1649	0.259, 0.364, 1, 0.6, 0.688, 0.333, 0.375	+, +, +, +, +, +, +	1, 1, 5, 4, 4, 2, 2	11, 11, 22, 25, 247, 320	dd_Smed_v6_2772_0_1	2083	tetratricopeptide repeat domain 5 (TTC5)	uc001vwt.3	2e-84	Human	372.769	0.0570348	0.894989
SMEST059509001.1	chr1	6	61601485	1271	1	1.76012e-12	+	6	61563092, 61601381, 61601426, 61601441, 61601470, 61601485	514, 1167, 1212, 1227, 1256, 1271	0.5, 1, 1, 0.269, 0.714, 1	+, +, +, +, +, +	2, 4, 3, 1, 5, 6	15, 15, 29, 45, 653	dd_Smed_v6_6710_0_1	1370					10.9476	0.152003	0.940225
SMEST059509002.1	chr1	5	61601485	929	1	1.76012e-12	+	6	61601381, 61601426, 61601441, 61601470, 61601485	825, 870, 885, 914, 929	1, 1, 0.269, 0.714, 1	+, +, +, +, +	4, 3, 1, 5, 6	15, 15, 29, 45	dd_Smed_v6_6710_0_1	1028					0
SMEST038718001.1	chr3	5	67763709	955	1	1.76012e-12	-	5	67763699, 67763709, 67763715, 67766591, 67766722	965, 955, 949, 554, 423	1, 1, 1, 0.455, 0.364	-, -, -, -, -	6, 5, 5, 1, 1	6, 10, 131, 395	dd_Smed_v6_2658_0_1	1065	outer dense fiber of sperm tails 3 (ODF3)	uc001lob.3	1e-53	Human	350.293	0.542289	0.0414616
SMEST046742001.1	chr1	3	226532642	627	0.941	1.76012e-12	-	6	226532642, 226532649, 226532677	627, 620, 592	0.941, 0.854, 0.286	-, -, -	6, 5, 1	7, 28	dd_Smed_v6_1040_0_1	750					305.346	-0.497535	0.0108064
SMEST041819001.1	chr2	7	234395182	563	0.885	2.24033e-12	+	6	234394680, 234394699, 234394720, 234395182, 234395225, 234395229, 234395234	148, 167, 188, 563, 606, 610, 615	0.22, 0.366, 0.611, 0.885, 0.308, 0.516, 0.767	+, +, +, +, +, +, +	3, 6, 6, 6, 1, 4, 4	4, 5, 19, 21, 43, 375	dd_Smed_v6_1867_0_1	681	iron-sulfur cluster scaffold homolog (E. coli) (ISCU)	uc010sxc.2	5e-71	Human	357.644	-0.157419	0.615513
SMEST010589001.1	chr3	6	131322810	1500	0.793	2.55483e-12	-	4	131322797, 131322803, 131322806, 131322810, 131322822, 131323929	1513, 1507, 1504, 1500, 1488, 690	0.209, 0.433, 0.267, 0.793, 0.294, 0.259	-, -, -, -, -, -	1, 4, 3, 4, 2, 1	3, 4, 6, 12, 798	dd_Smed_v6_948_0_1	1583	dolichyl-diphosphooligosaccharide--protein glycosyltransferase subunit (non-catalytic) (DDOST)	uc001bdo.1	8e-180	Human	1299.58	0.127614	0.584077
SMEST012051001.1	chr2	6	216061544	2894	0.92	2.80282e-12	+	6	216058730, 216061494, 216061505, 216061544, 216061548, 216061555	1850, 2844, 2855, 2894, 2898, 2905	0.333, 0.304, 0.641, 0.92, 0.25, 0.645	+, +, +, +, +, +	1, 1, 3, 6, 2, 3	4, 7, 11, 39, 994	dd_Smed_v6_1054_0_1	3017	low density lipoprotein receptor-related 3	KY024335.1	0	Smed	1863.2	-0.573562	2.00604e-05
SMEST079158001.1	chr1	1	204414370	634	0.871	2.80282e-12	+	4	204414370	634	0.871	+	4		dd_Smed_v6_3672_0_1	689		uc003bdn.3	4e-37	Human	154.354	-0.690707	0.00786038
SMEST007358001.1	chr2	15	142093250	1250	1	2.91495e-12	+	5	142092351, 142092377, 142092427, 142092477, 142092598, 142092629, 142092662, 142092798, 142092870, 142093250, 142093285, 142093339, 142093510, 142093525, 142093528	351, 377, 427, 477, 598, 629, 662, 798, 870, 1250, 1285, 1339, 1510, 1525, 1528	0.333, 0.571, 1, 0.438, 1, 0.636, 0.5, 1, 0.571, 1, 0.333, 0.714, 0.364, 0.818, 1	+, +, +, +, +, +, +, +, +, +, +, +, +, +, +	1, 1, 3, 1, 4, 3, 1, 2, 1, 5, 1, 3, 1, 2, 3	3, 15, 26, 31, 33, 35, 50, 50, 54, 72, 121, 136, 171, 380	dd_Smed_v6_7218_0_1	1737					163.23	-0.131586	0.802154
SMEST065870002.1	chr1	11	7151589	3045	1	2.91495e-12	-	6	7151548, 7151564, 7151578, 7151589, 7155100, 7155106, 7165008, 7165035, 7165093, 7165220, 7165231	3086, 3070, 3056, 3045, 1937, 1931, 650, 623, 565, 438, 427	0.933, 0.5, 0.348, 1, 0.28, 0.545, 0.583, 0.545, 0.636, 0.364, 0.933	-, -, -, -, -, -, -, -, -, -, -	6, 1, 2, 6, 2, 4, 1, 1, 4, 1, 2	6, 11, 11, 14, 16, 27, 58, 127, 1108, 1281	dd_Smed_v6_2186_0_1	3117	exocyst complex component 6B (EXOC6B)	uc010fep.3	1e-128	Human	610.008	0.0836735	0.776268
SMEST056318001.1	chr1	9	242299901	10129	1	2.91495e-12	-	5	242299760, 242299774, 242299789, 242299882, 242299901, 242300156, 242300529, 242303328, 242303385	10270, 10256, 10241, 10148, 10129, 9874, 9501, 7893, 7836	1, 0.591, 1, 1, 1, 1, 0.292, 0.389, 0.462	-, -, -, -, -, -, -, -, -	6, 3, 4, 4, 5, 2, 1, 1, 1	14, 15, 19, 57, 93, 255, 373, 1608	dd_Smed_v6_2292_0_1	8023					433.154	-0.0458497	0.977162
SMEST051636001.1	chr2	8	22280186	2722	1	2.91495e-12	+	6	22280173, 22280186, 22280194, 22280215, 22280273, 22280282, 22280344, 22280486	2709, 2722, 2730, 2751, 2809, 2818, 2880, 3022	0.875, 1, 0.613, 0.7, 0.338, 0.797, 0.327, 0.742	+, +, +, +, +, +, +, +	4, 6, 5, 6, 4, 6, 2, 6	8, 9, 13, 21, 58, 62, 142	dd_Smed_v6_2345_0_1	3196	adducin 1 (alpha) (ADD1)	uc003gfp.3	3e-90	Human	0
SMEST064362002.1	chr2	8	35010800	1377	1	2.91495e-12	-	6	35010668, 35010674, 35010760, 35010789, 35010791, 35010800, 35010806, 35049031	1509, 1503, 1417, 1388, 1386, 1377, 1371, 264	0.636, 0.364, 0.318, 0.611, 0.348, 1, 0.316, 0.636	-, -, -, -, -, -, -, -	1, 1, 1, 6, 2, 6, 1, 1	2, 6, 6, 9, 29, 86, 1107	dd_Smed_v6_3795_0_1	1664					23.1433	-0.348427	0.773336
SMEST010381001.1	chr3	8	130230601	2797	1	2.91495e-12	-	5	130230574, 130230579, 130230586, 130230601, 130230613, 130230792, 130237946, 130238035	2824, 2819, 2812, 2797, 2785, 2606, 326, 285	0.261, 0.556, 0.462, 1, 0.818, 0.333, 0.3, 0.364	-, -, -, -, -, -, -, -	1, 5, 3, 5, 4, 1, 1, 1	5, 7, 12, 15, 41, 179, 2280	dd_Smed_v6_789_0_1	2872	coatomer protein complex, subunit beta 2 (beta prime) (COPB2)	uc003etf.4	0	Human	1272.28	0.523107	0.00296328
SMEST064362001.1	chr2	7	35010800	1417	1	2.91495e-12	-	6	35010668, 35010674, 35010760, 35010789, 35010791, 35010800, 35010806	1549, 1543, 1457, 1428, 1426, 1417, 1411	0.636, 0.364, 0.318, 0.611, 0.348, 1, 0.316	-, -, -, -, -, -, -	1, 1, 1, 6, 2, 6, 1	2, 6, 6, 9, 29, 86	dd_Smed_v6_3795_0_1	1704					4.80275	0.551581	0.836034
SMEST063142001.1	chr2	6	86237358	745	1	2.91495e-12	+	4	86237358, 86237397, 86237417, 86237494, 86237502, 86237519	745, 784, 804, 881, 889, 906	1, 0.259, 0.35, 0.611, 0.471, 0.364	+, +, +, +, +, +	4, 1, 1, 3, 2, 1	8, 17, 20, 39, 77	dd_Smed_v6_4465_0_1	1146	RAB6A, member RAS oncogene family (RAB6A)	uc001ouf.3	4e-111	Human	121.228	-0.28942	0.520668
SMEST029469001.1	chr2	6	106795617	1378	1	2.91495e-12	+	6	106795517, 106795527, 106795546, 106795617, 106795640, 106795646	1278, 1288, 1307, 1378, 1401, 1407	0.867, 0.433, 0.385, 1, 0.8, 1	+, +, +, +, +, +	4, 1, 1, 6, 3, 6	6, 10, 19, 23, 71	dd_Smed_v6_1765_0_1	1454	p21 protein (Cdc42/Rac)-activated kinase 1 (PAK1)	uc001oyh.4	8e-120	Human	637.351	0.264942	0.121788
SMEST020527001.1	chr4	6	17720478	348	1	2.91495e-12	-	5	17719897, 17719960, 17720127, 17720446, 17720478, 17720507	929, 866, 699, 380, 348, 319	0.833, 1, 0.32, 1, 1, 0.562	-, -, -, -, -, -	2, 4, 1, 5, 5, 3	29, 32, 63, 167, 319	dd_Smed_v6_4825_0_1	967	DnaJ (Hsp40) homolog, subfamily B, member 2 (DNAJB2)	uc002vkw.1	3e-34	Human	163.484	0.481277	0.0744792
SMEST038478001.1	chr1	5	219427977	357	1	2.91495e-12	-	6	219427814, 219427844, 219427970, 219427977, 219427992	520, 490, 364, 357, 342	1, 1, 1, 1, 1	-, -, -, -, -	5, 6, 6, 6, 6	7, 15, 30, 126	dd_Smed_v6_1931_0_1	574					85.7913	0.196616	0.740356
SMEST044448002.1	chr1	5	263612461	795	1	2.91495e-12	-	6	263612441, 263612456, 263612461, 263612477, 263612483	815, 800, 795, 779, 773	0.923, 0.353, 1, 0.25, 0.44	-, -, -, -, -	6, 2, 6, 1, 3	5, 6, 15, 16	dd_Smed_v6_4457_0_1	853	CNKSR family member 3 (CNKSR3)	uc003qpy.3	1e-24	Human	0
SMEST041850001.1	chr2	5	234088271	3634	1	2.91495e-12	-	6	234088231, 234088246, 234088271, 234088364, 234088545	3674, 3659, 3634, 3541, 3360	0.938, 0.944, 1, 0.5, 0.571	-, -, -, -, -	5, 6, 6, 1, 2	15, 25, 93, 181	dd_Smed_v6_1978_0_1	3805	adaptor-related protein complex 3, beta 2 subunit (AP3B2)	uc010uoi.2	0	Human	390.676	-0.0701299	0.866856
SMEST061528001.1	chr3	5	30133065	2444	1	2.91495e-12	+	2	30122752, 30132973, 30133065, 30133069, 30133081	417, 2352, 2444, 2448, 2460	0.273, 0.462, 1, 0.6, 0.348	+, +, +, +, +	1, 1, 2, 2, 2	4, 12, 92, 1935	dd_Smed_v6_2648_0_1	2663	heat shock 70kDa protein 5 (glucose-regulated protein, 78kDa) (HSPA5)	uc004bpn.3	0	Human	670.65	-0.267046	0.184595
SMEST030596001.1	chr1	4	268441679	2291	1	2.91495e-12	-	5	268441651, 268441666, 268441679, 268442045	2319, 2304, 2291, 2022	0.333, 0.862, 1, 0.4	-, -, -, -	3, 3, 5, 1	13, 15, 269	dd_Smed_v6_364_0_7	2386	vimentin (VIM)	uc001iou.2	2e-32	Human	1151.81	-0.617801	0.000216354
SMEST041543001.1	chr2	4	236734947	861	1	2.91495e-12	+	5	236734932, 236734947, 236734959, 236734975	846, 861, 873, 889	0.688, 1, 0.8, 0.455	+, +, +, +	3, 5, 5, 3	12, 15, 16	dd_Smed_v6_1903_0_1	1065	tropomyosin 1 (alpha) (TPM1)6	uc002als.3	4e-16	Human	0
SMEST080480001.1	chr1	3	138705420	1282	1	2.91495e-12	+	6	138669621, 138705394, 138705420	552, 1256, 1282	0.308, 0.938, 1	+, +, +	1, 6, 6	26, 704	dd_Smed_v6_4735_0_1	1336	protein kinase, AMP-activated, beta 2 non-catalytic subunit (PRKAB2)	uc001epe.3	3e-58	Human	226.312	-0.13464	0.743969
SMEST021421001.1	chr2	3	227780451	1642	1	2.91495e-12	-	5	227780445, 227780451, 227780488	1648, 1642, 1605	0.4, 1, 0.545	-, -, -	3, 5, 3	6, 37	dd_Smed_v6_3721_0_1	1710	branched chain amino-acid transaminase 1, cytosolic (BCAT1)	uc010six.2	3e-141	Human	187.138	-0.107166	0.819405
SMEST063817001.1	chr3	3	59226932	734	1	2.91495e-12	-	4	59226918, 59226932, 59226940	748, 734, 726	0.647, 1, 0.318	-, -, -	3, 4, 1	8, 14	dd_Smed_v6_1905_0_1	786	NADH dehydrogenase (ubiquinone) 1 beta subcomplex, 10, 22kDa (NDUFB10)	uc002cni.2	9e-10	Human	372.91	-0.115266	0.749046
SMEST011024001.1	chr1	10	11144859	704	1	3.06695e-12	-	6	11144616, 11144626, 11144804, 11144817, 11144828, 11144859, 11144887, 11144947, 11145017, 11145144	947, 937, 759, 746, 735, 704, 676, 616, 546, 419	0.385, 0.385, 0.196, 0.667, 0.966, 1, 0.818, 0.636, 0.208, 0.667	-, -, -, -, -, -, -, -, -, -	1, 1, 1, 6, 6, 6, 4, 3, 1, 2	10, 11, 13, 28, 31, 60, 70, 127, 178	dd_Smed_v6_4743_0_1	1434					236.525	0.526847	0.0346325
SMEST031033001.1	chr2	9	232841461	610	0.387	3.30103e-12	+	5	232841178, 232841180, 232841208, 232841229, 232841266, 232841312, 232841420, 232841424, 232841461	327, 329, 357, 378, 415, 461, 569, 573, 610	0.139, 0.135, 0.118, 0.133, 0.181, 0.102, 0.275, 0.111, 0.387	+, +, +, +, +, +, +, +, +	1, 1, 1, 1, 4, 1, 4, 1, 5	2, 4, 21, 28, 37, 37, 46, 108	dd_Smed_v6_204_0_1	792	ribosomal protein S7 (RPS7)	uc002qxw.3	2e-66	Human	2675.5	-0.21567	0.123873
SMEST053650001.1	chr3	4	44908977	852	0.893	3.48349e-12	+	5	44908907, 44908946, 44908977, 44909027	782, 821, 852, 902	0.226, 0.286, 0.893, 0.8	+, +, +, +	2, 3, 5, 4	31, 39, 50	dd_Smed_v6_1759_0_1	957	signal sequence receptor, beta (translocon-associated protein beta) (SSR2)	uc001fmx.3	2e-54	Human	466.421	0.194938	0.411917
SMEST042736001.1	chr2	3	238736656	585	0.494	3.71687e-12	+	6	238736285, 238736656, 238736910	255, 585, 790	0.26, 0.494, 0.335	+, +, +	4, 6, 6	205, 330	dd_Smed_v6_495_0_1	1161	quinoid dihydropteridine reductase (QDPR)	uc003gpd.3	4e-69	Human	1198.76	-0.191144	0.30494
SMEST015397001.1	chr1	12	179639754	1010	0.897	4.05191e-12	-	5	179639735, 179639754, 179639765, 179639800, 179639868, 179639874, 179639880, 179640073, 179640110, 179640294, 179640508, 179640591	1029, 1010, 999, 964, 896, 890, 884, 691, 654, 470, 256, 173	0.64, 0.897, 0.556, 0.316, 0.647, 0.591, 0.474, 0.333, 0.727, 0.308, 0.316, 0.39	-, -, -, -, -, -, -, -, -, -, -, -	5, 5, 4, 2, 4, 3, 3, 1, 6, 1, 1, 5	6, 6, 11, 19, 35, 37, 68, 83, 184, 193, 214	dd_Smed_v6_4618_0_1	1102	PDZ and LIM domain 3 (PDLIM3)	uc003ixz.2	7e-21	Human	369.679	-0.405738	0.047726
SMEST000987001.1	chr1	3	305660196	1819	0.944	4.05191e-12	-	4	305660153, 305660164, 305660196	1862, 1851, 1819	0.273, 0.314, 0.944	-, -, -	2, 2, 4	11, 32	dd_Smed_v6_1512_0_1	1927	transgelin 3 (TAGLN3)	uc003dyo.3	5e-43	Human	255.568	-0.683949	0.000245652
SMEST073811001.1	chr2	5	128678429	508	0.291	4.2226e-12	-	3	128678375, 128678429, 128678561, 128678600, 128678614	562, 508, 429, 390, 376	0.229, 0.291, 0.115, 0.144, 0.151	-, -, -, -, -	3, 3, 1, 1, 1	14, 39, 54, 79	dd_Smed_v6_116_0_1	609	dynein, light chain, LC8-type 2 (DYNLL2)	uc010wnn.1	4e-55	Human	1795.35	-0.157474	0.502045
SMEST044517001.1	chr1	4	264516982	620	1	4.35012e-12	+	6	264516660, 264516678, 264516682, 264516982	298, 316, 320, 620	0.388, 0.278, 0.85, 1	+, +, +, +	3, 1, 5, 6	4, 18, 300	dd_Smed_v6_2376_0_1	714	15 kDa selenoprotein (SEP15)	uc021oph.1	7e-35	Human	289.571	0.112338	0.77316
SMEST077236001.1	chr2	17	76191721	401	1	4.95212e-12	+	6	76191680, 76191697, 76191721, 76191738, 76191767, 76191943, 76193145, 76193164, 76268080, 76268090, 76268114, 76268140, 76268179, 76268195, 76268222, 76268272, 76268288	360, 377, 401, 418, 447, 623, 1825, 1844, 3023, 3033, 3057, 3083, 3122, 3138, 3165, 3215, 3231	0.733, 0.938, 1, 0.389, 0.923, 0.818, 0.308, 0.333, 0.48, 0.455, 0.778, 0.304, 1, 0.765, 0.938, 0.818, 0.667	+, +, +, +, +, +, +, +, +, +, +, +, +, +, +, +, +	4, 6, 6, 2, 3, 2, 1, 1, 5, 3, 5, 1, 6, 5, 6, 4, 1	10, 16, 16, 17, 17, 19, 24, 24, 26, 27, 29, 39, 50, 176, 1179, 1202	dd_Smed_v6_3303_0_1	3283	slc8a-1 (slc8a-1)	KT163505.1	0	Smed	422.002	0.100803	0.773268
SMEST042233001.1	chr2	13	243376594	1997	1	4.95212e-12	+	5	243358837, 243376411, 243376431, 243376466, 243376480, 243376483, 243376536, 243376541, 243376594, 243376654, 243376673, 243376725, 243376779	283, 1814, 1834, 1869, 1883, 1886, 1939, 1944, 1997, 2057, 2076, 2128, 2182	0.667, 0.5, 1, 0.2, 0.4, 0.24, 0.739, 0.885, 1, 0.867, 0.55, 0.619, 0.75	+, +, +, +, +, +, +, +, +, +, +, +, +	1, 1, 5, 1, 2, 1, 4, 5, 5, 1, 3, 5, 2	3, 5, 14, 19, 20, 35, 52, 53, 53, 54, 60, 1531	dd_Smed_v6_4779_0_1	3810	epsin 2 (EPN2)	uc002gve.4	1e-66	Human	0
SMEST020851001.1	chr2	12	221144574	445	1	4.95212e-12	-	3	221116512, 221116550, 221116555, 221116574, 221116620, 221116642, 221144546, 221144574, 221144776, 221144803, 221144855, 221144956	1078, 1040, 1035, 1016, 970, 948, 473, 445, 243, 216, 164, 63	1, 0.941, 0.316, 1, 1, 1, 0.714, 1, 0.667, 0.667, 0.727, 0.818	-, -, -, -, -, -, -, -, -, -, -, -	1, 4, 1, 4, 3, 3, 3, 3, 5, 4, 1, 2	5, 19, 22, 27, 28, 38, 46, 52, 101, 202, 475	dd_Smed_v6_2277_0_1	1112					0
SMEST005510001.1	chr1	8	158978367	1752	1	4.95212e-12	+	5	158978305, 158978334, 158978348, 158978356, 158978367, 158978404, 158978420, 158978422	1690, 1719, 1733, 1741, 1752, 1789, 1805, 1807	0.415, 0.783, 0.308, 0.562, 1, 0.444, 0.368, 0.5	+, +, +, +, +, +, +, +	3, 6, 3, 4, 5, 1, 2, 4	2, 8, 11, 14, 16, 29, 37	dd_Smed_v6_4902_0_1	1849	tetraspanin 3 (TSPAN3)	uc010ump.2	1e-08	Human	226.167	-0.490139	0.0298482
SMEST055720001.1	chr1	8	284941005	2113	0.96	4.95212e-12	-	6	284940965, 284940976, 284941005, 284941059, 284941085, 284950743, 284950779, 284950799	2153, 2142, 2113, 2059, 2033, 1000, 964, 944	0.952, 0.731, 0.96, 0.455, 0.667, 0.5, 0.438, 0.296	-, -, -, -, -, -, -, -	6, 6, 6, 1, 2, 4, 5, 4	11, 20, 26, 29, 36, 54, 1033	dd_Smed_v6_2538_0_1	2209	protein kinase, AMP-activated, alpha 2 catalytic subunit (PRKAA2)	uc001cyk.4	0	Human	589.933	0.0411983	0.913163
SMEST068054001.1	chr1	7	277113051	2870	0.96	4.95212e-12	+	3	277112995, 277113051, 277113068, 277113072, 277113084, 277113138, 277113239	2814, 2870, 2887, 2891, 2903, 2957, 3058	0.417, 0.96, 0.727, 0.722, 0.556, 0.905, 0.824	+, +, +, +, +, +, +	1, 3, 5, 5, 4, 6, 5	4, 12, 17, 54, 56, 101	dd_Smed_v6_4147_0_1	3124	calsyntenin 1 (CLSTN1)	uc010oag.2	3e-24	Human	458.356	0.633591	0.000135644
SMEST033044001.1	chr2	7	143563463	1024	0.96	4.95212e-12	+	5	143555512, 143563429, 143563463, 143563522, 143563545, 143563619, 143563671	400, 990, 1024, 1083, 1106, 1180, 1232	0.611, 0.375, 0.96, 0.833, 0.529, 0.917, 0.75	+, +, +, +, +, +, +	4, 1, 5, 2, 2, 3, 2	23, 34, 52, 59, 74, 590	dd_Smed_v6_2360_0_1	1328	protein tyrosine phosphatase type IVA, member 1 (PTP4A1)	uc003pel.3	1e-48	Human	0
SMEST035924001.1	chr4	7	7848644	1040	1	4.95212e-12	-	6	7848538, 7848560, 7848567, 7848574, 7848644, 7848649, 7848674	1146, 1124, 1117, 1110, 1040, 1035, 1010	0.93, 0.435, 0.955, 0.25, 1, 0.533, 0.611	-, -, -, -, -, -, -	6, 4, 6, 1, 6, 3, 3	5, 7, 7, 22, 25, 70	dd_Smed_v6_4898_0_1	1202					133.109	-0.055532	0.924506
SMEST012956001.1	chr1	5	230366594	12063	1	4.95212e-12	+	6	230355625, 230366594, 230366618, 230366634, 230366646	9663, 12063, 12087, 12103, 12115	0.438, 1, 0.941, 0.733, 1	+, +, +, +, +	1, 6, 5, 3, 6	12, 16, 24, 2400	dd_Smed_v6_13792_0_1	12195	dynein, axonemal, heavy chain 7 (DNAH7)	uc002utj.4	0	Human	0
SMEST051904001.1	chr2	4	24407434	559	1	4.95212e-12	+	6	24407411, 24407434, 24407450, 24407458	536, 559, 575, 583	0.802, 1, 0.571, 0.609	+, +, +, +	6, 6, 1, 5	8, 16, 23	dd_Smed_v6_298_0_1	639					0
SMEST007873001.1	chr2	4	110650890	503	1	4.95212e-12	-	6	110650833, 110650847, 110650872, 110650890	560, 546, 521, 503	0.864, 0.6, 0.964, 1	-, -, -, -	5, 4, 6, 6	14, 18, 25	dd_Smed_v6_1289_0_1	603	SH3 domain binding glutamic acid-rich protein like 3 (SH3BGRL3)	uc001blu.3	8e-12	Human	314.277	-0.0647254	0.89273
SMEST077941001.1	chr3	4	10600239	3696	1	4.95212e-12	+	6	10600140, 10600230, 10600239, 10600244	3597, 3687, 3696, 3701	0.364, 0.304, 1, 0.6	+, +, +, +	1, 1, 6, 4	5, 9, 90	dd_Smed_v6_2393_0_1	3765	pyruvate carboxylase (PC)	uc001ojp.1	0	Human	837.901	-0.229626	0.17916
SMEST040748001.1	chr2	13	79557301	1319	1	5.0623e-12	+	6	79556736, 79556903, 79556989, 79557036, 79557126, 79557181, 79557195, 79557263, 79557274, 79557282, 79557289, 79557301, 79557314	754, 921, 1007, 1054, 1144, 1199, 1213, 1281, 1292, 1300, 1307, 1319, 1332	0.273, 0.3, 0.826, 0.636, 0.22, 0.594, 0.386, 0.963, 0.24, 0.231, 0.524, 1, 0.944	+, +, +, +, +, +, +, +, +, +, +, +, +	1, 1, 6, 3, 1, 5, 5, 6, 1, 1, 4, 6, 5	7, 8, 11, 12, 13, 14, 47, 55, 68, 86, 90, 167	dd_Smed_v6_2106_0_1	1421	mitogen-activated protein kinase kinase 6 (MAP2K6)	uc002jij.3	1e-86	Human	341.743	0.0876987	0.814399
SMEST061127001.1	chr2	11	60523177	1357	1	5.0623e-12	-	4	60523177, 60523200, 60523227, 60523238, 60523295, 60523343, 60523540, 60523563, 60523611, 60523636, 60523674	1357, 1334, 1307, 1296, 1239, 1191, 994, 971, 923, 898, 860	1, 0.5, 0.947, 1, 1, 0.333, 0.636, 0.846, 0.75, 0.529, 0.727	-, -, -, -, -, -, -, -, -, -, -	4, 2, 3, 4, 6, 2, 2, 5, 3, 1, 1	11, 23, 23, 25, 27, 38, 48, 48, 57, 197	dd_Smed_v6_10789_0_1	1571					90.0932	-0.114499	0.866346
SMEST034030001.1	chr3	8	7031988	3231	0.926	5.0623e-12	-	3	7031936, 7031944, 7031988, 7031996, 7032055, 7032070, 7032078, 7039620	3283, 3275, 3231, 3223, 3164, 3149, 3141, 2249	0.769, 0.818, 0.926, 0.708, 0.771, 0.567, 0.51, 0.364	-, -, -, -, -, -, -, -	2, 3, 3, 3, 5, 3, 5, 1	8, 8, 8, 15, 44, 59, 892	dd_Smed_v6_2037_0_1	3313	dihydropyrimidine dehydrogenase (DPYD)	uc001drv.3	0	Human	1168.89	-0.299824	0.128113
SMEST017536001.1	chr1	7	15218412	1670	1	5.0623e-12	-	6	15218276, 15218290, 15218305, 15218360, 15218378, 15218412, 15218436	1806, 1792, 1777, 1722, 1704, 1670, 1646	0.867, 0.455, 0.273, 0.75, 0.241, 1, 1	-, -, -, -, -, -, -	3, 3, 1, 6, 1, 6, 5	14, 15, 18, 24, 34, 55	dd_Smed_v6_6470_0_1	1945	alanyl (membrane) aminopeptidase (ANPEP)	uc002bop.4	6e-160	Human	0
SMEST042605001.1	chr2	4	239986963	748	1	5.0623e-12	-	4	239986910, 239986925, 239986963, 239986997	801, 786, 748, 714	0.364, 1, 1, 0.762	-, -, -, -	1, 2, 4, 1	15, 34, 38	dd_Smed_v6_2906_0_1	848	RAB10, member RAS oncogene family (RAB10)	uc002rgv.3	1e-63	Human	0
SMEST056362001.1	chr1	5	238692548	1933	0.844	5.79207e-12	-	6	238692548, 238692566, 238693197, 238693588, 238694076	1933, 1915, 1487, 1198, 846	0.844, 0.378, 0.175, 0.148, 0.308	-, -, -, -, -	6, 3, 1, 1, 1	18, 289, 352, 428	dd_Smed_v6_609_0_1	1965		uc001ipm.3	1e-24	Human	0
SMEST003841001.1	chr1	7	68849016	795	0.833	5.85163e-12	+	5	68848713, 68848779, 68848820, 68848840, 68848995, 68848997, 68849016	492, 558, 599, 619, 774, 776, 795	0.224, 0.159, 0.587, 0.182, 0.235, 0.204, 0.833	+, +, +, +, +, +, +	1, 1, 3, 1, 2, 2, 5	2, 19, 20, 41, 66, 155	dd_Smed_v6_977_0_1	826	actin related protein 2/3 complex, subunit 4, 20kDa (ARPC4)	uc003bsz.2	1e-92	Human	565.75	-0.211933	0.372082
SMEST048204001.1	chr3	3	53928630	690	0.5	7.31625e-12	+	6	53928399, 53928536, 53928630	459, 596, 690	0.105, 0.189, 0.5	+, +, +	1, 1, 6	94, 137	dd_Smed_v6_750_0_1	852	X1.A.B7.1	KF730681.1	0	Smed	35.1593	0.313736	0.755297
SMEST032753001.1	chr2	5	1248811	4717	1	9.38824e-12	-	6	1248738, 1248801, 1248811, 1248821, 1248833	4790, 4727, 4717, 4707, 4695	0.533, 0.583, 1, 0.778, 0.421	-, -, -, -, -	1, 3, 6, 5, 1	10, 10, 12, 63	dd_Smed_v6_3340_0_1	4822		uc010xwh.2	0	Human	968.425	0.624785	3.69867e-07
SMEST010788001.1	chr1	13	136447294	479	1	1.0931e-11	-	5	136431707, 136431715, 136431736, 136431778, 136445553, 136445607, 136445655, 136446985, 136447051, 136447241, 136447294, 136447315, 136447328	2293, 2285, 2264, 2222, 1428, 1374, 1326, 788, 722, 532, 479, 458, 445	0.462, 0.462, 0.579, 0.909, 0.5, 0.5, 0.429, 0.286, 0.667, 0.429, 1, 1, 0.538	-, -, -, -, -, -, -, -, -, -, -, -, -	1, 3, 4, 3, 1, 2, 2, 1, 4, 1, 5, 5, 2	8, 13, 21, 21, 42, 48, 53, 54, 66, 190, 538, 794	dd_Smed_v6_4800_0_1	2372	protein kinase C, epsilon (PRKCE)	uc002rut.3	0	Human	282.512	-0.0719194	0.853391
SMEST051188002.1	chr2	12	30764274	7997	1	1.0931e-11	-	6	30764264, 30764274, 30764285, 30764327, 30764362, 30764372, 30764383, 30764414, 30764429, 30764453, 30768528, 30777802	8007, 7997, 7986, 7944, 7909, 7899, 7888, 7857, 7842, 7818, 7097, 5653	0.375, 1, 0.826, 0.56, 0.917, 0.714, 0.571, 0.867, 0.455, 0.429, 0.308, 0.7	-, -, -, -, -, -, -, -, -, -, -, -	2, 6, 5, 3, 2, 1, 1, 2, 2, 1, 1, 2	10, 10, 11, 11, 15, 24, 31, 35, 42, 721, 1444	dd_Smed_v6_7182_0_1	8037	piezo-type mechanosensitive ion channel component 1 (PIEZO1)	uc010vpb.2	6e-131	Human	0
SMEST074995001.1	chr1	10	65750051	2294	1	1.0931e-11	+	4	65740498, 65740499, 65740501, 65740504, 65740506, 65750024, 65750051, 65750084, 65750100, 65750106	1056, 1057, 1059, 1062, 1064, 2267, 2294, 2327, 2343, 2349	0.935, 0.915, 0.915, 0.915, 0.936, 1, 1, 0.583, 0.909, 0.923	+, +, +, +, +, +, +, +, +, +	1, 1, 1, 1, 1, 4, 4, 2, 2, 3	1, 2, 2, 3, 6, 16, 27, 33, 1203	dd_Smed_v6_3975_0_1	2390	Rho GTPase activating protein 15 (ARHGAP15)	uc002tvm.4	3e-50	Human	285.814	0.427687	0.086442
SMEST078605001.1	chr2	10	43742671	1052	1	1.0931e-11	+	4	43741926, 43742028, 43742282, 43742301, 43742553, 43742616, 43742666, 43742671, 43742683, 43742698	307, 409, 663, 682, 934, 997, 1047, 1052, 1064, 1079	0.545, 0.727, 0.538, 1, 0.818, 1, 0.762, 1, 1, 0.667	+, +, +, +, +, +, +, +, +, +	1, 2, 1, 5, 4, 3, 2, 4, 4, 2	5, 12, 15, 19, 50, 63, 102, 252, 254	dd_Smed_v6_7734_0_1	1303	golgi to ER traffic protein 4 homolog (S. cerevisiae) (GET4)	uc003sjl.1	4e-64	Human	152.173	0.462797	0.10642
SMEST024647001.1	chr1	9	213923537	1456	1	1.0931e-11	-	3	213923413, 213923423, 213923441, 213923503, 213923518, 213923537, 213923581, 213923675, 213923882	1580, 1570, 1552, 1490, 1475, 1456, 1412, 1318, 1111	0.429, 1, 0.667, 0.611, 0.5, 1, 0.933, 0.636, 0.583	-, -, -, -, -, -, -, -, -	1, 1, 1, 1, 2, 3, 4, 1, 1	10, 15, 18, 19, 44, 62, 94, 207	dd_Smed_v6_8403_0_1	1641	sphingomyelin phosphodiesterase, acid-like 3B (SMPDL3B)	uc001bpg.3	3e-48	Human	103.813	-0.849196	0.00923424
SMEST056019001.1	chr1	9	239345889	3004	1	1.0931e-11	-	6	239345825, 239345844, 239345856, 239345872, 239345889, 239345911, 239345932, 239345936, 239355266	3068, 3049, 3037, 3021, 3004, 2982, 2961, 2957, 1756	0.364, 0.467, 1, 1, 1, 0.571, 0.5, 0.917, 0.333	-, -, -, -, -, -, -, -, -	1, 1, 5, 6, 6, 2, 1, 1, 1	4, 12, 16, 17, 19, 21, 22, 1201	dd_Smed_v6_3641_0_1	3156	srebp protein (srebp)	KF487122.1	0	Smed	301.865	0.259912	0.412648
SMEST020797001.1	chr2	9	222116080	2188	1	1.0931e-11	-	5	222115938, 222115982, 222116002, 222116046, 222116064, 222116080, 222116124, 222116133, 222120747	2330, 2286, 2266, 2222, 2204, 2188, 2144, 2135, 1990	0.364, 0.462, 0.882, 0.462, 0.643, 1, 1, 1, 0.333	-, -, -, -, -, -, -, -, -	1, 2, 6, 4, 4, 5, 3, 1, 1	9, 16, 18, 20, 44, 44, 44, 145	dd_Smed_v6_6650_0_1	2399	phosphatidylinositol binding clathrin assembly protein (PICALM)	uc001pbl.3	8e-105	Human	275.118	0.412316	0.132644
SMEST060771001.1	chr1	8	190169807	1507	1	1.0931e-11	-	5	190169807, 190169810, 190169819, 190169824, 190169847, 190169871, 190169893, 190181350	1507, 1504, 1495, 1490, 1467, 1443, 1421, 537	1, 0.346, 0.88, 0.5, 0.286, 0.743, 0.8, 0.364	-, -, -, -, -, -, -, -	5, 1, 4, 3, 2, 4, 4, 1	3, 5, 9, 22, 23, 24, 884	dd_Smed_v6_2596_0_1	1566	slc36a-2 (slc36a-2)	KT163705.1	0	Smed	233.907	-0.692484	0.000729918
SMEST024365001.1	chr1	7	300824727	1015	1	1.0931e-11	+	6	300815519, 300815585, 300824525, 300824598, 300824605, 300824699, 300824727	298, 364, 813, 886, 893, 987, 1015	1, 0.833, 1, 0.636, 0.545, 0.944, 1	+, +, +, +, +, +, +	5, 3, 3, 3, 3, 5, 6	7, 28, 66, 73, 94, 449	dd_Smed_v6_9325_0_1	1166					76.741	-0.234805	0.691399
SMEST062664001.1	chr4	7	11891884	820	1	1.0931e-11	-	5	11891745, 11891819, 11891827, 11891871, 11891884, 11891894, 11891903	959, 885, 877, 833, 820, 810, 801	0.333, 0.581, 0.278, 1, 1, 0.833, 0.818	-, -, -, -, -, -, -	2, 4, 1, 5, 5, 4, 4	8, 9, 10, 13, 44, 74	dd_Smed_v6_3039_0_1	1307		uc002jlo.3	5e-21	Human	188.207	-0.429886	0.159479
SMEST015146001.1	chr1	6	19170785	2338	1	1.0931e-11	+	1	19144303, 19170739, 19170745, 19170751, 19170770, 19170785	750, 2292, 2298, 2304, 2323, 2338	0.385, 1, 0.917, 1, 0.909, 1	+, +, +, +, +, +	1, 3, 5, 3, 2, 1	6, 6, 15, 19, 1542	dd_Smed_v6_4025_0_1	2430	ring finger protein 31 (RNF31)	uc001wmo.1	7e-60	Human	2.13923	-2.28754
SMEST071987001.1	chr1	6	217973702	722	1	1.0931e-11	-	6	217973663, 217973673, 217973702, 217973719, 217974051, 217974062	761, 751, 722, 705, 422, 411	0.375, 0.588, 1, 0.571, 0.444, 0.481	-, -, -, -, -, -	1, 1, 6, 1, 1, 2	10, 11, 17, 29, 283	dd_Smed_v6_4270_0_1	799	glycolipid transfer protein domain containing 1 (GLTPD1)	uc001aeo.3	8e-35	Human	131.926	-0.0597943	0.918664
SMEST022299002.1	chr1	6	243345903	1063	1	1.0931e-11	-	4	243345806, 243345836, 243345849, 243345853, 243345903, 243345950	1160, 1130, 1117, 1113, 1063, 1016	1, 0.706, 0.667, 0.533, 1, 0.875	-, -, -, -, -, -	5, 4, 2, 2, 4, 4	4, 13, 30, 47, 50	dd_Smed_v6_3701_0_1	1347	inositol polyphosphate multikinase (IPMK)	uc001jkb.3	7e-36	Human	162.795	0.133415	0.786367
SMEST037789001.1	chr1	5	83548401	1474	1	1.0931e-11	+	6	83536104, 83536261, 83548401, 83548426, 83548448	1049, 1155, 1474, 1499, 1521	0.364, 0.364, 1, 0.333, 0.438	+, +, +, +, +	1, 1, 6, 2, 1	22, 25, 106, 319	dd_Smed_v6_2466_0_1	1597	RAB3A, member RAS oncogene family (RAB3A)	uc002nie.2	1e-112	Human	195.528	-0.166214	0.727002
SMEST044536001.1	chr1	5	264664946	630	1	1.0931e-11	-	5	264664930, 264664931, 264664946, 264664960, 264664989	646, 645, 630, 616, 587	0.429, 0.5, 1, 0.5, 0.5	-, -, -, -, -	2, 2, 5, 1, 1	1, 14, 15, 29	dd_Smed_v6_7490_0_1	963	SPRY domain containing 7 (SPRYD7)	uc001vdl.2	3e-66	Human	48.3786	-0.183725	0.835007
SMEST076971002.1	chr1	5	310023663	1099	1	1.0931e-11	+	5	310023582, 310023588, 310023628, 310023663, 310023671	1018, 1024, 1064, 1099, 1107	0.583, 0.548, 1, 1, 0.909	+, +, +, +, +	5, 5, 5, 5, 3	6, 8, 35, 40	dd_Smed_v6_3970_0_1	1238					41.2008	-0.0931804	0.936702
SMEST066808001.1	chr1	5	317888718	4651	1	1.0931e-11	-	5	317888718, 317888729, 317888754, 317888758, 317888929	4651, 4640, 4615, 4611, 4440	1, 0.917, 0.95, 0.581, 0.529	-, -, -, -, -	5, 3, 3, 3, 3	4, 11, 25, 171	dd_Smed_v6_4349_0_1	4713	carbamoyl-phosphate synthase 1, mitochondrial (CPS1)	uc002vee.4	0	Human	0
SMEST050726001.1	chr2	5	26798277	954	1	1.0931e-11	+	5	26798234, 26798248, 26798267, 26798277, 26798311	911, 925, 944, 954, 988	0.571, 0.923, 1, 1, 1	+, +, +, +, +	1, 4, 5, 5, 6	10, 14, 19, 34	dd_Smed_v6_5209_0_1	1140	tetraspanin 11 (TSPAN11)	uc001rjp.3	2e-22	Human	97.894	-0.681684	0.0979611
SMEST064337001.1	chr2	5	34749653	1717	1	1.0931e-11	+	5	34749570, 34749617, 34749632, 34749653, 34749702	1634, 1681, 1696, 1717, 1766	0.462, 1, 0.786, 1, 1	+, +, +, +, +	1, 5, 4, 5, 1	15, 21, 47, 49	dd_Smed_v6_6469_0_1	1894					0
SMEST029198001.1	chr2	5	188868541	1480	1	1.0931e-11	-	5	188868514, 188868528, 188868541, 188868550, 188868575	1507, 1493, 1480, 1471, 1446	0.727, 0.571, 1, 1, 0.7	-, -, -, -, -	2, 3, 5, 5, 3	9, 13, 14, 25	dd_Smed_v6_4894_0_1	1613	WD repeat and FYVE domain containing 2 (WDFY2)	uc001vfp.3	1e-103	Human	222.178	0.272413	0.393756
SMEST077776001.1	chr3	5	12057744	6397	1	1.0931e-11	-	3	12057678, 12057706, 12057734, 12057744, 12057773	6463, 6435, 6407, 6397, 6368	0.8, 0.4, 0.308, 1, 0.762	-, -, -, -, -	5, 1, 1, 3, 5	10, 28, 28, 29	dd_Smed_v6_5074_0_1	6566	dihydropyrimidine dehydrogenase (DPYD)	uc001drv.3	9e-20	Human	480.948	0.0547139	0.877391
SMEST066569001.1	chr3	5	25634670	1042	1	1.0931e-11	-	2	25634654, 25634664, 25634670, 25634679, 25634744	1058, 1048, 1042, 1033, 968	1, 0.5, 1, 0.607, 0.375	-, -, -, -, -	3, 2, 2, 2, 1	6, 9, 10, 65	dd_Smed_v6_5726_0_1	1097	D-amino-acid oxidase (DAO)	uc001tnr.4	1e-54	Human	122.738	-0.0985172	0.861941
SMEST050531001.1	chr1	4	200416544	1356	1	1.0931e-11	-	5	200416544, 200416566, 200416588, 200416902	1356, 1334, 1312, 1055	1, 0.259, 0.741, 0.333	-, -, -, -	5, 1, 5, 1	22, 22, 257	dd_Smed_v6_2892_0_1	1398	sterol carrier protein 2 (SCP2)	uc001cur.2	2e-171	Human	186.806	-0.527873	0.0306028
SMEST008271001.1	chr2	4	149800907	1202	1	1.0931e-11	+	6	149800907, 149800921, 149800940, 149800944	1202, 1216, 1235, 1239	1, 0.941, 0.692, 0.643	+, +, +, +	6, 3, 2, 3	4, 14, 19	dd_Smed_v6_2788_0_1	1297	ubiquitin-conjugating enzyme E2, J1 (UBE2J1)	uc003pnc.3	7e-89	Human	313.213	0.15335	0.663956
SMEST054150001.1	chr1	3	34305041	900	1	1.0931e-11	+	5	34305037, 34305041, 34305075	896, 900, 934	0.273, 1, 0.857	+, +, +	1, 5, 2	4, 34	dd_Smed_v6_2867_0_2	1278					2.14269	0.499203
SMEST049551001.1	chr2	3	9590282	1121	1	1.0931e-11	+	3	9582642, 9590238, 9590282	551, 1077, 1121	0.353, 1, 1	+, +, +	1, 6, 3	44, 526	dd_Smed_v6_3401_0_1	1193	histone deacetylase 11 (HDAC11)	uc011aux.2	3e-22	Human	230.252	-0.232973	0.436617
SMEST050852001.1	chr2	3	27706137	950	1	1.0931e-11	-	6	27706128, 27706137, 27706158	959, 950, 929	0.75, 1, 0.524	-, -, -	3, 6, 3	9, 21	dd_Smed_v6_3435_0_1	1014	mitochondrial carrier 2 (MTCH2)	uc010rho.2	2e-32	Human	221.285	-0.00917165	0.988417
SMEST007684001.1	chr2	3	98700526	1553	1	1.0931e-11	-	3	98700526, 98700539, 98700548	1553, 1540, 1531	1, 0.818, 0.24	-, -, -	3, 3, 1	9, 13	dd_Smed_v6_1938_0_1	1655					117.113	-1.40507	1.14025e-07
SMEST033244001.1	chr1	2	68283140	2557	1	1.0931e-11	+	4	68283110, 68283140	2527, 2557	0.455, 1	+, +	2, 4	30	dd_Smed_v6_4078_0_1	2610	glypican 6 (GPC6)	uc001vlt.3	5e-28	Human	0
SMEST011941001.1	chr2	2	216935535	770	1	1.0931e-11	+	4	216935535, 216935564	770, 799	1, 0.889	+, +	4, 5	29	dd_Smed_v6_2510_0_1	848	adaptor-related protein complex 3, sigma 2 subunit (AP3S2)	uc002boq.4	1e-83	Human	207.981	-0.529029	0.051497
SMEST072928001.1	chr2	1	5185808	994	1	1.0931e-11	+	3	5185808	994	1	+	3								0
SMEST028481001.1	chr3	6	70935516	1393	0.792	1.29328e-11	+	3	70935516, 70935524, 70935554, 70935566, 70935582, 70935596	1393, 1401, 1431, 1443, 1459, 1473	0.792, 0.682, 0.688, 0.25, 0.292, 0.318	+, +, +, +, +, +	3, 3, 3, 2, 1, 3	8, 12, 14, 16, 30	dd_Smed_v6_3019_0_1	1524	saccharopine dehydrogenase (putative) (SCCPDH)	uc001ibr.3	3e-114	Human	394.202	-0.426244	0.0316648
SMEST077398001.1	chr3	11	16010468	1741	1	1.38579e-11	+	6	16010382, 16010412, 16010418, 16010428, 16010431, 16010451, 16010468, 16010487, 16010496, 16010533, 16010568	1655, 1685, 1691, 1701, 1704, 1724, 1741, 1760, 1769, 1806, 1841	0.368, 0.727, 0.5, 0.467, 0.533, 0.5, 1, 0.769, 0.273, 0.833, 0.5	+, +, +, +, +, +, +, +, +, +, +	1, 4, 2, 2, 2, 3, 6, 5, 1, 6, 3	3, 6, 9, 10, 17, 19, 20, 30, 35, 37	dd_Smed_v6_9037_0_1	1947	protein phosphatase 3, catalytic subunit, alpha isozyme (PPP3CA)	uc011cen.1	0	Human	249.256	0.547755	0.00923424
SMEST057121001.1	chr2	6	67031971	3411	1	1.38579e-11	+	4	67021893, 67031777, 67031919, 67031929, 67031971, 67031993	1649, 3217, 3359, 3369, 3411, 3433	0.364, 0.455, 0.929, 0.692, 1, 0.455	+, +, +, +, +, +	1, 1, 4, 3, 4, 2	10, 22, 42, 142, 1568	dd_Smed_v6_3122_0_1	3512	calsyntenin 2 (CLSTN2)	uc003etn.3	4e-77	Human	779.913	0.438698	0.0470051
SMEST010229001.1	chr3	5	129732629	2941	1	1.38579e-11	-	4	129732594, 129732623, 129732629, 129732650, 129732666	2976, 2947, 2941, 2920, 2904	0.3, 0.364, 1, 1, 0.8	-, -, -, -, -	1, 1, 4, 3, 1	6, 16, 21, 29	dd_Smed_v6_7466_0_1	3075					28.2732	0.231986	0.845382
SMEST079712001.1	chr1	2	302810403	686	0.947	1.38579e-11	-	3	302810359, 302810403	730, 686	0.412, 0.947	-, -	1, 3	44	dd_Smed_v6_2969_0_1	767	phospholipase A2, group V (PLA2G5)	uc001bcy.3	2e-11	Human	0
SMEST066029001.1	chr1	6	174335434	1334	0.722	1.43682e-11	-	5	174335434, 174335688, 174335724, 174335731, 174335828, 174336187	1334, 1080, 1044, 1037, 940, 581	0.722, 0.212, 0.115, 0.102, 0.11, 0.13	-, -, -, -, -, -	5, 3, 1, 1, 3, 2	7, 36, 97, 254, 359	dd_Smed_v6_37_0_1	1368	actin, gamma 1 (ACTG1)	uc002kal.2	0	Human	2612.61	-0.629957	0.000532233
SMEST005753001.1	chr2	7	197290849	455	1	1.4841e-11	+	5	197290536, 197290779, 197290827, 197290845, 197290849, 197290864, 197290892	142, 385, 433, 451, 455, 470, 498	0.455, 0.818, 0.381, 0.846, 1, 0.739, 0.905	+, +, +, +, +, +, +	1, 2, 1, 5, 5, 3, 2	4, 15, 18, 28, 48, 243	dd_Smed_v6_8141_0_1	572					46.9623	0.304563	0.715766
SMEST056612001.1	chr1	10	37508698	1543	1	1.77489e-11	-	5	37508601, 37508651, 37508661, 37508672, 37508698, 37508840, 37508894, 37508898, 37508985, 37509117	1640, 1590, 1580, 1569, 1543, 1401, 1347, 1343, 1256, 1124	1, 1, 0.6, 0.588, 1, 0.333, 0.867, 0.85, 0.529, 0.769	-, -, -, -, -, -, -, -, -, -	2, 5, 3, 2, 5, 1, 4, 4, 3, 2	4, 10, 11, 26, 50, 54, 87, 132, 142	dd_Smed_v6_4997_0_1	1723	membrane-associated ring finger (C3HC4) 1, E3 ubiquitin protein ligase (MARCH1)	uc003iqs.2	4e-60	Human	226.621	-0.444149	0.0727771
SMEST042680001.1	chr2	9	239141528	1760	0.923	1.77489e-11	-	4	239141528, 239141538, 239141553, 239141566, 239141594, 239141650, 239141831, 239148268, 239150214	1760, 1750, 1735, 1722, 1694, 1638, 1501, 961, 397	0.923, 0.5, 0.229, 0.484, 0.667, 0.575, 0.364, 0.364, 0.364	-, -, -, -, -, -, -, -, -	4, 3, 1, 3, 4, 4, 1, 1, 1	10, 13, 15, 28, 56, 137, 540, 564	dd_Smed_v6_1474_0_1	1887	FK506 binding protein 8, 38kDa (FKBP8)	uc002njk.1	5e-52	Human	0
SMEST042680002.1	chr2	8	239141528	1760	0.923	1.77489e-11	-	4	239141528, 239141538, 239141553, 239141566, 239141594, 239141650, 239141831, 239148268	1760, 1750, 1735, 1722, 1694, 1638, 1501, 961	0.923, 0.5, 0.229, 0.484, 0.667, 0.575, 0.364, 0.364	-, -, -, -, -, -, -, -	4, 3, 1, 3, 4, 4, 1, 1	10, 13, 15, 28, 56, 137, 540	dd_Smed_v6_1474_0_1	1887	FK506 binding protein 8, 38kDa (FKBP8)	uc002njk.1	5e-52	Human	0
SMEST064848001.1	chr2	6	39571785	2807	0.941	1.77489e-11	+	5	39571746, 39571785, 39571813, 39571815, 39571857, 39571930	2768, 2807, 2835, 2837, 2879, 2952	0.562, 0.941, 0.417, 0.846, 0.846, 0.875	+, +, +, +, +, +	1, 5, 3, 6, 3, 1	2, 28, 39, 42, 73	dd_Smed_v6_2045_0_1	3004	protein phosphatase 3, catalytic subunit, alpha isozyme (PPP3CA)	uc003hvt.2	0	Human	0
SMEST048253001.1	chr3	5	54378052	789	1	1.77489e-11	+	6	54378052, 54378072, 54378114, 54378133, 54378160	789, 809, 851, 870, 897	1, 0.64, 0.231, 1, 0.583	+, +, +, +, +	6, 2, 1, 6, 1	19, 20, 27, 42	dd_Smed_v6_5617_0_1	955					58.4959	-0.0709167	0.934352
SMEST002192001.1	chr1	4	322482897	813	1	1.77489e-11	-	6	322482871, 322482877, 322482881, 322482897	839, 833, 829, 813	0.5, 0.368, 0.389, 1	-, -, -, -	3, 1, 2, 6	4, 6, 16	dd_Smed_v6_2173_0_1	907	RanBP-type and C3HC4-type zinc finger containing 1 (RBCK1)	uc002wdq.4	1e-13	Human	134.234	0.0963409	0.85762
SMEST056022001.1	chr1	3	239387192	1112	0.923	1.77489e-11	+	5	239387025, 239387192, 239387279	945, 1112, 1199	0.414, 0.923, 0.364	+, +, +	5, 5, 1	87, 167	dd_Smed_v6_5285_0_1	1323					110.554	-0.0229646	0.977162
SMEST078406001.1	chr4	3	18180454	510	0.957	1.77489e-11	-	6	18180415, 18180454, 18180522	549, 510, 442	0.778, 0.957, 0.353	-, -, -	4, 6, 1	39, 68	dd_Smed_v6_2930_0_1	583	general transcription factor IIA, 2, 12kDa (GTF2A2)	uc002agg.3	7e-41	Human	184.602	-0.115053	0.83004
SMEST037988001.1	chr1	2	80113122	1280	1	1.77489e-11	+	4	80112927, 80113122	1085, 1280	0.364, 1	+, +	1, 4	195	dd_Smed_v6_9230_0_1	1606	FERM domain containing 5 (FRMD5)	uc001ztl.3	8e-40	Human	11.3549	0.537468	0.749046
SMEST003171001.1	chr2	19	47563107	604	1	1.78928e-11	+	5	47562866, 47563054, 47563074, 47563107, 47563137, 47563332, 47563342, 47563442, 47563883, 47563919, 47563931, 47564031, 47564155, 47564161, 47564204, 47564222, 47568835, 47568849, 47568866	363, 551, 571, 604, 634, 829, 839, 939, 1380, 1416, 1428, 1528, 1652, 1658, 1701, 1719, 2364, 2378, 2395	0.6, 1, 0.333, 1, 0.292, 1, 0.375, 1, 0.688, 0.333, 0.818, 0.353, 0.75, 1, 1, 0.476, 1, 0.615, 0.786	+, +, +, +, +, +, +, +, +, +, +, +, +, +, +, +, +, +, +	3, 4, 1, 5, 1, 4, 1, 5, 1, 1, 5, 1, 5, 6, 5, 3, 5, 3, 4	6, 10, 12, 14, 17, 18, 20, 30, 33, 36, 43, 100, 100, 124, 188, 195, 441, 645	dd_Smed_v6_5260_0_1	2550	ring finger protein 145 (RNF145)	uc011ddy.2	2e-27	Human	0
SMEST049241001.1	chr2	9	262848457	1694	0.958	1.78928e-11	+	5	262844619, 262848417, 262848442, 262848457, 262848461, 262848498, 262848518, 262848531, 262848539	567, 1654, 1679, 1694, 1698, 1735, 1755, 1768, 1776	0.571, 0.353, 0.524, 0.958, 0.308, 0.4, 0.265, 0.37, 0.75	+, +, +, +, +, +, +, +, +	2, 1, 2, 5, 1, 1, 1, 2, 3	4, 8, 13, 15, 20, 25, 37, 1087	dd_Smed_v6_1493_0_1	1993	aldehyde dehydrogenase 7 family, member A1 (ALDH7A1)	uc003ktx.3	0	Human	493.831	-0.825467	7.13526e-08
SMEST009254001.1	chr2	8	207334780	1695	1	1.78928e-11	-	5	207334739, 207334780, 207334793, 207334880, 207334910, 207335001, 207335021, 207335946	1736, 1695, 1682, 1595, 1565, 1474, 1454, 529	0.846, 1, 0.4, 0.655, 0.231, 0.412, 0.542, 0.5	-, -, -, -, -, -, -, -	3, 5, 3, 3, 1, 2, 2, 1	13, 20, 30, 41, 87, 91, 925	dd_Smed_v6_2134_0_1	1845	lysine (K)-specific demethylase 1B (KDM1B)	uc003nco.1	4e-13	Human	281.253	-0.420363	0.0733316
SMEST041669001.1	chr2	8	235543708	1509	1	1.78928e-11	-	6	235543181, 235543242, 235543465, 235543490, 235543623, 235543686, 235543708, 235561780	2036, 1975, 1752, 1727, 1594, 1531, 1509, 597	0.421, 0.941, 0.727, 0.364, 0.333, 1, 1, 0.333	-, -, -, -, -, -, -, -	1, 1, 2, 1, 1, 6, 6, 1	22, 25, 61, 63, 133, 223, 912	dd_Smed_v6_5991_0_1	2083					0
SMEST080798001.1	chr1	6	126170199	1166	0.958	1.78928e-11	+	4	126170199, 126170211, 126170288, 126170314, 126170344, 126170355	1166, 1178, 1255, 1281, 1311, 1322	0.958, 0.333, 0.75, 0.364, 0.429, 0.857	+, +, +, +, +, +	4, 1, 1, 1, 1, 1	11, 12, 26, 30, 77	dd_Smed_v6_9524_0_1	1374	parvin, beta (PARVB)	uc003ben.3	7e-104	Human	0
SMEST020232002.1	chr1	6	182519932	1467	0.958	1.78928e-11	-	6	182519886, 182519932, 182519935, 182519946, 182519964, 182523795	1513, 1467, 1464, 1453, 1435, 529	0.667, 0.958, 0.296, 0.308, 0.286, 0.308	-, -, -, -, -, -	6, 6, 1, 2, 4, 1	3, 11, 18, 46, 906	dd_Smed_v6_2403_0_1	1721	Fas associated factor family member 2 (FAF2)	uc003mej.4	7e-46	Human	0
SMEST027815004.1	chr1	5	115783085	3284	1	1.78928e-11	+	4	115775084, 115783085, 115783096, 115783101, 115783112	2159, 3284, 3295, 3300, 3311	0.364, 1, 0.933, 0.5, 0.667	+, +, +, +, +	1, 4, 4, 3, 2	5, 11, 11, 1125	dd_Smed_v6_1581_0_1	3357	low density lipoprotein receptor-related 1	KY024334.1	0	Smed	0
SMEST046732001.1	chr1	4	226485174	649	0.958	1.78928e-11	-	5	226485174, 226485206, 226485214, 226485597	649, 617, 609, 271	0.958, 0.385, 0.743, 0.127	-, -, -, -	5, 3, 6, 1	8, 32, 338	dd_Smed_v6_844_0_1	685					596.223	0.179174	0.493737
SMEST074506001.1	chr1	4	293379981	1440	1	1.78928e-11	-	6	293379960, 293379976, 293379981, 293380006	1461, 1445, 1440, 1415	1, 0.438, 1, 0.655	-, -, -, -	4, 2, 6, 3	5, 16, 25	dd_Smed_v6_1053_0_1	1570	iron/zinc purple acid phosphatase-like protein (PAPL)	uc002oki.3	4e-136	Human	523.566	-0.370692	0.06758
SMEST078844001.1	chr2	4	120513906	525	1	1.78928e-11	-	6	120513852, 120513887, 120513906, 120513932	579, 544, 525, 499	0.933, 0.381, 1, 0.364	-, -, -, -	5, 2, 6, 1	19, 26, 35	dd_Smed_v6_4219_0_1	695	ubiquitin-conjugating enzyme E2D 3 (UBE2D3)6	uc003hwr.3	1e-62	Human	252.263	-0.0766344	0.853202
SMEST035214001.1	chr3	3	117705268	1038	1	1.78928e-11	+	5	117705198, 117705227, 117705268	968, 997, 1038	0.636, 0.7, 1	+, +, +	3, 4, 5	29, 41	dd_Smed_v6_6086_0_1	1081	RAB10, member RAS oncogene family (RAB10)	uc002rgv.3	5e-31	Human	130.79	-0.0784937	0.894566
SMEST054395001.1	chr1	2	163236554	1353	0.958	1.78928e-11	-	6	163236554, 163236560	1353, 1347	0.958, 0.318	-, -	6, 2	6	dd_Smed_v6_2859_0_1	1636	cystathionase (cystathionine gamma-lyase) (CTH)	uc001dfd.3	7e-122	Human	0
SMEST074337001.1	chr2	2	132833398	1024	0.958	1.78928e-11	+	5	132832213, 132833398	170, 1024	0.138, 0.958	+, +	1, 5	854	dd_Smed_v6_625_0_1	1056	pyrophosphatase (inorganic) 1 (PPA1)	uc001jqv.1	1e-100	Human	802.689	-0.557485	0.00172888
SMEST023352001.1	chr4	7	38612301	1095	0.839	1.89448e-11	-	5	38612223, 38612267, 38612301, 38612445, 38613120, 38613125, 38613165	1173, 1129, 1095, 951, 379, 374, 334	0.412, 0.3, 0.839, 0.219, 0.121, 0.161, 0.263	-, -, -, -, -, -, -	1, 1, 5, 3, 1, 1, 4	5, 34, 40, 44, 144, 572	dd_Smed_v6_1224_0_1	1270	aquaporin 4 (AQP4)b	uc002kvz.3	6e-28	Human	717.565	-0.566002	9.18084e-05
SMEST013448001.1	chr1	4	94045061	1989	0.95	1.89448e-11	+	6	94045034, 94045061, 94045111, 94045199	1962, 1989, 2039, 2127	0.308, 0.95, 0.871, 0.88	+, +, +, +	1, 6, 5, 6	27, 50, 88	dd_Smed_v6_2105_0_1	2189	fragile X mental retardation, autosomal homolog 2 (FXR2)	uc002gia.2	6e-49	Human	406.405	0.257922	0.312255
SMEST039777001.1	chr2	7	55762556	2423	0.933	2.19839e-11	-	6	55762444, 55762449, 55762520, 55762556, 55762618, 55762633, 55762644	2535, 2530, 2459, 2423, 2361, 2346, 2335	0.833, 0.333, 0.5, 0.933, 0.24, 0.818, 0.667	-, -, -, -, -, -, -	6, 1, 1, 6, 1, 2, 1	5, 11, 15, 36, 62, 71	dd_Smed_v6_6994_0_1	2622	slc15a-1 (slc15a-1)	KT163537.1	0	Smed	281.087	0.350785	0.122722
SMEST051953001.1	chr2	8	17750454	1331	0.808	2.43258e-11	-	3	17750454, 17750480, 17750515, 17750726, 17752487, 17752588, 17752656, 17752709	1331, 1305, 1270, 1059, 205, 104, 80, 27	0.808, 0.25, 0.231, 0.195, 0.148, 0.353, 0.308, 0.364	-, -, -, -, -, -, -, -	3, 1, 1, 1, 1, 1, 1, 1	24, 26, 35, 53, 101, 211, 854	dd_Smed_v6_899_0_1	1437	glycine amidinotransferase (L-arginine:glycine amidinotransferase) (GATM)	uc001zvc.3	1e-114	Human	998.889	-0.343292	0.0137569
SMEST068906001.1	chr2	5	250260754	757	1	2.9699e-11	+	6	250260657, 250260668, 250260675, 250260754, 250260764	660, 671, 678, 757, 767	0.4, 0.353, 0.571, 1, 0.571	+, +, +, +, +	2, 1, 2, 6, 1	7, 10, 11, 79	dd_Smed_v6_2308_0_1	814	Yip1 domain family, member 6 (YIPF6)A	uc004dwz.3	2e-68	Human	209.18	-0.199793	0.585571
SMEST045122001.1	chr1	4	86815392	540	0.9	2.9699e-11	+	6	86815392, 86815397, 86815401, 86815427	540, 545, 549, 575	0.9, 0.226, 0.267, 0.692	+, +, +, +	6, 1, 1, 2	4, 5, 26	dd_Smed_v6_1075_0_1	634	ubiquitin-conjugating enzyme E2N (UBE2N)	uc001tcp.3	2e-85	Human	577.051	-0.0582934	0.860331
SMEST025420003.1	chr3	10	97474898	1493	0.95	3.06792e-11	+	5	97452041, 97452100, 97452128, 97474787, 97474844, 97474876, 97474898, 97474909, 97474967, 97474995	417, 476, 504, 1382, 1439, 1471, 1493, 1504, 1562, 1590	0.538, 0.615, 0.917, 0.368, 0.185, 0.913, 0.95, 0.467, 0.917, 0.571	+, +, +, +, +, +, +, +, +, +	4, 4, 6, 2, 1, 6, 5, 4, 6, 2	11, 22, 28, 28, 32, 57, 58, 59, 878	dd_Smed_v6_2995_0_1	1796	slc2a-11 (slc2a-11)	KT163455.1	0	Smed	370.493	-0.127425	0.707927
SMEST043355001.1	chr3	14	126322696	376	1	3.12606e-11	-	6	126315182, 126315193, 126315214, 126315238, 126322562, 126322569, 126322577, 126322631, 126322646, 126322663, 126322668, 126322681, 126322696, 126322711	1193, 1182, 1161, 1137, 510, 503, 495, 441, 426, 409, 404, 391, 376, 361	1, 0.35, 0.682, 0.308, 0.727, 0.478, 0.846, 0.824, 0.625, 0.316, 0.286, 0.5, 1, 0.467	-, -, -, -, -, -, -, -, -, -, -, -, -, -	6, 2, 3, 1, 6, 2, 5, 5, 4, 1, 2, 3, 6, 3	5, 7, 8, 11, 13, 15, 15, 15, 17, 21, 24, 54, 627	dd_Smed_v6_2367_0_1	1269					152.654	-0.00188752	0.997524
SMEST013661001.1	chr2	10	156536188	1090	1	3.12606e-11	+	6	156535746, 156535748, 156535809, 156535838, 156535856, 156535885, 156536082, 156536129, 156536164, 156536188	693, 695, 756, 785, 803, 832, 984, 1031, 1066, 1090	0.556, 0.189, 0.231, 0.467, 0.583, 0.304, 0.206, 0.236, 0.378, 1	+, +, +, +, +, +, +, +, +, +	3, 1, 1, 3, 1, 1, 1, 3, 3, 6	2, 18, 24, 29, 29, 35, 47, 61, 152	dd_Smed_v6_1424_0_1	1120	voltage-dependent anion channel 2 (VDAC2)	uc001jwz.3	7e-47	Human	613.508	-0.0952366	0.746295
SMEST063332001.1	chr2	2	84461808	739	0.9	3.12606e-11	-	4	84461785, 84461808	762, 739	0.538, 0.9	-, -	3, 4	23	dd_Smed_v6_1794_0_1	1003	catechol-O-methyltransferase domain containing 1 (COMTD1)	uc001jxb.3	1e-47	Human	174.522	0.164443	0.746635
SMEST065349001.1	chr1	3	73945521	447	0.378	3.19424e-11	-	3	73945458, 73945521, 73945556	510, 447, 412	0.19, 0.378, 0.121	-, -, -	1, 3, 1	35, 63	dd_Smed_v6_531_0_1	565					436.949	0.07389	0.845579
SMEST059283001.1	chr2	6	171932299	766	0.23	3.42142e-11	+	3	171931910, 171931917, 171931973, 171932075, 171932139, 171932299	377, 384, 440, 542, 606, 766	0.116, 0.113, 0.162, 0.105, 0.127, 0.23	+, +, +, +, +, +	1, 1, 1, 1, 3, 3	7, 56, 64, 102, 160	dd_Smed_v6_62_0_1	825	CCHC-type zinc finger, nucleic acid binding protein (CNBP)6	uc011bku.2	2e-18	Human	0
SMEST052602001.1	chr2	11	230202574	1224	0.864	3.44888e-11	-	3	230202547, 230202551, 230202574, 230202591, 230202853, 230202949, 230203074, 230203077, 230203085, 230203150, 230203157	1251, 1247, 1224, 1207, 993, 897, 772, 769, 761, 696, 689	0.833, 0.412, 0.864, 0.682, 0.433, 0.467, 0.286, 0.409, 0.304, 0.3, 0.462	-, -, -, -, -, -, -, -, -, -, -	2, 1, 3, 4, 3, 1, 1, 2, 1, 2, 2	3, 4, 7, 8, 17, 23, 65, 96, 125, 214	dd_Smed_v6_3602_0_1	1302	adipocyte plasma membrane associated protein (APMAP)	uc002wty.3	4e-40	Human	0
SMEST055982001.1	chr1	12	239021165	1681	1	4.08726e-11	-	5	239021008, 239021056, 239021100, 239021104, 239021118, 239021125, 239021132, 239021137, 239021165, 239021184, 239021191, 239026597	1838, 1790, 1746, 1742, 1728, 1721, 1714, 1709, 1681, 1662, 1655, 1269	0.308, 0.28, 0.333, 0.241, 0.476, 0.692, 0.688, 0.944, 1, 0.25, 0.769, 0.3	-, -, -, -, -, -, -, -, -, -, -, -	1, 1, 3, 1, 3, 5, 6, 6, 5, 1, 5, 1	4, 5, 7, 7, 7, 14, 19, 28, 44, 48, 386	dd_Smed_v6_5492_0_1	1887	adenosylhomocysteinase-like 2 (AHCYL2)	uc011kox.2	0	Human	307.898	0.165854	0.64666
SMEST062887001.1	chr4	12	9819981	1050	1	4.08726e-11	-	5	9819912, 9819931, 9819981, 9819989, 9819993, 9819996, 9820004, 9820034, 9820592, 9820689, 9820809, 9820844	1119, 1100, 1050, 1042, 1038, 1035, 1027, 997, 439, 342, 222, 187	0.818, 0.667, 1, 0.3, 0.257, 0.3, 0.667, 0.95, 0.615, 0.5, 0.769, 0.429	-, -, -, -, -, -, -, -, -, -, -, -	4, 1, 5, 1, 1, 2, 5, 5, 1, 1, 2, 1	3, 4, 8, 8, 19, 30, 35, 50, 97, 120, 558	dd_Smed_v6_6795_0_1	1172	sirtuin 2 (SIRT2)	uc002oju.2	4e-50	Human	144.299	0.11549	0.832991
SMEST006379001.1	chr2	10	192126101	1926	1	4.08726e-11	-	6	192126060, 192126069, 192126072, 192126076, 192126089, 192126101, 192126105, 192126117, 192126133, 192138514	1967, 1958, 1955, 1951, 1938, 1926, 1922, 1910, 1894, 486	0.95, 0.5, 0.273, 0.286, 0.45, 1, 0.688, 0.941, 1, 0.364	-, -, -, -, -, -, -, -, -, -	5, 2, 1, 1, 3, 6, 3, 5, 5, 1	3, 4, 4, 9, 12, 12, 13, 16, 1408	dd_Smed_v6_3205_0_1	2015	EH-domain containing 4 (EHD4)	uc001zot.3	0	Human	275.853	-0.0698342	0.867274
SMEST078273001.1	chr4	10	19405697	1030	1	4.08726e-11	-	6	19405665, 19405677, 19405697, 19405707, 19405719, 19405862, 19405879, 19405903, 19405935, 19415688	1062, 1050, 1030, 1020, 1008, 915, 898, 874, 842, 320	0.737, 0.917, 1, 0.333, 0.348, 0.529, 0.655, 0.929, 0.333, 0.333	-, -, -, -, -, -, -, -, -, -	4, 3, 6, 1, 1, 2, 3, 3, 1, 1	10, 12, 12, 17, 20, 24, 32, 93, 522	dd_Smed_v6_3889_0_1	1160	RAB4B, member RAS oncogene family (RAB4B)	uc002opd.2	4e-24	Human	117.456	-0.524333	0.122501
SMEST044572001.1	chr1	9	264958489	682	1	4.08726e-11	+	6	264958077, 264958088, 264958172, 264958178, 264958200, 264958423, 264958489, 264958496, 264958568	270, 281, 365, 371, 393, 616, 682, 689, 761	0.2, 0.5, 0.231, 0.478, 0.302, 0.706, 1, 0.682, 1	+, +, +, +, +, +, +, +, +	1, 4, 1, 6, 3, 3, 6, 4, 5	6, 7, 11, 22, 66, 72, 84, 223	dd_Smed_v6_5021_0_1	828					182.94	0.266083	0.524966
SMEST071366001.1	chr1	8	281442018	492	1	4.08726e-11	+	6	281441924, 281441967, 281441999, 281442003, 281442011, 281442018, 281442028, 281442032	398, 441, 473, 477, 485, 492, 502, 506	0.148, 0.278, 0.4, 0.964, 0.731, 1, 0.833, 0.467	+, +, +, +, +, +, +, +	1, 1, 4, 6, 5, 6, 4, 1	4, 4, 7, 8, 10, 32, 43	dd_Smed_v6_1049_0_1	527					222.452	-0.0984439	0.828301
SMEST038978001.1	chr3	8	65610062	6718	1	4.08726e-11	+	4	65602986, 65604627, 65604690, 65609827, 65609993, 65610014, 65610062, 65610112	4422, 5101, 5164, 6483, 6649, 6670, 6718, 6768	0.308, 0.333, 0.562, 0.643, 1, 1, 1, 0.4	+, +, +, +, +, +, +, +	1, 1, 1, 4, 5, 5, 4, 1	21, 48, 50, 63, 166, 679, 1319	dd_Smed_v6_4611_0_1	7017	proline-rich coiled-coil 2C (PRRC2C)	uc001ghq.1	5e-08	Human	0
SMEST008387001.1	chr1	7	312610066	1173	1	4.08726e-11	-	5	312610012, 312610036, 312610066, 312610073, 312610090, 312610547, 312610925	1227, 1203, 1173, 1166, 1149, 692, 314	0.458, 0.6, 1, 0.333, 0.818, 0.462, 0.409	-, -, -, -, -, -, -	4, 5, 5, 1, 3, 1, 4	7, 17, 24, 30, 378, 457	dd_Smed_v6_8738_0_1	1365	noggin-like protein 8 (nlg8)	FJ471490.1	0	Smed	132.318	-0.0766714	0.895822
SMEST003631001.1	chr1	7	324345076	3723	1	4.08726e-11	-	4	324345032, 324345044, 324345050, 324345068, 324345076, 324345095, 324359595	3767, 3755, 3749, 3731, 3723, 3704, 2000	0.846, 0.533, 1, 0.588, 1, 0.667, 0.308	-, -, -, -, -, -, -	1, 1, 2, 1, 4, 2, 1	6, 8, 12, 18, 19, 1704	dd_Smed_v6_4183_0_1	3794	KIAA1033 (KIAA1033)	uc001tld.3	0	Human	397.661	0.0753609	0.863248
SMEST036640001.1	chr2	7	187743220	498	1	4.08726e-11	-	6	187743169, 187743189, 187743220, 187743254, 187743296, 187743587, 187743647	549, 529, 498, 464, 422, 131, 71	0.867, 0.467, 1, 0.7, 0.636, 0.733, 0.412	-, -, -, -, -, -, -	3, 2, 6, 4, 1, 1, 1	20, 31, 34, 42, 60, 291	dd_Smed_v6_1864_0_1	666					101.702	-0.238433	0.646807
SMEST026163001.1	chr3	7	83296898	1148	1	4.08726e-11	-	6	83296805, 83296819, 83296898, 83296908, 83296917, 83297051, 83304097	1241, 1227, 1148, 1138, 1129, 1046, 774	0.917, 0.812, 1, 0.333, 0.821, 0.316, 0.286	-, -, -, -, -, -, -	3, 5, 6, 2, 4, 1, 1	9, 10, 14, 79, 83, 272	dd_Smed_v6_1157_0_1	1272	succinate-CoA ligase, alpha subunit (SUCLG1)	uc002son.3	1e-135	Human	0
SMEST074789001.1	chr1	6	34222839	2117	1	4.08726e-11	+	6	34222801, 34222805, 34222839, 34222843, 34222851, 34222865	2079, 2083, 2117, 2121, 2129, 2143	0.409, 0.909, 1, 0.3, 1, 0.364	+, +, +, +, +, +	2, 6, 6, 1, 3, 1	4, 4, 8, 14, 34	dd_Smed_v6_2867_0_1	2265					0
[truncated: 3,742 more rows]
