# Supplementary material for: Single-nucleotide m⁶A mapping uncovers redundant YTHDF function in planarian progenitor fate selection
Source: EMBO J. 2026 Jan 3;45(3):749–88. doi: 10.1038/s44318-025-00662-3 (PMC12864844; doi:10.1038/s44318-025-00662-3)
Supplement: Supplementary file 6 — Dataset EV4 [file 44318_2025_662_MOESM6_ESM.xlsx]

## Sheet: Legend
Dataset EV4. Genes co-expressed with planarian ythdfs using scRNAseq analysis
(A) ythdf-A Co-Expressed Genes; pct.1 are cells expressing ythdf-A; filtered average Log2FC set at 0.25 and FDR < 0.05
(B) ythdf-B Co-Expressed Genes; pct.1 are cells expressing ythdf-B; filtered average Log2FC set at 0.25 and FDR < 0.05
(C) ythdf-C Co-Expressed Genes; pct.1 are cells expressing ythdf-C filtered average Log2FC set at 0.25 and FDR < 0.05

## Sheet: Dataset EV4 (A)
Contig	Co-expression analysis: FindMarkers					Best BLAST hit against Human or S. mediterranea database				Enrichment of cell type-specific expression (Fincher et al., 2018)
	pvalue	avg log2FC	pct.1	pct.2	padj	Best.blast.hit	ID	E.Value	Organism	Cell type identity	Cluster Number	Log fold enrichment
dd_Smed_v6_5578_0_1	0	17.5006	1	0	0	YTH domain family, member 2 (YTHDF2)	uc001bre.3	1e-55	Human	NA	NA	NA
dd_Smed_v6_12605_0_1	1.06176e-09	1.55358	0.021	0.012	2.82014e-05	macrophage expressed 1 (MPEG1)	uc001nnu.4	3e-53	Human	Intestine	30	0.400364
dd_Smed_v6_90302_0_1	2.74243e-07	1.51447	0.003	0.001	0.00728418	ribosomal protein L11 (RPL11)	uc001bhk.3	2e-37	Human	NA	NA	NA
dd_Smed_v6_2385_0_1	3.89202e-32	1.48866	0.052	0.026	1.03376e-27	glycine amidinotransferase (L-arginine:glycine amidinotransferase) (GATM)	uc001zvc.3	5e-112	Human	Epidermal; Epidermal	11; 24	2.02035465; 0.81915636
dd_Smed_v6_103398_0_1	7.67967e-10	1.375	0.004	0.001	2.0398e-05	NA	NA	NA	NA	NA	NA	NA
dd_Smed_v6_63856_0_1	3.27572e-08	1.36766	0.005	0.001	0.000870065	SET domain and mariner transposase fusion gene (SETMAR)	uc010hbx.3	3e-12	Human	NA	NA	NA
dd_Smed_v6_24986_0_1	1.55396e-06	1.33317	0.007	0.003	0.0412747	NA	NA	NA	NA	NA	NA	NA
dd_Smed_v6_81296_0_1	5.39545e-10	1.32564	0.004	0.001	1.43309e-05	NA	NA	NA	NA	NA	NA	NA
dd_Smed_v6_460_0_1	7.46138e-41	1.28335	0.077	0.041	1.98182e-36	NA	NA	NA	NA	Epidermal; Epidermal	11; 24	3.127489039; 0.430542935
dd_Smed_v6_25573_0_1	7.03603e-09	1.27823	0.01	0.005	0.000186884	NA	NA	NA	NA	Neural	20	1.02946
dd_Smed_v6_18_0_1	3.16955e-40	1.2112	0.164	0.106	8.41865e-36	NA	NA	NA	NA	Epidermal; Epidermal; Protonephridia	11; 24; 29	1.713886397; 4.373936356; 0.414342059
dd_Smed_v6_91829_0_1	6.31596e-07	1.19612	0.004	0.001	0.0167758	NA	NA	NA	NA	NA	NA	NA
dd_Smed_v6_327_0_1	6.45192e-56	1.1853	0.12	0.067	1.71369e-51	NA	NA	NA	NA	Epidermal; Epidermal	11; 24	2.953230259; 2.087168689
dd_Smed_v6_503_0_1	7.08993e-21	1.18122	0.032	0.016	1.88316e-16	NA	NA	NA	NA	Epidermal; Epidermal	24; 35	2.049510194; 1.273380213
dd_Smed_v6_38069_0_1	3.68969e-19	1.17092	0.015	0.005	9.8002e-15	NA	NA	NA	NA	NA	NA	NA
dd_Smed_v6_2162_0_1	2.42002e-54	1.17017	0.085	0.042	6.42781e-50	cytochrome P450, family 1, subfamily A, polypeptide 1 (CYP1A1)	uc002ayq.4	3e-42	Human	Epidermal; Epidermal	11; 24	2.159130124; 0.842560871
dd_Smed_v6_306_0_1	1.02511e-26	1.16276	0.042	0.021	2.7228e-22	NA	NA	NA	NA	Epidermal; Epidermal	11; 24	1.054715217; 2.100658348
dd_Smed_v6_1267_0_1	5.90086e-17	1.15083	0.01	0.003	1.56733e-12	NA	NA	NA	NA	NA	NA	NA
dd_Smed_v6_94_0_1	1.28773e-27	1.14587	0.031	0.013	3.42034e-23	NA	NA	NA	NA	Epidermal; Epidermal	11; 24	0.520259131; 1.228335983
dd_Smed_v6_1925_0_1	9.20125e-54	1.14079	0.067	0.03	2.44394e-49	NA	NA	NA	NA	Epidermal; Epidermal	11; 24	1.996329344; 0.873383198
dd_Smed_v6_101200_0_1	2.43732e-09	1.13007	0.004	0.001	6.47376e-05	NA	NA	NA	NA	NA	NA	NA
dd_Smed_v6_87252_0_1	3.65811e-08	1.12997	0.003	0.001	0.000971631	NA	NA	NA	NA	NA	NA	NA
dd_Smed_v6_3199_0_1	1.39404e-09	1.11498	0.022	0.013	3.7027e-05	1.G9.2	KF730678.1	2.94e-131	Smed	Epidermal	35	3.42321
dd_Smed_v6_902_0_1	1.82279e-49	1.10425	0.073	0.036	4.84151e-45	NA	NA	NA	NA	Epidermal; Epidermal	11; 24	2.453581161; 0.338132321
dd_Smed_v6_58424_0_1	6.83621e-07	1.094	0.005	0.002	0.0181576	ATP-binding cassette, sub-family A (ABC1), member 10 (ABCA10)	uc010dfa.1	1e-19	Human	NA	NA	NA
dd_Smed_v6_2969_0_1	5.81661e-74	1.09093	0.093	0.042	1.54495e-69	phospholipase A2, group V (PLA2G5)	uc001bcy.3	2e-11	Human	Epidermal; Epidermal	11; 24	2.412976407; 0.506637255
dd_Smed_v6_55_0_1	6.2227e-40	1.09016	0.14	0.089	1.65281e-35	Smed02617_V2 hypothetical protein	JX010567.1	6.72e-165	Smed	Epidermal; Epidermal	11; 24	4.06973684; 0.744594116
dd_Smed_v6_1321_0_1	3.04192e-36	1.08264	0.066	0.035	8.07964e-32	NA	NA	NA	NA	Epidermal	11	2.63238
dd_Smed_v6_40101_0_1	1.98336e-07	1.08234	0.007	0.003	0.00526799	NA	NA	NA	NA	NA	NA	NA
dd_Smed_v6_91490_0_1	8.97344e-12	1.05923	0.006	0.002	2.38344e-07	NA	NA	NA	NA	NA	NA	NA
dd_Smed_v6_775_0_1	2.85722e-59	1.05586	0.101	0.052	7.58906e-55	Smed00523_V2 hypothetical protein	JX010497.1	0	Smed	Epidermal; Epidermal	11; 24	2.857832; 0.360827319
dd_Smed_v6_22774_0_1	3.23838e-09	1.05044	0.004	0.001	8.60146e-05	NA	NA	NA	NA	NA	NA	NA
dd_Smed_v6_5474_0_1	4.96965e-58	1.05017	0.057	0.023	1.31999e-53	early growth response 4 (EGR4)	uc010yrk.1	7e-15	Human	Epidermal	11	1.43199
dd_Smed_v6_291_0_1	3.17403e-48	1.04425	0.129	0.077	8.43053e-44	1.C5.1	KF730676.1	5.45e-135	Smed	Epidermal; Epidermal	11; 24	3.785712724; 0.392033191
dd_Smed_v6_278_0_1	4.98725e-55	1.03966	0.126	0.071	1.32466e-50	NA	NA	NA	NA	Epidermal; Epidermal	11; 24	3.289521487; 1.849798733
dd_Smed_v6_13874_0_1	8.9932e-07	1.02921	0.012	0.007	0.0238868	insulin-like prohormone-1	BK007034.1	0	Smed	NA	NA	NA
dd_Smed_v6_2873_0_1	4.05072e-46	1.02494	0.072	0.036	1.07591e-41	NA	NA	NA	NA	Epidermal	11	2.55816
dd_Smed_v6_4492_0_1	5.24445e-44	1.02246	0.067	0.033	1.39298e-39	NA	NA	NA	NA	Epidermal	11	2.1632
dd_Smed_v6_379_0_1	1.25892e-42	1.00903	0.131	0.08	3.3438e-38	NA	NA	NA	NA	Epidermal	11	4.11735
dd_Smed_v6_40883_0_1	2.82114e-07	0.998228	0.005	0.002	0.00749324	NA	NA	NA	NA	NA	NA	NA
dd_Smed_v6_102329_0_1	9.5892e-07	0.995221	0.004	0.001	0.0254699	NA	NA	NA	NA	NA	NA	NA
dd_Smed_v6_52306_0_1	9.81857e-08	0.99178	0.003	0.001	0.00260791	NA	NA	NA	NA	NA	NA	NA
dd_Smed_v6_7038_0_1	1.12417e-61	0.988446	0.056	0.022	2.9859e-57	Sp1 transcription factor (SP1)	uc021qyf.1	3e-13	Human	Epidermal	11	1.24406
dd_Smed_v6_644_0_1	2.99042e-35	0.987701	0.051	0.025	7.94284e-31	NA	NA	NA	NA	Epidermal	11	2.20828
dd_Smed_v6_21987_0_1	1.62394e-09	0.985551	0.007	0.002	4.31336e-05	NA	NA	NA	NA	NA	NA	NA
dd_Smed_v6_66290_0_1	3.54095e-07	0.977743	0.004	0.002	0.00940512	NA	NA	NA	NA	NA	NA	NA
dd_Smed_v6_63487_0_1	1.01469e-11	0.976275	0.01	0.004	2.69512e-07	NA	NA	NA	NA	NA	NA	NA
dd_Smed_v6_1413_0_1	4.39186e-40	0.97066	0.084	0.046	1.16652e-35	NA	NA	NA	NA	Epidermal; Epidermal	11; 24	2.928913876; 0.323844256
dd_Smed_v6_299_0_1	1.02073e-109	0.965948	0.181	0.093	2.71117e-105	calmodulin-like 5 (CALML5)	uc001iic.2	1e-11	Human	Epidermal; Epidermal; Epidermal; Protonephridia	2; 11; 24; 40	0.938441775; 1.855156134; 1.991477242; 1.965170061
dd_Smed_v6_5958_0_1	4.87312e-43	0.962118	0.111	0.065	1.29435e-38	NA	NA	NA	NA	Epidermal; Epidermal	11; 24	3.145607826; 1.221583858
dd_Smed_v6_83871_0_1	1.54181e-07	0.95713	0.005	0.002	0.0040952	NA	NA	NA	NA	NA	NA	NA
dd_Smed_v6_247_0_1	1.57324e-67	0.949931	0.146	0.081	4.17868e-63	clone D20Contig4 unknown	AY066538.1	0	Smed	Epidermal; Epidermal	11; 24	3.300751881; 1.660606624
dd_Smed_v6_49158_0_1	6.49388e-08	0.942575	0.005	0.002	0.00172484	NA	NA	NA	NA	NA	NA	NA
dd_Smed_v6_146_0_1	2.36949e-24	0.94037	0.19	0.139	6.2936e-20	NA	NA	NA	NA	NA	NA	NA
dd_Smed_v6_771_0_1	5.81109e-45	0.938595	0.099	0.055	1.54348e-40	NA	NA	NA	NA	Epidermal; Epidermal	11; 24	2.764529339; 0.527506857
dd_Smed_v6_2843_0_1	2.78516e-52	0.936578	0.074	0.035	7.39767e-48	NA	NA	NA	NA	Epidermal; Epidermal	11; 24	2.19294705; 0.736409612
dd_Smed_v6_4252_0_1	2.28203e-125	0.935742	0.172	0.082	6.06131e-121	ELOVL fatty acid elongase 7 (ELOVL7)	uc010iwk.3	6e-40	Human	Epidermal; Epidermal; Epidermal; Epidermal	2; 11; 24; 35	1.093999701; 1.583778601; 0.42160419; 0.725772383
dd_Smed_v6_830_0_1	1.54527e-65	0.934824	0.083	0.038	4.1044e-61	NA	NA	NA	NA	Epidermal; Epidermal	11; 24	2.08705369; 0.317417073
dd_Smed_v6_80154_0_1	9.38819e-08	0.931988	0.007	0.003	0.0024936	NA	NA	NA	NA	NA	NA	NA
dd_Smed_v6_5391_0_1	6.17275e-43	0.931953	0.033	0.012	1.63954e-38	NA	NA	NA	NA	Epidermal	11	0.965577
dd_Smed_v6_48851_0_1	1.26034e-08	0.924831	0.007	0.003	0.000334759	NA	NA	NA	NA	NA	NA	NA
dd_Smed_v6_715_0_1	4.67392e-50	0.920827	0.12	0.069	1.24144e-45	NA	NA	NA	NA	Epidermal; Epidermal	11; 24	3.282327919; 0.447705737
dd_Smed_v6_16814_0_1	9.56339e-12	0.910435	0.009	0.004	2.54013e-07	NA	NA	NA	NA	NA	NA	NA
dd_Smed_v6_95520_0_1	7.21139e-07	0.908797	0.005	0.002	0.0191542	NA	NA	NA	NA	NA	NA	NA
dd_Smed_v6_3226_0_1	2.08064e-36	0.901416	0.105	0.063	5.52638e-32	NA	NA	NA	NA	Epidermal; Epidermal	11; 24	2.950211077; 0.83781663
dd_Smed_v6_6028_0_1	1.77323e-40	0.901133	0.055	0.026	4.70989e-36	NA	NA	NA	NA	Epidermal	11	1.67982
dd_Smed_v6_2485_0_1	2.92559e-40	0.900436	0.039	0.016	7.77067e-36	NA	NA	NA	NA	Epidermal; Epidermal; Epidermal	11; 24; 35	0.432310646; 1.271506295; 0.442835117
dd_Smed_v6_3331_0_1	1.43334e-69	0.898584	0.069	0.028	3.80708e-65	NA	NA	NA	NA	Epidermal; Epidermal; Epidermal	11; 24; 35	1.560479162; 0.874750325; 0.335179752
dd_Smed_v6_647_0_1	1.72557e-47	0.897168	0.046	0.019	4.58329e-43	NA	NA	NA	NA	Epidermal	11	1.31892
dd_Smed_v6_15980_0_1	7.64902e-07	0.895676	0.005	0.002	0.0203166	NA	NA	NA	NA	NA	NA	NA
dd_Smed_v6_94699_0_1	5.72673e-07	0.894264	0.004	0.001	0.0152108	NA	NA	NA	NA	NA	NA	NA
dd_Smed_v6_98822_0_1	3.26398e-14	0.893508	0.013	0.005	8.66946e-10	homeobox D13 (HOXD13)	uc002ukf.1	2e-07	Human	NA	NA	NA
dd_Smed_v6_5307_0_1	1.1345e-55	0.889851	0.064	0.028	3.01334e-51	cytochrome P450, family 1, subfamily A, polypeptide 1 (CYP1A1)	uc002ayq.4	4e-29	Human	Epidermal; Epidermal	11; 24	1.387426919; 0.416020355
dd_Smed_v6_767_0_1	1.64415e-38	0.885813	0.075	0.04	4.36702e-34	NA	NA	NA	NA	Epidermal; Epidermal	11; 24	2.855992463; 0.363092001
dd_Smed_v6_44041_0_1	3.66281e-13	0.882471	0.008	0.003	9.72879e-09	NA	NA	NA	NA	NA	NA	NA
dd_Smed_v6_3065_0_1	1.81724e-07	0.881578	0.024	0.015	0.00482676	intermediate filament b (ifb)	HM135949.1	0	Smed	Epidermal	35	3.05978
dd_Smed_v6_68997_0_1	5.32851e-12	0.874441	0.009	0.003	1.41531e-07	NA	NA	NA	NA	NA	NA	NA
dd_Smed_v6_22791_0_1	1.32334e-09	0.872994	0.01	0.005	3.51491e-05	NA	NA	NA	NA	NA	NA	NA
dd_Smed_v6_3871_0_1	5.44901e-08	0.871666	0.028	0.018	0.00144731	clone D21.6.Contig unknown	AY068374.1	0	Smed	Epidermal	35	3.41442
dd_Smed_v6_1043_0_1	7.71703e-14	0.870346	0.022	0.011	2.04972e-09	NA	NA	NA	NA	Epidermal	35	0.296642
dd_Smed_v6_4793_0_1	3.12132e-67	0.869208	0.072	0.03	8.29055e-63	NA	NA	NA	NA	Epidermal; Epidermal	11; 24	1.185753777; 0.603235329
dd_Smed_v6_86534_0_1	2.56661e-07	0.867297	0.004	0.001	0.00681716	NA	NA	NA	NA	NA	NA	NA
dd_Smed_v6_2147_0_1	3.74756e-44	0.866119	0.075	0.038	9.95389e-40	NA	NA	NA	NA	Epidermal; Epidermal	11; 24	2.835960779; 0.339592627
dd_Smed_v6_499_0_1	4.32045e-35	0.865273	0.065	0.035	1.14755e-30	NA	NA	NA	NA	Epidermal; Epidermal; Protonephridia	11; 24; 40	2.485811316; 0.620477501; 1.406256085
dd_Smed_v6_61073_0_1	1.72288e-25	0.864442	0.026	0.011	4.57614e-21	NA	NA	NA	NA	NA	NA	NA
dd_Smed_v6_18988_0_1	1.67952e-28	0.861154	0.025	0.01	4.46096e-24	NA	NA	NA	NA	Epidermal	11	0.320938
dd_Smed_v6_54159_0_1	5.43025e-08	0.86062	0.007	0.003	0.00144233	NA	NA	NA	NA	NA	NA	NA
dd_Smed_v6_4214_0_1	6.0793e-46	0.858293	0.059	0.027	1.61472e-41	MPV17 mitochondrial membrane protein-like 2 (MPV17L2)	uc002nid.3	2e-17	Human	Epidermal; Epidermal	11; 24	1.19703368; 0.757756238
dd_Smed_v6_5477_0_1	8.35556e-82	0.854492	0.097	0.042	2.21932e-77	NA	NA	NA	NA	Epidermal	11	1.4653
dd_Smed_v6_446_0_1	7.00879e-104	0.853956	0.232	0.132	1.86161e-99	NA	NA	NA	NA	Epidermal; Epidermal; Epidermal; Phyarnx; Phyarnx; Epidermal; Phyarnx; Protonephridia	2; 11; 24; 25; 27; 35; 37; 40	0.676630449; 1.770730044; 2.344359874; 0.748870062; 1.955618112; 1.901681896; 2.348523754; 0.517625889
dd_Smed_v6_4926_0_1	5.14512e-73	0.851005	0.08	0.034	1.3666e-68	NA	NA	NA	NA	Epidermal	11	1.24112
dd_Smed_v6_2178_0_1	2.46996e-28	0.850253	0.133	0.091	6.56047e-24	NA	NA	NA	NA	Epidermal; Epidermal	11; 24	3.64044041; 1.807683364
dd_Smed_v6_5159_0_1	2.52547e-40	0.849901	0.055	0.026	6.7079e-36	NA	NA	NA	NA	Epidermal	11	1.84654
dd_Smed_v6_917_0_1	9.54565e-91	0.849779	0.181	0.098	2.53542e-86	NA	NA	NA	NA	Epidermal; Epidermal; Epidermal; Epidermal	2; 11; 24; 35	0.526843449; 2.676925159; 0.832625198; 0.273594683
dd_Smed_v6_102010_0_1	2.71597e-07	0.84548	0.005	0.002	0.00721388	NA	NA	NA	NA	NA	NA	NA
dd_Smed_v6_116_0_1	9.66443e-97	0.843914	0.201	0.112	2.56697e-92	dynein, light chain, LC8-type 2 (DYNLL2)	uc010wnn.1	4e-55	Human	Epidermal; Epidermal; Epidermal; Epidermal; Phyarnx	2; 11; 24; 35; 37	1.032902098; 1.818498157; 2.359990169; 1.515215144; 1.094437504
dd_Smed_v6_137_0_1	1.31172e-76	0.842736	0.197	0.116	3.48405e-72	dynein, light chain, LC8-type 2 (DYNLL2)	uc010wnn.1	6e-09	Human	Epidermal; Epidermal; Epidermal; Phyarnx; Phyarnx; Epidermal; Phyarnx; Protonephridia	2; 11; 24; 25; 27; 35; 37; 40	0.518397878; 1.911524235; 2.452354377; 1.346155407; 1.317425197; 2.303978674; 2.294517641; 0.296586787
dd_Smed_v6_80_0_1	7.09413e-72	0.842657	0.292	0.192	1.88427e-67	NA	NA	NA	NA	Cathepsin; Epidermal; Epidermal	10; 11; 24	0.50552962; 3.493041967; 2.348273648
dd_Smed_v6_480_0_1	4.35737e-36	0.840634	0.069	0.037	1.15736e-31	NA	NA	NA	NA	Epidermal	11	2.67897
dd_Smed_v6_315_0_1	2.34113e-52	0.840495	0.117	0.065	6.21828e-48	NA	NA	NA	NA	Epidermal; Epidermal	11; 24	3.144051446; 0.983848279
dd_Smed_v6_719_0_1	4.18842e-61	0.839986	0.113	0.06	1.11249e-56	NA	NA	NA	NA	Epidermal; Epidermal	11; 24	3.011617349; 0.73691914
dd_Smed_v6_42513_0_1	1.03091e-14	0.832815	0.011	0.004	2.73819e-10	G protein-coupled receptor 4 (GPR4)	uc021uvw.1	4e-10	Human	NA	NA	NA
dd_Smed_v6_68_0_1	9.12248e-29	0.82896	0.493	0.386	2.42302e-24	X1.C3.3	KF730672.1	1.33e-140	Smed	Epidermal	11	5.13298
dd_Smed_v6_89869_0_1	1.46077e-07	0.828436	0.006	0.003	0.00387994	NA	NA	NA	NA	NA	NA	NA
dd_Smed_v6_26394_0_1	5.76104e-15	0.828292	0.017	0.007	1.53019e-10	FEZ family zinc finger 2 (FEZF2)	uc003dli.2	1e-85	Human	NA	NA	NA
dd_Smed_v6_1013_0_1	3.52301e-57	0.828167	0.104	0.054	9.35747e-53	NA	NA	NA	NA	Epidermal	11	2.77903
dd_Smed_v6_3278_0_1	9.41163e-86	0.827484	0.111	0.05	2.49982e-81	X1.A.C4.1	KF730683.1	0	Smed	Epidermal; Epidermal; Epidermal; Epidermal	2; 11; 24; 35	0.250904055; 1.46307636; 0.51200964; 0.524946336
dd_Smed_v6_65326_0_1	5.33967e-10	0.827386	0.009	0.004	1.41827e-05	NA	NA	NA	NA	NA	NA	NA
dd_Smed_v6_7103_0_1	1.60523e-67	0.826471	0.063	0.024	4.26364e-63	NA	NA	NA	NA	Epidermal; Epidermal	11; 24	1.008314767; 0.263081997
dd_Smed_v6_500_0_1	4.91219e-19	0.825188	0.035	0.019	1.30473e-14	NA	NA	NA	NA	Intestine; Intestine	6; 30	0.30357625; 3.017257193
dd_Smed_v6_3680_0_1	5.69336e-47	0.821243	0.045	0.018	1.51221e-42	NA	uc002xmd.1	1e-20	Human	Epidermal; Epidermal	11; 24	0.871593356; 0.37313883
dd_Smed_v6_263_0_1	2.26225e-76	0.8173	0.306	0.205	6.00877e-72	NA	NA	NA	NA	Epidermal; Epidermal	2; 11	0.884496778; 3.457559714
dd_Smed_v6_8159_0_1	2.7808e-46	0.817166	0.041	0.016	7.38607e-42	chibby homolog 1 (Drosophila) (CBY1)	uc003awc.3	6e-07	Human	Epidermal; Epidermal	11; 24	0.358398601; 0.329361083
dd_Smed_v6_343_0_1	1.09661e-58	0.813889	0.249	0.164	2.91271e-54	pmp-10 (pmp-10)	KJ187185.1	0	Smed	Epidermal; Epidermal	11; 24	3.290357706; 1.559913917
dd_Smed_v6_21288_0_1	6.3757e-07	0.811832	0.006	0.002	0.0169345	NA	NA	NA	NA	NA	NA	NA
dd_Smed_v6_11178_0_1	8.79216e-24	0.807554	0.021	0.008	2.33529e-19	NA	NA	NA	NA	NA	NA	NA
dd_Smed_v6_4051_0_1	1.58806e-10	0.806116	0.025	0.015	4.21805e-06	secreted peptide prohormone 5	GU295188.1	2.77e-167	Smed	NA	NA	NA
dd_Smed_v6_28374_0_1	9.46788e-09	0.801425	0.004	0.001	0.000251476	NA	NA	NA	NA	NA	NA	NA
dd_Smed_v6_364_0_1	6.56019e-51	0.799365	0.246	0.162	1.74245e-46	vimentin (VIM)	uc001iou.2	5e-29	Human	Epidermal; Epidermal; Epidermal	11; 24; 35	0.601676344; 3.737281755; 1.873351817
dd_Smed_v6_3688_0_1	4.28536e-102	0.797784	0.173	0.089	1.13823e-97	NA	NA	NA	NA	Epidermal; Epidermal; Epidermal	2; 11; 24	1.006934915; 2.22429292; 0.941915989
dd_Smed_v6_28517_0_1	1.06415e-07	0.793318	0.007	0.003	0.00282648	odd-skipped related 1 (Drosophila) (OSR1)	uc002rdc.3	7e-34	Human	NA	NA	NA
dd_Smed_v6_2193_0_1	1.96348e-08	0.792572	0.026	0.016	0.000521519	NA	NA	NA	NA	Epidermal	24	2.17523
dd_Smed_v6_920_0_1	1.80564e-73	0.792498	0.332	0.233	4.79596e-69	hypothetical protein Smed-agat-1	KY348647.1	0	Smed	Epidermal; Epidermal; Epidermal	2; 3; 11	1.800249015; 0.675697252; 2.61057019
dd_Smed_v6_14160_0_1	7.47312e-37	0.792412	0.03	0.011	1.98494e-32	NA	NA	NA	NA	Epidermal	11	0.668432
dd_Smed_v6_8042_0_1	4.52142e-54	0.787108	0.056	0.023	1.20093e-49	NA	NA	NA	NA	Epidermal	11	1.25942
dd_Smed_v6_844_0_1	5.50734e-108	0.785532	0.132	0.059	1.46281e-103	NA	NA	NA	NA	Epidermal; Epidermal; Epidermal; Epidermal; Protonephridia	2; 11; 24; 35; 40	0.615601452; 1.153260682; 1.49056504; 0.842323861; 0.75350376
dd_Smed_v6_1128_0_1	3.44306e-39	0.783349	0.096	0.055	9.1451e-35	NA	NA	NA	NA	Epidermal; Epidermal	11; 24	3.213119275; 0.293970741
dd_Smed_v6_232_0_1	3.55276e-82	0.780722	0.344	0.242	9.43649e-78	actin, beta (ACTB)	uc003soq.4	3e-161	Human	Epidermal; Epidermal; Epidermal; Epidermal; Epidermal	2; 3; 11; 24; 35	1.999243909; 0.899749449; 1.862006637; 1.603877436; 0.551454792
dd_Smed_v6_50188_0_1	2.8577e-24	0.780031	0.024	0.01	7.59034e-20	TNF receptor-associated factor 1 (TRAF1)	uc011lyg.2	1e-17	Human	NA	NA	NA
dd_Smed_v6_6938_0_1	7.81952e-11	0.778151	0.017	0.009	2.07694e-06	NA	NA	NA	NA	Epidermal	24	1.35875
dd_Smed_v6_14691_0_1	7.64668e-07	0.774261	0.005	0.002	0.0203103	NA	NA	NA	NA	NA	NA	NA
dd_Smed_v6_6559_0_1	8.65038e-109	0.773645	0.12	0.051	2.29763e-104	ATPase, Na+/K+ transporting, beta 2 polypeptide (ATP1B2)	uc002gif.1	7e-21	Human	Epidermal; Epidermal; Epidermal; Epidermal	2; 11; 24; 35	0.624325458; 0.951036781; 0.431413042; 0.345998594
dd_Smed_v6_62324_0_1	1.21269e-09	0.77317	0.008	0.003	3.22102e-05	NA	NA	NA	NA	NA	NA	NA
dd_Smed_v6_5899_0_1	1.41876e-69	0.771565	0.074	0.031	3.76836e-65	sh3bp2	KF134122.1	0	Smed	Epidermal; Epidermal; Epidermal	2; 11; 24	0.272590381; 0.614563873; 0.884339343
dd_Smed_v6_899_0_1	4.10153e-67	0.771548	0.334	0.24	1.08941e-62	glycine amidinotransferase (L-arginine:glycine amidinotransferase) (GATM)	uc001zvc.3	1e-114	Human	Epidermal; Epidermal; Epidermal	2; 3; 11	1.917468778; 0.644636317; 2.685536529
dd_Smed_v6_1971_0_1	7.98626e-119	0.771471	0.301	0.182	2.12123e-114	calpain 9 (CAPN9)	uc001htz.1	1e-180	Human	Epidermal; Epidermal; Epidermal; Epidermal; Phyarnx; Phyarnx; Epidermal; Phyarnx; Protonephridia	2; 3; 11; 24; 25; 27; 35; 37; 40	1.812143882; 0.27752296; 1.839729058; 1.021877495; 0.649084863; 0.70425929; 1.157219868; 1.989705829; 1.207822201
dd_Smed_v6_79847_0_1	8.67141e-09	0.768428	0.007	0.003	0.000230321	NA	NA	NA	NA	NA	NA	NA
dd_Smed_v6_17323_0_1	1.44186e-13	0.76732	0.028	0.015	3.82972e-09	NA	NA	NA	NA	Cathepsin	17	2.19598
dd_Smed_v6_1245_0_1	2.73033e-69	0.765925	0.07	0.028	7.25203e-65	tumor protein p53 binding protein, 2 (TP53BP2)	uc010pva.2	7e-09	Human	Epidermal; Epidermal; Epidermal	2; 11; 24	0.342939692; 0.587942274; 1.082551341
dd_Smed_v6_218_0_1	3.66763e-111	0.764593	0.184	0.093	9.74158e-107	actin, gamma 1 (ACTG1)	uc002kal.2	1e-70	Human	Epidermal; Epidermal; Epidermal; Epidermal	2; 3; 11; 24	1.169122781; 0.400203729; 1.148441186; 0.803970503
dd_Smed_v6_63742_0_1	3.68709e-07	0.759567	0.004	0.001	0.00979328	NA	NA	NA	NA	NA	NA	NA
dd_Smed_v6_90835_0_1	9.07028e-07	0.75781	0.006	0.002	0.0240916	NA	NA	NA	NA	NA	NA	NA
dd_Smed_v6_1477_1_1	5.87729e-20	0.755931	0.041	0.023	1.56107e-15	NA	NA	NA	NA	Cathepsin	10	1.93324
dd_Smed_v6_66065_0_1	3.06331e-10	0.755101	0.006	0.002	8.13645e-06	NA	NA	NA	NA	NA	NA	NA
dd_Smed_v6_13970_0_1	1.68594e-08	0.753454	0.01	0.005	0.000447802	NA	NA	NA	NA	NA	NA	NA
dd_Smed_v6_1268_0_1	7.34871e-10	0.751113	0.014	0.007	1.95189e-05	Smed05460_V2 serine protease inhibitor-1	JX010591.1	4.45e-119	Smed	Epidermal	11	0.758424
dd_Smed_v6_4916_0_1	5.50281e-42	0.74893	0.071	0.036	1.4616e-37	ornithine decarboxylase 1 (ODC1)	uc002rao.1	5e-38	Human	Epidermal; Epidermal	11; 24	1.827995837; 0.539785072
dd_Smed_v6_694_0_1	6.98412e-72	0.748923	0.097	0.045	1.85505e-67	NA	NA	NA	NA	Epidermal; Epidermal; Epidermal	11; 24; 35	1.447936196; 1.037143591; 0.659517985
dd_Smed_v6_15318_0_1	1.41376e-06	0.746334	0.009	0.005	0.0375509	zinc finger, BED-type containing 5 (ZBED5)	uc021qdu.1	2e-27	Human	NA	NA	NA
dd_Smed_v6_9121_0_1	7.41156e-44	0.742477	0.11	0.064	1.96859e-39	NA	uc002jhk.3	1e-37	Human	Epidermal	11	2.94949
dd_Smed_v6_16110_0_1	3.52546e-08	0.737519	0.007	0.003	0.000936396	NA	NA	NA	NA	NA	NA	NA
dd_Smed_v6_74979_0_1	1.30351e-06	0.736523	0.005	0.002	0.0346226	leucine rich repeat containing 48 (LRRC48)	uc021tri.1	6e-12	Human	NA	NA	NA
dd_Smed_v6_44445_0_1	1.09823e-06	0.730697	0.006	0.002	0.02917	NA	NA	NA	NA	Epidermal	35	0.545485
dd_Smed_v6_3524_0_1	1.58168e-06	0.729956	0.015	0.009	0.042011	NA	NA	NA	NA	NA	NA	NA
dd_Smed_v6_4516_0_1	1.29604e-50	0.729666	0.08	0.04	3.44242e-46	Smed19280_V2 hypothetical protein	JX010615.1	0	Smed	Epidermal; Epidermal	11; 24	1.639547713; 0.902889035
dd_Smed_v6_4120_0_1	2.29091e-16	0.728476	0.043	0.025	6.08488e-12	activin 1	KF652170.1	0	Smed	Intestine; Intestine; Neural	6; 30; 32	0.53225234; 0.481908455; 0.690102561
dd_Smed_v6_102379_0_1	5.09477e-08	0.728209	0.006	0.002	0.00135322	slc16a-16 (slc16a-16)	KT163561.1	3.35e-135	Smed	NA	NA	NA
dd_Smed_v6_1355_0_1	9.44347e-95	0.724228	0.172	0.09	2.50828e-90	Omri: DM9 containing (updated seq), methyltransferase	NA	NA	NA	Epidermal; Epidermal; Epidermal; Epidermal	2; 11; 24; 35	1.167449152; 1.210978312; 0.593818146; 1.391172079
dd_Smed_v6_680_0_1	4.53238e-11	0.723238	0.051	0.034	1.20385e-06	NA	NA	NA	NA	Phyarnx; Epidermal	25; 35	0.903984106; 5.327935531
dd_Smed_v6_70840_0_1	1.70276e-08	0.721464	0.008	0.004	0.000452271	NA	NA	NA	NA	NA	NA	NA
dd_Smed_v6_74366_0_1	2.66955e-11	0.721119	0.012	0.005	7.09059e-07	NACHT and WD repeat domain containing 1 (NWD1)	uc002nev.4	3e-30	Human	NA	NA	NA
dd_Smed_v6_30568_0_1	4.35897e-20	0.719166	0.015	0.005	1.15779e-15	NA	NA	NA	NA	Epidermal	11	0.357304
dd_Smed_v6_4654_0_1	3.30315e-17	0.718891	0.011	0.004	8.7735e-13	NA	NA	NA	NA	NA	NA	NA
dd_Smed_v6_103928_0_1	4.87317e-08	0.717684	0.006	0.002	0.00129436	NA	NA	NA	NA	NA	NA	NA
dd_Smed_v6_12179_0_1	1.53544e-09	0.714057	0.021	0.012	4.07828e-05	NA	NA	NA	NA	NA	NA	NA
dd_Smed_v6_517_0_1	6.63479e-44	0.713953	0.05	0.021	1.76227e-39	X1.C4.1	KF730673.1	3.03e-40	Smed	Epidermal; Epidermal	11; 24	1.076231182; 1.239752793
dd_Smed_v6_32752_0_1	5.32441e-07	0.712944	0.008	0.004	0.0141422	eukaryotic translation elongation factor 1 gamma (EEF1G)	uc001ntm.1	7e-09	Human	NA	NA	NA
dd_Smed_v6_1943_0_1	2.37311e-73	0.712808	0.209	0.126	6.30321e-69	glycine amidinotransferase (L-arginine:glycine amidinotransferase) (GATM)	uc001zvc.3	3e-95	Human	Epidermal; Epidermal; Epidermal	2; 3; 11	0.919299123; 0.49019728; 2.391365542
dd_Smed_v6_3399_0_1	2.55144e-23	0.711788	0.022	0.009	6.77687e-19	NA	NA	NA	NA	Epidermal	24	1.28362
dd_Smed_v6_97005_0_1	1.89338e-33	0.710389	0.03	0.012	5.029e-29	NA	NA	NA	NA	Epidermal	11	1.00598
dd_Smed_v6_21906_0_1	5.39399e-36	0.708823	0.039	0.017	1.4327e-31	malic enzyme 1, NADP(+)-dependent, cytosolic (ME1)	uc011dzc.2	5e-84	Human	Epidermal	11	0.818668
dd_Smed_v6_6200_0_1	2.26446e-20	0.708725	0.06	0.036	6.01463e-16	NA	NA	NA	NA	NA	NA	NA
dd_Smed_v6_9596_0_1	7.65301e-52	0.706877	0.053	0.022	2.03272e-47	distal-less homeobox 1 (DLX1)	uc002uhl.3	1e-13	Human	Epidermal; Epidermal	11; 24	0.285706017; 0.535610802
dd_Smed_v6_18255_0_1	3.45863e-23	0.706366	0.021	0.008	9.18647e-19	NA	NA	NA	NA	NA	NA	NA
dd_Smed_v6_135_0_1	3.14686e-21	0.705951	0.037	0.019	8.35837e-17	NA	NA	NA	NA	Epidermal	11	1.41392
dd_Smed_v6_1287_0_1	1.6253e-15	0.704499	0.018	0.008	4.31695e-11	NA	NA	NA	NA	Intestine	30	1.4728
dd_Smed_v6_15142_0_1	6.06508e-09	0.70184	0.007	0.003	0.000161094	NA	NA	NA	NA	NA	NA	NA
dd_Smed_v6_468_0_1	2.86307e-66	0.697942	0.17	0.099	7.60459e-62	NA	NA	NA	NA	Epidermal; Epidermal	11; 24	3.553513235; 0.309319192
dd_Smed_v6_361_0_1	5.31238e-72	0.697877	0.337	0.238	1.41102e-67	NA	NA	NA	NA	Epidermal; Epidermal; Epidermal; Epidermal; Epidermal	2; 3; 11; 24; 35	1.623267082; 0.860550534; 2.436028999; 0.439194122; 0.542998094
dd_Smed_v6_43528_0_1	1.77413e-06	0.697431	0.008	0.004	0.0471227	NA	NA	NA	NA	NA	NA	NA
dd_Smed_v6_3913_0_1	7.13939e-20	0.697415	0.021	0.009	1.89629e-15	NA	NA	NA	NA	Epidermal	11	0.732996
dd_Smed_v6_238_1_1	5.74601e-22	0.696923	0.319	0.239	1.5262e-17	zonadhesin (ZAN)6	uc003uwk.3	3e-24	Human	Parapharyngeal	12	3.89914
dd_Smed_v6_20227_0_1	3.20621e-09	0.694297	0.029	0.019	8.51602e-05	zinc finger, BED-type containing 5 (ZBED5)	uc021qdu.1	9e-08	Human	NA	NA	NA
dd_Smed_v6_59103_0_1	1.2103e-08	0.693687	0.006	0.002	0.000321468	NA	NA	NA	NA	NA	NA	NA
dd_Smed_v6_3086_0_1	1.82398e-40	0.693517	0.07	0.036	4.84468e-36	argininosuccinate synthase 1 (ASS1)	uc004bzn.3	0	Human	Epidermal; Cathepsin; Cathepsin	11; 28; 31	1.347987591; 0.954687135; 0.968937393
dd_Smed_v6_7064_0_1	1.90078e-28	0.690264	0.029	0.012	5.04867e-24	NA	NA	NA	NA	Epidermal; Epidermal; Epidermal	11; 24; 35	0.372180868; 0.489269092; 0.479333235
dd_Smed_v6_1363_0_1	2.77276e-24	0.689534	0.048	0.026	7.36473e-20	NA	uc004apk.3	8e-60	Human	Cathepsin; Cathepsin; Cathepsin; Epidermal; Cathepsin; Cathepsin	10; 15; 17; 24; 28; 41	0.412425875; 0.301461006; 0.638307415; 1.418729901; 0.715175712; 0.657259092
dd_Smed_v6_84335_0_1	1.56578e-06	0.689122	0.007	0.003	0.0415887	NA	NA	NA	NA	NA	NA	NA
dd_Smed_v6_270_0_1	2.71228e-112	0.688124	0.216	0.115	7.20409e-108	NA	NA	NA	NA	Epidermal; Cathepsin; Epidermal; Epidermal; Cathepsin; Intestine; Epidermal	2; 10; 11; 24; 28; 30; 35	0.417049562; 0.93462457; 1.783161596; 0.959683752; 1.133045433; 1.408143494; 1.377009525
dd_Smed_v6_58492_0_1	3.18962e-07	0.687131	0.007	0.003	0.00847194	NA	NA	NA	NA	NA	NA	NA
dd_Smed_v6_19904_0_1	1.38865e-08	0.687037	0.01	0.004	0.00036884	calcium/calmodulin-dependent protein kinase II beta (CAMK2B)8	uc003tkw.2	2e-14	Human	NA	NA	NA
dd_Smed_v6_64822_0_1	1.04626e-06	0.686274	0.007	0.003	0.0277897	NA	NA	NA	NA	NA	NA	NA
dd_Smed_v6_824_0_1	3.7099e-96	0.686103	0.238	0.139	9.85387e-92	NA	NA	NA	NA	Epidermal; Epidermal; Epidermal; Epidermal; Epidermal	2; 3; 11; 24; 35	0.92123958; 0.410247616; 1.78678443; 1.774177624; 1.789456208
dd_Smed_v6_38949_0_1	1.11034e-16	0.685908	0.015	0.006	2.94918e-12	NA	NA	NA	NA	NA	NA	NA
dd_Smed_v6_26949_0_1	3.79355e-19	0.684666	0.017	0.007	1.0076e-14	NA	NA	NA	NA	Epidermal	11	0.357345
dd_Smed_v6_63732_0_1	6.90728e-07	0.684215	0.005	0.002	0.0183464	NA	NA	NA	NA	NA	NA	NA
dd_Smed_v6_69706_0_1	6.9062e-07	0.683875	0.005	0.002	0.0183435	NA	NA	NA	NA	NA	NA	NA
dd_Smed_v6_98630_0_1	1.4629e-07	0.683387	0.006	0.002	0.00388561	NA	NA	NA	NA	NA	NA	NA
dd_Smed_v6_66914_0_1	3.60347e-09	0.682896	0.008	0.003	9.57118e-05	NA	NA	NA	NA	NA	NA	NA
dd_Smed_v6_41664_0_1	1.35414e-24	0.681999	0.02	0.007	3.59673e-20	NA	NA	NA	NA	Epidermal	11	0.345864
dd_Smed_v6_5760_0_1	7.49822e-10	0.680462	0.025	0.015	1.9916e-05	NA	NA	NA	NA	Epidermal; Epidermal	24; 35	1.620136951; 0.402471806
dd_Smed_v6_72295_0_1	1.07143e-07	0.680455	0.009	0.004	0.00284583	NA	NA	NA	NA	NA	NA	NA
dd_Smed_v6_177_0_1	8.76161e-78	0.675188	0.299	0.201	2.32717e-73	dynein, light chain, LC8-type 1 (DYNLL1)	uc001tym.3	5e-13	Human	Epidermal; Epidermal; Epidermal; Epidermal; Phyarnx; Phyarnx; Protonephridia; Epidermal; Phyarnx; Protonephridia	2; 3; 11; 24; 25; 27; 29; 35; 37; 40	1.398564287; 0.265155746; 2.273300681; 1.651919872; 1.100198913; 0.994488141; 0.620943789; 2.199073891; 1.473163953; 0.321678398
dd_Smed_v6_267_0_1	3.44176e-10	0.673828	0.034	0.022	9.14165e-06	cathepsin L2 (CTSL2)	uc010msi.3	1e-116	Human	Intestine	30	3.74093
dd_Smed_v6_10722_0_1	1.0488e-87	0.670558	0.123	0.058	2.78573e-83	cytochrome P450, family 2, subfamily J, polypeptide 2 (CYP2J2)	uc001czq.3	3e-07	Human	Epidermal; Epidermal; Phyarnx; Phyarnx	2; 11; 25; 37	0.716111252; 1.038904895; 0.441865913; 1.62493946
dd_Smed_v6_87361_0_1	1.31297e-06	0.670119	0.005	0.002	0.0348739	NA	NA	NA	NA	NA	NA	NA
dd_Smed_v6_7866_0_1	4.4297e-51	0.669838	0.051	0.021	1.17657e-46	NA	NA	NA	NA	Epidermal	11	0.604468
dd_Smed_v6_35044_0_1	3.29133e-42	0.668974	0.108	0.062	8.74209e-38	NA	NA	NA	NA	Epidermal; Epidermal	2; 35	1.465377653; 0.873967382
dd_Smed_v6_47886_0_1	6.63892e-07	0.668163	0.007	0.003	0.0176336	NA	NA	NA	NA	NA	NA	NA
dd_Smed_v6_4966_0_1	6.05298e-92	0.668155	0.103	0.044	1.60773e-87	fatty acid amide hydrolase (FAAH)	uc001cpu.2	2e-61	Human	Epidermal; Epidermal; Phyarnx; Phyarnx	11; 24; 27; 37	0.651701834; 0.622245674; 0.482893288; 0.463179415
dd_Smed_v6_9228_0_1	7.57496e-34	0.666323	0.036	0.015	2.01199e-29	NA	NA	NA	NA	Epidermal; Epidermal	11; 24	0.607962105; 0.344726737
dd_Smed_v6_67555_0_1	8.52652e-07	0.665635	0.005	0.002	0.0226473	NA	NA	NA	NA	NA	NA	NA
dd_Smed_v6_639_1_1	1.26591e-101	0.661557	0.16	0.079	3.36239e-97	NA	NA	NA	NA	Epidermal; Epidermal; Epidermal	2; 11; 24	0.853506454; 1.307856064; 1.914742444
dd_Smed_v6_6130_0_1	5.97752e-55	0.659263	0.074	0.034	1.58769e-50	Smed04997_V2 ornithine decarboxylase-1	JX010519.1	0	Smed	Epidermal; Epidermal	11; 35	0.996343143; 0.266847007
dd_Smed_v6_51110_0_1	5.00182e-24	0.658409	0.027	0.012	1.32853e-19	NA	NA	NA	NA	NA	NA	NA
dd_Smed_v6_91196_0_1	1.32078e-06	0.657057	0.005	0.002	0.0350813	NA	NA	NA	NA	NA	NA	NA
dd_Smed_v6_23465_0_1	1.78584e-21	0.65311	0.017	0.006	4.74338e-17	NA	NA	NA	NA	NA	NA	NA
dd_Smed_v6_90540_0_1	5.53452e-07	0.653041	0.008	0.004	0.0147003	NA	NA	NA	NA	NA	NA	NA
dd_Smed_v6_45837_0_1	2.04834e-31	0.652026	0.05	0.025	5.44059e-27	NA	NA	NA	NA	Epidermal; Epidermal	2; 35	0.79204515; 0.514256634
dd_Smed_v6_70227_0_1	9.62483e-08	0.651964	0.005	0.002	0.00255645	NA	NA	NA	NA	NA	NA	NA
dd_Smed_v6_25394_0_1	3.88088e-08	0.651029	0.009	0.004	0.0010308	NA	NA	NA	NA	NA	NA	NA
dd_Smed_v6_215_0_1	3.51219e-14	0.648999	0.035	0.02	9.32873e-10	prosaposin (PSAP)	uc001jsm.3	2e-07	Human	Intestine; Cathepsin	30; 39	3.723829947; 1.80118495
dd_Smed_v6_47796_0_1	1.90993e-08	0.643797	0.009	0.004	0.000507297	NA	NA	NA	NA	NA	NA	NA
dd_Smed_v6_80053_0_1	1.32151e-06	0.642797	0.005	0.002	0.0351005	NA	NA	NA	NA	NA	NA	NA
dd_Smed_v6_84457_0_1	5.05366e-07	0.642742	0.004	0.002	0.013423	NA	NA	NA	NA	NA	NA	NA
dd_Smed_v6_20144_0_1	8.45099e-08	0.642591	0.008	0.004	0.00224467	NA	NA	NA	NA	NA	NA	NA
dd_Smed_v6_1507_0_1	2.58355e-49	0.638415	0.081	0.04	6.86218e-45	NA	NA	NA	NA	Epidermal; Epidermal; Epidermal; Phyarnx; Phyarnx	2; 11; 24; 27; 37	0.381500068; 0.376436418; 1.957822093; 1.146593141; 1.572875056
dd_Smed_v6_1837_0_1	1.68755e-12	0.637961	0.021	0.011	4.48231e-08	NA	NA	NA	NA	Parapharyngeal	38	0.852808
dd_Smed_v6_41038_0_1	3.17518e-14	0.637904	0.016	0.007	8.43358e-10	protein kinase, cAMP-dependent, regulatory, type II, alpha (PRKAR2A)	uc003cux.1	2e-39	Human	NA	NA	NA
dd_Smed_v6_1464_0_1	2.52642e-86	0.637604	0.097	0.041	6.71041e-82	villin 1 (VIL1)	uc002vic.1	1e-58	Human	Epidermal; Epidermal; Epidermal	2; 11; 24	0.349247426; 0.537307188; 1.294836474
dd_Smed_v6_2803_0_1	1.39542e-15	0.636744	0.032	0.018	3.70637e-11	collagen, type VI, alpha 6 (COL6A6)	uc010htl.3	2e-28	Human	NA	NA	NA
dd_Smed_v6_558_0_1	1.09691e-23	0.636493	0.041	0.021	2.91349e-19	NA	NA	NA	NA	Epidermal	11	1.65419
dd_Smed_v6_11999_0_1	2.6303e-08	0.636363	0.009	0.004	0.000698634	NA	NA	NA	NA	NA	NA	NA
dd_Smed_v6_16932_0_1	7.30448e-14	0.630215	0.011	0.004	1.94014e-09	NA	NA	NA	NA	NA	NA	NA
dd_Smed_v6_7249_0_1	8.21015e-52	0.629533	0.074	0.035	2.1807e-47	NA	NA	NA	NA	Epidermal; Epidermal; Epidermal; Epidermal	2; 11; 24; 35	0.276615241; 0.554105704; 0.406117324; 0.445525942
dd_Smed_v6_20582_0_1	8.1731e-08	0.627373	0.008	0.003	0.00217086	heat shock 70kDa protein 8 (HSPA8)	uc010rzv.1	1e-12	Human	NA	NA	NA
dd_Smed_v6_3733_0_1	3.66646e-08	0.626463	0.02	0.012	0.000973849	NA	NA	NA	NA	NA	NA	NA
dd_Smed_v6_3606_0_1	6.6438e-13	0.624951	0.029	0.016	1.76466e-08	clone SMED_02793_V2 hadrian	JX010472.1	0	Smed	Epidermal; Phyarnx; Phyarnx	24; 27; 37	2.004114247; 0.79189058; 0.903033583
dd_Smed_v6_47611_0_1	2.63172e-08	0.624843	0.007	0.003	0.000699011	NA	NA	NA	NA	NA	NA	NA
dd_Smed_v6_5161_0_1	3.11281e-12	0.624771	0.055	0.037	8.26794e-08	X1.D.H1.3	KF730702.1	3.35e-132	Smed	Cathepsin	17	0.858834
dd_Smed_v6_21313_0_1	7.4816e-07	0.624057	0.006	0.002	0.0198719	NA	NA	NA	NA	NA	NA	NA
dd_Smed_v6_608_0_1	8.38069e-25	0.621796	0.056	0.032	2.22599e-20	NA	NA	NA	NA	Intestine	30	3.06868
dd_Smed_v6_93854_0_1	9.94958e-08	0.621033	0.008	0.003	0.00264271	NA	NA	NA	NA	NA	NA	NA
dd_Smed_v6_10131_0_1	5.94521e-79	0.619786	0.132	0.066	1.57911e-74	erythrocyte membrane protein band 4.1 like 4A (EPB41L4A)	uc003kpv.1	1e-32	Human	Epidermal	2	1.0569
dd_Smed_v6_20033_0_1	1.02527e-25	0.619561	0.031	0.014	2.72321e-21	synaptotagmin II (SYT2)	uc010pqb.2	6e-27	Human	Epidermal	11	0.304071
dd_Smed_v6_13154_0_1	6.97145e-11	0.619241	0.014	0.006	1.85169e-06	NA	NA	NA	NA	NA	NA	NA
dd_Smed_v6_1422_0_1	1.75819e-89	0.618844	0.193	0.107	4.66992e-85	NA	NA	NA	NA	Epidermal; Epidermal; Epidermal; Phyarnx; Intestine; Epidermal; Phyarnx; Protonephridia	2; 11; 24; 25; 30; 35; 37; 40	0.520534428; 2.090157645; 0.811451976; 1.060547074; 0.310454133; 1.339428657; 1.088715028; 1.305884074
dd_Smed_v6_35017_0_1	3.75718e-09	0.618669	0.014	0.007	9.97946e-05	NA	NA	NA	NA	NA	NA	NA
dd_Smed_v6_47101_0_1	1.46857e-11	0.617917	0.025	0.014	3.90068e-07	NA	NA	NA	NA	NA	NA	NA
dd_Smed_v6_5063_0_1	1.8556e-94	0.616014	0.114	0.05	4.92866e-90	NA	NA	NA	NA	Epidermal; Epidermal; Cathepsin; Epidermal; Epidermal	2; 11; 17; 24; 35	0.428887435; 0.462129286; 0.402987235; 0.334987205; 0.435674446
dd_Smed_v6_39284_0_1	4.46504e-10	0.615779	0.02	0.011	1.18596e-05	NA	NA	NA	NA	NA	NA	NA
dd_Smed_v6_29622_0_1	2.22811e-19	0.614087	0.017	0.007	5.91808e-15	NA	NA	NA	NA	NA	NA	NA
dd_Smed_v6_2375_0_1	8.62608e-36	0.613837	0.038	0.016	2.29117e-31	NA	NA	NA	NA	Epidermal; Epidermal	11; 24	0.676769948; 0.440060847
dd_Smed_v6_87268_0_1	1.31832e-10	0.613061	0.009	0.004	3.50158e-06	NA	NA	NA	NA	NA	NA	NA
dd_Smed_v6_59442_0_1	7.92217e-10	0.612112	0.006	0.002	2.10421e-05	NA	NA	NA	NA	NA	NA	NA
dd_Smed_v6_66287_0_1	1.15752e-15	0.611294	0.013	0.005	3.0745e-11	NA	NA	NA	NA	NA	NA	NA
dd_Smed_v6_2079_0_1	2.01233e-89	0.611022	0.186	0.101	5.34494e-85	NA	NA	NA	NA	Epidermal; Epidermal; Epidermal; Epidermal; Epidermal	2; 3; 11; 24; 35	0.82925979; 0.580524684; 1.574935005; 0.476478993; 0.442197392
dd_Smed_v6_1888_0_1	1.21597e-65	0.609877	0.065	0.026	3.22974e-61	dynein, light chain, LC8-type 1 (DYNLL1)	uc001tym.3	2e-07	Human	Epidermal; Epidermal; Epidermal; Phyarnx	11; 24; 35; 37	0.448059112; 0.796449356; 0.480558491; 0.413105495
dd_Smed_v6_43637_0_1	3.77056e-09	0.609759	0.01	0.004	0.00010015	GCR007 (gcr007)	KX018828.1	0	Smed	NA	NA	NA
dd_Smed_v6_103241_0_1	1.58695e-15	0.609751	0.012	0.005	4.2151e-11	NA	NA	NA	NA	NA	NA	NA
dd_Smed_v6_1066_0_1	2.9236e-77	0.607479	0.192	0.111	7.76537e-73	NA	NA	NA	NA	Epidermal; Epidermal; Epidermal	2; 3; 11	0.927026309; 0.730463426; 2.013704469
dd_Smed_v6_96062_0_1	1.8555e-06	0.606955	0.004	0.001	0.0492839	NA	NA	NA	NA	NA	NA	NA
dd_Smed_v6_4876_0_1	3.89292e-32	0.606525	0.032	0.013	1.034e-27	NA	NA	NA	NA	Cathepsin; Intestine	10; 30	0.46405746; 0.814117056
dd_Smed_v6_14000_0_1	6.64956e-08	0.606389	0.011	0.005	0.00176619	NA	NA	NA	NA	Parapharyngeal	38	0.531355
dd_Smed_v6_30893_0_1	1.70727e-07	0.605742	0.011	0.005	0.00453467	NA	NA	NA	NA	NA	NA	NA
dd_Smed_v6_67659_0_1	2.68858e-15	0.605326	0.013	0.005	7.14113e-11	NA	NA	NA	NA	NA	NA	NA
dd_Smed_v6_6957_0_1	4.71979e-72	0.605055	0.084	0.036	1.25362e-67	NA	NA	NA	NA	Epidermal; Epidermal; Epidermal; Epidermal	2; 11; 24; 35	0.419477333; 0.620806233; 0.342435645; 0.348955371
dd_Smed_v6_16269_0_1	3.06892e-14	0.603926	0.015	0.007	8.15136e-10	NA	NA	NA	NA	NA	NA	NA
dd_Smed_v6_399_0_1	1.74981e-48	0.602882	0.124	0.072	4.64767e-44	NA	NA	NA	NA	Epidermal; Epidermal; Epidermal	11; 24; 35	0.516525698; 1.179575016; 4.610801148
dd_Smed_v6_951_0_1	1.84923e-82	0.602863	0.112	0.052	4.91175e-78	NA	NA	NA	NA	Epidermal; Epidermal; Epidermal; Epidermal; Protonephridia	2; 11; 24; 35; 40	0.432242496; 0.658142718; 1.678941481; 0.834595276; 3.250261647
dd_Smed_v6_1862_0_1	2.69162e-31	0.601876	0.07	0.039	7.1492e-27	NA	NA	NA	NA	Cathepsin; Cathepsin; Cathepsin; Cathepsin	10; 28; 39; 42	2.195807617; 2.029233152; 1.67679812; 3.598765719
dd_Smed_v6_29380_0_1	3.37425e-19	0.601624	0.019	0.008	8.96234e-15	NA	NA	NA	NA	Epidermal	11	0.373706
dd_Smed_v6_7679_0_1	8.2544e-08	0.601359	0.013	0.007	0.00219245	NA	NA	NA	NA	NA	NA	NA
dd_Smed_v6_74090_0_1	7.64931e-07	0.599993	0.006	0.003	0.0203173	NA	NA	NA	NA	NA	NA	NA
dd_Smed_v6_62346_0_1	5.35407e-09	0.599862	0.005	0.002	0.000142209	NA	NA	NA	NA	NA	NA	NA
dd_Smed_v6_50929_0_1	1.52922e-08	0.599386	0.007	0.003	0.000406177	NA	NA	NA	NA	NA	NA	NA
dd_Smed_v6_91_0_1	2.97867e-40	0.599223	0.178	0.115	7.91164e-36	kielin/chordin-like protein (KCP)	uc011kor.2	6e-32	Human	Parapharyngeal	12	2.70316
dd_Smed_v6_97628_0_1	1.28661e-07	0.599196	0.008	0.004	0.00341737	transient receptor potential cation channel, subfamily C, member 7 (TRPC7)	uc010jef.2	9e-07	Human	NA	NA	NA
dd_Smed_v6_17460_0_1	1.5844e-10	0.596819	0.01	0.004	4.20832e-06	NA	NA	NA	NA	NA	NA	NA
dd_Smed_v6_32867_0_1	1.39775e-11	0.59666	0.017	0.008	3.71257e-07	NA	NA	NA	NA	NA	NA	NA
dd_Smed_v6_10929_0_1	3.83549e-24	0.596048	0.022	0.009	1.01874e-19	NA	NA	NA	NA	NA	NA	NA
dd_Smed_v6_17734_0_1	5.46827e-29	0.593354	0.049	0.025	1.45243e-24	NA	NA	NA	NA	Epidermal	2	0.595823
dd_Smed_v6_2896_0_1	1.12606e-55	0.592756	0.076	0.035	2.99093e-51	NA	NA	NA	NA	Epidermal; Epidermal; Epidermal; Epidermal	2; 11; 24; 35	0.310536785; 0.936137448; 0.80007178; 0.37902103
dd_Smed_v6_12695_0_1	2.79598e-39	0.592531	0.049	0.022	7.4264e-35	SVOP-like (SVOPL)	uc011kqh.2	1e-42	Human	Epidermal	11	0.70854
dd_Smed_v6_19446_0_1	2.07325e-07	0.591512	0.007	0.003	0.00550675	NA	NA	NA	NA	NA	NA	NA
dd_Smed_v6_77804_0_1	4.44863e-07	0.590624	0.007	0.003	0.011816	chromosome 5 open reading frame 54 (C5orf54)	uc021yhc.1	1e-07	Human	NA	NA	NA
dd_Smed_v6_9506_0_1	5.52609e-25	0.590214	0.026	0.011	1.46779e-20	NA	NA	NA	NA	NA	NA	NA
dd_Smed_v6_7160_0_1	2.00749e-51	0.59018	0.074	0.035	5.3321e-47	NA	NA	NA	NA	Epidermal	11	1.07868
dd_Smed_v6_23693_0_1	4.0208e-07	0.590165	0.004	0.001	0.0106797	NA	NA	NA	NA	NA	NA	NA
dd_Smed_v6_9640_0_1	7.06094e-44	0.588906	0.057	0.026	1.87546e-39	NA	NA	NA	NA	Epidermal	11	0.900798
dd_Smed_v6_45569_0_1	1.43801e-06	0.588494	0.006	0.002	0.0381951	NA	NA	NA	NA	NA	NA	NA
dd_Smed_v6_35460_0_1	1.05412e-06	0.58782	0.004	0.001	0.0279985	NA	NA	NA	NA	NA	NA	NA
dd_Smed_v6_12190_0_1	1.38537e-11	0.58595	0.012	0.005	3.67969e-07	NA	NA	NA	NA	NA	NA	NA
dd_Smed_v6_48_0_1	1.52982e-26	0.585262	0.103	0.066	4.06336e-22	unknown	AY067853.1	0	Smed	Cathepsin; Cathepsin; Intestine	10; 28; 30	1.836956173; 0.960348681; 4.966562133
dd_Smed_v6_74313_0_1	1.79455e-07	0.585251	0.006	0.002	0.0047665	NA	NA	NA	NA	NA	NA	NA
dd_Smed_v6_8195_0_1	2.96111e-59	0.584693	0.074	0.033	7.865e-55	ornithine decarboxylase 1 (ODC1)	uc002rao.1	5e-75	Human	Epidermal; Epidermal	11; 24	0.8711998; 0.346205999
dd_Smed_v6_40171_0_1	7.04215e-09	0.582827	0.009	0.004	0.000187047	RAB2B, member RAS oncogene family (RAB2B)	uc010tlt.2	1e-12	Human	NA	NA	NA
dd_Smed_v6_1086_0_1	6.02995e-07	0.58005	0.012	0.007	0.0160162	caveolin 3 (CAV3)	uc003brb.3	3e-20	Human	Epidermal	24	1.33416
dd_Smed_v6_91218_0_1	1.3539e-06	0.579339	0.008	0.004	0.0359609	NA	NA	NA	NA	NA	NA	NA
dd_Smed_v6_37741_0_1	6.71671e-11	0.578085	0.012	0.005	1.78402e-06	NA	NA	NA	NA	NA	NA	NA
dd_Smed_v6_2247_0_1	1.9332e-47	0.576789	0.058	0.025	5.13476e-43	lengsin, lens protein with glutamine synthetase domain (LGSN)	uc003peh.3	2e-35	Human	Epidermal; Epidermal	11; 24	0.453362831; 0.914832639
dd_Smed_v6_52581_0_1	2.90027e-10	0.575741	0.012	0.006	7.7034e-06	zinc finger, BED-type containing 5 (ZBED5)	uc021qdu.1	3e-07	Human	NA	NA	NA
dd_Smed_v6_28146_0_1	6.27886e-19	0.57513	0.025	0.012	1.66773e-14	NA	NA	NA	NA	NA	NA	NA
dd_Smed_v6_11813_0_1	5.58291e-34	0.574849	0.033	0.013	1.48288e-29	lipopolysaccharide-induced TNF factor (LITAF)	uc002dbd.3	8e-10	Human	Epidermal	11	0.573878
dd_Smed_v6_58757_0_1	4.10088e-07	0.574281	0.007	0.003	0.0108924	NA	NA	NA	NA	NA	NA	NA
dd_Smed_v6_92273_0_1	5.54171e-08	0.573184	0.007	0.003	0.00147193	tubulin, alpha 1a (TUBA1A)	uc021qxn.1	2e-34	Human	NA	NA	NA
dd_Smed_v6_80599_0_1	1.56676e-16	0.572676	0.016	0.007	4.16146e-12	NA	NA	NA	NA	NA	NA	NA
dd_Smed_v6_27796_0_1	1.31082e-06	0.570428	0.009	0.004	0.0348167	NA	NA	NA	NA	NA	NA	NA
dd_Smed_v6_77086_0_1	3.19679e-08	0.567866	0.01	0.004	0.0008491	NA	NA	NA	NA	NA	NA	NA
dd_Smed_v6_42549_0_1	7.99626e-08	0.566948	0.006	0.003	0.00212389	NA	NA	NA	NA	NA	NA	NA
dd_Smed_v6_16171_0_1	2.01412e-08	0.566146	0.011	0.005	0.000534971	NA	NA	NA	NA	NA	NA	NA
dd_Smed_v6_60992_0_1	5.97977e-08	0.56583	0.011	0.005	0.00158829	gamma-aminobutyric acid (GABA) B receptor, 2 (GABBR2)	uc004ays.3	1e-16	Human	NA	NA	NA
dd_Smed_v6_4666_0_1	5.77782e-24	0.563507	0.044	0.023	1.53465e-19	epidermal growth factor Smed-egf-2	KU850489.1	0	Smed	Intestine; Intestine	6; 30	1.001154376; 0.828664692
dd_Smed_v6_12355_0_1	4.60185e-29	0.56298	0.036	0.016	1.2223e-24	Smed10693_V2 angiotensin converting enzyme-1	JX010522.1	0	Smed	Epidermal	24	0.633151
dd_Smed_v6_5117_0_1	5.89309e-87	0.562318	0.144	0.072	1.56526e-82	Smed03008_V2 GRB2 associated binding protein-1	JX010570.1	0	Smed	Epidermal; Epidermal; Epidermal; Epidermal; Phyarnx; Epidermal; Phyarnx; Protonephridia	2; 3; 11; 24; 27; 35; 37; 40	0.734189833; 0.296182551; 0.684741244; 1.160919067; 0.519630868; 0.724763397; 0.519618476; 0.656412006
dd_Smed_v6_12337_0_1	7.62308e-49	0.561755	0.064	0.029	2.02477e-44	corticotropin releasing hormone receptor 1 (CRHR1)	uc010wxq.2	7e-53	Human	Epidermal	2	0.320444
dd_Smed_v6_1480_0_1	1.02758e-30	0.561727	0.046	0.022	2.72936e-26	adipocyte plasma membrane associated protein (APMAP)	uc002wty.3	4e-40	Human	Cathepsin; Intestine; Intestine	10; 19; 30	0.586473088; 0.741301838; 0.700836491
dd_Smed_v6_75_0_1	2.88553e-14	0.561678	0.045	0.028	7.66427e-10	NA	NA	NA	NA	Intestine	30	4.21692
dd_Smed_v6_1317_0_1	2.53118e-09	0.560926	0.033	0.022	6.72306e-05	mindbomb E3 ubiquitin protein ligase 1 (MIB1)	uc002ktq.3	1e-70	Human	Epidermal; Phyarnx	24; 37	1.753349482; 1.021861595
dd_Smed_v6_5066_0_1	7.98546e-41	0.56055	0.062	0.03	2.12102e-36	slc26a-7 (slc26a-7)	KT163661.1	0	Smed	Epidermal; Epidermal	11; 24	0.964630374; 0.603898574
dd_Smed_v6_10979_0_1	6.24169e-57	0.559353	0.065	0.028	1.65786e-52	NA	NA	NA	NA	Epidermal; Epidermal; Epidermal	2; 11; 35	0.261559551; 0.365331439; 0.392904715
dd_Smed_v6_44202_0_1	1.24988e-10	0.558615	0.013	0.006	3.3198e-06	NA	NA	NA	NA	NA	NA	NA
dd_Smed_v6_90991_0_1	2.2886e-09	0.558272	0.007	0.003	6.07874e-05	NA	NA	NA	NA	NA	NA	NA
dd_Smed_v6_95019_0_1	7.56122e-07	0.558254	0.006	0.002	0.0200833	NA	NA	NA	NA	NA	NA	NA
dd_Smed_v6_6160_0_1	1.26809e-50	0.556851	0.066	0.03	3.36816e-46	angiotensin I converting enzyme (peptidyl-dipeptidase A) 1 (ACE)	uc002jav.2	5e-134	Human	Epidermal; Epidermal; Phyarnx; Phyarnx	11; 24; 27; 37	0.654670683; 0.482599361; 0.426968162; 0.490864021
dd_Smed_v6_93917_0_1	1.34373e-07	0.555374	0.008	0.004	0.00356908	NA	NA	NA	NA	NA	NA	NA
dd_Smed_v6_85280_0_1	7.98887e-24	0.554372	0.02	0.007	2.12192e-19	NA	NA	NA	NA	Epidermal	11	0.332682
dd_Smed_v6_1349_0_1	1.1316e-06	0.55429	0.022	0.014	0.0300565	amyloid beta (A4) precursor protein (APP)6	uc011ach.2	2e-11	Human	NA	NA	NA
dd_Smed_v6_59422_0_1	7.9612e-08	0.554112	0.008	0.003	0.00211457	NA	NA	NA	NA	NA	NA	NA
dd_Smed_v6_69_0_1	8.64774e-32	0.553666	0.487	0.393	2.29693e-27	NA	NA	NA	NA	Epidermal; Epidermal	2; 3	3.106308003; 1.160729039
dd_Smed_v6_5905_0_1	2.20502e-91	0.551578	0.194	0.106	5.85674e-87	reticulocalbin 1, EF-hand calcium binding domain (RCN1)	uc010reb.2	9e-42	Human	Epidermal; Epidermal; Epidermal; Epidermal	2; 3; 11; 35	1.18199463; 0.556559313; 0.940955054; 0.787189725
dd_Smed_v6_30578_0_1	5.40011e-13	0.55127	0.016	0.007	1.43432e-08	NA	NA	NA	NA	NA	NA	NA
dd_Smed_v6_5757_0_1	1.18483e-44	0.548812	0.06	0.028	3.14702e-40	NA	NA	NA	NA	Epidermal; Epidermal; Epidermal	11; 24; 35	0.344268521; 0.900685154; 0.787192896
dd_Smed_v6_4210_0_1	3.46002e-54	0.548634	0.083	0.04	9.19017e-50	carboxypeptidase N, polypeptide 1 (CPN1)	uc001kql.2	2e-61	Human	Epidermal; Epidermal	11; 24	1.196364471; 0.538230398
dd_Smed_v6_2664_0_1	8.4141e-22	0.546831	0.027	0.012	2.23487e-17	NA	NA	NA	NA	Epidermal	11	1.19446
dd_Smed_v6_71213_0_1	9.67017e-09	0.546425	0.009	0.004	0.000256849	NA	NA	NA	NA	NA	NA	NA
dd_Smed_v6_7874_0_1	1.53396e-40	0.545778	0.065	0.033	4.07435e-36	cytochrome P450, family 2, subfamily U, polypeptide 1 (CYP2U1)	uc003hyp.3	3e-47	Human	Epidermal; Phyarnx	11; 37	1.16167213; 0.822082079
dd_Smed_v6_46086_0_1	2.95833e-41	0.544865	0.079	0.042	7.85762e-37	NA	NA	NA	NA	Epidermal	2	0.669321
dd_Smed_v6_817_1_1	4.30752e-29	0.543582	0.106	0.067	1.14412e-24	peptidoglycan recognition protein 2 (PGLYRP2)	uc002nbg.3	2e-41	Human	Cathepsin; Epidermal; Phyarnx; Intestine; Phyarnx; Protonephridia; Cathepsin	17; 24; 27; 30; 37; 40; 41	1.123300272; 2.866052157; 2.305886124; 1.75005687; 2.651346392; 1.891615577; 0.833938086
dd_Smed_v6_9125_0_1	2.9333e-12	0.543573	0.042	0.027	7.79114e-08	phosphatidylinositol 4-kinase type 2 beta (PI4K2B)	uc011bxs.2	2e-106	Human	Intestine	19	0.259382
dd_Smed_v6_564_0_1	2.85745e-19	0.542704	0.058	0.035	7.58968e-15	NA	NA	NA	NA	Intestine; Intestine	6; 30	1.588455375; 2.609054917
dd_Smed_v6_41299_0_1	6.21825e-09	0.541922	0.022	0.013	0.000165163	NA	NA	NA	NA	NA	NA	NA
dd_Smed_v6_11354_0_1	5.78854e-73	0.541837	0.096	0.044	1.53749e-68	TNF receptor-associated factor 6, E3 ubiquitin protein ligase (TRAF6)	uc001mws.2	6e-10	Human	Epidermal; Epidermal; Phyarnx; Phyarnx	2; 11; 27; 37	0.423979583; 0.624638485; 0.641663073; 0.570945565
dd_Smed_v6_5024_0_1	2.06654e-87	0.541427	0.104	0.045	5.48893e-83	NA	NA	NA	NA	Epidermal; Epidermal; Epidermal; Protonephridia	2; 11; 24; 29	0.663170646; 0.634249204; 0.305164615; 1.748102577
dd_Smed_v6_7453_0_1	2.82359e-41	0.54118	0.047	0.02	7.49973e-37	NA	NA	NA	NA	Epidermal	11	0.665075
dd_Smed_v6_62912_0_1	6.47219e-08	0.540473	0.011	0.006	0.00171908	NA	NA	NA	NA	NA	NA	NA
dd_Smed_v6_31605_0_1	5.27465e-12	0.539591	0.01	0.004	1.401e-07	NA	NA	NA	NA	NA	NA	NA
dd_Smed_v6_11835_0_1	1.85247e-60	0.53924	0.101	0.051	4.92033e-56	SV2 related protein homolog (rat) (SVOP)	uc010sxh.1	5e-47	Human	Epidermal	11	1.23331
dd_Smed_v6_40965_0_1	1.74032e-06	0.537934	0.005	0.002	0.0462245	NA	NA	NA	NA	NA	NA	NA
dd_Smed_v6_1505_0_1	9.21758e-17	0.537672	0.071	0.047	2.44828e-12	transforming growth factor, beta-induced, 68kDa (TGFBI)	uc003lbf.4	2e-25	Human	Intestine; Intestine	6; 30	1.75767822; 1.962447606
dd_Smed_v6_64216_0_1	4.90576e-07	0.53751	0.007	0.003	0.0130302	NA	NA	NA	NA	NA	NA	NA
dd_Smed_v6_58046_0_1	3.45067e-08	0.536884	0.011	0.005	0.000916532	slc6a-10 (slc6a-10)	KT163480.1	0	Smed	NA	NA	NA
dd_Smed_v6_3765_0_1	9.1236e-79	0.536746	0.123	0.06	2.42332e-74	NA	NA	NA	NA	Epidermal; Epidermal; Epidermal	2; 11; 24	0.581964952; 0.310181842; 0.729485252
dd_Smed_v6_8012_0_1	9.44634e-49	0.535873	0.064	0.029	2.50904e-44	short chain dehydrogenase/reductase family 9C, member 7 (SDR9C7)	uc010sqw.2	6e-42	Human	Epidermal; Neural	11; 36	0.613880122; 0.546792812
dd_Smed_v6_66741_0_1	1.5975e-07	0.535632	0.009	0.004	0.00424312	NA	NA	NA	NA	NA	NA	NA
dd_Smed_v6_10207_0_1	1.07032e-50	0.535141	0.062	0.027	2.84288e-46	NA	NA	NA	NA	Epidermal	11	0.435919
dd_Smed_v6_18624_0_1	8.40414e-07	0.533829	0.008	0.004	0.0223222	NA	NA	NA	NA	NA	NA	NA
dd_Smed_v6_75744_0_1	7.03408e-10	0.533755	0.009	0.004	1.86832e-05	NA	NA	NA	NA	NA	NA	NA
dd_Smed_v6_1114_0_1	6.20842e-16	0.533538	0.036	0.02	1.64902e-11	4-hydroxyphenylpyruvate dioxygenase (HPD)	uc001ubj.3	1e-172	Human	Cathepsin; Cathepsin	10; 31	1.451046625; 1.477078308
dd_Smed_v6_1406_0_1	1.2679e-16	0.533202	0.029	0.015	3.36766e-12	NA	NA	NA	NA	Intestine; Intestine	6; 30	0.330459869; 1.627341895
dd_Smed_v6_75967_0_1	4.13317e-09	0.533115	0.011	0.005	0.000109781	NA	NA	NA	NA	NA	NA	NA
dd_Smed_v6_17575_0_1	3.40448e-09	0.5331	0.01	0.005	9.04265e-05	NA	NA	NA	NA	NA	NA	NA
dd_Smed_v6_4662_0_1	5.58928e-65	0.532951	0.101	0.049	1.48457e-60	NA	NA	NA	NA	Epidermal; Epidermal; Epidermal; Phyarnx; Phyarnx; Protonephridia	2; 11; 24; 27; 37; 40	0.441000996; 0.362654594; 0.805538955; 0.838635149; 1.164250997; 0.591658208
dd_Smed_v6_15717_0_1	9.14354e-09	0.532663	0.007	0.003	0.000242862	NA	NA	NA	NA	NA	NA	NA
dd_Smed_v6_1473_0_1	1.15796e-36	0.53202	0.076	0.041	3.07567e-32	NA	NA	NA	NA	Cathepsin; Epidermal; Intestine	10; 11; 30	1.744144749; 0.461604537; 0.620224312
dd_Smed_v6_43159_0_1	4.60833e-41	0.531948	0.068	0.034	1.22402e-36	anoctamin 1, calcium activated chloride channel (ANO1)	uc010rqk.2	2e-55	Human	Epidermal	11	1.21077
dd_Smed_v6_99923_0_1	1.87364e-07	0.531066	0.007	0.003	0.00497658	NA	NA	NA	NA	NA	NA	NA
dd_Smed_v6_36434_0_1	2.30766e-10	0.530173	0.016	0.008	6.12938e-06	NA	NA	NA	NA	NA	NA	NA
dd_Smed_v6_953_0_1	3.56187e-27	0.529932	0.119	0.079	9.46067e-23	v-src sarcoma (Schmidt-Ruppin A-2) viral oncogene homolog (avian) (SRC)	uc002xgy.3	1e-87	Human	Cathepsin; Cathepsin; Cathepsin; Cathepsin; Cathepsin; Cathepsin	4; 10; 15; 17; 28; 39	0.459680342; 2.011238742; 0.868564548; 1.76586007; 0.981741322; 2.875998131
dd_Smed_v6_1584_0_1	3.36875e-53	0.529759	0.091	0.046	8.94773e-49	ureidopropionase, beta (UPB1)	uc003aaf.3	5e-172	Human	Cathepsin; Epidermal; Cathepsin; Epidermal; Phyarnx; Protonephridia; Intestine; Phyarnx; Protonephridia; Intestine	10; 11; 17; 24; 25; 29; 30; 37; 40; 43	0.267718591; 0.386826749; 0.279394952; 1.143372889; 0.254897169; 0.83373044; 1.363549322; 0.397792873; 0.814440167; 1.638557951
dd_Smed_v6_6314_0_1	1.4795e-16	0.529586	0.051	0.031	3.9297e-12	NA	NA	NA	NA	Cathepsin; Neural; Cathepsin	17; 36; 39	0.656595125; 1.654588304; 0.966241558
dd_Smed_v6_1881_0_1	1.37999e-62	0.528859	0.107	0.054	3.66538e-58	NA	NA	NA	NA	Epidermal; Epidermal; Epidermal; Protonephridia; Protonephridia; Epidermal	2; 11; 24; 26; 29; 35	0.364920757; 0.742019186; 1.162250723; 0.847144265; 0.739878167; 0.688405685
dd_Smed_v6_22391_0_1	1.86453e-06	0.528143	0.006	0.003	0.0495238	NA	NA	NA	NA	NA	NA	NA
dd_Smed_v6_32_0_1	8.26442e-32	0.527158	0.151	0.102	2.19511e-27	NA	NA	NA	NA	Cathepsin; Cathepsin; Intestine; Cathepsin; Intestine; Cathepsin	10; 17; 19; 28; 30; 31	1.94467492; 2.88005554; 1.033591263; 0.681904686; 3.705982665; 1.13311244
dd_Smed_v6_3665_0_1	9.38322e-53	0.526478	0.193	0.124	2.49228e-48	NA	NA	NA	NA	Epidermal; Epidermal	2; 3	1.917663007; 0.730630625
dd_Smed_v6_10199_0_1	1.44834e-76	0.524908	0.109	0.051	3.84693e-72	slc10a-2 (slc10a-2)	KT163519.1	0	Smed	Epidermal; Epidermal; Epidermal; Phyarnx; Phyarnx; Epidermal; Phyarnx; Protonephridia	2; 11; 24; 25; 27; 35; 37; 40	0.517903043; 0.501967552; 0.376837238; 0.412970616; 1.011466254; 0.311118803; 1.035716642; 0.527974268
dd_Smed_v6_14356_0_1	1.09812e-36	0.524839	0.047	0.021	2.91672e-32	glucosaminyl (N-acetyl) transferase 2, I-branching enzyme (I blood group) (GCNT2)	uc003mzd.3	5e-36	Human	Epidermal	35	0.452698
dd_Smed_v6_87_0_1	1.96771e-34	0.523123	0.121	0.077	5.22643e-30	NA	NA	NA	NA	Intestine; Cathepsin; Intestine	6; 10; 30	1.696654313; 1.789529718; 3.575072037
dd_Smed_v6_1092_0_1	3.95733e-61	0.522751	0.084	0.039	1.05111e-56	NA	NA	NA	NA	Epidermal; Epidermal; Epidermal; Protonephridia	11; 24; 35; 40	0.583088858; 0.611725162; 0.586235303; 1.036536827
dd_Smed_v6_61833_0_1	1.15381e-08	0.521695	0.008	0.004	0.000306465	NA	NA	NA	NA	NA	NA	NA
dd_Smed_v6_107_0_1	2.82719e-84	0.521142	0.175	0.095	7.5093e-80	dynein, light chain, LC8-type 2 (DYNLL2)	uc010wnn.1	1e-09	Human	Epidermal; Epidermal; Epidermal; Phyarnx; Phyarnx; Protonephridia; Epidermal; Phyarnx	2; 11; 24; 25; 27; 29; 35; 37	0.665883527; 1.246750541; 1.660046967; 0.844532122; 0.912528479; 0.536625785; 1.735426373; 1.496144826
dd_Smed_v6_10286_0_1	1.49325e-08	0.520914	0.029	0.019	0.000396623	NA	NA	NA	NA	Epidermal	35	2.2881
dd_Smed_v6_79031_0_1	1.14363e-08	0.520461	0.008	0.003	0.000303758	NA	NA	NA	NA	NA	NA	NA
dd_Smed_v6_30125_0_1	4.66003e-07	0.520266	0.008	0.004	0.0123775	NA	NA	NA	NA	NA	NA	NA
dd_Smed_v6_5493_0_1	9.64571e-46	0.520096	0.081	0.042	2.562e-41	ornithine decarboxylase 1 (ODC1)	uc002rao.1	1e-79	Human	Epidermal; Epidermal	11; 24	1.090389277; 0.529400164
dd_Smed_v6_56640_0_1	1.95711e-13	0.519414	0.018	0.008	5.19827e-09	NA	NA	NA	NA	NA	NA	NA
dd_Smed_v6_1_0_1	2.84979e-18	0.518339	0.128	0.091	7.56932e-14	Smed01464_V2 hypothetical protein	JX010523.1	0	Smed	Intestine	30	5.84596
dd_Smed_v6_10599_0_1	1.49094e-10	0.518183	0.014	0.007	3.96008e-06	ankyrin 1, erythrocytic (ANK1)	uc003xoi.3	8e-30	Human	NA	NA	NA
dd_Smed_v6_55793_0_1	1.36803e-16	0.518095	0.015	0.006	3.63362e-12	NA	NA	NA	NA	Epidermal	11	0.314826
dd_Smed_v6_14070_0_1	1.55258e-06	0.517045	0.009	0.005	0.0412382	NA	NA	NA	NA	NA	NA	NA
dd_Smed_v6_11486_0_1	2.32821e-44	0.516779	0.061	0.029	6.18397e-40	NA	NA	NA	NA	Epidermal; Epidermal	11; 24	1.10523595; 0.857968716
dd_Smed_v6_1988_0_1	5.87286e-22	0.515905	0.05	0.028	1.55989e-17	GLI pathogenesis-related 2 (GLIPR2)	uc003zyz.3	3e-28	Human	Epidermal; Phyarnx; Phyarnx	24; 27; 37	1.65588164; 1.39941955; 1.896930955
dd_Smed_v6_23424_0_1	2.22687e-34	0.515561	0.053	0.026	5.91478e-30	poly(A) polymerase gamma (PAPOLG)	uc002sai.3	5e-111	Human	Epidermal	11	0.757812
dd_Smed_v6_2599_0_1	3.80644e-36	0.515524	0.043	0.019	1.01103e-31	TNF receptor-associated factor 5 (TRAF5)	uc010psy.2	8e-15	Human	Cathepsin; Intestine	10; 30	0.316580718; 0.576490378
dd_Smed_v6_18847_0_1	3.37202e-08	0.51516	0.014	0.008	0.000895643	NA	NA	NA	NA	Cathepsin	17	1.14928
dd_Smed_v6_61_0_1	2.57476e-32	0.514972	0.464	0.371	6.83882e-28	NA	NA	NA	NA	Epidermal; Epidermal	2; 3	3.071593786; 1.134024528
dd_Smed_v6_628_0_1	6.23066e-13	0.514633	0.053	0.035	1.65493e-08	clone D1.contig unknown	AY067851.1	0	Smed	NA	NA	NA
dd_Smed_v6_9415_0_1	6.66236e-71	0.514608	0.099	0.046	1.76959e-66	NA	NA	NA	NA	Epidermal; Epidermal; Epidermal; Epidermal	2; 11; 24; 35	0.542646595; 0.600855; 0.308255854; 0.727784486
dd_Smed_v6_34244_0_1	1.955e-11	0.514215	0.015	0.007	5.19269e-07	NA	NA	NA	NA	NA	NA	NA
dd_Smed_v6_28215_0_1	1.008e-10	0.514136	0.015	0.007	2.67734e-06	NA	NA	NA	NA	NA	NA	NA
dd_Smed_v6_21356_0_1	1.15918e-09	0.513842	0.014	0.007	3.07889e-05	NA	NA	NA	NA	NA	NA	NA
dd_Smed_v6_17501_0_1	1.08779e-14	0.512803	0.024	0.012	2.88927e-10	androgen-induced 1 (AIG1)	uc003qjf.3	7e-18	Human	NA	NA	NA
dd_Smed_v6_2248_0_1	2.52632e-24	0.512683	0.044	0.023	6.71017e-20	NA	NA	NA	NA	Cathepsin; Cathepsin; Cathepsin; Intestine	10; 17; 28; 30	1.095747599; 1.15291125; 0.482031408; 0.554141075
dd_Smed_v6_5458_0_1	1.58332e-38	0.512524	0.053	0.025	4.20545e-34	Williams Beuren syndrome chromosome region 27 (WBSCR27)	uc003tzj.2	2e-12	Human	Intestine; Cathepsin; Cathepsin; Intestine	6; 10; 28; 30	0.404117796; 0.522347265; 0.285169899; 0.578773748
dd_Smed_v6_41992_0_1	2.76416e-09	0.511437	0.011	0.005	7.34189e-05	NA	NA	NA	NA	NA	NA	NA
dd_Smed_v6_2388_1_1	6.31239e-08	0.51143	0.022	0.014	0.00167663	NA	NA	NA	NA	NA	NA	NA
dd_Smed_v6_64121_0_1	2.08873e-11	0.511069	0.015	0.007	5.54786e-07	NA	NA	NA	NA	NA	NA	NA
dd_Smed_v6_5231_0_1	5.80053e-61	0.510039	0.093	0.045	1.54068e-56	NA	NA	NA	NA	Epidermal; Epidermal; Phyarnx; Phyarnx; Phyarnx	11; 24; 25; 27; 37	1.138846266; 0.366415723; 0.447631543; 1.33927731; 1.266831335
dd_Smed_v6_39307_0_1	1.45704e-11	0.509977	0.015	0.007	3.87005e-07	NA	NA	NA	NA	NA	NA	NA
dd_Smed_v6_37483_0_1	3.2364e-11	0.509316	0.012	0.005	8.5962e-07	NA	NA	NA	NA	NA	NA	NA
dd_Smed_v6_3451_0_1	4.56014e-12	0.509162	0.054	0.036	1.21122e-07	hypothetical protein Smed-FAM115C-like protein	KY348654.1	0	Smed	Parapharyngeal	38	1.07148
dd_Smed_v6_41441_0_1	4.78201e-10	0.508899	0.011	0.005	1.27015e-05	NA	NA	NA	NA	NA	NA	NA
dd_Smed_v6_10396_0_1	9.96309e-61	0.508662	0.088	0.041	2.6463e-56	NA	NA	NA	NA	Epidermal; Phyarnx; Phyarnx; Protonephridia	2; 25; 37; 40	0.434908222; 0.273541313; 1.085094489; 0.859376787
dd_Smed_v6_75666_0_1	1.22275e-06	0.50859	0.005	0.002	0.0324775	NA	NA	NA	NA	NA	NA	NA
dd_Smed_v6_175_0_1	1.72785e-27	0.507851	0.181	0.13	4.58934e-23	cathepsin L2 (CTSL2)	uc010msi.3	3e-122	Human	Cathepsin; Cathepsin; Cathepsin; Cathepsin; Cathepsin; Cathepsin; Cathepsin; Cathepsin	10; 15; 17; 28; 31; 39; 41; 42	2.817538363; 1.676391834; 2.662383831; 1.849543533; 0.567106154; 0.850193946; 1.524491981; 0.376929737
dd_Smed_v6_3632_0_1	1.07545e-22	0.506569	0.062	0.037	2.85649e-18	Smed02116_V2 low density lipoprotein receptor related-2	JX010572.1	0	Smed	Cathepsin; Cathepsin; Intestine	10; 17; 30	0.456153007; 0.353435486; 0.978046897
dd_Smed_v6_5030_0_1	1.70147e-07	0.506394	0.044	0.032	0.00451927	calbindin 2 (CALB2)CALB2	uc002faa.4	6e-60	Human	Parapharyngeal; Parapharyngeal	12; 38	1.488022179; 2.876665257
dd_Smed_v6_36965_0_1	7.87493e-08	0.505303	0.01	0.005	0.00209166	NA	uc002vsy.1	3e-20	Human	NA	NA	NA
dd_Smed_v6_4213_0_1	1.5048e-64	0.505174	0.1	0.049	3.9969e-60	NA	NA	NA	NA	Epidermal; Epidermal; Intestine; Epidermal; Phyarnx; Phyarnx; Phyarnx	2; 11; 19; 24; 25; 27; 37	0.439868389; 0.340313746; 0.364909714; 0.390774376; 0.334334035; 0.680810657; 0.67728267
dd_Smed_v6_79141_0_1	4.53979e-07	0.505106	0.008	0.004	0.0120581	NA	NA	NA	NA	NA	NA	NA
dd_Smed_v6_7295_0_1	1.49482e-25	0.505075	0.05	0.027	3.97039e-21	pantothenate kinase 4 (PANK4)	uc001ajm.1	3e-11	Human	Intestine; Intestine	19; 30	0.586089; 0.881083045
dd_Smed_v6_11059_0_1	2.93695e-07	0.504999	0.009	0.004	0.00780082	TNF receptor-associated factor 6, E3 ubiquitin protein ligase (TRAF6)	uc001mws.2	3e-07	Human	NA	NA	NA
dd_Smed_v6_90022_0_1	9.92786e-12	0.504943	0.016	0.008	2.63694e-07	NA	NA	NA	NA	NA	NA	NA
dd_Smed_v6_55120_0_1	5.20759e-11	0.504551	0.01	0.004	1.38319e-06	NA	NA	NA	NA	NA	NA	NA
dd_Smed_v6_35898_0_1	1.09587e-16	0.504076	0.02	0.009	2.91073e-12	NA	NA	NA	NA	NA	NA	NA
dd_Smed_v6_89018_0_1	6.6616e-07	0.503093	0.007	0.003	0.0176939	ribosomal protein L4 (RPL4)	uc010ujq.2	4e-40	Human	NA	NA	NA
dd_Smed_v6_452_0_1	1.75055e-21	0.502854	0.067	0.041	4.64963e-17	NA	uc001rtp.3	0	Human	Intestine; Intestine; Intestine; Cathepsin	6; 19; 30; 31	0.6354839; 0.428353184; 2.608303798; 0.803002844
dd_Smed_v6_3162_0_1	2.94455e-38	0.501736	0.049	0.022	7.82102e-34	ADP-ribosylation factor-like 3 (ARL3)	uc001kwa.3	2e-87	Human	Neural; Neural; Epidermal; Phyarnx	20; 21; 24; 27	0.434357004; 0.340057567; 0.407614613; 0.487110007
dd_Smed_v6_2958_0_1	3.06414e-14	0.501676	0.017	0.007	8.13867e-10	NA	NA	NA	NA	Epidermal	24	0.40484
dd_Smed_v6_13208_0_1	9.93463e-17	0.501581	0.021	0.01	2.63874e-12	NA	NA	NA	NA	NA	NA	NA
dd_Smed_v6_11574_0_1	1.26155e-10	0.500682	0.015	0.007	3.35081e-06	NA	NA	NA	NA	NA	NA	NA
dd_Smed_v6_4905_0_1	2.15363e-21	0.499592	0.046	0.026	5.72026e-17	glutathione S-transferase zeta 1 (GSTZ1)	uc001xtj.3	2e-55	Human	Cathepsin; Cathepsin	10; 28	1.547305312; 0.409112924
dd_Smed_v6_6010_0_1	7.11802e-70	0.49909	0.218	0.135	1.89062e-65	nucleobindin 1 (NUCB1)	uc002pla.3	1e-33	Human	Epidermal; Epidermal; Epidermal; Epidermal	2; 3; 11; 35	1.33654179; 0.750866779; 1.555358596; 0.339482745
dd_Smed_v6_5964_0_1	5.9704e-09	0.497551	0.037	0.025	0.00015858	NA	NA	NA	NA	NA	NA	NA
dd_Smed_v6_80123_0_1	1.3806e-09	0.497504	0.008	0.003	3.66702e-05	MYCBP-associated, testis expressed 1 (MAATS1)	uc003ede.4	5e-09	Human	NA	NA	NA
dd_Smed_v6_13672_0_1	1.40719e-10	0.497461	0.014	0.007	3.73764e-06	NA	NA	NA	NA	NA	NA	NA
dd_Smed_v6_22036_0_1	6.32395e-12	0.497184	0.019	0.01	1.6797e-07	NA	NA	NA	NA	NA	NA	NA
dd_Smed_v6_1189_0_1	2.77874e-97	0.49669	0.348	0.216	7.38061e-93	3-oxoacid CoA transferase 1 (OXCT1)	uc003jmn.3	2e-129	Human	Epidermal; Epidermal; Protonephridia	11; 24; 26	1.389867707; 0.844869419; 0.251272615
dd_Smed_v6_66336_0_1	1.23712e-09	0.496614	0.012	0.005	3.28592e-05	NA	NA	NA	NA	NA	NA	NA
dd_Smed_v6_8067_0_1	8.80313e-22	0.496261	0.039	0.02	2.3382e-17	NA	NA	NA	NA	Intestine; Cathepsin; Cathepsin; Cathepsin	6; 10; 17; 31	0.367356249; 0.355054985; 0.3525359; 0.403448699
dd_Smed_v6_5692_0_1	1.24332e-59	0.496133	0.099	0.049	3.30237e-55	NA	NA	NA	NA	Epidermal; Epidermal; Epidermal; Phyarnx; Phyarnx; Phyarnx	2; 11; 24; 25; 27; 37	0.517828897; 0.490999824; 0.923095486; 0.436236653; 0.687101615; 1.943980162
dd_Smed_v6_31765_0_1	2.15155e-07	0.494998	0.007	0.003	0.00571474	NA	NA	NA	NA	NA	NA	NA
dd_Smed_v6_70106_0_1	7.82027e-10	0.494226	0.011	0.005	2.07714e-05	NA	NA	NA	NA	NA	NA	NA
dd_Smed_v6_54666_0_1	2.44107e-08	0.494019	0.011	0.005	0.000648374	NA	NA	NA	NA	NA	NA	NA
dd_Smed_v6_3222_0_1	1.42667e-68	0.493651	0.099	0.047	3.78937e-64	NA	NA	NA	NA	Cathepsin; Cathepsin; Cathepsin; Epidermal; Phyarnx; Cathepsin; Cathepsin; Phyarnx	10; 15; 17; 24; 27; 28; 31; 37	0.648222101; 0.362537337; 0.789153086; 0.254161414; 0.886445409; 0.525519215; 0.877468615; 0.765914542
dd_Smed_v6_10266_0_1	3.83581e-44	0.493544	0.045	0.018	1.01883e-39	RAB27B, member RAS oncogene family (RAB27B)	uc002lfr.3	8e-77	Human	Phyarnx; Phyarnx	27; 37	0.329551497; 0.581689735
dd_Smed_v6_6483_0_1	6.0041e-75	0.493044	0.103	0.048	1.59475e-70	pyruvate kinase, muscle (PKM)	uc002aty.2	0	Human	Epidermal; Epidermal; Protonephridia	11; 24; 40	0.645113689; 0.757754243; 0.76791918
dd_Smed_v6_51959_0_1	2.07534e-10	0.49266	0.015	0.008	5.51231e-06	NA	NA	NA	NA	NA	NA	NA
dd_Smed_v6_10507_0_1	1.24579e-23	0.491559	0.022	0.009	3.30893e-19	NA	uc003sra.3	2e-08	Human	NA	NA	NA
dd_Smed_v6_99894_0_1	1.27063e-09	0.491177	0.009	0.004	3.37491e-05	NA	NA	NA	NA	NA	NA	NA
dd_Smed_v6_28407_0_1	2.93782e-10	0.490927	0.012	0.006	7.80316e-06	NA	NA	NA	NA	NA	NA	NA
dd_Smed_v6_52085_0_1	4.21258e-07	0.490892	0.01	0.005	0.011189	NA	NA	NA	NA	NA	NA	NA
dd_Smed_v6_5129_0_1	4.61296e-74	0.490597	0.091	0.04	1.22525e-69	NA	NA	NA	NA	Epidermal; Epidermal; Epidermal; Phyarnx; Epidermal; Phyarnx	2; 11; 24; 27; 35; 37	0.357592743; 0.458935663; 0.706051998; 0.620478738; 0.327901692; 0.677160483
dd_Smed_v6_55124_0_1	1.74095e-06	0.490367	0.005	0.002	0.0462413	NA	NA	NA	NA	NA	NA	NA
dd_Smed_v6_59687_0_1	1.37605e-24	0.48934	0.025	0.01	3.65491e-20	transient receptor potential cation channel, subfamily A, member 1 (TRPA1)	uc003xza.3	6e-09	Human	NA	NA	NA
dd_Smed_v6_10763_0_1	3.31877e-14	0.488909	0.01	0.004	8.81498e-10	NA	NA	NA	NA	NA	NA	NA
dd_Smed_v6_198_0_1	2.10294e-21	0.488439	0.139	0.1	5.58561e-17	chymotrypsin-like elastase family, member 1 (CELA1)	uc001ryi.1	1e-32	Human	Cathepsin; Cathepsin; Cathepsin; Cathepsin; Cathepsin; Cathepsin; Cathepsin	4; 10; 15; 17; 28; 41; 42	0.928336936; 3.121247168; 0.55455546; 1.169773772; 0.563580668; 0.878934532; 1.285228935
dd_Smed_v6_1240_0_1	1.43322e-08	0.488417	0.019	0.011	0.000380676	NA	NA	NA	NA	Intestine	30	1.68136
dd_Smed_v6_50407_0_1	5.86335e-08	0.488199	0.006	0.002	0.00155736	NA	NA	NA	NA	NA	NA	NA
dd_Smed_v6_4103_0_1	1.10338e-18	0.487841	0.024	0.011	2.93068e-14	NA	NA	NA	NA	Epidermal	11	0.7718
dd_Smed_v6_3734_0_1	8.9501e-30	0.487802	0.045	0.022	2.37723e-25	StAR-related lipid transfer (START) domain containing 10 (STARD10)	uc001otb.3	3e-54	Human	Epidermal; Phyarnx	24; 27	0.709692815; 0.707918698
dd_Smed_v6_21190_0_1	3.03576e-07	0.487249	0.008	0.004	0.00806328	NA	NA	NA	NA	NA	NA	NA
dd_Smed_v6_81374_0_1	5.33597e-07	0.48715	0.007	0.003	0.0141729	NA	NA	NA	NA	NA	NA	NA
dd_Smed_v6_25639_0_1	9.90192e-13	0.486423	0.018	0.009	2.63005e-08	NA	NA	NA	NA	NA	NA	NA
dd_Smed_v6_9146_0_1	2.95123e-36	0.485711	0.048	0.022	7.83877e-32	NA	NA	NA	NA	Epidermal; Intestine	11; 30	0.650183911; 0.546994274
dd_Smed_v6_9731_0_1	4.89221e-07	0.48508	0.006	0.002	0.0129942	lipase, family member M (LIPM)	uc009xtm.1	3e-40	Human	NA	NA	NA
dd_Smed_v6_15908_0_1	2.58505e-08	0.484905	0.01	0.005	0.000686616	NA	NA	NA	NA	NA	NA	NA
dd_Smed_v6_27139_0_1	9.73196e-07	0.484529	0.009	0.005	0.0258491	NA	NA	NA	NA	NA	NA	NA
dd_Smed_v6_69582_0_1	1.99988e-08	0.484298	0.008	0.003	0.000531189	leucine rich repeat containing 40 (LRRC40)	uc001der.2	2e-16	Human	NA	NA	NA
dd_Smed_v6_67_0_1	6.52051e-26	0.484281	0.14	0.097	1.73191e-21	granulin (GRN)	uc002igp.1	1e-16	Human	Cathepsin; Cathepsin; Cathepsin	4; 10; 42	0.767748374; 3.409609685; 2.85997306
dd_Smed_v6_19831_0_1	5.04575e-09	0.483303	0.011	0.005	0.00013402	NA	NA	NA	NA	NA	NA	NA
dd_Smed_v6_63088_0_1	4.59077e-08	0.483145	0.007	0.003	0.00121935	NA	NA	NA	NA	NA	NA	NA
dd_Smed_v6_1552_1_1	1.164e-70	0.482071	0.14	0.074	3.09169e-66	NA	NA	NA	NA	Epidermal; Epidermal; Epidermal; Epidermal; Phyarnx; Phyarnx; Epidermal; Phyarnx	2; 3; 11; 24; 25; 27; 35; 37	0.471331267; 0.352746041; 0.922434258; 0.854096824; 0.588141838; 1.425157471; 0.444268094; 1.532047606
dd_Smed_v6_5861_0_1	4.69092e-48	0.481856	0.064	0.029	1.24595e-43	protein phosphatase 1, regulatory subunit 16B (PPP1R16B)	uc002xje.3	5e-73	Human	Epidermal; Phyarnx; Phyarnx	11; 27; 37	0.323337401; 0.624399401; 0.535153619
dd_Smed_v6_10608_0_1	1.05507e-12	0.481316	0.023	0.012	2.80236e-08	NA	NA	NA	NA	Neural	20	0.383348
dd_Smed_v6_1009_1_1	1.36219e-24	0.480614	0.033	0.016	3.61812e-20	slc24a-5 (slc24a-5)	KT163615.1	0	Smed	Cathepsin; Cathepsin; Intestine	10; 28; 30	0.395870323; 0.345039626; 0.783923116
dd_Smed_v6_28780_0_1	3.42552e-12	0.480053	0.015	0.007	9.09852e-08	NA	NA	NA	NA	Phyarnx	27	0.506827
dd_Smed_v6_44_0_1	6.06761e-09	0.479785	0.053	0.038	0.000161162	NA	NA	NA	NA	Intestine	30	4.71273
dd_Smed_v6_72880_0_1	9.90791e-07	0.479727	0.007	0.003	0.0263164	dynein, axonemal, heavy chain 9 (DNAH9)	uc010coo.3	6e-51	Human	NA	NA	NA
dd_Smed_v6_3738_0_1	1.20329e-41	0.479457	0.065	0.032	3.19607e-37	NA	NA	NA	NA	Epidermal; Epidermal	11; 24	0.437912563; 1.193712008
dd_Smed_v6_7144_0_1	5.53134e-16	0.478897	0.028	0.015	1.46918e-11	L-3-hydroxyproline dehydratase (trans-) (L3HYPDH)	uc001xee.1	9e-67	Human	Intestine; Protonephridia	30; 40	0.561841562; 0.521659031
dd_Smed_v6_99357_0_1	8.90287e-09	0.477703	0.008	0.003	0.000236469	NA	NA	NA	NA	NA	NA	NA
dd_Smed_v6_49891_0_1	9.23168e-08	0.477372	0.012	0.006	0.00245203	NA	NA	NA	NA	NA	NA	NA
dd_Smed_v6_48019_0_1	2.8796e-08	0.477303	0.008	0.004	0.000764852	NA	NA	NA	NA	NA	NA	NA
dd_Smed_v6_10499_0_1	8.0388e-18	0.47723	0.052	0.031	2.13519e-13	epidermal growth factor receptor Smed-egfr-2	KU850497.1	0	Smed	Intestine	30	0.33595
dd_Smed_v6_53200_0_1	1.55982e-19	0.476571	0.028	0.013	4.14305e-15	NA	NA	NA	NA	NA	NA	NA
dd_Smed_v6_32664_0_1	2.68206e-10	0.476483	0.02	0.011	7.12381e-06	GCR149 (gcr149)	KX018944.1	0	Smed	NA	NA	NA
dd_Smed_v6_17495_0_1	9.36596e-25	0.476406	0.029	0.013	2.48769e-20	NA	NA	NA	NA	NA	NA	NA
dd_Smed_v6_2231_0_1	1.04065e-22	0.47626	0.04	0.021	2.76408e-18	NA	NA	NA	NA	Epidermal; Phyarnx; Phyarnx	24; 27; 37	1.211298615; 0.912369759; 1.760163923
dd_Smed_v6_12027_0_1	3.60824e-51	0.475725	0.077	0.037	9.58384e-47	slc7a-8 (slc7a-8)	KT163502.1	0	Smed	Epidermal; Protonephridia; Cathepsin; Cathepsin	11; 26; 28; 42	0.700798026; 0.747319841; 0.972672604; 2.063986589
dd_Smed_v6_28367_0_1	5.33744e-09	0.475711	0.012	0.006	0.000141768	NA	NA	NA	NA	NA	NA	NA
dd_Smed_v6_2916_0_1	7.94777e-35	0.474561	0.052	0.025	2.11101e-30	TNF receptor-associated factor 2 (TRAF2)	uc010nbw.3	3e-30	Human	Epidermal; Phyarnx; Phyarnx	24; 27; 37	0.777477372; 1.047516465; 1.426358443
dd_Smed_v6_62157_0_1	1.15711e-11	0.473991	0.014	0.006	3.0734e-07	PAS domain containing serine/threonine kinase (PASK)	uc010zon.2	7e-10	Human	NA	NA	NA
dd_Smed_v6_44237_0_1	2.32052e-08	0.473945	0.008	0.003	0.000616352	NA	NA	NA	NA	NA	NA	NA
dd_Smed_v6_36232_0_1	5.29001e-12	0.473763	0.015	0.007	1.40508e-07	zinc finger, BED-type containing 5 (ZBED5)	uc021qdu.1	5e-17	Human	NA	NA	NA
dd_Smed_v6_213_0_1	8.69618e-46	0.473079	0.346	0.259	2.30979e-41	NA	NA	NA	NA	Epidermal; Epidermal	2; 3	2.921577481; 1.265043389
dd_Smed_v6_363_0_1	7.7436e-29	0.472492	0.273	0.213	2.05678e-24	NA	NA	NA	NA	Epidermal; Epidermal	2; 3	2.712395515; 1.261695561
dd_Smed_v6_814_0_1	4.22509e-18	0.472268	0.058	0.036	1.12223e-13	NA	NA	NA	NA	Cathepsin; Cathepsin; Cathepsin	10; 28; 31	2.219194088; 0.785497979; 0.909497606
dd_Smed_v6_45852_0_1	7.21197e-08	0.472194	0.009	0.004	0.00191557	NA	NA	NA	NA	NA	NA	NA
dd_Smed_v6_639_2_1	4.48484e-80	0.472092	0.12	0.058	1.19122e-75	mitogen-activated protein kinase kinase kinase 3 (MAP3K3)	uc010wpo.2	6e-40	Human	Epidermal; Cathepsin; Epidermal; Cathepsin; Epidermal; Intestine	2; 10; 11; 17; 24; 30	0.29174305; 0.520394448; 0.407953235; 0.560046535; 0.836361091; 0.867276539
dd_Smed_v6_38369_0_1	3.4875e-11	0.471838	0.015	0.007	9.26316e-07	NA	NA	NA	NA	NA	NA	NA
dd_Smed_v6_67316_0_1	6.28e-11	0.471667	0.01	0.004	1.66803e-06	heat shock 70kDa protein 8 (HSPA8)	uc010rzv.1	3e-07	Human	NA	NA	NA
dd_Smed_v6_44279_0_1	3.78004e-12	0.471658	0.012	0.005	1.00402e-07	NA	NA	NA	NA	NA	NA	NA
dd_Smed_v6_38629_0_1	4.73767e-08	0.471042	0.01	0.005	0.00125837	NA	NA	NA	NA	NA	NA	NA
dd_Smed_v6_49161_0_1	8.59505e-07	0.471009	0.007	0.003	0.0228293	NA	NA	NA	NA	NA	NA	NA
dd_Smed_v6_19834_0_1	3.65923e-15	0.470525	0.02	0.009	9.71929e-11	PRP8 pre-mRNA processing factor 8 homolog (S. cerevisiae) (PRPF8)	uc002fte.3	1e-62	Human	NA	NA	NA
dd_Smed_v6_2061_0_1	8.33499e-22	0.470351	0.033	0.016	2.21386e-17	NA	NA	NA	NA	Intestine; Cathepsin; Intestine	6; 28; 30	0.322833874; 0.571698768; 1.097931709
dd_Smed_v6_736_0_1	1.04388e-23	0.470218	0.059	0.034	2.77264e-19	NA	NA	NA	NA	Intestine; Intestine	6; 30	1.188501492; 1.855479077
dd_Smed_v6_3172_0_1	1.80135e-27	0.469655	0.056	0.03	4.78457e-23	NA	NA	NA	NA	Cathepsin; Cathepsin; Intestine	10; 28; 30	1.241847536; 0.520407465; 0.50477785
dd_Smed_v6_240_0_1	1.39163e-23	0.469572	0.062	0.036	3.69632e-19	NA	NA	NA	NA	NA	NA	NA
dd_Smed_v6_12450_0_1	9.32207e-27	0.469472	0.041	0.02	2.47604e-22	NA	NA	NA	NA	NA	NA	NA
dd_Smed_v6_3725_0_1	1.23519e-97	0.468781	0.199	0.106	3.2808e-93	NA	NA	NA	NA	Epidermal; Epidermal; Epidermal; Epidermal	2; 3; 11; 35	1.093016062; 0.692710932; 0.876869288; 0.7506751
dd_Smed_v6_38642_0_1	1.52547e-06	0.468542	0.006	0.002	0.0405179	NA	NA	NA	NA	NA	NA	NA
dd_Smed_v6_3549_0_1	5.77387e-35	0.468105	0.227	0.167	1.5336e-30	NA	NA	NA	NA	Epidermal; Epidermal	2; 3	2.642890803; 1.041020187
dd_Smed_v6_2536_0_1	1.21754e-115	0.466976	0.23	0.122	3.2339e-111	3'-phosphoadenosine 5'-phosphosulfate synthase 2 (PAPSS2)	uc001kex.3	0	Human	Epidermal; Cathepsin; Epidermal; Parapharyngeal; Cathepsin; Cathepsin; Epidermal	2; 10; 11; 12; 28; 31; 35	0.557734126; 0.721456079; 0.865069459; 0.598116372; 0.51795204; 1.193554608; 0.515481404
dd_Smed_v6_10436_0_1	1.24633e-35	0.466414	0.051	0.024	3.31038e-31	slc25a-19 (slc25a-19)	KT163637.1	0	Smed	Epidermal	11	0.675512
dd_Smed_v6_17541_0_1	6.70263e-47	0.465974	0.071	0.034	1.78029e-42	actin, beta (ACTB)	uc003sot.4	1e-16	Human	Epidermal; Epidermal	2; 35	0.474690951; 0.337606499
dd_Smed_v6_6930_0_1	3.8547e-36	0.465857	0.053	0.026	1.02385e-31	NA	NA	NA	NA	Phyarnx; Phyarnx; Phyarnx	25; 27; 37	0.252123166; 0.396580362; 0.669574618
dd_Smed_v6_84833_0_1	3.08527e-07	0.465636	0.006	0.002	0.00819479	NA	NA	NA	NA	NA	NA	NA
dd_Smed_v6_80041_0_1	1.34595e-09	0.464831	0.009	0.004	3.57499e-05	zinc finger, BED-type containing 5 (ZBED5)	uc021qdu.1	2e-13	Human	NA	NA	NA
dd_Smed_v6_87364_0_1	8.23783e-07	0.4648	0.009	0.005	0.0218805	NA	NA	NA	NA	Intestine	30	0.586523
dd_Smed_v6_39847_0_1	4.65316e-07	0.464622	0.012	0.006	0.0123593	NA	NA	NA	NA	NA	NA	NA
dd_Smed_v6_12324_0_1	2.19429e-08	0.464516	0.013	0.007	0.000582824	NA	NA	NA	NA	NA	NA	NA
dd_Smed_v6_31429_0_1	3.0441e-08	0.463955	0.01	0.005	0.000808544	TNF receptor-associated factor 3 (TRAF3)	uc010txy.2	3e-17	Human	NA	NA	NA
dd_Smed_v6_72536_0_1	1.5834e-08	0.462983	0.008	0.003	0.000420567	NA	NA	NA	NA	NA	NA	NA
dd_Smed_v6_15090_0_1	2.39868e-15	0.462923	0.018	0.008	6.37115e-11	NA	NA	NA	NA	NA	NA	NA
dd_Smed_v6_63478_0_1	1.54998e-07	0.462774	0.013	0.007	0.00411691	NA	NA	NA	NA	NA	NA	NA
dd_Smed_v6_3569_0_1	1.07279e-104	0.461042	0.267	0.154	2.84944e-100	NA	NA	NA	NA	Epidermal; Epidermal; Epidermal; Phyarnx; Epidermal	2; 3; 11; 25; 35	1.273472939; 0.622936523; 0.9166589; 0.274334151; 0.651191251
dd_Smed_v6_57606_0_1	2.19586e-09	0.459796	0.01	0.005	5.83243e-05	zinc finger, MYM-type 6 (ZMYM6)	uc010oht.2	4e-56	Human	NA	NA	NA
dd_Smed_v6_1073_0_1	1.26188e-29	0.459156	0.054	0.028	3.35169e-25	tyrosine aminotransferase (TAT)	uc002fap.2	4e-143	Human	Cathepsin; Cathepsin	10; 31	1.589186205; 1.65349604
dd_Smed_v6_7772_0_1	1.32584e-11	0.458733	0.019	0.01	3.52158e-07	NA	NA	NA	NA	Epidermal; Phyarnx; Protonephridia; Phyarnx; Protonephridia	24; 27; 29; 37; 40	0.509084095; 0.370604732; 0.50543788; 0.361261389; 0.585543301
dd_Smed_v6_332_0_1	1.31237e-33	0.458629	0.511	0.404	3.48579e-29	clone NB.21.11E PROG-1	JX122762.1	0	Smed	Epidermal; Epidermal	2; 3	2.847039819; 1.539104118
dd_Smed_v6_6055_0_1	8.56744e-31	0.457827	0.094	0.057	2.2756e-26	all-trans retinoic acid-induced differentiation factor (ATRAID)	uc002rjg.3	2e-17	Human	Cathepsin; Cathepsin	10; 17	0.327491122; 0.382616503
dd_Smed_v6_98944_0_1	4.33794e-11	0.457732	0.009	0.004	1.1522e-06	NA	NA	NA	NA	NA	NA	NA
dd_Smed_v6_1914_0_1	8.26881e-62	0.457269	0.116	0.06	2.19628e-57	ADAMTS-like 1 (ADAMTSL1)	uc003zne.4	5e-28	Human	Cathepsin; Epidermal; Muscle; Epidermal; Phyarnx; Phyarnx	10; 11; 14; 24; 25; 27	0.736801576; 0.252401896; 1.000454902; 1.605762315; 0.254492686; 1.215440431
dd_Smed_v6_53146_0_1	1.78167e-06	0.45724	0.008	0.004	0.0473229	NA	NA	NA	NA	NA	NA	NA
dd_Smed_v6_734_0_1	2.47423e-25	0.456425	0.07	0.041	6.57181e-21	NA	NA	NA	NA	Intestine; Intestine	19; 30	1.215433208; 2.229811627
dd_Smed_v6_3306_0_1	6.70469e-07	0.456199	0.015	0.009	0.0178083	NA	NA	NA	NA	NA	NA	NA
dd_Smed_v6_11822_0_1	2.75024e-07	0.456083	0.006	0.003	0.00730491	NA	NA	NA	NA	NA	NA	NA
dd_Smed_v6_65314_0_1	2.72404e-09	0.456018	0.01	0.005	7.23533e-05	NA	NA	NA	NA	NA	NA	NA
dd_Smed_v6_4299_0_1	6.65392e-27	0.455882	0.06	0.034	1.76735e-22	kynureninase (KYNU)	uc002tvl.3	4e-136	Human	Cathepsin; Cathepsin; Cathepsin; Cathepsin; Cathepsin; Cathepsin	10; 17; 28; 31; 39; 42	1.661401713; 0.305999365; 0.749303294; 0.55645069; 1.071525285; 1.553612038
dd_Smed_v6_56455_0_1	3.71244e-08	0.455597	0.011	0.006	0.00098606	tubulin, alpha 8 (TUBA8)	uc021wkt.1	2e-69	Human	NA	NA	NA
dd_Smed_v6_11755_0_1	3.15007e-24	0.455575	0.031	0.014	8.36691e-20	NA	NA	NA	NA	NA	NA	NA
dd_Smed_v6_28108_0_1	2.45632e-20	0.454461	0.028	0.013	6.52423e-16	NA	NA	NA	NA	NA	NA	NA
dd_Smed_v6_93371_0_1	2.4654e-09	0.453325	0.014	0.007	6.54836e-05	NA	NA	NA	NA	NA	NA	NA
dd_Smed_v6_100370_0_1	8.59366e-07	0.453287	0.005	0.002	0.0228256	clone E-64 unknown	AY067103.1	8.12e-76	Smed	NA	NA	NA
dd_Smed_v6_385_0_1	9.66482e-14	0.452157	0.067	0.045	2.56707e-09	NA	NA	NA	NA	NA	NA	NA
dd_Smed_v6_181_0_1	2.28158e-43	0.451686	0.25	0.173	6.0601e-39	aminopeptidase-like 1 (NPEPL1)	uc010zzr.2	8e-17	Human	Cathepsin; Intestine; Cathepsin; Epidermal; Phyarnx; Phyarnx; Cathepsin; Intestine; Phyarnx; Protonephridia	4; 6; 10; 24; 25; 27; 28; 30; 37; 40	0.304637934; 0.954373029; 1.505207854; 2.544725942; 1.263471039; 0.510823045; 1.107077351; 0.630718713; 0.548025321; 0.878464345
dd_Smed_v6_77875_0_1	3.73297e-07	0.450965	0.012	0.006	0.00991515	armadillo repeat containing 4 (ARMC4)	uc010qdt.2	7e-50	Human	NA	NA	NA
dd_Smed_v6_13109_0_1	2.41689e-16	0.450633	0.025	0.012	6.41951e-12	NA	NA	NA	NA	Phyarnx	27	0.348047
dd_Smed_v6_88832_0_1	1.25215e-06	0.450596	0.006	0.002	0.0332584	NA	NA	NA	NA	NA	NA	NA
dd_Smed_v6_605_0_1	7.06323e-81	0.450323	0.467	0.325	1.87606e-76	pyruvate kinase, muscle (PKM)7	uc010bit.1	0	Human	Epidermal; Epidermal; Cathepsin; Epidermal; Protonephridia; Epidermal; Cathepsin	2; 11; 17; 24; 29; 35; 41	0.71115944; 2.244070791; 0.602680542; 0.660091868; 0.58378504; 0.506615288; 0.813968362
dd_Smed_v6_636_0_1	1.52334e-31	0.450292	0.183	0.126	4.04615e-27	apolipoprotein B (APOB)	uc002red.3	7e-21	Human	Intestine; Intestine	6; 30	2.088992023; 2.669940543
dd_Smed_v6_35790_0_1	1.87405e-11	0.44999	0.008	0.003	4.97766e-07	NA	NA	NA	NA	NA	NA	NA
dd_Smed_v6_74045_0_1	7.40559e-08	0.44965	0.007	0.003	0.001967	SET domain and mariner transposase fusion gene (SETMAR)5	uc003bpy.4	2e-33	Human	NA	NA	NA
dd_Smed_v6_40470_0_1	2.09508e-08	0.449592	0.01	0.005	0.000556475	jerky homolog-like (mouse) (JRKL)	uc001pfy.2	9e-19	Human	NA	NA	NA
dd_Smed_v6_51696_0_1	9.43717e-08	0.449218	0.011	0.006	0.00250661	NA	NA	NA	NA	NA	NA	NA
dd_Smed_v6_24101_0_1	1.86441e-16	0.448752	0.028	0.014	4.95207e-12	NA	NA	NA	NA	NA	NA	NA
dd_Smed_v6_8265_0_1	5.67755e-07	0.44858	0.008	0.004	0.0150801	NA	NA	NA	NA	NA	NA	NA
dd_Smed_v6_22965_0_1	1.03386e-06	0.448372	0.01	0.005	0.0274605	NA	NA	NA	NA	NA	NA	NA
dd_Smed_v6_1625_0_1	8.27021e-83	0.447902	0.127	0.061	2.19665e-78	LIM domain and actin binding 1 (LIMA1)	uc001rwh.4	6e-13	Human	Epidermal; Cathepsin; Epidermal; Cathepsin; Epidermal; Intestine	2; 10; 11; 17; 24; 30	0.378237464; 0.776386682; 0.32406812; 0.419533561; 0.273467339; 0.478075027
dd_Smed_v6_16354_0_1	1.26544e-10	0.447746	0.016	0.008	3.36113e-06	NA	NA	NA	NA	Phyarnx	37	0.975281
dd_Smed_v6_4322_0_1	3.02627e-57	0.447564	0.071	0.032	8.03808e-53	ankyrin 3, node of Ranvier (ankyrin G) (ANK3)	uc001jlc.1	1e-64	Human	Cathepsin; Cathepsin; Epidermal; Phyarnx; Cathepsin	10; 17; 24; 27; 28	0.592369296; 0.413291657; 0.401997912; 0.509043987; 0.494136264
dd_Smed_v6_9944_0_1	9.85108e-10	0.446625	0.021	0.012	2.61655e-05	cytoplasmic polyadenylation element-binding protein 2	KY847526.1	0	Smed	NA	NA	NA
dd_Smed_v6_67169_0_1	7.10384e-15	0.445742	0.011	0.004	1.88685e-10	NA	NA	NA	NA	NA	NA	NA
dd_Smed_v6_6421_0_1	1.17269e-20	0.445673	0.024	0.011	3.11478e-16	NA	NA	NA	NA	Epidermal	24	0.422277
dd_Smed_v6_52600_0_1	1.61785e-07	0.445328	0.008	0.004	0.00429718	NA	NA	NA	NA	NA	NA	NA
dd_Smed_v6_2037_0_1	1.47602e-35	0.444781	0.072	0.039	3.92047e-31	dihydropyrimidine dehydrogenase (DPYD)	uc001drv.3	0	Human	Intestine; Cathepsin; Intestine; Intestine	6; 10; 19; 30	0.339368317; 0.647002079; 0.70002058; 0.752738059
dd_Smed_v6_271_0_1	2.58155e-97	0.444627	0.407	0.273	6.85685e-93	fatty acid binding protein 7, brain (FABP7)	uc003pzf.3	2e-28	Human	Epidermal; Epidermal; Intestine; Cathepsin; Epidermal; Intestine; Intestine	2; 3; 6; 10; 11; 19; 30	0.940212841; 0.456138722; 1.097950716; 0.771649478; 1.095693159; 1.118288977; 0.970079345
dd_Smed_v6_67625_0_1	5.84898e-07	0.44444	0.005	0.002	0.0155355	NA	NA	NA	NA	NA	NA	NA
dd_Smed_v6_284_0_1	3.65302e-18	0.444422	0.064	0.041	9.70278e-14	NA	NA	NA	NA	Cathepsin; Cathepsin; Cathepsin; Cathepsin	10; 15; 17; 28	1.363152182; 0.480905127; 2.781429598; 0.395314089
dd_Smed_v6_409_0_1	4.10507e-78	0.443884	0.351	0.237	1.09035e-73	NA	NA	NA	NA	Epidermal; Epidermal; Epidermal; Epidermal; Phyarnx; Phyarnx; Epidermal; Phyarnx	2; 3; 11; 24; 25; 27; 35; 37	1.215468713; 0.797682691; 1.352265745; 1.257934444; 0.984181656; 0.332200506; 1.430807341; 0.914045813
dd_Smed_v6_59871_0_1	1.21895e-14	0.443755	0.016	0.007	3.23765e-10	tigger transposable element derived 6 (TIGD6)	uc021yft.1	6e-16	Human	NA	NA	NA
dd_Smed_v6_4970_0_1	3.08973e-20	0.44337	0.026	0.012	8.20663e-16	acid phosphatase 5, tartrate resistant (ACP5)	uc002msj.4	2e-80	Human	Cathepsin	10	0.45111
dd_Smed_v6_45479_0_1	1.06201e-12	0.443156	0.016	0.008	2.82081e-08	NA	NA	NA	NA	NA	NA	NA
dd_Smed_v6_12691_0_1	6.16638e-10	0.442978	0.014	0.007	1.63785e-05	WAP, follistatin/kazal, immunoglobulin, kunitz and netrin domain containing 2 (WFIKKN2)	uc010dbu.3	2e-12	Human	Epidermal; Protonephridia	24; 40	0.761520286; 0.800648198
dd_Smed_v6_40266_1_1	2.865e-12	0.442549	0.018	0.009	7.60973e-08	NA	NA	NA	NA	NA	NA	NA
dd_Smed_v6_6890_0_1	4.89015e-10	0.442462	0.023	0.013	1.29887e-05	TNF receptor-associated factor 2 (TRAF2)	uc010nbw.3	4e-23	Human	Epidermal; Protonephridia	24; 40	0.964131134; 1.312516649
dd_Smed_v6_25367_0_1	6.29901e-12	0.442153	0.018	0.009	1.67308e-07	NA	NA	NA	NA	NA	NA	NA
dd_Smed_v6_5285_0_1	2.88758e-35	0.441747	0.047	0.022	7.6697e-31	NA	NA	NA	NA	Epidermal; Protonephridia	24; 40	0.387576105; 1.315464199
dd_Smed_v6_1735_0_1	2.4617e-75	0.44147	0.141	0.073	6.53852e-71	annexin A7 (ANXA7)	uc010qki.1	5e-94	Human	Epidermal; Epidermal; Epidermal; Phyarnx; Phyarnx; Protonephridia; Epidermal; Phyarnx; Protonephridia	2; 11; 24; 25; 27; 29; 35; 37; 40	0.489744148; 0.475902404; 1.123147977; 0.866004808; 0.872664685; 0.323387722; 0.799239173; 1.243222009; 0.923299968
dd_Smed_v6_10626_0_1	4.53459e-09	0.44127	0.008	0.004	0.000120443	NA	NA	NA	NA	NA	NA	NA
dd_Smed_v6_1926_0_1	7.05532e-25	0.438729	0.076	0.047	1.87396e-20	protease, serine, 12 (neurotrypsin, motopsin) (PRSS12)	uc003ica.2	5e-89	Human	Intestine; Intestine	6; 30	1.264875247; 1.314434426
dd_Smed_v6_4867_0_1	1.76217e-53	0.438128	0.081	0.039	4.6805e-49	NA	NA	NA	NA	Epidermal; Epidermal; Epidermal; Epidermal	2; 11; 24; 35	0.455701969; 0.314145715; 0.539670621; 0.578435568
dd_Smed_v6_2320_0_1	6.69371e-17	0.437725	0.047	0.028	1.77792e-12	leishmanolysin-like (metallopeptidase M8 family) (LMLN)	uc010iar.3	6e-71	Human	Epidermal; Protonephridia	24; 40	1.795144338; 0.785045158
dd_Smed_v6_5261_0_1	3.29504e-40	0.437157	0.074	0.038	8.75197e-36	WW domain containing transcription regulator 1 (WWTR1)	uc003exh.3	6e-08	Human	Cathepsin; Cathepsin	10; 28	0.913912921; 0.84705236
dd_Smed_v6_76951_0_1	3.37495e-12	0.436824	0.015	0.007	8.96421e-08	NA	NA	NA	NA	NA	NA	NA
dd_Smed_v6_16873_0_1	2.85869e-12	0.436594	0.013	0.006	7.59298e-08	NA	NA	NA	NA	NA	NA	NA
dd_Smed_v6_396_0_1	6.3841e-16	0.436289	0.042	0.025	1.69568e-11	prosaposin (PSAP)	uc001jsm.3	4e-11	Human	Cathepsin; Cathepsin; Cathepsin; Intestine; Cathepsin	10; 17; 28; 30; 41	0.594007808; 0.756927587; 0.486451645; 2.866947313; 1.046853659
dd_Smed_v6_34144_0_1	7.70876e-10	0.435653	0.011	0.005	2.04752e-05	transcription factor 7 (T-cell specific, HMG-box) (TCF7)6	uc003kyx.3	2e-46	Human	NA	NA	NA
dd_Smed_v6_351_0_1	2.59317e-21	0.435276	0.079	0.051	6.88772e-17	protease, serine, 12 (neurotrypsin, motopsin) (PRSS12)	uc003ica.2	2e-33	Human	Epidermal; Epidermal	24; 35	3.134150991; 0.939226642
dd_Smed_v6_12284_0_1	2.40467e-23	0.434893	0.045	0.024	6.38705e-19	slc22a-7 (slc22a-7)	KT163605.1	0	Smed	NA	NA	NA
dd_Smed_v6_1523_0_1	2.05053e-49	0.434791	0.071	0.033	5.44641e-45	peptidoglycan recognition protein 2 (PGLYRP2)	uc002nbf.4	6e-39	Human	Epidermal; Epidermal; Phyarnx; Protonephridia; Intestine; Phyarnx	11; 24; 27; 29; 30; 37	0.306974329; 0.702453892; 0.97975936; 0.428317637; 0.401610841; 1.226033323
dd_Smed_v6_8439_0_1	2.97725e-31	0.434732	0.045	0.022	7.90788e-27	ribosomal protein S6 kinase, 70kDa, polypeptide 2 (RPS6KB2)	uc001old.3	4e-62	Human	Cathepsin	31	0.493797
dd_Smed_v6_2669_0_1	3.59984e-19	0.434179	0.032	0.017	9.56154e-15	TNF receptor-associated factor 3 (TRAF3)	uc001ymd.2	1e-31	Human	Cathepsin; Intestine; Cathepsin	10; 30; 41	0.722960851; 0.645904694; 0.692401241
dd_Smed_v6_31712_0_1	1.46713e-07	0.433894	0.007	0.003	0.00389685	NA	NA	NA	NA	NA	NA	NA
dd_Smed_v6_37663_0_1	8.41974e-07	0.433564	0.008	0.004	0.0223637	NA	NA	NA	NA	NA	NA	NA
dd_Smed_v6_1678_0_1	1.0734e-77	0.433163	0.138	0.07	2.85106e-73	plastin 3 (PLS3)	uc011mth.2	2e-129	Human	Epidermal; Cathepsin; Cathepsin; Epidermal; Phyarnx; Cathepsin; Cathepsin	11; 15; 17; 24; 37; 39; 41	0.410394293; 0.437100103; 1.094470172; 0.314568883; 0.809444587; 0.747982663; 0.722203693
dd_Smed_v6_1394_0_1	1.32295e-14	0.432903	0.041	0.024	3.5139e-10	NA	NA	NA	NA	Intestine; Neoblast; Intestine; Cathepsin	6; 22; 30; 31	1.256789477; 0.292352842; 0.532629799; 0.496719721
dd_Smed_v6_83845_0_1	1.94688e-09	0.432322	0.007	0.003	5.17112e-05	NA	NA	NA	NA	NA	NA	NA
dd_Smed_v6_34785_0_1	2.55645e-07	0.432047	0.018	0.011	0.00679018	NA	NA	NA	NA	NA	NA	NA
dd_Smed_v6_4574_0_1	8.1788e-50	0.431973	0.071	0.034	2.17237e-45	NA	NA	NA	NA	Epidermal; Intestine; Protonephridia	24; 30; 40	0.309365954; 0.436753434; 0.751098547
dd_Smed_v6_38653_0_1	1.72785e-06	0.431841	0.014	0.008	0.0458934	NA	NA	NA	NA	NA	NA	NA
dd_Smed_v6_388_0_1	4.19452e-30	0.43147	0.122	0.08	1.11411e-25	dynamin 1-like (DNM1L)	uc001rle.2	8e-135	Human	Cathepsin; Cathepsin; Cathepsin; Cathepsin; Intestine; Cathepsin; Cathepsin	10; 15; 17; 28; 30; 39; 41	1.990571314; 1.354812799; 2.813900635; 1.382176696; 1.956954864; 1.538997614; 1.358032297
dd_Smed_v6_47048_0_1	1.62796e-24	0.430323	0.026	0.011	4.32403e-20	NA	NA	NA	NA	Epidermal	11	0.45976
dd_Smed_v6_3983_0_1	6.70442e-26	0.430196	0.04	0.02	1.78076e-21	methionine sulfoxide reductase A (MSRA)	uc003wsx.3	6e-77	Human	NA	NA	NA
dd_Smed_v6_83576_0_1	8.11783e-07	0.429862	0.008	0.004	0.0215618	NA	NA	NA	NA	NA	NA	NA
dd_Smed_v6_78418_0_1	1.04785e-06	0.429793	0.008	0.004	0.0278319	NA	NA	NA	NA	NA	NA	NA
dd_Smed_v6_26868_0_1	2.12946e-10	0.429219	0.02	0.011	5.65605e-06	NA	NA	NA	NA	NA	NA	NA
dd_Smed_v6_1215_0_1	1.96842e-83	0.428744	0.268	0.165	5.22831e-79	villin 1 (VIL1)	uc002vic.1	1e-59	Human	Epidermal; Epidermal; Epidermal; Neural; Neural; Epidermal; Epidermal; Cathepsin	2; 3; 11; 18; 20; 24; 35; 41	1.332374732; 0.648110248; 0.979507217; 0.503682229; 0.292007941; 0.286709022; 1.078308997; 0.868510312
dd_Smed_v6_77362_0_1	7.02271e-12	0.427939	0.016	0.008	1.8653e-07	NA	NA	NA	NA	NA	NA	NA
dd_Smed_v6_2648_0_1	1.1299e-98	0.427879	0.479	0.328	3.00113e-94	heat shock 70kDa protein 5 (glucose-regulated protein, 78kDa) (HSPA5)	uc004bpn.3	0	Human	Epidermal; Epidermal; Epidermal; Parapharyngeal	2; 3; 11; 12	0.94524628; 0.584141637; 1.069220133; 1.039558301
dd_Smed_v6_76789_0_1	8.61187e-08	0.427787	0.009	0.005	0.0022874	NA	NA	NA	NA	NA	NA	NA
dd_Smed_v6_10900_0_1	9.51645e-45	0.427655	0.062	0.029	2.52766e-40	QKI, KH domain containing, RNA binding (QKI)	uc003qug.3	2e-56	Human	Epidermal	24	0.277198
dd_Smed_v6_1144_0_1	9.17631e-18	0.427652	0.081	0.054	2.43732e-13	NA	NA	NA	NA	Intestine; Neoblast; Intestine	6; 22; 30	1.76388849; 1.073447492; 1.419176203
dd_Smed_v6_12017_0_1	1.87418e-15	0.427605	0.03	0.016	4.97801e-11	filamin A, alpha (FLNA)	uc011mzn.1	3e-92	Human	Epidermal	35	1.11513
dd_Smed_v6_4020_0_1	5.54868e-82	0.427429	0.18	0.099	1.47379e-77	calpain 9 (CAPN9)	uc001htz.1	1e-134	Human	Epidermal; Epidermal; Epidermal; Neural; Neural; Epidermal; Phyarnx; Neural; Epidermal	2; 3; 11; 20; 23; 24; 27; 33; 35	0.848435498; 0.33097502; 0.351767246; 0.460265895; 0.263327692; 1.155518856; 0.625311215; 0.667747283; 1.608921009
dd_Smed_v6_6444_0_1	8.13284e-17	0.427332	0.025	0.012	2.16016e-12	phospholipid scramblase 1 (PLSCR1)	uc003evx.4	3e-60	Human	Epidermal; Phyarnx; Phyarnx	24; 27; 37	0.520242381; 1.046146765; 0.719102262
dd_Smed_v6_6359_0_1	2.65732e-48	0.426681	0.067	0.031	7.05811e-44	NA	NA	NA	NA	Epidermal; Epidermal	11; 24	0.377254211; 0.283172654
dd_Smed_v6_2336_0_1	5.56849e-27	0.426404	0.045	0.023	1.47905e-22	NA	NA	NA	NA	Intestine	30	0.698916
dd_Smed_v6_8004_0_1	2.07211e-17	0.426025	0.052	0.032	5.50374e-13	NA	NA	NA	NA	Cathepsin; Cathepsin; Cathepsin	15; 17; 41	0.97437836; 2.288875965; 1.151960182
dd_Smed_v6_1565_0_1	5.86622e-15	0.425608	0.029	0.015	1.55813e-10	lipase, gastric (LIPF)	uc001kfg.2	6e-108	Human	Intestine	30	1.70429
dd_Smed_v6_2460_0_1	5.46291e-46	0.425158	0.083	0.043	1.451e-41	NA	NA	NA	NA	Epidermal	11	0.973719
dd_Smed_v6_3683_0_1	6.43706e-66	0.424907	0.092	0.043	1.70975e-61	NA	NA	NA	NA	Epidermal; Epidermal; Epidermal	2; 11; 24	0.49099542; 0.298981385; 0.354621667
dd_Smed_v6_19088_0_1	4.70515e-17	0.424137	0.019	0.008	1.24973e-12	NA	NA	NA	NA	NA	NA	NA
dd_Smed_v6_8217_0_1	1.30643e-31	0.42377	0.044	0.021	3.47e-27	NA	NA	NA	NA	Epidermal; Epidermal	11; 24	0.310186025; 0.430635754
dd_Smed_v6_1104_0_1	6.20935e-85	0.423664	0.239	0.14	1.64926e-80	annexin A7 (ANXA7)	uc010qki.1	2e-94	Human	Neural; Epidermal; Neural; Neural; Epidermal; Phyarnx; Protonephridia; Phyarnx; Protonephridia; Neural; Epidermal; Neural; Phyarnx; Protonephridia	9; 11; 18; 20; 24; 25; 26; 27; 29; 33; 35; 36; 37; 40	0.373921376; 1.298422527; 0.552854989; 0.558030784; 0.928531503; 0.598582066; 0.333815902; 0.399372913; 0.922264501; 0.74416723; 0.911889056; 0.585011443; 1.237357674; 1.499502891
dd_Smed_v6_6474_0_1	1.02991e-07	0.423647	0.013	0.007	0.00273555	NA	NA	NA	NA	Epidermal	24	0.610721
dd_Smed_v6_1897_0_1	5.2972e-75	0.423501	0.166	0.091	1.40699e-70	NIMA-related kinase 4 (NEK4)	uc003dfr.3	9e-10	Human	Intestine; Cathepsin; Epidermal; Cathepsin; Cathepsin; Intestine; Epidermal; Cathepsin; Protonephridia; Intestine; Cathepsin; Cathepsin; Protonephridia; Cathepsin	6; 10; 11; 15; 17; 19; 24; 28; 29; 30; 31; 39; 40; 41	0.373127803; 1.106867343; 0.395493168; 0.454249148; 2.000158241; 0.345476186; 0.518652342; 0.861528364; 1.097053851; 0.704088277; 1.097371528; 1.363442272; 0.647179146; 1.104927268
dd_Smed_v6_14082_0_1	2.37823e-21	0.423323	0.038	0.02	6.31683e-17	coiled-coil domain containing 42 (CCDC42)	uc002gln.3	2e-30	Human	NA	NA	NA
dd_Smed_v6_9483_0_1	4.93581e-09	0.423174	0.009	0.004	0.0001311	euchromatic histone-lysine N-methyltransferase 1 (EHMT1)	uc011mfc.2	5e-10	Human	NA	NA	NA
dd_Smed_v6_17046_0_1	3.03389e-14	0.422676	0.022	0.011	8.05832e-10	TNF receptor-associated factor 6, E3 ubiquitin protein ligase (TRAF6)	uc001mws.2	1e-09	Human	NA	NA	NA
dd_Smed_v6_19443_0_1	3.14138e-18	0.422214	0.022	0.01	8.34383e-14	NA	NA	NA	NA	NA	NA	NA
dd_Smed_v6_22665_0_1	9.8229e-15	0.421928	0.022	0.011	2.60906e-10	NA	NA	NA	NA	NA	NA	NA
dd_Smed_v6_7559_0_1	1.48643e-09	0.421883	0.021	0.012	3.9481e-05	NA	NA	NA	NA	Cathepsin; Cathepsin; Cathepsin	17; 28; 41	2.095749118; 0.948571472; 2.058746877
dd_Smed_v6_17326_0_1	6.97895e-15	0.421536	0.031	0.017	1.85368e-10	glutamate receptor, ionotropic, N-methyl D-aspartate 2B (GRIN2B)	uc001rbt.2	2e-29	Human	NA	NA	NA
dd_Smed_v6_14212_0_1	6.35529e-25	0.421215	0.031	0.014	1.68803e-20	glycogen synthase kinase 3 alpha (GSK3A)	uc002ota.1	6e-37	Human	Epidermal	11	0.312585
dd_Smed_v6_33456_0_1	2.82056e-08	0.421205	0.013	0.007	0.00074917	NK2 homeobox 4 (NKX2-4)	uc010gcz.3	2e-26	Human	NA	NA	NA
dd_Smed_v6_39030_0_1	1.06862e-06	0.421051	0.007	0.003	0.0283836	NA	NA	NA	NA	NA	NA	NA
dd_Smed_v6_32980_0_1	3.46753e-07	0.421017	0.009	0.004	0.0092101	NA	NA	NA	NA	NA	NA	NA
dd_Smed_v6_1117_0_1	1.27417e-27	0.420492	0.086	0.052	3.38433e-23	neuropeptide precursor-18	BK007027.1	5.74e-160	Smed	NA	NA	NA
dd_Smed_v6_9592_2_1	6.15698e-19	0.419725	0.031	0.016	1.63536e-14	NA	NA	NA	NA	Epidermal	24	0.279306
dd_Smed_v6_42947_0_1	7.92463e-08	0.419356	0.011	0.006	0.00210486	NA	NA	NA	NA	NA	NA	NA
dd_Smed_v6_3412_0_1	1.94657e-67	0.419265	0.103	0.049	5.17027e-63	NA	NA	NA	NA	Epidermal; Phyarnx; Intestine; Phyarnx; Protonephridia	24; 27; 30; 37; 40	0.407147622; 0.498017066; 0.332027524; 0.715058435; 0.821890582
dd_Smed_v6_10418_0_1	1.74532e-15	0.418371	0.026	0.014	4.63575e-11	NA	NA	NA	NA	NA	NA	NA
dd_Smed_v6_28070_0_1	2.60531e-21	0.418133	0.023	0.01	6.91997e-17	NA	NA	NA	NA	NA	NA	NA
dd_Smed_v6_7954_0_1	7.06764e-42	0.417902	0.061	0.029	1.87724e-37	dynein, light chain, LC8-type 2 (DYNLL2)	uc010wnn.1	1e-12	Human	Epidermal; Phyarnx	2; 27	0.346465177; 0.601416239
dd_Smed_v6_15108_0_1	1.12633e-12	0.417848	0.018	0.009	2.99163e-08	potassium intermediate/small conductance calcium-activated channel, subfamily N, member 2 (KCNN2)	uc003kqo.3	2e-73	Human	NA	NA	NA
dd_Smed_v6_50723_0_1	4.30317e-07	0.41761	0.006	0.003	0.0114296	potassium voltage-gated channel, Shaw-related subfamily, member 3 (KCNC3)	uc002pru.1	3e-18	Human	NA	NA	NA
dd_Smed_v6_2503_0_1	1.67598e-89	0.417045	0.183	0.098	4.45156e-85	lipopolysaccharide-induced TNF factor (LITAF)	uc002dbd.3	5e-11	Human	Epidermal; Epidermal; Epidermal	2; 3; 11	0.626990663; 0.291923976; 1.13139087
dd_Smed_v6_14551_0_1	5.29216e-13	0.416959	0.026	0.014	1.40565e-08	NA	NA	NA	NA	NA	NA	NA
dd_Smed_v6_10446_0_1	2.02589e-26	0.41693	0.037	0.017	5.38097e-22	NA	NA	NA	NA	NA	NA	NA
dd_Smed_v6_29242_0_1	4.20917e-10	0.416755	0.011	0.005	1.118e-05	NA	NA	NA	NA	NA	NA	NA
dd_Smed_v6_877_0_1	6.02993e-08	0.416433	0.038	0.026	0.00160161	caveolin 1, caveolae protein, 22kDa (CAV1)	uc010lkf.2	3e-26	Human	Epidermal; Phyarnx; Phyarnx	24; 27; 37	2.89504519; 2.807119532; 1.651333499
dd_Smed_v6_78486_0_1	1.60098e-09	0.41641	0.008	0.003	4.25236e-05	NA	NA	NA	NA	NA	NA	NA
dd_Smed_v6_6441_0_1	2.96859e-14	0.416251	0.014	0.006	7.88488e-10	NA	NA	NA	NA	Phyarnx	37	0.437707
dd_Smed_v6_5019_0_1	2.41782e-24	0.415685	0.041	0.021	6.42196e-20	NA	NA	NA	NA	Cathepsin; Cathepsin; Intestine	10; 42; 43	1.130915444; 2.217328217; 1.937927913
dd_Smed_v6_125_0_1	1.4265e-82	0.415312	0.367	0.251	3.78893e-78	NA	NA	NA	NA	Epidermal; Epidermal; Epidermal; Phyarnx; Phyarnx; Epidermal; Phyarnx	2; 11; 24; 25; 27; 35; 37	0.931686833; 1.985475505; 2.945020176; 0.849021935; 1.780587936; 1.748622081; 2.215307425
dd_Smed_v6_54278_0_1	4.34863e-07	0.415172	0.011	0.006	0.0115504	fucosyltransferase 4 (alpha (1,3) fucosyltransferase, myeloid-specific) (FUT4)	uc001pez.3	2e-31	Human	NA	NA	NA
dd_Smed_v6_13804_0_1	3.65815e-49	0.414303	0.074	0.035	9.71642e-45	angiotensin I converting enzyme (peptidyl-dipeptidase A) 1 (ACE)	uc002jav.2	6e-108	Human	Epidermal	11	0.52373
dd_Smed_v6_53989_0_1	2.88306e-11	0.41416	0.02	0.011	7.6577e-07	GTF2I repeat domain containing 2 (GTF2IRD2)	uc003ubd.1	4e-15	Human	NA	NA	NA
dd_Smed_v6_22611_0_1	2.06277e-08	0.413461	0.013	0.007	0.000547891	NA	NA	NA	NA	NA	NA	NA
dd_Smed_v6_15036_0_1	5.19479e-15	0.413122	0.06	0.039	1.37979e-10	opsin	AF112361.1	0	Smed	NA	NA	NA
dd_Smed_v6_86145_0_1	1.55688e-09	0.413119	0.015	0.008	4.13523e-05	NA	NA	NA	NA	NA	NA	NA
dd_Smed_v6_73298_0_1	6.22696e-08	0.412973	0.011	0.006	0.00165394	NA	NA	NA	NA	NA	NA	NA
dd_Smed_v6_90779_0_1	3.79976e-10	0.41262	0.01	0.004	1.00925e-05	NA	NA	NA	NA	NA	NA	NA
dd_Smed_v6_14575_0_1	1.20604e-24	0.412234	0.043	0.022	3.20336e-20	NA	NA	NA	NA	NA	NA	NA
dd_Smed_v6_1224_0_1	3.10654e-22	0.412149	0.08	0.051	8.25129e-18	aquaporin 4 (AQP4)b	uc002kvz.3	6e-28	Human	Cathepsin; Muscle; Intestine; Cathepsin; Cathepsin; Neural; Cathepsin; Cathepsin	10; 13; 19; 28; 31; 36; 39; 42	1.425120865; 0.608050276; 0.827214173; 2.201260554; 1.586689408; 0.956973818; 1.601468038; 2.538846338
dd_Smed_v6_18521_0_1	1.57818e-06	0.411753	0.007	0.004	0.0419181	NA	NA	NA	NA	NA	NA	NA
dd_Smed_v6_17807_0_1	2.28815e-29	0.411745	0.051	0.026	6.07756e-25	general transcription factor IIE, polypeptide 2, beta 34kDa (GTF2E2)	uc003xig.3	2e-12	Human	NA	NA	NA
dd_Smed_v6_33237_0_1	7.32001e-09	0.411554	0.008	0.003	0.000194427	superoxide dismutase 1, soluble (SOD1)	uc002ypa.3	6e-23	Human	NA	NA	NA
dd_Smed_v6_16195_0_1	1.08639e-18	0.41151	0.028	0.014	2.88557e-14	synaptotagmin XV (SYT15)a	uc001jea.3	4e-08	Human	Epidermal	11	0.332046
dd_Smed_v6_3182_0_1	5.83873e-09	0.411161	0.014	0.007	0.000155082	NA	NA	NA	NA	Epidermal	24	0.615636
dd_Smed_v6_3188_0_1	1.50677e-19	0.41097	0.035	0.019	4.00212e-15	NA	NA	NA	NA	Cathepsin; Cathepsin; Cathepsin	10; 17; 41	0.498173772; 1.393332714; 0.931619571
dd_Smed_v6_42377_0_1	6.27327e-08	0.410604	0.01	0.005	0.00166624	NA	NA	NA	NA	NA	NA	NA
dd_Smed_v6_3258_0_1	5.17463e-21	0.410599	0.059	0.035	1.37443e-16	NA	NA	NA	NA	Cathepsin; Cathepsin; Cathepsin	10; 15; 17	0.827591399; 0.575170599; 1.847128715
dd_Smed_v6_13920_0_1	1.23701e-07	0.410595	0.01	0.005	0.00328563	NA	NA	NA	NA	NA	NA	NA
dd_Smed_v6_19148_0_1	8.12163e-10	0.410362	0.016	0.008	2.15719e-05	NA	NA	NA	NA	NA	NA	NA
dd_Smed_v6_21954_0_1	9.90192e-12	0.409797	0.022	0.012	2.63005e-07	NA	NA	NA	NA	Cathepsin; Cathepsin	28; 42	0.400186708; 0.833315613
dd_Smed_v6_12049_0_1	1.8485e-18	0.409781	0.031	0.016	4.90979e-14	NA	NA	NA	NA	Epidermal	24	0.876146
dd_Smed_v6_41747_0_1	2.25321e-09	0.409763	0.011	0.005	5.98476e-05	NA	NA	NA	NA	NA	NA	NA
dd_Smed_v6_50664_0_1	1.23778e-08	0.409452	0.011	0.006	0.000328766	NA	NA	NA	NA	NA	NA	NA
dd_Smed_v6_3824_0_1	9.40878e-99	0.409292	0.168	0.084	2.49906e-94	serpin peptidase inhibitor, clade B (ovalbumin), member 13 (SERPINB13)	uc002ljc.3	2e-51	Human	Phyarnx; Phyarnx; Phyarnx	25; 27; 37	0.624892171; 1.019049951; 0.939862493
dd_Smed_v6_15204_0_1	1.26189e-13	0.408777	0.021	0.011	3.35171e-09	heat shock 70kDa protein 8 (HSPA8)	uc009zbc.3	2e-124	Human	NA	NA	NA
dd_Smed_v6_87056_0_1	1.07804e-09	0.408619	0.013	0.006	2.86339e-05	GCR095 (gcr095)	KX018899.1	0	Smed	NA	NA	NA
dd_Smed_v6_11774_0_1	6.08105e-10	0.408413	0.014	0.007	1.61519e-05	glucosaminyl (N-acetyl) transferase 1, core 2 (GCNT1)	uc022bif.1	6e-07	Human	NA	NA	NA
dd_Smed_v6_9221_0_1	4.97186e-19	0.407685	0.027	0.013	1.32058e-14	NA	NA	NA	NA	NA	NA	NA
dd_Smed_v6_11900_0_1	1.87951e-18	0.407092	0.029	0.015	4.99216e-14	MPV17 mitochondrial membrane protein-like 2 (MPV17L2)	uc002nid.3	1e-23	Human	NA	NA	NA
dd_Smed_v6_20435_0_1	6.00867e-14	0.406562	0.03	0.017	1.59596e-09	EF-hand calcium binding domain 6 (EFCAB6)	uc010gzi.2	2e-09	Human	Phyarnx	27	0.867684
dd_Smed_v6_454_0_1	2.90906e-26	0.406494	0.036	0.017	7.72675e-22	ankyrin 2, neuronal (ANK2)	uc003ibc.2	3e-09	Human	Epidermal; Phyarnx; Phyarnx	24; 27; 37	0.439197497; 0.602233164; 0.409196252
dd_Smed_v6_3295_0_1	1.02244e-76	0.406476	0.129	0.065	2.71569e-72	kelch-like family member 20 (KLHL20)	uc001gjd.3	3e-12	Human	Epidermal; Epidermal; Epidermal; Epidermal; Phyarnx; Protonephridia; Epidermal; Phyarnx; Protonephridia	2; 3; 11; 24; 27; 29; 35; 37; 40	0.68107926; 0.322335576; 0.36868431; 0.451487804; 0.516693995; 0.416028296; 0.338042559; 0.801586103; 0.608626673
dd_Smed_v6_8342_0_1	2.73233e-41	0.406443	0.069	0.034	7.25734e-37	NA	NA	NA	NA	Cathepsin; Cathepsin; Epidermal	10; 28; 35	0.370987035; 0.667869771; 0.99670159
dd_Smed_v6_82620_0_1	8.16293e-08	0.406402	0.007	0.003	0.00216816	collagen, type XI, alpha 2 (COL11A2)	uc011juo.1	6e-08	Human	NA	NA	NA
dd_Smed_v6_16115_0_1	7.28026e-10	0.406351	0.017	0.009	1.93371e-05	NA	NA	NA	NA	Protonephridia	40	0.415151
dd_Smed_v6_7095_0_1	1.74413e-18	0.406279	0.027	0.013	4.63259e-14	NA	NA	NA	NA	Cathepsin; Cathepsin	10; 31	0.519905938; 0.382113603
dd_Smed_v6_7019_0_1	7.63503e-20	0.405803	0.036	0.019	2.02794e-15	acyl-CoA synthetase short-chain family member 3 (ACSS3)	uc001szl.1	3e-139	Human	Cathepsin; Cathepsin	10; 31	0.699436276; 1.608182484
dd_Smed_v6_64268_0_1	2.7132e-10	0.405699	0.016	0.008	7.20652e-06	NA	NA	NA	NA	NA	NA	NA
dd_Smed_v6_7770_0_1	3.954e-42	0.405627	0.057	0.026	1.05022e-37	NA	NA	NA	NA	Neural; Epidermal	20; 24	0.304024475; 0.327933357
dd_Smed_v6_1053_0_1	2.22886e-27	0.405321	0.06	0.033	5.92007e-23	iron/zinc purple acid phosphatase-like protein (PAPL)	uc002oki.3	4e-136	Human	Cathepsin; Cathepsin; Intestine; Cathepsin	10; 17; 30; 39	0.74115488; 1.569873187; 1.039388242; 1.13353868
dd_Smed_v6_7945_0_1	2.18909e-55	0.405255	0.086	0.042	5.81444e-51	myosin VIIA and Rab interacting protein (MYRIP)	uc010hhx.1	2e-19	Human	Epidermal; Epidermal; Phyarnx; Phyarnx	11; 24; 27; 37	0.291803542; 0.620229514; 0.776122599; 0.639302465
dd_Smed_v6_1748_0_1	3.20257e-34	0.404707	0.089	0.051	8.50636e-30	fibrillin 2 (FBN2)	uc003kuu.3	3e-34	Human	Cathepsin; Cathepsin	10; 39	0.294280172; 0.79141797
dd_Smed_v6_5171_0_1	2.19289e-09	0.404549	0.012	0.006	5.82454e-05	NA	NA	NA	NA	Epidermal	24	0.627652
dd_Smed_v6_37606_0_1	8.13399e-14	0.404493	0.019	0.009	2.16047e-09	NA	NA	NA	NA	NA	NA	NA
dd_Smed_v6_55371_0_1	4.57829e-08	0.404322	0.008	0.004	0.00121604	NA	NA	NA	NA	NA	NA	NA
dd_Smed_v6_31536_0_1	8.66591e-13	0.404303	0.012	0.005	2.30175e-08	NA	NA	NA	NA	NA	NA	NA
dd_Smed_v6_11440_0_1	5.92455e-44	0.40406	0.067	0.032	1.57362e-39	bestrophin 3 (BEST3)	uc001svd.2	6e-42	Human	Epidermal	11	0.356304
dd_Smed_v6_10870_0_1	7.35118e-68	0.404037	0.095	0.044	1.95255e-63	NA	NA	NA	NA	Epidermal; Epidermal; Epidermal	2; 11; 35	0.416288363; 0.40680725; 0.355319345
dd_Smed_v6_5497_0_1	4.82019e-62	0.404024	0.107	0.054	1.28029e-57	NA	NA	NA	NA	Epidermal; Epidermal; Epidermal; Phyarnx; Epidermal; Phyarnx	2; 11; 24; 27; 35; 37	0.297067674; 0.710530879; 1.338145355; 0.81152495; 0.758499717; 1.247039433
dd_Smed_v6_1378_0_1	2.19901e-73	0.403901	0.172	0.096	5.8408e-69	NA	NA	NA	NA	Parapharyngeal; Neural; Intestine; Neural; Neural; Epidermal; Neural; Parapharyngeal	12; 18; 19; 20; 21; 24; 33; 38	0.814427123; 0.402208003; 0.819847793; 1.074118628; 0.405033779; 0.688651347; 1.331542111; 0.971139249
dd_Smed_v6_25364_0_1	4.91296e-14	0.402566	0.022	0.011	1.30493e-09	NA	NA	NA	NA	NA	NA	NA
dd_Smed_v6_12181_1_1	1.69639e-26	0.402466	0.035	0.017	4.50578e-22	NA	NA	NA	NA	Intestine	19	0.615546
dd_Smed_v6_272_0_1	2.85964e-37	0.402411	0.096	0.055	7.5955e-33	NA	NA	NA	NA	Cathepsin; Intestine; Cathepsin; Cathepsin; Cathepsin; Cathepsin; Intestine; Cathepsin	4; 6; 10; 15; 17; 28; 30; 41	0.361069253; 0.636042604; 0.693332132; 0.424142269; 0.821791807; 1.069629351; 1.845009359; 0.957335095
dd_Smed_v6_6477_0_1	4.48478e-24	0.401677	0.037	0.018	1.1912e-19	EF-hand calcium binding domain 10 (EFCAB10)	uc003vdc.4	4e-17	Human	Neural; Neural; Phyarnx; Protonephridia	18; 20; 27; 29	0.375227788; 0.54666742; 0.42610455; 0.65146046
dd_Smed_v6_3338_0_1	3.75672e-27	0.401492	0.053	0.028	9.97823e-23	acid phosphatase 2, lysosomal (ACP2)	uc001nei.3	2e-60	Human	Cathepsin; Cathepsin; Cathepsin; Cathepsin; Intestine	10; 15; 17; 28; 30	0.646615291; 0.666515039; 0.959755545; 0.428140874; 1.191498657
dd_Smed_v6_57327_0_1	1.50012e-09	0.401471	0.011	0.005	3.98446e-05	NA	NA	NA	NA	NA	NA	NA
dd_Smed_v6_1538_0_1	2.20786e-08	0.40141	0.018	0.011	0.000586429	secreted peptide prohormone-13	BK007029.1	1.34e-150	Smed	NA	NA	NA
dd_Smed_v6_874_0_1	8.10699e-12	0.400971	0.021	0.011	2.1533e-07	NA	NA	NA	NA	Cathepsin; Cathepsin; Cathepsin	17; 39; 41	1.271110363; 0.33143642; 1.180833096
dd_Smed_v6_47124_0_1	1.53024e-07	0.400853	0.011	0.006	0.00406446	NA	NA	NA	NA	NA	NA	NA
dd_Smed_v6_9652_0_1	2.76355e-11	0.400524	0.012	0.005	7.34025e-07	mitogen-activated protein kinase kinase kinase 2 (MAP3K2)	uc002toj.2	1e-21	Human	NA	NA	NA
dd_Smed_v6_5004_0_1	5.10426e-33	0.400495	0.098	0.058	1.35574e-28	ring finger protein 185 (RNF185)	uc003akb.3	4e-51	Human	NA	NA	NA
dd_Smed_v6_17216_0_1	3.02572e-25	0.400433	0.032	0.014	8.03661e-21	A kinase (PRKA) anchor protein 14 (AKAP14)	uc004ese.3	1e-15	Human	NA	NA	NA
dd_Smed_v6_950_0_1	1.19983e-10	0.400307	0.023	0.013	3.18686e-06	vimentin (VIM)	uc001iou.2	7e-18	Human	Epidermal	24	1.74724
dd_Smed_v6_49796_0_1	6.23631e-13	0.400088	0.021	0.011	1.65643e-08	NA	NA	NA	NA	NA	NA	NA
dd_Smed_v6_75715_0_1	7.73502e-08	0.399889	0.011	0.006	0.0020545	NA	NA	NA	NA	NA	NA	NA
dd_Smed_v6_13004_0_1	4.96381e-09	0.399811	0.011	0.005	0.000131844	NA	NA	NA	NA	NA	NA	NA
dd_Smed_v6_896_0_1	1.44039e-92	0.399493	0.236	0.135	3.82582e-88	glutamate-ammonia ligase (GLUL)	uc001gpd.2	3e-177	Human	Epidermal; Epidermal; Epidermal; Intestine; Epidermal	2; 3; 11; 30; 35	1.056130897; 0.417253258; 0.93201021; 0.572295467; 0.576489352
dd_Smed_v6_28357_0_1	1.41723e-09	0.399065	0.016	0.008	3.76431e-05	NA	NA	NA	NA	NA	NA	NA
dd_Smed_v6_11737_0_1	1.65154e-11	0.39868	0.044	0.029	4.38666e-07	NA	NA	NA	NA	Neural; Cathepsin; Protonephridia	21; 28; 40	0.454669807; 0.806314085; 1.380468117
dd_Smed_v6_8063_0_1	1.19788e-27	0.398518	0.076	0.045	3.18168e-23	NA	NA	NA	NA	Cathepsin; Cathepsin; Cathepsin; Cathepsin	4; 10; 28; 31	0.380418851; 1.194071179; 0.856123276; 0.896051047
dd_Smed_v6_3814_0_1	5.8368e-22	0.398292	0.03	0.014	1.55031e-17	NA	NA	NA	NA	Cathepsin	31	0.611737
dd_Smed_v6_61932_0_1	1.00936e-09	0.39791	0.009	0.004	2.68096e-05	NA	NA	NA	NA	NA	NA	NA
dd_Smed_v6_2268_0_1	4.44348e-14	0.397864	0.025	0.013	1.18023e-09	cathepsin L2 (CTSL2)	uc004awu.3	3e-74	Human	Cathepsin; Cathepsin	10; 28	0.499352008; 0.975391496
dd_Smed_v6_76054_0_1	1.85572e-06	0.397661	0.004	0.001	0.0492897	NA	NA	NA	NA	NA	NA	NA
dd_Smed_v6_241_0_1	7.33198e-57	0.397595	0.276	0.183	1.94745e-52	prosaposin (PSAP)	uc001jsm.3	2e-09	Human	Cathepsin; Cathepsin; Cathepsin; Cathepsin; Protonephridia; Intestine; Cathepsin; Cathepsin; Protonephridia; Cathepsin; Cathepsin	10; 15; 17; 28; 29; 30; 31; 39; 40; 41; 42	1.116313609; 0.769071344; 2.810713927; 1.481494953; 0.451538123; 2.845598738; 0.296442409; 1.893881801; 0.36741526; 1.972432884; 0.771591592
dd_Smed_v6_2603_0_1	1.58814e-10	0.39736	0.019	0.01	4.21826e-06	RAB1B, member RAS oncogene family (RAB1B)	uc001ohf.3	2e-27	Human	Intestine	30	0.552861
dd_Smed_v6_58063_0_1	4.3767e-07	0.397244	0.007	0.003	0.011625	NA	NA	NA	NA	NA	NA	NA
dd_Smed_v6_2234_0_1	2.37699e-52	0.397098	0.107	0.057	6.31352e-48	NA	NA	NA	NA	Cathepsin; Cathepsin; Cathepsin; Cathepsin; Intestine; Cathepsin; Cathepsin	10; 15; 17; 28; 30; 39; 41	1.101229031; 0.338577137; 1.204522069; 0.824356948; 0.8624717; 1.031592972; 0.639402813
dd_Smed_v6_26025_0_1	1.08098e-07	0.396264	0.008	0.004	0.00287119	NA	NA	NA	NA	NA	NA	NA
dd_Smed_v6_9916_0_1	1.44063e-41	0.395969	0.089	0.049	3.82647e-37	phosphate cytidylyltransferase 1, choline, beta (PCYT1B)	uc004dbk.4	3e-40	Human	Epidermal	2	0.73067
dd_Smed_v6_23524_0_1	7.24915e-08	0.395752	0.013	0.007	0.00192545	NA	NA	NA	NA	NA	NA	NA
dd_Smed_v6_39235_0_1	2.89099e-17	0.395744	0.025	0.012	7.67876e-13	zinc finger, MYM-type 1 (ZMYM1)	uc001byo.3	3e-18	Human	NA	NA	NA
dd_Smed_v6_994_0_1	6.64025e-25	0.395503	0.057	0.032	1.76372e-20	pantothenate kinase 4 (PANK4)	uc001ajm.1	2e-12	Human	Cathepsin; Intestine; Intestine; Cathepsin	10; 19; 30; 42	0.903626331; 0.777178846; 2.240508764; 2.43019659
dd_Smed_v6_45292_0_1	7.17545e-08	0.395322	0.011	0.006	0.00190587	NA	NA	NA	NA	NA	NA	NA
dd_Smed_v6_3583_0_1	3.47452e-12	0.395221	0.018	0.009	9.22868e-08	NA	NA	NA	NA	NA	NA	NA
dd_Smed_v6_7137_0_1	3.03645e-11	0.395145	0.018	0.009	8.06511e-07	NA	NA	NA	NA	NA	NA	NA
dd_Smed_v6_52269_0_1	8.01409e-09	0.395116	0.013	0.007	0.000212862	NA	NA	NA	NA	NA	NA	NA
dd_Smed_v6_8392_0_1	9.27095e-12	0.395006	0.034	0.021	2.46246e-07	tph	KF134114.1	0	Smed	NA	NA	NA
dd_Smed_v6_5306_0_1	1.95316e-69	0.394945	0.116	0.058	5.18778e-65	RAB27B, member RAS oncogene family (RAB27B)	uc002lfr.3	6e-77	Human	Epidermal; Epidermal; Epidermal; Phyarnx; Phyarnx	2; 11; 24; 27; 37	0.570934872; 0.626921731; 0.366800065; 0.708436341; 0.839749581
dd_Smed_v6_27263_0_1	3.69824e-11	0.394738	0.015	0.007	9.82289e-07	NA	NA	NA	NA	NA	NA	NA
dd_Smed_v6_7464_0_1	3.15646e-13	0.394725	0.021	0.011	8.38388e-09	NA	NA	NA	NA	NA	NA	NA
dd_Smed_v6_4133_0_1	8.68883e-07	0.3944	0.009	0.005	0.0230784	NDRG family member 3 (NDRG3)	uc002xfx.3	1e-12	Human	NA	NA	NA
dd_Smed_v6_22242_0_1	1.71439e-06	0.394359	0.012	0.007	0.0455359	NA	NA	NA	NA	NA	NA	NA
dd_Smed_v6_3252_0_1	1.24247e-16	0.39427	0.03	0.016	3.30013e-12	slc16a-1 (slc16a-1)	KT163546.1	0	Smed	Cathepsin; Intestine	10; 30	0.455059102; 0.771392791
dd_Smed_v6_1924_1_1	4.77141e-40	0.394115	0.062	0.03	1.26733e-35	osteopetrosis associated transmembrane protein 1 (OSTM1)	uc003psd.3	1e-14	Human	Cathepsin; Cathepsin; Cathepsin; Intestine	10; 17; 28; 30	0.482277702; 0.599331239; 0.376201988; 0.744604822
dd_Smed_v6_10005_0_1	2.95668e-70	0.394058	0.153	0.084	7.85323e-66	NA	NA	NA	NA	Epidermal	11	1.56848
dd_Smed_v6_13481_0_1	6.75312e-14	0.393907	0.034	0.02	1.7937e-09	caveolin 3 (CAV3)	uc003brb.3	1e-15	Human	Neural; Neural	9; 20	0.372722543; 1.493837651
dd_Smed_v6_26308_0_1	1.20492e-07	0.393897	0.012	0.006	0.00320038	NA	NA	NA	NA	NA	NA	NA
dd_Smed_v6_37642_0_1	8.87417e-10	0.393494	0.009	0.004	2.35707e-05	NA	NA	NA	NA	NA	NA	NA
dd_Smed_v6_33012_0_1	1.37893e-10	0.393352	0.03	0.019	3.66258e-06	neuropeptide Y receptor Y2 (NPY2R)	uc021xtm.1	1e-17	Human	NA	NA	NA
dd_Smed_v6_46824_0_1	2.26384e-07	0.393312	0.012	0.006	0.00601299	NA	NA	NA	NA	NA	NA	NA
dd_Smed_v6_12110_0_1	5.76626e-15	0.393244	0.025	0.013	1.53158e-10	NA	NA	NA	NA	NA	NA	NA
dd_Smed_v6_11298_0_1	1.92155e-69	0.393063	0.145	0.078	5.10384e-65	NA	NA	NA	NA	Epidermal; Epidermal; Epidermal; Epidermal	2; 3; 11; 35	0.771293032; 0.608226352; 0.517670168; 0.503659859
dd_Smed_v6_2917_0_1	1.64847e-50	0.392882	0.207	0.133	4.3785e-46	NA	NA	NA	NA	Cathepsin; Cathepsin; Cathepsin	10; 17; 28	2.594471352; 1.499407638; 0.84284662
dd_Smed_v6_21531_0_1	3.23545e-07	0.392787	0.011	0.006	0.00859369	NA	NA	NA	NA	NA	NA	NA
dd_Smed_v6_13742_0_1	3.09519e-19	0.392751	0.043	0.024	8.22115e-15	NA	NA	NA	NA	Cathepsin; Cathepsin; Epidermal; Cathepsin; Cathepsin	15; 17; 24; 39; 41	0.285657075; 0.952738575; 0.325043669; 1.500784048; 1.088568559
dd_Smed_v6_11751_0_1	3.14007e-12	0.392737	0.02	0.01	8.34033e-08	NA	NA	NA	NA	NA	NA	NA
dd_Smed_v6_1028_0_1	3.38662e-09	0.392448	0.01	0.005	8.9952e-05	NA	NA	NA	NA	NA	NA	NA
dd_Smed_v6_19417_0_1	1.0324e-08	0.392264	0.02	0.012	0.000274216	TNF receptor-associated factor 1 (TRAF1)	uc010mvl.2	1e-21	Human	Cathepsin	28	0.655222
dd_Smed_v6_84953_0_1	2.32155e-19	0.392229	0.02	0.009	6.16627e-15	NA	NA	NA	NA	NA	NA	NA
dd_Smed_v6_11091_0_1	9.27828e-11	0.392215	0.018	0.01	2.4644e-06	NA	NA	NA	NA	NA	NA	NA
dd_Smed_v6_16870_0_1	1.45556e-11	0.392204	0.016	0.008	3.86611e-07	NA	NA	NA	NA	Neural	20	0.508089
dd_Smed_v6_27715_0_1	8.69151e-49	0.391911	0.069	0.032	2.30855e-44	NA	NA	NA	NA	NA	NA	NA
dd_Smed_v6_76847_0_1	2.47396e-09	0.391906	0.013	0.007	6.57108e-05	NA	NA	NA	NA	NA	NA	NA
dd_Smed_v6_24727_0_1	1.56872e-06	0.391887	0.008	0.004	0.0416668	heat shock protein 90kDa alpha (cytosolic), class A member 1 (HSP90AA1)	uc001ykv.4	1e-09	Human	NA	NA	NA
dd_Smed_v6_37610_0_1	1.93618e-08	0.391721	0.014	0.007	0.000514268	NA	NA	NA	NA	Neural	32	0.653442
dd_Smed_v6_28573_0_1	1.73986e-08	0.391665	0.009	0.004	0.000462125	poly (ADP-ribose) polymerase 1 (PARP1)	uc001hqd.4	3e-18	Human	NA	NA	NA
dd_Smed_v6_4104_0_1	8.54049e-18	0.391635	0.024	0.012	2.26844e-13	NA	NA	NA	NA	Epidermal; Phyarnx; Phyarnx	24; 27; 37	0.746362923; 0.7883031; 0.927546084
dd_Smed_v6_7173_0_1	6.03584e-08	0.391097	0.009	0.004	0.00160318	protein phosphatase 3, catalytic subunit, alpha isozyme (PPP3CA)	uc010ilj.2	2e-46	Human	NA	NA	NA
dd_Smed_v6_1794_0_1	2.64496e-100	0.391038	0.332	0.205	7.02527e-96	catechol-O-methyltransferase domain containing 1 (COMTD1)	uc001jxb.3	1e-47	Human	Epidermal; Epidermal; Epidermal; Epidermal	2; 3; 11; 35	1.139996675; 0.394282073; 0.469668488; 0.525747844
dd_Smed_v6_44136_0_1	5.18166e-09	0.390563	0.012	0.006	0.00013763	NA	NA	NA	NA	NA	NA	NA
dd_Smed_v6_20_0_1	2.73373e-42	0.390059	0.166	0.107	7.26107e-38	Smed00025_V2 glutathione S transferase-1	JX010510.1	0	Smed	Intestine; Cathepsin; Cathepsin; Intestine; Cathepsin; Cathepsin	6; 10; 28; 30; 31; 42	0.693822445; 1.90768959; 1.833019164; 4.63399979; 0.811159931; 1.632519383
dd_Smed_v6_459_0_1	2.94842e-69	0.389901	0.254	0.162	7.83129e-65	NA	NA	NA	NA	Epidermal; Epidermal; Epidermal; Parapharyngeal; Neural; Neural; Epidermal; Epidermal; Parapharyngeal	2; 3; 11; 12; 18; 20; 24; 35; 38	1.05391857; 0.270282893; 1.287564061; 1.226222022; 0.543348486; 0.520915548; 0.902856186; 1.892817368; 2.026871239
dd_Smed_v6_52076_0_1	1.4644e-09	0.389885	0.013	0.007	3.88958e-05	NA	NA	NA	NA	NA	NA	NA
dd_Smed_v6_2329_0_1	1.36897e-26	0.389559	0.04	0.019	3.63612e-22	superoxide dismutase 1, soluble (SOD1)	uc002ypa.3	2e-30	Human	Epidermal	11	0.379804
dd_Smed_v6_2429_0_1	2.05442e-64	0.389235	0.096	0.046	5.45673e-60	NA	NA	NA	NA	Epidermal; Epidermal; Epidermal; Phyarnx; Phyarnx; Intestine; Phyarnx	2; 11; 24; 25; 27; 30; 37	0.336253247; 0.580987775; 0.793127542; 0.291903288; 1.087968116; 1.000102309; 1.321286668
dd_Smed_v6_20486_0_1	1.71171e-48	0.389121	0.094	0.049	4.54646e-44	NA	NA	NA	NA	Epidermal; Epidermal	2; 3	0.827641952; 0.392627202
dd_Smed_v6_2237_0_1	7.48422e-47	0.388946	0.079	0.04	1.98788e-42	NA	NA	NA	NA	Intestine; Cathepsin; Epidermal; Epidermal; Cathepsin; Protonephridia; Cathepsin; Cathepsin	6; 10; 11; 24; 28; 29; 31; 42	0.290731791; 0.295467411; 0.580544515; 0.352565565; 0.398749987; 0.944762507; 0.932754583; 1.312387553
dd_Smed_v6_430_0_1	3.17129e-08	0.388914	0.014	0.008	0.000842328	NA	NA	NA	NA	Epidermal	24	0.586197
dd_Smed_v6_20292_0_1	6.74191e-10	0.388865	0.014	0.007	1.79072e-05	NA	NA	NA	NA	NA	NA	NA
dd_Smed_v6_48905_0_1	6.31317e-08	0.388768	0.012	0.006	0.00167684	death-associated protein kinase 1 (DAPK1)	uc011ltg.2	3e-11	Human	NA	NA	NA
dd_Smed_v6_15164_0_1	1.29296e-11	0.388599	0.016	0.008	3.43422e-07	NA	NA	NA	NA	NA	NA	NA
dd_Smed_v6_13379_0_1	9.22968e-34	0.388439	0.04	0.018	2.45149e-29	NA	NA	NA	NA	Epidermal; Parapharyngeal	11; 38	0.277844306; 0.298379729
dd_Smed_v6_24211_0_1	5.06598e-10	0.38824	0.019	0.01	1.34558e-05	NA	NA	NA	NA	NA	NA	NA
dd_Smed_v6_20884_0_1	5.11337e-10	0.388046	0.043	0.029	1.35816e-05	NA	NA	NA	NA	NA	NA	NA
dd_Smed_v6_3922_0_1	4.05524e-78	0.387932	0.154	0.081	1.07711e-73	Rho GTPase activating protein 44 (ARHGAP44)	uc010vvl.2	2e-30	Human	Cathepsin; Cathepsin; Cathepsin; Cathepsin; Cathepsin	10; 15; 17; 28; 41	0.629480827; 0.692576644; 1.572608937; 0.939187837; 1.042047419
dd_Smed_v6_28263_0_1	2.66275e-07	0.387902	0.012	0.006	0.00707254	NA	NA	NA	NA	NA	NA	NA
dd_Smed_v6_10923_0_1	1.50015e-07	0.387732	0.014	0.008	0.00398455	Smed06705_V2 epiregulin-1	JX010586.1	0	Smed	NA	NA	NA
dd_Smed_v6_19827_0_1	2.60675e-17	0.387499	0.066	0.043	6.92379e-13	WD repeat domain 86 (WDR86)	uc003wkb.2	2e-92	Human	Neural; Neural; Neural; Neural; Neural; Neural	9; 18; 20; 21; 23; 34	1.183845262; 0.423794004; 2.471547726; 0.427222181; 0.725849378; 0.612967314
dd_Smed_v6_23892_0_1	1.2225e-09	0.38739	0.011	0.005	3.24709e-05	NA	NA	NA	NA	NA	NA	NA
dd_Smed_v6_683_0_1	1.35122e-32	0.38697	0.064	0.034	3.58899e-28	NA	NA	NA	NA	Cathepsin; Cathepsin; Intestine; Cathepsin	10; 28; 30; 42	1.607830321; 1.007697624; 1.00246148; 1.060933978
dd_Smed_v6_41909_0_1	1.59376e-06	0.386757	0.013	0.007	0.0423319	NA	NA	NA	NA	NA	NA	NA
dd_Smed_v6_38617_0_1	2.33996e-15	0.385938	0.024	0.012	6.21518e-11	NA	NA	NA	NA	NA	NA	NA
dd_Smed_v6_42967_0_1	1.11291e-07	0.385911	0.014	0.008	0.002956	synaptotagmin XV-like protein	KY847533.1	0	Smed	NA	NA	NA
dd_Smed_v6_1612_0_1	4.09539e-32	0.385881	0.093	0.055	1.08778e-27	SET domain and mariner transposase fusion gene (SETMAR)5	uc003bpy.4	2e-38	Human	Epidermal; Phyarnx; Phyarnx; Phyarnx; Protonephridia	24; 25; 27; 37; 40	1.993985083; 0.703091777; 2.675906821; 3.670030812; 1.257414103
dd_Smed_v6_47269_0_1	1.82321e-09	0.385052	0.011	0.005	4.84262e-05	NA	NA	NA	NA	NA	NA	NA
dd_Smed_v6_1587_0_1	1.25422e-28	0.385039	0.045	0.022	3.33134e-24	NA	NA	NA	NA	Epidermal; Intestine; Intestine	11; 19; 30	0.566393306; 0.522938833; 0.900836913
dd_Smed_v6_5338_0_1	1.16049e-33	0.384693	0.052	0.025	3.08237e-29	neural proliferation, differentiation and control, 1 (NPDC1)	uc004ckt.2	7e-10	Human	Parapharyngeal; Parapharyngeal	12; 38	0.346353401; 0.440140537
dd_Smed_v6_5884_0_1	5.98664e-70	0.3846	0.158	0.087	1.59011e-65	NA	NA	NA	NA	Epidermal; Epidermal; Epidermal; Muscle; Epidermal; Phyarnx; Phyarnx; Epidermal	2; 3; 11; 16; 24; 25; 27; 35	0.614392944; 0.435157953; 0.450444853; 0.284182732; 0.384537098; 0.457497709; 0.586231635; 1.280121108
dd_Smed_v6_606_0_1	5.79635e-46	0.384551	0.16	0.1	1.53957e-41	N-acetylgalactosaminidase, alpha- (NAGA)	uc003bbw.4	3e-71	Human	Cathepsin; Cathepsin; Cathepsin; Cathepsin; Intestine; Cathepsin; Cathepsin; Cathepsin	10; 15; 17; 28; 30; 39; 41; 42	1.356008152; 1.549728157; 3.353877734; 1.797974889; 0.965120377; 0.865602861; 2.730239275; 1.415615972
dd_Smed_v6_2011_0_1	9.59439e-44	0.384347	0.077	0.039	2.54837e-39	epoxide hydrolase 4 (EPHX4)	uc001don.2	2e-69	Human	Intestine; Cathepsin; Cathepsin; Cathepsin; Cathepsin; Intestine; Cathepsin	6; 10; 15; 17; 28; 30; 31	0.400187909; 0.683182147; 0.449096438; 0.902390128; 0.701354654; 0.697164375; 0.807348668
dd_Smed_v6_38928_0_1	2.62856e-34	0.384198	0.051	0.024	6.98172e-30	NA	NA	NA	NA	Epidermal	11	0.336739
dd_Smed_v6_8685_0_1	1.93439e-21	0.384129	0.035	0.018	5.13793e-17	gamma-glutamylamine cyclotransferase (GGACT)	uc021rmd.1	1e-09	Human	Epidermal; Epidermal; Phyarnx; Intestine	24; 35; 37; 43	0.563537685; 0.855945833; 0.481997087; 2.774691687
dd_Smed_v6_78239_0_1	3.20438e-08	0.383932	0.009	0.004	0.000851116	NA	NA	NA	NA	NA	NA	NA
dd_Smed_v6_41232_0_1	1.81636e-06	0.383038	0.009	0.005	0.0482444	NA	NA	NA	NA	NA	NA	NA
dd_Smed_v6_1875_0_1	6.09418e-24	0.382808	0.086	0.055	1.61867e-19	NA	NA	NA	NA	Cathepsin; Cathepsin; Cathepsin; Cathepsin; Cathepsin	4; 10; 28; 31; 42	0.423002276; 2.805980773; 1.087464145; 1.467649614; 1.657065886
dd_Smed_v6_71932_0_1	1.83571e-06	0.38273	0.008	0.004	0.0487582	NA	NA	NA	NA	NA	NA	NA
dd_Smed_v6_54791_0_1	6.91807e-09	0.382165	0.013	0.006	0.000183751	NA	NA	NA	NA	NA	NA	NA
dd_Smed_v6_7888_0_1	5.69677e-08	0.382154	0.012	0.006	0.00151312	NA	NA	NA	NA	NA	NA	NA
dd_Smed_v6_28428_0_1	2.6819e-11	0.381907	0.014	0.007	7.12341e-07	NA	NA	NA	NA	NA	NA	NA
dd_Smed_v6_11731_0_1	2.615e-59	0.381711	0.118	0.062	6.9457e-55	NA	NA	NA	NA	Epidermal; Epidermal; Epidermal; Epidermal	2; 11; 24; 35	0.428217922; 0.50458823; 0.388173694; 0.461701052
dd_Smed_v6_20021_0_1	7.44989e-16	0.381471	0.023	0.011	1.97877e-11	NA	NA	NA	NA	NA	NA	NA
dd_Smed_v6_17342_0_1	6.92555e-10	0.381405	0.014	0.007	1.8395e-05	NA	NA	NA	NA	NA	NA	NA
dd_Smed_v6_7523_0_1	2.87883e-20	0.381248	0.031	0.015	7.64646e-16	NA	NA	NA	NA	Intestine	6	0.366925
dd_Smed_v6_1787_0_1	8.56132e-12	0.380882	0.029	0.017	2.27397e-07	NA	NA	NA	NA	Cathepsin; Cathepsin	15; 17	0.427247422; 0.571782011
dd_Smed_v6_41611_0_1	4.12719e-26	0.380452	0.036	0.017	1.09622e-21	NA	NA	NA	NA	Epidermal	11	0.393481
dd_Smed_v6_422_0_1	7.63966e-15	0.38035	0.071	0.048	2.02917e-10	SubName: Full=Protein UBBP4;	uc002gyy.3	4e-12	Human	Neural; Muscle; Muscle; Neural; Epidermal; Phyarnx; Parapharyngeal	9; 13; 14; 20; 24; 37; 38	0.574310888; 1.13837815; 1.082811929; 1.008983068; 1.127463816; 1.975141749; 1.763528281
dd_Smed_v6_13104_0_1	2.35937e-10	0.380218	0.026	0.016	6.26673e-06	1.B9.3	KF730679.1	0	Smed	Neural	20	2.00752
dd_Smed_v6_2369_0_1	2.03801e-24	0.379997	0.063	0.036	5.41315e-20	NA	NA	NA	NA	Cathepsin; Cathepsin; Cathepsin; Intestine	10; 15; 17; 30	1.185593949; 1.362502747; 2.123400749; 0.352466098
dd_Smed_v6_37534_0_1	8.00562e-10	0.378925	0.012	0.006	2.12637e-05	NA	NA	NA	NA	NA	NA	NA
dd_Smed_v6_12720_0_1	1.10008e-26	0.378644	0.039	0.019	2.92191e-22	SV2 related protein homolog (rat) (SVOP)	uc010sxh.1	2e-48	Human	Epidermal	11	0.288759
dd_Smed_v6_1831_0_1	4.61467e-12	0.378483	0.034	0.021	1.2257e-07	NA	NA	NA	NA	Cathepsin; Cathepsin	15; 17	0.355462474; 2.758467131
dd_Smed_v6_790_0_1	1.70569e-34	0.378341	0.114	0.07	4.53049e-30	protease, serine, 12 (neurotrypsin, motopsin) (PRSS12)	uc003ica.2	2e-86	Human	Intestine; Neoblast; Intestine	6; 22; 30	1.392832508; 0.521719633; 1.288387172
dd_Smed_v6_576_0_1	8.8824e-61	0.378061	0.134	0.074	2.35926e-56	hexosaminidase B (beta polypeptide) (HEXB)	uc003kdf.4	6e-158	Human	Cathepsin; Cathepsin; Protonephridia; Intestine; Cathepsin; Cathepsin	10; 28; 29; 30; 31; 39	1.493096439; 1.061981498; 0.331072919; 1.62737913; 0.417498314; 0.944856849
dd_Smed_v6_48454_0_1	1.95249e-07	0.378043	0.009	0.004	0.00518601	NA	NA	NA	NA	NA	NA	NA
dd_Smed_v6_3107_0_1	1.46197e-103	0.377997	0.232	0.127	3.88315e-99	Ras protein-specific guanine nucleotide-releasing factor 1 (RASGRF1)	uc002beo.3	6e-111	Human	Epidermal; Epidermal; Cathepsin; Epidermal; Epidermal	2; 11; 17; 24; 35	0.717145217; 0.540539202; 0.538452403; 0.840996731; 0.554965437
dd_Smed_v6_9638_0_1	8.47577e-13	0.377369	0.068	0.047	2.25125e-08	protein tyrosine phosphatase, receptor type, M (PTPRM)	uc010wzl.2	1e-13	Human	Cathepsin; Cathepsin; Cathepsin; Cathepsin	15; 17; 39; 41	1.639226587; 2.932950474; 1.96413403; 1.630887745
dd_Smed_v6_46015_0_1	1.39122e-07	0.376983	0.011	0.006	0.00369521	NA	NA	NA	NA	NA	NA	NA
dd_Smed_v6_32618_0_1	1.18433e-10	0.376942	0.017	0.009	3.14569e-06	NA	NA	NA	NA	NA	NA	NA
dd_Smed_v6_5342_0_1	2.39176e-49	0.376941	0.091	0.047	6.35275e-45	RanBP-type and C3HC4-type zinc finger containing 1 (RBCK1)	uc002wdq.4	4e-40	Human	Epidermal	2	0.29256
dd_Smed_v6_2075_0_1	1.04854e-23	0.376715	0.055	0.031	2.78503e-19	pantothenate kinase 3 (PANK3)	uc003lzz.2	4e-12	Human	Cathepsin; Intestine; Intestine	10; 19; 30	1.11334651; 0.562521382; 1.222074057
dd_Smed_v6_26867_0_1	2.91174e-12	0.376547	0.017	0.008	7.73388e-08	NA	NA	NA	NA	NA	NA	NA
dd_Smed_v6_16006_0_1	3.16276e-13	0.376444	0.016	0.007	8.40061e-09	NA	NA	NA	NA	NA	NA	NA
dd_Smed_v6_2013_0_1	5.88731e-21	0.375829	0.035	0.018	1.56373e-16	ADP-ribosylation factor 1 (ARF1)	uc001hrv.3	1e-61	Human	Epidermal; Phyarnx; Phyarnx	24; 27; 37	0.94295851; 1.24977304; 1.20122053
dd_Smed_v6_2032_0_1	1.66186e-86	0.375827	0.377	0.252	4.41405e-82	erythrocyte membrane protein band 4.1-like 2 (EPB41L2)	uc010kfk.2	2e-73	Human	Epidermal; Epidermal; Intestine; Epidermal; Intestine; Epidermal; Phyarnx; Phyarnx; Protonephridia; Intestine; Epidermal; Phyarnx; Protonephridia	2; 3; 6; 11; 19; 24; 25; 27; 29; 30; 35; 37; 40	0.9860305; 0.540803278; 0.640963905; 0.965373991; 0.563779043; 1.416232513; 0.801337389; 1.330533343; 0.769551357; 0.862513985; 1.21032262; 1.643732331; 1.393367979
dd_Smed_v6_2388_0_1	8.86809e-40	0.375782	0.082	0.045	2.35545e-35	palmitoyl-protein thioesterase 1 (PPT1)	uc001cfb.2	2e-115	Human	Cathepsin; Cathepsin; Epidermal; Cathepsin; Intestine; Cathepsin; Cathepsin	10; 17; 24; 28; 30; 39; 41	0.617258758; 2.030520292; 0.491750868; 0.804942492; 0.813032551; 1.030430384; 1.447335953
dd_Smed_v6_52275_0_1	5.42012e-08	0.375758	0.01	0.005	0.00143964	NA	NA	NA	NA	NA	NA	NA
dd_Smed_v6_10111_0_1	7.14123e-19	0.375309	0.035	0.019	1.89678e-14	ubiquitin-conjugating enzyme E2D 3 (UBE2D3)6	uc003hwr.3	1e-13	Human	Cathepsin; Cathepsin; Cathepsin	17; 39; 41	0.903150297; 0.634034596; 0.660612746
dd_Smed_v6_74_0_1	9.50416e-23	0.375237	0.104	0.07	2.5244e-18	NA	NA	NA	NA	Cathepsin; Cathepsin; Cathepsin	10; 31; 42	3.25339687; 3.097775702; 1.680220036
dd_Smed_v6_2760_0_1	2.77037e-74	0.375202	0.146	0.077	7.35837e-70	NA	uc002xmd.1	3e-25	Human	Epidermal; Epidermal; Phyarnx; Phyarnx	11; 24; 25; 27	1.053662289; 0.987365439; 0.358378427; 1.664593538
dd_Smed_v6_2104_0_1	8.40269e-48	0.375193	0.092	0.048	2.23184e-43	NA	NA	NA	NA	Epidermal; Epidermal; Phyarnx; Intestine; Cathepsin; Phyarnx	11; 24; 27; 30; 31; 37	1.262996666; 1.410657939; 2.22042747; 1.710321273; 1.365662343; 1.819969656
dd_Smed_v6_38536_0_1	8.09568e-10	0.375151	0.012	0.006	2.15029e-05	NA	NA	NA	NA	NA	NA	NA
dd_Smed_v6_3956_0_1	1.32668e-10	0.375113	0.011	0.005	3.52379e-06	lipopolysaccharide-induced TNF factor (LITAF)	uc002dbd.3	1e-08	Human	Epidermal	24	0.49514
dd_Smed_v6_70438_0_1	4.4697e-10	0.375106	0.012	0.006	1.1872e-05	NA	NA	NA	NA	NA	NA	NA
dd_Smed_v6_1543_0_1	4.68519e-52	0.374952	0.183	0.115	1.24443e-47	NA	NA	NA	NA	Cathepsin; Intestine; Cathepsin; Cathepsin; Cathepsin; Intestine; Neoblast; Cathepsin; Cathepsin	4; 6; 10; 15; 17; 19; 22; 28; 31	0.720950394; 1.236614637; 1.474530052; 0.333528735; 0.695736328; 0.269859217; 0.512089764; 1.448660641; 1.527765582
dd_Smed_v6_749_0_1	2.70754e-84	0.374738	0.171	0.091	7.19149e-80	plastin 3 (PLS3)	uc004eqe.3	5e-142	Human	Intestine; Cathepsin; Epidermal; Cathepsin; Intestine; Phyarnx; Cathepsin; Protonephridia	6; 10; 24; 28; 30; 37; 39; 40	0.285606551; 1.123262955; 0.483616936; 1.787736084; 1.313240723; 0.560738739; 1.111831863; 0.669669605
dd_Smed_v6_39420_0_1	5.74456e-08	0.374729	0.013	0.007	0.00152581	NA	NA	NA	NA	NA	NA	NA
dd_Smed_v6_7918_0_1	7.80461e-11	0.374675	0.03	0.018	2.07298e-06	ring finger protein 170 (RNF170)	uc003xpm.3	3e-42	Human	NA	NA	NA
dd_Smed_v6_60564_0_1	5.05086e-09	0.374654	0.015	0.008	0.000134156	NA	NA	NA	NA	NA	NA	NA
dd_Smed_v6_19658_0_1	1.87852e-11	0.374388	0.022	0.012	4.98953e-07	NA	NA	NA	NA	NA	NA	NA
dd_Smed_v6_28451_0_1	5.90829e-11	0.37391	0.014	0.006	1.5693e-06	NA	NA	NA	NA	NA	NA	NA
dd_Smed_v6_478_0_1	4.81797e-30	0.373897	0.23	0.172	1.2797e-25	NA	NA	NA	NA	Epidermal; Epidermal	2; 3	2.321116932; 1.319763945
dd_Smed_v6_65724_0_1	3.62361e-08	0.373833	0.011	0.005	0.000962466	NA	NA	NA	NA	NA	NA	NA
dd_Smed_v6_8379_0_1	3.72986e-22	0.373798	0.042	0.023	9.90689e-18	NA	NA	NA	NA	Cathepsin; Cathepsin; Intestine	10; 28; 30	0.757739586; 0.324184803; 0.504489535
dd_Smed_v6_56123_0_1	3.16751e-11	0.373622	0.014	0.007	8.41323e-07	zinc finger, MYM-type 6 (ZMYM6)	uc021olg.1	6e-13	Human	NA	NA	NA
dd_Smed_v6_5091_0_1	2.07159e-34	0.373495	0.047	0.022	5.50235e-30	NA	NA	NA	NA	NA	NA	NA
dd_Smed_v6_357_0_1	7.73638e-07	0.373269	0.052	0.039	0.0205486	NA	NA	NA	NA	Epidermal; Phyarnx	24; 37	4.10701946; 0.363901523
dd_Smed_v6_6753_0_1	4.33216e-59	0.373265	0.168	0.099	1.15066e-54	coiled-coil domain containing 81 (CCDC81)	uc001pbx.2	1e-114	Human	Epidermal; Neural; Neural; Neural; Neural; Neural; Epidermal; Phyarnx; Protonephridia	2; 9; 18; 20; 21; 23; 24; 27; 29	0.30471098; 0.600092955; 0.723119608; 2.554308204; 0.524470303; 0.378703698; 0.902306517; 1.614743713; 0.922325654
dd_Smed_v6_34258_0_1	9.51441e-09	0.372762	0.01	0.005	0.000252712	SCAN domain containing 3 (SCAND3)	uc011eta.2	1e-07	Human	NA	NA	NA
dd_Smed_v6_1643_0_1	4.91554e-29	0.372436	0.05	0.026	1.30562e-24	deoxyribonuclease II, lysosomal (DNASE2)	uc002mvn.1	3e-53	Human	Cathepsin; Cathepsin; Cathepsin; Intestine; Cathepsin	10; 17; 28; 30; 39	0.527291089; 0.444036435; 0.312314021; 0.902584104; 0.895484059
dd_Smed_v6_1015_0_1	6.08534e-12	0.372108	0.063	0.044	1.61633e-07	neuropeptide precursor-2	BK007035.1	0	Smed	Neural; Neural	8; 21	2.015389418; 0.570553893
dd_Smed_v6_26921_0_1	4.09696e-11	0.371886	0.015	0.008	1.08819e-06	retrotransposon-like 1 (RTL1)	uc010txj.1	9e-09	Human	NA	NA	NA
dd_Smed_v6_41979_0_1	2.25853e-11	0.371693	0.015	0.007	5.99889e-07	NA	NA	NA	NA	NA	NA	NA
dd_Smed_v6_523_0_1	1.62328e-86	0.371672	0.292	0.179	4.31159e-82	ELOVL fatty acid elongase 3 (ELOVL3)	uc001kut.3	4e-59	Human	Epidermal; Epidermal; Parapharyngeal; Intestine; Epidermal	2; 11; 12; 19; 35	0.301413886; 1.380464903; 0.389146657; 0.828644752; 0.362926537
dd_Smed_v6_19716_0_1	1.79077e-07	0.371558	0.01	0.005	0.00475645	NA	NA	NA	NA	NA	NA	NA
dd_Smed_v6_410_0_1	2.54851e-26	0.371511	0.083	0.051	6.76909e-22	NA	NA	NA	NA	Cathepsin; Cathepsin; Cathepsin; Parapharyngeal; Cathepsin; Cathepsin	10; 17; 28; 38; 41; 42	2.23340639; 1.051185645; 1.757442381; 0.705781391; 0.847149846; 2.107183828
dd_Smed_v6_8794_0_1	3.99608e-66	0.371371	0.112	0.056	1.0614e-61	NA	NA	NA	NA	Epidermal; Epidermal; Epidermal; Epidermal; Phyarnx; Phyarnx; Epidermal	2; 3; 11; 24; 25; 27; 35	0.559975297; 0.258086902; 0.462425306; 0.304248071; 0.262119775; 0.549270128; 0.35101723
dd_Smed_v6_24813_0_1	1.50799e-08	0.371217	0.016	0.009	0.000400537	NA	NA	NA	NA	NA	NA	NA
dd_Smed_v6_87369_0_1	2.20069e-15	0.37099	0.017	0.007	5.84526e-11	NA	NA	NA	NA	NA	NA	NA
dd_Smed_v6_13675_0_1	2.44843e-44	0.370572	0.063	0.03	6.50326e-40	NA	NA	NA	NA	Epidermal; Epidermal	2; 24	0.294428794; 0.260590149
dd_Smed_v6_18585_0_1	3.91594e-36	0.370456	0.049	0.023	1.04011e-31	NA	NA	NA	NA	Epidermal; Neural	11; 36	0.601936874; 0.645047316
dd_Smed_v6_34439_0_1	6.22152e-12	0.370025	0.01	0.004	1.6525e-07	NA	NA	NA	NA	NA	NA	NA
dd_Smed_v6_4764_0_1	2.75032e-26	0.369717	0.051	0.027	7.30512e-22	NA	NA	NA	NA	Cathepsin; Cathepsin	10; 39	1.421782744; 1.577932524
dd_Smed_v6_57447_0_1	2.1142e-15	0.369496	0.023	0.011	5.61552e-11	NA	NA	NA	NA	NA	NA	NA
dd_Smed_v6_16813_0_1	2.66411e-20	0.369397	0.033	0.017	7.07615e-16	phospholipid scramblase 1 (PLSCR1)	uc003evx.4	2e-77	Human	Neural; Neural	20; 21	0.611696927; 0.429143821
dd_Smed_v6_14617_0_1	2.22265e-20	0.369358	0.029	0.014	5.90358e-16	NA	NA	NA	NA	Protonephridia	40	1.03602
dd_Smed_v6_8563_0_1	2.06638e-20	0.369087	0.028	0.013	5.48851e-16	NA	NA	NA	NA	Epidermal; Epidermal	24; 35	0.373335483; 0.544758083
dd_Smed_v6_14277_0_1	6.10894e-08	0.368739	0.015	0.009	0.0016226	NA	NA	NA	NA	NA	NA	NA
dd_Smed_v6_57689_0_1	1.33553e-07	0.368557	0.007	0.003	0.00354731	NA	NA	NA	NA	NA	NA	NA
dd_Smed_v6_39051_0_1	4.8104e-09	0.368407	0.012	0.006	0.000127769	NA	NA	NA	NA	NA	NA	NA
dd_Smed_v6_324_0_1	2.24199e-26	0.368309	0.073	0.043	5.95496e-22	NA	NA	NA	NA	Intestine	30	2.91766
dd_Smed_v6_46267_0_1	9.09808e-10	0.368191	0.014	0.007	2.41654e-05	NA	NA	NA	NA	NA	NA	NA
dd_Smed_v6_5339_0_1	1.84549e-32	0.367862	0.053	0.027	4.9018e-28	NA	NA	NA	NA	Intestine; Cathepsin	6; 10	0.47343399; 0.492663087
dd_Smed_v6_15003_0_1	1.97825e-09	0.367848	0.02	0.011	5.25443e-05	NA	NA	NA	NA	Phyarnx	27	0.686607
dd_Smed_v6_1022_0_1	1.31094e-13	0.367773	0.028	0.015	3.48198e-09	NA	NA	NA	NA	Intestine; Intestine	6; 30	0.512380993; 1.785900397
dd_Smed_v6_37206_0_1	9.37249e-10	0.367354	0.009	0.004	2.48943e-05	NA	NA	NA	NA	NA	NA	NA
dd_Smed_v6_1975_0_1	2.19556e-29	0.366671	0.084	0.05	5.83163e-25	NA	uc004apk.3	8e-81	Human	Cathepsin; Cathepsin; Cathepsin; Cathepsin; Cathepsin; Cathepsin	10; 15; 17; 28; 39; 41	1.264757069; 1.103764426; 2.137642282; 2.062261439; 1.08271662; 1.787265456
dd_Smed_v6_13635_0_1	6.01056e-22	0.366498	0.033	0.016	1.59646e-17	NA	NA	NA	NA	NA	NA	NA
dd_Smed_v6_2177_0_1	6.5493e-11	0.366459	0.037	0.023	1.73956e-06	NA	NA	NA	NA	Neural; Neural	8; 36	1.554065864; 2.619090417
dd_Smed_v6_14927_0_1	2.62493e-13	0.365889	0.024	0.013	6.97208e-09	cytochrome P450, family 2, subfamily C, polypeptide 18 (CYP2C18)	uc001kjv.4	3e-47	Human	Intestine	30	0.421
dd_Smed_v6_34551_0_1	5.77303e-07	0.365784	0.012	0.006	0.0153338	aquaporin 3 (Gill blood group) (AQP3)	uc003zsx.3	2e-58	Human	NA	NA	NA
dd_Smed_v6_56224_0_1	1.84756e-08	0.365598	0.012	0.006	0.000490731	NA	NA	NA	NA	NA	NA	NA
dd_Smed_v6_6023_0_1	7.28662e-08	0.36534	0.012	0.006	0.0019354	MORN repeat containing 4 (MORN4)	uc001koe.3	1e-12	Human	Intestine	30	0.495976
dd_Smed_v6_19631_0_1	1.34811e-21	0.365183	0.044	0.024	3.58072e-17	arrestin, beta 1 (ARRB1)	uc001owf.2	3e-137	Human	Neural	21	1.03257
dd_Smed_v6_8726_0_1	2.4855e-31	0.365181	0.054	0.028	6.60173e-27	NA	NA	NA	NA	Epidermal	24	0.462926
dd_Smed_v6_12391_0_1	1.10646e-07	0.365116	0.008	0.004	0.00293886	NIMA-related kinase 2 (NEK2)	uc001his.4	7e-14	Human	NA	NA	NA
dd_Smed_v6_10044_0_1	1.84038e-15	0.365039	0.059	0.039	4.88824e-11	NA	NA	NA	NA	Cathepsin; Cathepsin	15; 17	1.246482985; 3.108089233
dd_Smed_v6_48994_0_1	7.81777e-09	0.364776	0.01	0.005	0.000207648	zinc finger, MYM-type 6 (ZMYM6)	uc001byh.3	6e-08	Human	Neural	32	0.462651
dd_Smed_v6_37543_0_1	1.49878e-06	0.36461	0.01	0.006	0.039809	NA	NA	NA	NA	NA	NA	NA
dd_Smed_v6_78629_0_1	4.63356e-07	0.364594	0.008	0.004	0.0123072	NA	NA	NA	NA	NA	NA	NA
dd_Smed_v6_1329_0_1	8.54321e-14	0.364148	0.039	0.024	2.26916e-09	NA	NA	NA	NA	Epidermal	24	2.25177
dd_Smed_v6_23246_0_1	4.40042e-08	0.364097	0.011	0.005	0.0011688	regulator of G-protein signaling 20 (RGS20)	uc003xrt.3	7e-33	Human	NA	NA	NA
dd_Smed_v6_76443_0_1	1.58624e-06	0.364028	0.007	0.003	0.042132	NA	NA	NA	NA	NA	NA	NA
dd_Smed_v6_2272_0_1	7.5142e-94	0.363861	0.222	0.123	1.99585e-89	filamin B, beta (FLNB)	uc003djj.2	0	Human	Cathepsin; Cathepsin; Epidermal; Phyarnx	4; 10; 24; 37	0.495256188; 1.310226663; 0.285707324; 0.880654676
dd_Smed_v6_5784_0_1	4.99987e-11	0.363789	0.041	0.026	1.32801e-06	carbonic anhydrase XIII (CA13)	uc003ydg.2	4e-60	Human	Neural; Neural; Neural; Protonephridia	9; 20; 21; 40	0.668427067; 1.26096297; 1.554276625; 2.115488987
dd_Smed_v6_3149_0_1	5.92795e-84	0.363718	0.193	0.107	1.57452e-79	NA	NA	NA	NA	Epidermal; Epidermal; Epidermal; Epidermal; Phyarnx; Epidermal; Phyarnx	2; 3; 11; 24; 27; 35; 37	0.676879564; 0.459491017; 0.650738528; 1.019947798; 1.508878789; 1.180749045; 1.562432506
dd_Smed_v6_21429_0_1	1.34897e-07	0.363661	0.012	0.006	0.003583	NA	NA	NA	NA	NA	NA	NA
dd_Smed_v6_27197_0_1	4.7511e-23	0.362251	0.037	0.018	1.26194e-18	NA	NA	NA	NA	Epidermal	11	0.317553
dd_Smed_v6_19930_0_1	1.20372e-25	0.362044	0.044	0.023	3.19719e-21	NA	NA	NA	NA	Epidermal	11	0.446847
dd_Smed_v6_13776_0_1	2.83084e-14	0.36161	0.018	0.009	7.51899e-10	NA	NA	NA	NA	NA	NA	NA
dd_Smed_v6_14906_0_1	4.27275e-10	0.361216	0.008	0.003	1.13488e-05	NA	NA	NA	NA	NA	NA	NA
dd_Smed_v6_9490_0_1	1.73696e-51	0.361009	0.093	0.048	4.61354e-47	Smed06730_V2 hypothetical protein	JX010552.1	0	Smed	Intestine; Epidermal; Intestine; Phyarnx	6; 11; 19; 25	0.622865773; 0.369553709; 0.592826817; 0.405341688
dd_Smed_v6_70922_0_1	3.26635e-10	0.36096	0.015	0.007	8.67575e-06	NA	NA	NA	NA	NA	NA	NA
dd_Smed_v6_13303_0_1	1.52001e-07	0.360887	0.01	0.005	0.0040373	NA	NA	NA	NA	NA	NA	NA
dd_Smed_v6_51669_0_1	4.85398e-08	0.360882	0.009	0.004	0.00128927	GCR152 (gcr152)	KX018946.1	0	Smed	NA	NA	NA
dd_Smed_v6_4490_0_1	1.02179e-28	0.360873	0.116	0.076	2.71397e-24	protein tyrosine phosphatase, receptor type, J (PTPRJ)	uc001ngp.4	7e-39	Human	Cathepsin; Cathepsin; Cathepsin; Cathepsin; Cathepsin; Cathepsin	10; 15; 17; 28; 39; 41	1.211892558; 1.005365969; 2.47033559; 1.863856538; 0.873333006; 1.55432843
dd_Smed_v6_652_0_1	3.09626e-40	0.360715	0.279	0.198	8.22396e-36	NA	uc001ipm.3	2e-28	Human	Cathepsin; Cathepsin; Cathepsin; Cathepsin; Cathepsin; Cathepsin	4; 10; 28; 31; 39; 42	0.68931254; 3.591344308; 2.081595335; 2.911863508; 1.400900527; 1.766733694
dd_Smed_v6_14409_0_1	8.66842e-50	0.360704	0.092	0.047	2.30242e-45	C17orf61-PLSCR3 readthrough (C17orf61-PLSCR3)	uc002ggr.2	7e-16	Human	Epidermal; Epidermal	2; 24	0.498820397; 0.469002751
dd_Smed_v6_6041_0_1	2.71968e-07	0.360229	0.028	0.019	0.00722373	NA	NA	NA	NA	Epidermal; Phyarnx; Phyarnx	24; 27; 37	1.277193504; 1.904271223; 2.061541058
dd_Smed_v6_38403_0_1	4.95495e-08	0.360191	0.011	0.005	0.00131609	NA	NA	NA	NA	NA	NA	NA
dd_Smed_v6_7401_0_1	2.27065e-65	0.360154	0.099	0.047	6.03108e-61	gamma-glutamyltransferase 1 (GGT1)5	uc003aax.2	4e-100	Human	Epidermal; Epidermal	11; 24	0.448023338; 0.497156529
dd_Smed_v6_14461_0_1	2.27322e-08	0.359806	0.019	0.011	0.000603789	NA	NA	NA	NA	NA	NA	NA
dd_Smed_v6_1795_0_1	3.73962e-35	0.359648	0.065	0.034	9.9328e-31	tyrosyl-tRNA synthetase (YARS)	uc001bvy.1	7e-114	Human	Epidermal; Phyarnx; Phyarnx	24; 27; 37	0.834839404; 0.627607309; 0.614299036
dd_Smed_v6_43616_0_1	2.23608e-14	0.359448	0.017	0.008	5.93925e-10	NA	NA	NA	NA	NA	NA	NA
dd_Smed_v6_2708_0_1	1.11981e-10	0.359443	0.206	0.168	2.97434e-06	NA	NA	NA	NA	Neural; Neural; Neural; Neural; Neural	8; 18; 20; 21; 23	1.4527979; 1.235281101; 2.346499204; 3.843078363; 1.323284698
dd_Smed_v6_4562_0_1	2.51336e-17	0.359264	0.032	0.017	6.67573e-13	NA	NA	NA	NA	NA	NA	NA
dd_Smed_v6_20920_0_1	1.62003e-17	0.359205	0.027	0.013	4.30297e-13	NA	NA	NA	NA	NA	NA	NA
dd_Smed_v6_1037_0_1	2.51376e-28	0.358965	0.072	0.042	6.67681e-24	RAB32, member RAS oncogene family (RAB32)	uc003qln.1	7e-85	Human	Cathepsin; Cathepsin; Cathepsin; Intestine; Cathepsin; Cathepsin; Cathepsin	10; 17; 28; 30; 31; 39; 41	1.234150475; 0.707839212; 0.816596025; 1.322104308; 1.661135789; 1.312601608; 1.210840856
dd_Smed_v6_155_2_1	1.85609e-10	0.358506	0.03	0.018	4.92995e-06	NA	NA	NA	NA	Epidermal; Epidermal	24; 35	3.192079452; 0.899069852
dd_Smed_v6_816_0_1	2.32513e-66	0.358319	0.527	0.397	6.17577e-62	hematopoietic prostaglandin D synthase (HPGDS)	uc003hte.1	1e-24	Human	Epidermal; Neural; Epidermal; Parapharyngeal; Neural; Neural; Neural; Epidermal; Neural; Epidermal	2; 9; 11; 12; 18; 20; 21; 24; 33; 35	0.615034572; 0.746053681; 0.851125946; 0.683071383; 1.084768552; 1.932271858; 2.243605694; 0.471422163; 1.213361329; 0.908372481
dd_Smed_v6_19933_0_1	2.90992e-35	0.357957	0.144	0.093	7.72905e-31	NA	NA	NA	NA	Cathepsin; Intestine; Cathepsin; Intestine; Neoblast; Cathepsin; Intestine; Cathepsin	4; 6; 10; 19; 22; 28; 30; 39	0.806034262; 0.891035698; 1.309349181; 0.597822837; 0.366937314; 1.61579481; 0.857945363; 1.485424801
dd_Smed_v6_18131_0_1	1.95932e-16	0.357944	0.025	0.012	5.20415e-12	cytochrome P450, family 2, subfamily B, polypeptide 6 (CYP2B6)	uc002opr.1	3e-52	Human	NA	NA	NA
dd_Smed_v6_49628_0_1	6.13092e-13	0.357682	0.018	0.009	1.62843e-08	NA	NA	NA	NA	NA	NA	NA
dd_Smed_v6_13272_0_1	4.38032e-21	0.357623	0.037	0.019	1.16346e-16	NA	NA	NA	NA	Intestine	6	0.385766
dd_Smed_v6_3038_0_1	4.4692e-31	0.357187	0.042	0.02	1.18706e-26	TNF receptor-associated factor 3 (TRAF3)	uc010txy.2	3e-15	Human	Cathepsin; Cathepsin; Intestine	10; 28; 30	0.55958463; 0.570347443; 0.557711828
dd_Smed_v6_27156_0_1	4.82907e-07	0.357003	0.013	0.007	0.0128265	NA	NA	NA	NA	NA	NA	NA
dd_Smed_v6_23664_0_1	1.82932e-13	0.356842	0.019	0.009	4.85886e-09	NA	NA	NA	NA	Neural	20	1.4404
dd_Smed_v6_32549_0_1	4.46127e-10	0.35645	0.016	0.008	1.18496e-05	NA	NA	NA	NA	NA	NA	NA
dd_Smed_v6_1661_0_1	2.18143e-101	0.356255	0.258	0.147	5.79409e-97	microsomal glutathione S-transferase 3 (MGST3)	uc001gdf.3	9e-21	Human	Epidermal; Epidermal; Epidermal	2; 11; 24	0.637300553; 0.906217173; 0.270979249
dd_Smed_v6_4503_0_1	4.73901e-106	0.356121	0.205	0.107	1.25873e-101	myosin VI (MYO6)	uc003pii.1	0	Human	Epidermal; Epidermal; Neural; Epidermal; Phyarnx; Protonephridia; Epidermal; Phyarnx	2; 11; 21; 24; 25; 29; 35; 37	0.541002802; 0.562197941; 0.364981546; 1.094096337; 0.276894568; 0.570987686; 0.750126119; 1.119746885
dd_Smed_v6_3756_0_1	9.29483e-44	0.355943	0.068	0.033	2.4688e-39	myosin VIIA and Rab interacting protein (MYRIP)	uc010hhx.1	8e-08	Human	Epidermal; Epidermal; Epidermal; Phyarnx; Phyarnx; Epidermal; Phyarnx	2; 11; 24; 25; 27; 35; 37	0.250070165; 0.30112911; 0.490878335; 0.48806799; 0.625472646; 0.407588329; 0.93374018
dd_Smed_v6_42_0_1	1.46557e-11	0.355942	0.024	0.013	3.8927e-07	NA	NA	NA	NA	Intestine	19	2.00824
dd_Smed_v6_23389_0_1	3.32885e-17	0.355748	0.033	0.018	8.84175e-13	RecName: Full=Putative synaptotagmin-14-like protein; AltName: Full=Synaptotagmin XIV-derived protein; AltName: Full=Synaptotagmin XIV-like protein;	uc021xou.1	3e-09	Human	Epidermal	2	0.273623
dd_Smed_v6_48875_0_1	9.03332e-14	0.355674	0.02	0.01	2.39934e-09	NA	NA	NA	NA	NA	NA	NA
dd_Smed_v6_88302_0_1	3.45754e-07	0.355335	0.007	0.003	0.00918357	NA	NA	NA	NA	NA	NA	NA
dd_Smed_v6_19133_0_1	1.26685e-18	0.354998	0.031	0.016	3.36487e-14	NA	NA	NA	NA	NA	NA	NA
dd_Smed_v6_964_0_1	5.45759e-33	0.3549	0.127	0.082	1.44959e-28	Smed02142_V2 hypothetical protein	JX010533.1	0	Smed	Neural; Cathepsin; Cathepsin; Cathepsin; Neural; Cathepsin; Intestine; Cathepsin; Cathepsin	9; 10; 15; 17; 20; 28; 30; 39; 41	1.031456752; 1.025884898; 0.918892895; 1.792393371; 1.090957418; 0.884816442; 0.536508883; 2.051552371; 1.685534763
dd_Smed_v6_10732_0_1	9.9422e-07	0.354857	0.02	0.013	0.0264075	branched chain keto acid dehydrogenase E1, alpha polypeptide (BCKDHA)	uc002oqq.3	2e-132	Human	Phyarnx	37	1.47703
dd_Smed_v6_714_0_1	2.046e-101	0.354697	0.239	0.135	5.43439e-97	NA	NA	NA	NA	Epidermal; Epidermal; Parapharyngeal; Neural; Epidermal; Phyarnx; Phyarnx; Protonephridia; Epidermal; Phyarnx; Parapharyngeal; Protonephridia	2; 11; 12; 20; 24; 25; 27; 29; 35; 37; 38; 40	0.617292901; 0.707287952; 0.264379; 1.015877093; 2.138065306; 0.496406519; 1.505557364; 1.146505177; 0.887889888; 1.901820608; 1.284272695; 1.103253086
dd_Smed_v6_28100_0_1	2.00962e-12	0.354454	0.017	0.008	5.33776e-08	NA	NA	NA	NA	NA	NA	NA
dd_Smed_v6_551_0_1	8.22239e-17	0.354352	0.048	0.029	2.18395e-12	NA	NA	NA	NA	Cathepsin; Cathepsin; Cathepsin	10; 15; 17	0.533727473; 0.41884023; 2.896050136
dd_Smed_v6_17647_0_1	1.44401e-12	0.354316	0.019	0.01	3.83544e-08	NA	NA	NA	NA	NA	NA	NA
dd_Smed_v6_1736_0_1	8.31481e-20	0.354226	0.035	0.018	2.2085e-15	failed axon connections homolog (Drosophila) (FAXC)	uc003ppj.4	9e-38	Human	Cathepsin; Intestine	17; 30	0.550928575; 0.972560757
dd_Smed_v6_14370_0_1	1.18887e-08	0.35422	0.013	0.007	0.000315777	clone SMED_09765_V2 ston	JX010475.1	0	Smed	Epidermal	24	0.518587
dd_Smed_v6_10948_0_1	6.46755e-15	0.35402	0.033	0.018	1.71785e-10	NA	NA	NA	NA	Neural; Epidermal; Phyarnx	20; 24; 27	0.499838114; 0.419958446; 0.888113266
dd_Smed_v6_245_0_1	1.56004e-45	0.353809	0.145	0.089	4.14364e-41	NA	NA	NA	NA	Intestine; Cathepsin; Cathepsin; Cathepsin; Intestine; Neoblast; Cathepsin; Intestine; Cathepsin; Cathepsin	6; 10; 15; 17; 19; 22; 28; 30; 39; 41	1.126326233; 1.145109191; 0.436080082; 1.058736266; 0.749297813; 0.306273096; 0.391884384; 2.296113101; 1.368933791; 0.876372006
dd_Smed_v6_2080_0_1	8.07182e-39	0.353806	0.103	0.06	2.14396e-34	mitofusin 2 (MFN2)	uc009vni.3	2e-22	Human	Epidermal; Cathepsin; Cathepsin; Neural; Neural; Epidermal; Neural; Epidermal	11; 15; 17; 20; 23; 24; 33; 35	0.480633199; 0.316681515; 1.10368252; 0.383437341; 0.345735399; 1.50072192; 0.500746031; 0.707486234
dd_Smed_v6_21212_0_1	4.12355e-12	0.353623	0.014	0.007	1.09526e-07	NA	NA	NA	NA	NA	NA	NA
dd_Smed_v6_38743_0_1	4.68942e-09	0.353374	0.017	0.01	0.000124556	NA	NA	NA	NA	NA	NA	NA
dd_Smed_v6_6151_0_1	2.7006e-07	0.353261	0.011	0.006	0.00717307	PLAC8-like 1 (PLAC8L1)	uc003lnv.3	7e-14	Human	Epidermal; Neural	35; 36	0.95327192; 0.602215837
dd_Smed_v6_53284_0_1	1.93036e-07	0.353222	0.009	0.005	0.00512722	NA	NA	NA	NA	Cathepsin	42	0.90261
dd_Smed_v6_20584_0_1	2.5033e-15	0.353195	0.022	0.01	6.64902e-11	NA	NA	NA	NA	NA	NA	NA
dd_Smed_v6_1724_0_1	1.28743e-08	0.352733	0.019	0.011	0.000341954	secreted peptide prohormone-11	BK007014.1	2.53e-133	Smed	NA	NA	NA
dd_Smed_v6_100786_0_1	6.78176e-09	0.352128	0.013	0.006	0.00018013	NA	NA	NA	NA	NA	NA	NA
dd_Smed_v6_2605_0_1	4.66325e-43	0.351899	0.076	0.039	1.23861e-38	NA	NA	NA	NA	Cathepsin; Cathepsin; Cathepsin; Cathepsin; Cathepsin	15; 17; 28; 39; 41	0.399262385; 1.129916968; 0.29630897; 0.898153345; 1.295221509
dd_Smed_v6_4101_0_1	1.66121e-36	0.351782	0.084	0.047	4.41234e-32	butyrylcholinesterase (BCHE)	uc003fem.4	1e-76	Human	Cathepsin; Cathepsin; Cathepsin; Cathepsin; Cathepsin; Cathepsin; Cathepsin	10; 15; 17; 28; 31; 39; 41	0.767979989; 0.408163247; 0.599741341; 0.659068237; 1.075301188; 0.97232923; 0.86333519
dd_Smed_v6_50492_0_1	1.20268e-06	0.351625	0.012	0.006	0.0319444	NA	NA	NA	NA	NA	NA	NA
dd_Smed_v6_8894_0_1	7.94394e-10	0.351238	0.016	0.009	2.10999e-05	NA	NA	NA	NA	NA	NA	NA
dd_Smed_v6_11327_0_1	1.77011e-29	0.351107	0.044	0.021	4.70159e-25	GLI pathogenesis-related 2 (GLIPR2)	uc003zyz.3	3e-22	Human	Epidermal	24	0.26366
dd_Smed_v6_18658_0_1	1.05926e-06	0.350981	0.007	0.003	0.0281351	NA	NA	NA	NA	NA	NA	NA
dd_Smed_v6_60833_0_1	1.0853e-06	0.350804	0.009	0.004	0.0288265	piggyBac transposable element derived 4 (PGBD4)	uc001zho.3	2e-07	Human	NA	NA	NA
dd_Smed_v6_1471_0_1	5.884e-17	0.350507	0.051	0.031	1.56285e-12	NA	NA	NA	NA	Intestine; Intestine	6; 30	1.456424198; 1.268773774
dd_Smed_v6_19593_0_1	3.21479e-09	0.350419	0.017	0.009	8.5388e-05	NA	NA	NA	NA	Phyarnx	37	1.06533
dd_Smed_v6_97823_0_1	7.0667e-07	0.350217	0.006	0.003	0.0187699	NA	NA	NA	NA	NA	NA	NA
dd_Smed_v6_32977_0_1	1.21105e-09	0.350184	0.014	0.007	3.21666e-05	NA	NA	NA	NA	NA	NA	NA
dd_Smed_v6_1196_0_1	2.0419e-22	0.349988	0.1	0.066	5.42348e-18	transmembrane protein 184C (TMEM184C)	uc003ila.4	6e-118	Human	Neural; Cathepsin; Parapharyngeal; Neural; Neural; Neural; Neural; Neural; Parapharyngeal	9; 10; 12; 18; 20; 21; 23; 33; 38	0.455496291; 0.409839027; 0.727723591; 0.801840832; 1.187813301; 0.93742456; 0.975127284; 1.4951499; 0.545627415
dd_Smed_v6_869_0_1	1.32677e-109	0.34993	0.288	0.166	3.52404e-105	NA	uc003bme.4	2e-104	Human	Epidermal; Cathepsin; Cathepsin; Epidermal; Cathepsin; Cathepsin; Epidermal; Cathepsin; Protonephridia	2; 4; 10; 11; 15; 17; 24; 28; 40	0.477371592; 0.398942421; 1.019675722; 0.294077524; 0.88014036; 1.219669672; 0.481345218; 0.776594149; 0.730879917
dd_Smed_v6_13493_0_1	2.19711e-07	0.349556	0.019	0.011	0.00583574	NA	NA	NA	NA	Epidermal	35	1.6012
dd_Smed_v6_38291_0_1	3.30287e-09	0.349532	0.008	0.003	8.77275e-05	NA	NA	NA	NA	NA	NA	NA
dd_Smed_v6_10512_1_1	2.12495e-08	0.349318	0.01	0.005	0.000564408	NA	NA	NA	NA	NA	NA	NA
dd_Smed_v6_4392_0_1	5.89223e-99	0.349317	0.573	0.415	1.56503e-94	Smed19658_V2 TNF receptor associated factor-1	JX010627.1	1.84e-135	Smed	Epidermal; Epidermal; Intestine; Cathepsin; Epidermal; Neural; Phyarnx; Phyarnx; Epidermal; Phyarnx	2; 3; 6; 10; 11; 20; 25; 27; 35; 37	1.103439293; 0.303511293; 0.287759359; 0.746743789; 0.679807992; 0.368903208; 0.312342392; 0.749216564; 0.349172669; 0.915327477
dd_Smed_v6_33633_0_1	1.18341e-22	0.349259	0.031	0.015	3.14327e-18	NA	NA	NA	NA	NA	NA	NA
dd_Smed_v6_15822_0_1	2.36376e-24	0.349005	0.045	0.024	6.27837e-20	NA	NA	NA	NA	Epidermal	2	0.288391
dd_Smed_v6_7793_0_1	1.1107e-27	0.348522	0.086	0.052	2.95013e-23	serine hydroxymethyltransferase 2 (mitochondrial) (SHMT2)	uc010sri.2	0	Human	Cathepsin	31	0.48207
dd_Smed_v6_3728_0_1	4.11563e-08	0.348401	0.014	0.007	0.00109315	kallikrein-related peptidase 13 (KLK13)	uc002pvn.3	1e-25	Human	NA	NA	NA
dd_Smed_v6_40118_0_1	5.55263e-08	0.348379	0.006	0.003	0.00147483	GTF2I repeat domain containing 2B (GTF2IRD2B)	uc010lcd.3	2e-12	Human	NA	NA	NA
dd_Smed_v6_59956_0_1	1.87829e-07	0.348219	0.012	0.006	0.00498892	cyclin J (CCNJ)	uc010qoq.2	2e-11	Human	NA	NA	NA
dd_Smed_v6_11603_0_1	8.92542e-34	0.348079	0.054	0.027	2.37068e-29	NA	NA	NA	NA	Epidermal	24	0.288676
dd_Smed_v6_27784_0_1	4.08116e-15	0.347827	0.026	0.014	1.084e-10	NA	NA	NA	NA	NA	NA	NA
dd_Smed_v6_11772_0_1	2.11322e-28	0.347562	0.046	0.023	5.61293e-24	doublecortin-like kinase 1 (DCLK1)	uc010teh.2	2e-56	Human	Neural; Neural	20; 21	0.299207098; 0.345371547
dd_Smed_v6_48780_0_1	4.63396e-08	0.34755	0.011	0.006	0.00123083	NA	NA	NA	NA	NA	NA	NA
dd_Smed_v6_7631_0_1	8.77903e-43	0.34693	0.079	0.041	2.3318e-38	EF-hand calcium binding domain 6 (EFCAB6)	uc003bdy.2	2e-26	Human	Epidermal; Neural	24; 33	0.462480456; 0.54438519
dd_Smed_v6_26650_0_1	4.40918e-19	0.346776	0.026	0.012	1.17112e-14	NA	NA	NA	NA	NA	NA	NA
dd_Smed_v6_2982_0_1	2.54941e-84	0.346773	0.217	0.124	6.7715e-80	NA	NA	NA	NA	Epidermal; Epidermal; Epidermal; Epidermal; Cathepsin	2; 3; 11; 24; 42	1.104497694; 0.336240265; 0.782517911; 0.770965965; 1.367188818
dd_Smed_v6_3198_0_1	1.77751e-21	0.346562	0.05	0.028	4.72123e-17	ADP-ribosylation factor-like 4C (ARL4C)	uc002vvn.3	4e-38	Human	Cathepsin; Cathepsin; Cathepsin; Cathepsin; Cathepsin	10; 17; 28; 39; 41	0.745677269; 1.543936575; 1.202119496; 1.310341653; 2.14765453
dd_Smed_v6_29592_0_1	1.13569e-08	0.346559	0.011	0.005	0.00030165	NA	uc010smp.1	1e-12	Human	NA	NA	NA
dd_Smed_v6_64596_0_1	1.0387e-28	0.346549	0.042	0.021	2.75888e-24	tigger transposable element derived 4 (TIGD4)	uc021xtf.1	7e-16	Human	NA	NA	NA
dd_Smed_v6_16464_0_1	6.9752e-16	0.346332	0.016	0.007	1.85268e-11	NA	NA	NA	NA	NA	NA	NA
dd_Smed_v6_30130_0_1	5.64949e-13	0.346253	0.019	0.01	1.50056e-08	NA	NA	NA	NA	NA	NA	NA
dd_Smed_v6_22117_0_1	8.07012e-10	0.346178	0.02	0.011	2.14351e-05	potassium voltage-gated channel, Shaw-related subfamily, member 1 (KCNC1)B	uc001mnk.4	2e-15	Human	NA	NA	NA
dd_Smed_v6_37557_0_1	8.95309e-25	0.346048	0.032	0.015	2.37803e-20	zinc finger, MYM-type 1 (ZMYM1)	uc001byo.3	1e-11	Human	NA	NA	NA
dd_Smed_v6_19398_0_1	2.95191e-09	0.34599	0.016	0.009	7.84057e-05	dopamine receptor D4 (DRD4)	uc001lqp.2	4e-22	Human	NA	NA	NA
dd_Smed_v6_2134_0_1	2.72203e-23	0.345889	0.047	0.025	7.22999e-19	lysine (K)-specific demethylase 1B (KDM1B)	uc003nco.1	4e-13	Human	Cathepsin; Intestine; Cathepsin; Cathepsin	10; 30; 31; 42	0.609266642; 0.582613626; 1.110912171; 1.325667403
dd_Smed_v6_78090_0_1	1.48256e-08	0.345791	0.006	0.002	0.000393782	NA	NA	NA	NA	NA	NA	NA
dd_Smed_v6_6575_0_1	2.57887e-59	0.345714	0.12	0.064	6.84972e-55	kinesin light chain 4 (KLC4)	uc003otw.1	2e-111	Human	Epidermal; Epidermal; Neural	2; 11; 20	0.276504845; 0.319783792; 0.482653213
dd_Smed_v6_21304_0_1	3.05932e-08	0.345445	0.009	0.004	0.000812587	NA	NA	NA	NA	NA	NA	NA
dd_Smed_v6_3663_0_1	9.10035e-30	0.34542	0.101	0.063	2.41714e-25	chloride channel accessory 1 (CLCA1)	uc001dlt.3	1e-32	Human	Cathepsin; Cathepsin; Cathepsin; Cathepsin	10; 17; 28; 41	1.823006278; 2.01584888; 1.631333852; 1.627412398
dd_Smed_v6_14724_0_1	5.64518e-18	0.344967	0.027	0.013	1.49942e-13	NA	NA	NA	NA	NA	NA	NA
dd_Smed_v6_76850_0_1	1.05597e-15	0.344759	0.022	0.011	2.80477e-11	zinc finger, MYM-type 5 (ZMYM5)	uc010tcn.1	1e-06	Human	NA	NA	NA
dd_Smed_v6_12455_0_1	2.26912e-49	0.34464	0.086	0.044	6.027e-45	NA	NA	NA	NA	Cathepsin; Epidermal	10; 11	0.536661039; 0.345076207
dd_Smed_v6_4400_0_1	2.65391e-17	0.34464	0.031	0.016	7.04906e-13	NA	NA	NA	NA	Cathepsin; Cathepsin	10; 39	0.367237714; 1.279098477
dd_Smed_v6_14118_0_1	2.87538e-11	0.344604	0.012	0.005	7.63729e-07	NA	NA	NA	NA	NA	NA	NA
dd_Smed_v6_47321_0_1	8.99991e-08	0.344386	0.009	0.004	0.00239047	NA	NA	NA	NA	NA	NA	NA
dd_Smed_v6_1294_0_1	1.13241e-83	0.344357	0.27	0.165	3.0078e-79	NA	NA	NA	NA	Cathepsin; Cathepsin; Cathepsin; Cathepsin; Epidermal; Phyarnx; Cathepsin; Epidermal; Phyarnx; Cathepsin	4; 10; 15; 17; 24; 27; 28; 35; 37; 41	0.627743235; 1.268797144; 1.262051714; 2.117973485; 0.371722317; 0.567074538; 1.589269371; 0.328829706; 0.875983773; 1.650966746
dd_Smed_v6_102081_0_1	3.75111e-07	0.34389	0.008	0.004	0.00996334	arginase, liver (ARG1)	uc003qco.2	2e-09	Human	NA	NA	NA
dd_Smed_v6_43013_0_1	1.45844e-12	0.34334	0.019	0.01	3.87376e-08	NA	NA	NA	NA	NA	NA	NA
dd_Smed_v6_67615_0_1	6.65466e-07	0.343277	0.009	0.004	0.0176755	ubiquitin A-52 residue ribosomal protein fusion product 1 (UBA52)	uc002njs.3	2e-18	Human	NA	NA	NA
dd_Smed_v6_44611_0_1	1.25028e-06	0.343191	0.01	0.005	0.0332086	NA	NA	NA	NA	NA	NA	NA
dd_Smed_v6_10578_0_1	1.69019e-12	0.342885	0.02	0.01	4.4893e-08	caveolin 3 (CAV3)	uc003brb.3	1e-19	Human	NA	NA	NA
dd_Smed_v6_7419_0_1	1.66736e-65	0.342836	0.14	0.076	4.42867e-61	NA	NA	NA	NA	Epidermal; Epidermal; Epidermal; Epidermal	2; 3; 11; 35	0.501238145; 0.381585798; 0.91038062; 0.544790305
dd_Smed_v6_61048_0_1	2.69589e-08	0.342783	0.012	0.006	0.000716054	GCR477 (gcr477)	KX018967.1	0	Smed	NA	NA	NA
dd_Smed_v6_99929_0_1	1.16252e-08	0.342594	0.01	0.005	0.000308777	NA	NA	NA	NA	NA	NA	NA
dd_Smed_v6_16835_0_1	1.46237e-21	0.342231	0.031	0.015	3.88419e-17	coiled-coil domain containing 24 (CCDC24)	uc001clj.3	6e-15	Human	NA	NA	NA
dd_Smed_v6_3869_0_1	6.64396e-75	0.342076	0.162	0.088	1.7647e-70	NA	NA	NA	NA	Cathepsin; Cathepsin; Cathepsin; Cathepsin; Phyarnx; Cathepsin; Phyarnx; Cathepsin	4; 10; 15; 17; 27; 28; 37; 39	0.666272837; 0.959897576; 1.028077149; 0.380267382; 0.488470162; 0.867878757; 0.638977587; 0.821363161
dd_Smed_v6_12144_0_1	1.22685e-14	0.34188	0.027	0.014	3.25864e-10	slc26a-5 (slc26a-5)	KT163659.1	0	Smed	NA	NA	NA
dd_Smed_v6_12888_0_1	5.73648e-54	0.341584	0.079	0.038	1.52367e-49	stromal interaction molecule 1 (STIM1)	uc009yef.2	4e-44	Human	Cathepsin; Phyarnx; Phyarnx; Cathepsin	17; 25; 27; 39	0.57905384; 0.275183243; 0.906700773; 0.741998309
dd_Smed_v6_8127_0_1	1.3737e-19	0.341558	0.026	0.012	3.64868e-15	TNF receptor-associated factor 3 (TRAF3)	uc010txy.2	6e-34	Human	Epidermal	24	0.819182
dd_Smed_v6_44685_0_1	2.37029e-11	0.341394	0.019	0.01	6.29574e-07	NA	NA	NA	NA	NA	NA	NA
dd_Smed_v6_41498_0_1	2.63311e-13	0.341021	0.028	0.016	6.99381e-09	NA	NA	NA	NA	Neural	9	0.58073
dd_Smed_v6_45751_0_1	8.1659e-07	0.340332	0.007	0.003	0.0216894	NA	NA	NA	NA	NA	NA	NA
dd_Smed_v6_831_0_1	6.3921e-18	0.34024	0.042	0.024	1.6978e-13	NA	NA	NA	NA	Cathepsin; Cathepsin; Cathepsin; Cathepsin; Cathepsin	4; 10; 28; 31; 39	0.354903012; 0.964183878; 0.481516269; 0.679160361; 0.793574945
dd_Smed_v6_69974_0_1	9.86684e-14	0.340217	0.014	0.006	2.62073e-09	NA	NA	NA	NA	NA	NA	NA
dd_Smed_v6_974_0_1	1.42377e-33	0.339941	0.086	0.05	3.78167e-29	TNF receptor-associated factor 2 (TRAF2)	uc010nbw.3	6e-30	Human	Intestine; Cathepsin; Cathepsin; Cathepsin; Cathepsin; Intestine	6; 10; 15; 17; 28; 30	0.311826259; 0.545291613; 0.387779263; 0.992374366; 0.338448721; 1.016551868
dd_Smed_v6_783_0_1	8.24338e-11	0.339008	0.031	0.019	2.18952e-06	NA	NA	NA	NA	Epidermal; Phyarnx; Parapharyngeal	24; 37; 38	0.954953974; 0.814276465; 0.391240642
dd_Smed_v6_4228_0_1	3.72356e-31	0.338618	0.063	0.034	9.89014e-27	v-yes-1 Yamaguchi sarcoma viral oncogene homolog 1 (YES1)	uc002kkz.3	3e-11	Human	Cathepsin; Cathepsin; Cathepsin; Cathepsin; Cathepsin	10; 15; 17; 28; 41	0.850600643; 0.625663464; 1.831126545; 0.646647459; 0.814931152
dd_Smed_v6_24649_0_1	5.16432e-09	0.338462	0.014	0.007	0.000137169	NA	NA	NA	NA	NA	NA	NA
dd_Smed_v6_71290_0_1	3.34208e-09	0.338247	0.01	0.005	8.87691e-05	NA	NA	NA	NA	NA	NA	NA
dd_Smed_v6_10535_0_1	9.81254e-07	0.338121	0.013	0.007	0.0260631	NA	NA	NA	NA	NA	NA	NA
dd_Smed_v6_11304_0_1	3.56765e-55	0.337864	0.081	0.038	9.47603e-51	RNA binding motif protein 24 (RBM24)	uc003nby.4	7e-45	Human	Epidermal; Epidermal; Neural; Neural	2; 11; 20; 33	0.400735299; 0.269342454; 0.5597904; 0.599163777
dd_Smed_v6_7890_0_1	6.12347e-87	0.337833	0.188	0.102	1.62645e-82	NA	NA	NA	NA	Cathepsin; Epidermal; Cathepsin; Cathepsin; Epidermal; Phyarnx; Phyarnx; Protonephridia; Cathepsin; Phyarnx; Cathepsin	10; 11; 15; 17; 24; 25; 27; 29; 31; 37; 39	0.28994593; 0.318560978; 0.296897336; 0.391885484; 0.308950922; 0.330909164; 0.682385041; 0.523841598; 0.542631477; 0.739601033; 0.675150998
dd_Smed_v6_39227_0_1	2.54255e-07	0.337434	0.013	0.007	0.00675327	NA	NA	NA	NA	NA	NA	NA
dd_Smed_v6_40065_0_1	6.59909e-07	0.337424	0.014	0.008	0.0175278	NA	NA	NA	NA	NA	NA	NA
dd_Smed_v6_1967_0_1	6.86355e-35	0.337339	0.129	0.082	1.82303e-30	tolloid-like 1 (TLL1)	uc021xud.1	5e-18	Human	Cathepsin; Cathepsin; Phyarnx; Cathepsin; Cathepsin; Cathepsin	4; 10; 25; 28; 31; 42	0.328987359; 2.414218202; 0.253155762; 1.963775252; 2.632899458; 2.474627611
dd_Smed_v6_24714_0_1	6.82569e-17	0.337338	0.023	0.011	1.81297e-12	NA	NA	NA	NA	Phyarnx; Phyarnx	27; 37	0.401473335; 0.414602877
dd_Smed_v6_57397_0_1	1.54799e-06	0.337245	0.006	0.003	0.0411161	NA	NA	NA	NA	NA	NA	NA
dd_Smed_v6_2326_0_1	1.29286e-24	0.337021	0.047	0.025	3.43397e-20	NA	NA	NA	NA	Epidermal; Phyarnx; Phyarnx; Phyarnx; Protonephridia	24; 25; 27; 37; 40	1.270933758; 0.392809432; 0.489367312; 1.410698532; 1.224155602
dd_Smed_v6_5722_0_1	9.46816e-09	0.336852	0.01	0.005	0.000251484	NA	NA	NA	NA	NA	NA	NA
dd_Smed_v6_8781_0_1	8.82875e-18	0.336807	0.017	0.007	2.345e-13	core 1 synthase, glycoprotein-N-acetylgalactosamine 3-beta-galactosyltransferase, 1 (C1GALT1)	uc010kto.2	1e-11	Human	NA	NA	NA
dd_Smed_v6_37914_0_1	5.75994e-20	0.336737	0.031	0.016	1.5299e-15	NA	NA	NA	NA	NA	NA	NA
dd_Smed_v6_15570_0_1	1.04438e-19	0.33668	0.033	0.017	2.77398e-15	NA	NA	NA	NA	Parapharyngeal	38	0.772522
dd_Smed_v6_3005_0_1	5.99821e-15	0.336563	0.048	0.03	1.59318e-10	adducin 3 (gamma) (ADD3)	uc001kyw.3	3e-10	Human	NA	NA	NA
dd_Smed_v6_2342_0_1	5.35118e-08	0.336536	0.013	0.007	0.00142133	NA	NA	NA	NA	NA	NA	NA
dd_Smed_v6_55504_0_1	1.6894e-07	0.336516	0.01	0.005	0.00448722	NA	NA	NA	NA	NA	NA	NA
dd_Smed_v6_10061_0_1	1.37191e-18	0.336474	0.033	0.018	3.64392e-14	NA	NA	NA	NA	Epidermal; Phyarnx; Phyarnx; Protonephridia	24; 27; 37; 40	0.654254676; 0.550308776; 0.431056632; 0.647719209
dd_Smed_v6_4055_0_1	1.92358e-64	0.336449	0.106	0.052	5.10922e-60	SH3-domain GRB2-like endophilin B1 (SH3GLB1)	uc001dlw.3	9e-34	Human	Epidermal; Epidermal; Phyarnx; Phyarnx; Epidermal; Phyarnx	2; 11; 25; 27; 35; 37	0.431325662; 0.455435844; 0.67583477; 1.720272846; 0.596337306; 2.142581764
dd_Smed_v6_16984_0_1	7.30578e-16	0.336399	0.028	0.014	1.94049e-11	NA	NA	NA	NA	NA	NA	NA
dd_Smed_v6_101304_0_1	9.48496e-07	0.336163	0.014	0.008	0.025193	NA	NA	NA	NA	NA	NA	NA
dd_Smed_v6_298_0_1	5.6441e-10	0.336066	0.059	0.042	1.49913e-05	NA	NA	NA	NA	Epidermal; Phyarnx; Phyarnx; Protonephridia; Cathepsin	24; 27; 37; 40; 42	3.413219967; 1.96551625; 3.049043355; 0.85747257; 1.242521096
dd_Smed_v6_17051_0_1	3.15654e-08	0.335688	0.009	0.004	0.000838407	NA	NA	NA	NA	NA	NA	NA
dd_Smed_v6_9747_0_1	9.11342e-07	0.335618	0.014	0.008	0.0242062	NA	NA	NA	NA	NA	NA	NA
dd_Smed_v6_6240_0_1	2.1956e-41	0.335362	0.078	0.041	5.83174e-37	NA	NA	NA	NA	Cathepsin	10	0.40835
dd_Smed_v6_4625_0_1	9.11959e-57	0.33532	0.116	0.062	2.42226e-52	NA	NA	NA	NA	Epidermal; Epidermal; Cathepsin; Neural; Epidermal; Neural; Epidermal	2; 11; 17; 18; 24; 33; 35	0.282590819; 0.303385258; 0.457480237; 0.308614058; 0.898029015; 0.47263703; 0.459122819
dd_Smed_v6_36928_0_1	2.85884e-15	0.335209	0.024	0.012	7.59337e-11	heat shock protein 90kDa alpha (cytosolic), class A member 1 (HSP90AA1)	uc001yku.4	5e-23	Human	NA	NA	NA
dd_Smed_v6_10516_0_1	2.37872e-11	0.334989	0.016	0.008	6.31813e-07	NA	NA	NA	NA	Epidermal	24	0.514694
dd_Smed_v6_1580_0_1	6.0891e-86	0.33494	0.543	0.39	1.61733e-81	methionine adenosyltransferase II, alpha (MAT2A)	uc002spr.3	0	Human	Epidermal; Epidermal; Epidermal; Phyarnx; Phyarnx; Phyarnx	2; 11; 24; 25; 27; 37	1.131597555; 0.649515853; 0.54949407; 0.634625295; 0.672787971; 1.129890178
dd_Smed_v6_11238_0_1	7.89813e-41	0.334768	0.06	0.029	2.09782e-36	cytochrome P450, family 2, subfamily B, polypeptide 6 (CYP2B6)	uc002opr.1	2e-61	Human	Epidermal	11	0.396136
dd_Smed_v6_17293_0_1	2.92846e-20	0.334319	0.037	0.019	7.77827e-16	ankyrin 1, erythrocytic (ANK1)	uc003xol.3	4e-30	Human	NA	NA	NA
dd_Smed_v6_33066_0_1	8.72031e-11	0.33429	0.018	0.01	2.3162e-06	NA	NA	NA	NA	NA	NA	NA
dd_Smed_v6_3058_0_1	1.34371e-27	0.334217	0.059	0.033	3.56904e-23	phospholipase A2, group XV (PLA2G15)	uc002evr.3	2e-60	Human	Cathepsin; Cathepsin; Cathepsin; Cathepsin; Cathepsin	15; 17; 28; 39; 41	0.757029702; 1.97499679; 0.382607685; 0.92918783; 1.452693555
dd_Smed_v6_1388_0_1	2.83997e-23	0.333908	0.044	0.024	7.54324e-19	NA	NA	NA	NA	Cathepsin; Cathepsin; Intestine; Cathepsin	10; 28; 30; 39	0.874958177; 0.742160707; 0.619523174; 0.501793741
dd_Smed_v6_22693_0_1	5.50176e-07	0.333839	0.008	0.004	0.0146132	NA	NA	NA	NA	NA	NA	NA
dd_Smed_v6_70221_0_1	2.08466e-20	0.33377	0.037	0.019	5.53706e-16	NA	NA	NA	NA	Muscle	13	0.368166
dd_Smed_v6_52819_0_1	2.19495e-11	0.333758	0.013	0.006	5.83001e-07	ribonucleotide reductase M2 B (TP53 inducible) (RRM2B)	uc003ykn.3	1e-12	Human	NA	NA	NA
dd_Smed_v6_15469_0_1	4.52637e-14	0.333493	0.025	0.013	1.20225e-09	Wnt5	FJ463749.1	0	Smed	NA	NA	NA
dd_Smed_v6_86286_0_1	3.67592e-07	0.333444	0.01	0.005	0.0097636	NA	NA	NA	NA	NA	NA	NA
dd_Smed_v6_11793_0_1	1.24338e-07	0.333411	0.012	0.006	0.00330255	NA	NA	NA	NA	NA	NA	NA
dd_Smed_v6_8513_0_1	5.10736e-27	0.33265	0.029	0.012	1.35657e-22	NA	NA	NA	NA	Epidermal	24	0.488998
dd_Smed_v6_15949_0_1	9.20866e-07	0.332641	0.009	0.005	0.0244591	NA	NA	NA	NA	NA	NA	NA
dd_Smed_v6_2701_0_1	1.41803e-24	0.332638	0.061	0.035	3.76643e-20	granulin (GRN)	uc002igp.1	1e-19	Human	Cathepsin; Neural; Cathepsin; Cathepsin	10; 21; 28; 42	0.965410276; 0.501691606; 1.478521106; 1.505424562
dd_Smed_v6_733_0_1	5.63584e-93	0.332537	0.277	0.164	1.49693e-88	NA	uc001ten.1	2e-165	Human	Epidermal; Intestine; Cathepsin; Cathepsin; Epidermal	2; 6; 10; 17; 24	0.32133664; 0.837847789; 0.561933591; 0.712021458; 1.162682112
dd_Smed_v6_12006_0_1	3.40648e-39	0.332373	0.07	0.036	9.04794e-35	NA	NA	NA	NA	NA	NA	NA
dd_Smed_v6_51994_0_1	6.65829e-10	0.332225	0.011	0.005	1.76851e-05	NA	NA	NA	NA	NA	NA	NA
dd_Smed_v6_8471_0_1	4.76447e-08	0.332181	0.011	0.005	0.00126549	ankyrin repeat domain 44 (ANKRD44)A	uc021vuj.1	2e-07	Human	NA	NA	NA
dd_Smed_v6_1033_0_1	1.15137e-26	0.332098	0.092	0.058	3.05815e-22	ferritin, heavy polypeptide 1 (FTH1)	uc001nsu.3	7e-71	Human	Epidermal; Cathepsin; Epidermal; Intestine; Epidermal; Protonephridia; Cathepsin; Protonephridia; Intestine; Cathepsin; Phyarnx	2; 10; 11; 19; 24; 26; 28; 29; 30; 31; 37	0.461738345; 0.698943093; 0.540189759; 0.35635378; 1.135132754; 0.261464841; 1.65735925; 0.421871948; 0.379985869; 0.999106156; 0.842030128
dd_Smed_v6_17823_0_1	2.75046e-12	0.332066	0.017	0.008	7.3055e-08	NA	NA	NA	NA	NA	NA	NA
dd_Smed_v6_7214_0_1	6.99507e-10	0.332017	0.019	0.01	1.85796e-05	NA	NA	NA	NA	Phyarnx; Cathepsin	27; 31	0.633475732; 0.87172305
dd_Smed_v6_21305_0_1	1.95937e-21	0.331921	0.064	0.039	5.20429e-17	slc6a-2 (slc6a-2)	KT163472.1	0	Smed	Cathepsin; Intestine	42; 43	2.080599148; 2.27524733
dd_Smed_v6_25158_0_1	1.74264e-12	0.331759	0.035	0.021	4.62862e-08	hypothetical protein Smed-wif-like protein	KY348685.1	0	Smed	NA	NA	NA
dd_Smed_v6_42052_0_1	1.67888e-07	0.331632	0.009	0.004	0.00445929	NA	NA	NA	NA	NA	NA	NA
dd_Smed_v6_689_0_1	3.98887e-09	0.331487	0.012	0.006	0.000105948	NA	NA	NA	NA	NA	NA	NA
dd_Smed_v6_9742_0_1	2.57835e-46	0.330762	0.083	0.042	6.84836e-42	NA	NA	NA	NA	Cathepsin; Cathepsin; Cathepsin; Epidermal; Cathepsin	10; 15; 17; 24; 41	0.337804926; 0.6778653; 1.234550201; 0.335273268; 1.202466872
dd_Smed_v6_10480_0_1	5.18014e-25	0.33064	0.04	0.02	1.3759e-20	NA	NA	NA	NA	Neural; Phyarnx	20; 27	0.385062931; 0.505198835
dd_Smed_v6_1866_0_1	8.42814e-27	0.330173	0.106	0.069	2.2386e-22	NA	NA	NA	NA	Cathepsin; Cathepsin; Cathepsin; Cathepsin; Cathepsin; Cathepsin; Cathepsin	4; 10; 15; 17; 28; 41; 42	0.798478451; 1.801762311; 1.112968289; 0.696892512; 0.836849489; 1.009571345; 1.650365596
dd_Smed_v6_642_0_1	1.04594e-27	0.330138	0.16	0.112	2.77813e-23	cathepsin C (CTSC)	uc001pck.4	5e-151	Human	Cathepsin; Cathepsin; Cathepsin; Cathepsin; Cathepsin; Cathepsin; Cathepsin; Cathepsin	4; 10; 15; 17; 28; 39; 41; 42	0.929197313; 1.583118713; 1.164660229; 2.683689367; 2.154887001; 1.302855953; 1.814976766; 2.426729708
dd_Smed_v6_38625_0_1	2.43399e-14	0.330014	0.029	0.016	6.46493e-10	NA	NA	NA	NA	NA	NA	NA
dd_Smed_v6_14711_0_1	7.85129e-83	0.32965	0.229	0.134	2.08538e-78	clone SMED_07471_V2 early growth response-3	JX010481.1	0	Smed	Epidermal; Cathepsin; Epidermal; Muscle; Cathepsin; Cathepsin; Cathepsin; Cathepsin; Phyarnx	2; 10; 11; 13; 15; 17; 28; 31; 37	0.565488224; 0.683148865; 0.442644394; 0.35257851; 0.69707192; 1.039828146; 0.913517775; 0.620932556; 0.665891263
dd_Smed_v6_923_0_1	2.52625e-30	0.329445	0.066	0.036	6.70996e-26	NA	NA	NA	NA	Epidermal; Epidermal	2; 3	0.624289214; 0.337608655
dd_Smed_v6_72904_0_1	1.86283e-09	0.32942	0.011	0.005	4.94788e-05	NA	NA	NA	NA	NA	NA	NA
dd_Smed_v6_7603_0_1	9.67423e-19	0.329274	0.031	0.016	2.56957e-14	NA	NA	NA	NA	NA	NA	NA
dd_Smed_v6_89164_0_1	3.57653e-07	0.329088	0.01	0.005	0.00949962	NA	NA	NA	NA	NA	NA	NA
dd_Smed_v6_14537_0_1	9.17818e-13	0.328853	0.024	0.013	2.43782e-08	NA	NA	NA	NA	Epidermal	35	0.307848
dd_Smed_v6_14959_0_1	7.27248e-21	0.328788	0.036	0.019	1.93164e-16	NA	NA	NA	NA	Phyarnx	37	0.337294
dd_Smed_v6_607_1_1	1.19404e-91	0.328646	0.275	0.164	3.17148e-87	NA	uc003bdn.3	3e-36	Human	Intestine; Epidermal; Intestine; Neoblast; Cathepsin	6; 11; 19; 22; 31	1.532932647; 0.599256568; 1.58864491; 0.770877228; 0.988390782
dd_Smed_v6_6760_0_1	4.49892e-43	0.328375	0.074	0.038	1.19496e-38	protein kinase C, theta (PRKCQ)	uc010qax.2	9e-19	Human	Epidermal; Phyarnx; Phyarnx	24; 27; 37	0.879586152; 0.484127446; 0.765877069
dd_Smed_v6_4431_0_1	1.0183e-78	0.327938	0.168	0.091	2.70471e-74	NA	NA	NA	NA	Cathepsin; Cathepsin; Cathepsin; Epidermal; Phyarnx; Phyarnx; Cathepsin; Protonephridia; Cathepsin; Phyarnx; Protonephridia; Cathepsin; Cathepsin	10; 15; 17; 24; 25; 27; 28; 29; 31; 37; 40; 41; 42	0.715190237; 0.573684907; 0.895756027; 0.680747412; 0.494626062; 1.053694506; 0.767339555; 0.34277264; 1.065355469; 1.207007614; 1.08536797; 1.351996782; 1.441004967
dd_Smed_v6_12859_0_1	2.60796e-08	0.327864	0.008	0.003	0.000692701	NA	NA	NA	NA	NA	NA	NA
dd_Smed_v6_22990_0_1	7.26188e-11	0.327758	0.011	0.005	1.92883e-06	NA	NA	NA	NA	NA	NA	NA
dd_Smed_v6_2357_0_1	2.94721e-68	0.327534	0.171	0.097	7.8281e-64	NA	NA	NA	NA	Neural; Epidermal; Epidermal; Phyarnx; Protonephridia; Epidermal; Phyarnx	8; 11; 24; 27; 29; 35; 37	0.259844313; 0.316682388; 0.872890564; 0.832034309; 0.736704657; 0.610229474; 0.656561914
dd_Smed_v6_53036_0_1	1.02543e-09	0.327511	0.012	0.005	2.72365e-05	NA	NA	NA	NA	NA	NA	NA
dd_Smed_v6_17738_0_1	4.60631e-17	0.327495	0.025	0.012	1.22348e-12	NA	NA	NA	NA	NA	NA	NA
dd_Smed_v6_1234_0_1	8.40602e-29	0.327466	0.099	0.062	2.23272e-24	NA	NA	NA	NA	Cathepsin; Cathepsin; Cathepsin; Cathepsin	4; 10; 28; 42	0.666930246; 2.008793677; 0.892639801; 1.623253083
dd_Smed_v6_67942_0_1	2.12684e-07	0.327031	0.01	0.005	0.0056491	NA	NA	NA	NA	NA	NA	NA
dd_Smed_v6_12992_0_1	5.98962e-16	0.326901	0.024	0.012	1.5909e-11	cholinergic receptor, nicotinic, beta 2 (neuronal) (CHRNB2)	uc001ffg.3	1e-69	Human	NA	NA	NA
dd_Smed_v6_12629_0_1	2.20457e-17	0.326794	0.034	0.018	5.85557e-13	NA	NA	NA	NA	Neural; Epidermal	20; 24	0.485871479; 0.700962196
dd_Smed_v6_3513_0_1	1.70394e-30	0.326679	0.078	0.045	4.52583e-26	insulin-like growth factor binding protein, acid labile subunit (IGFALS)	uc010uvn.2	3e-16	Human	Cathepsin; Cathepsin; Intestine	4; 10; 19	0.268784656; 1.168408858; 0.283661137
dd_Smed_v6_2154_0_1	7.36628e-102	0.326645	0.249	0.139	1.95656e-97	adenylosuccinate synthase (ADSS)	uc001iaj.3	3e-163	Human	Epidermal; Intestine; Epidermal	2; 6; 11	0.333073816; 0.674909218; 0.779889526
dd_Smed_v6_28593_0_1	4.57085e-11	0.32661	0.017	0.008	1.21406e-06	NA	NA	NA	NA	NA	NA	NA
dd_Smed_v6_8541_1_1	1.33425e-06	0.326416	0.012	0.007	0.0354391	NA	NA	NA	NA	NA	NA	NA
dd_Smed_v6_71675_0_1	2.4993e-07	0.32633	0.008	0.004	0.00663839	NA	NA	NA	NA	NA	NA	NA
dd_Smed_v6_5388_0_1	3.71931e-38	0.326095	0.069	0.036	9.87885e-34	NA	NA	NA	NA	Intestine; Cathepsin; Cathepsin; Cathepsin; Intestine	6; 10; 15; 17; 19	0.484811094; 0.358472307; 0.296725041; 0.67976936; 0.433389054
dd_Smed_v6_5700_0_1	3.08028e-62	0.325908	0.168	0.098	8.18152e-58	histone cluster 2, H3c (HIST2H3C)	uc001esy.3	1e-53	Human	Epidermal; Epidermal	2; 11	0.772289043; 0.454322849
dd_Smed_v6_16309_0_1	9.49776e-24	0.325664	0.032	0.015	2.5227e-19	axonemal dynein light chain domain containing 1 (AXDND1)	uc021pfj.1	4e-37	Human	Phyarnx	27	0.326191
dd_Smed_v6_67335_0_1	3.04264e-07	0.325348	0.01	0.005	0.00808154	RNA guanylyltransferase and 5'-phosphatase (RNGTT)	uc003pmr.2	6e-27	Human	NA	NA	NA
dd_Smed_v6_65241_0_1	3.9532e-08	0.325319	0.009	0.004	0.00105001	NA	NA	NA	NA	NA	NA	NA
dd_Smed_v6_770_0_1	7.72721e-88	0.325316	0.216	0.121	2.05242e-83	NA	NA	NA	NA	Epidermal; Neural; Epidermal; Neural; Neural; Epidermal; Phyarnx; Phyarnx; Epidermal; Phyarnx; Parapharyngeal; Protonephridia	2; 9; 11; 18; 21; 24; 25; 27; 35; 37; 38; 40	0.535927933; 0.31668483; 0.289389203; 0.352489093; 0.624950911; 1.295380237; 0.461921623; 1.560920288; 0.588453942; 1.57331967; 0.586299081; 1.697569635
dd_Smed_v6_5349_0_1	2.96236e-29	0.325173	0.069	0.039	7.86831e-25	NA	uc002joc.3	6e-17	Human	Cathepsin	10	1.1075
dd_Smed_v6_1088_0_1	3.87291e-19	0.324966	0.061	0.037	1.02868e-14	transforming growth factor, beta-induced, 68kDa (TGFBI)	uc003lbf.4	4e-22	Human	Intestine; Intestine	6; 30	0.97742543; 1.727977531
dd_Smed_v6_21130_0_1	1.32875e-06	0.324838	0.014	0.008	0.0352929	NA	NA	NA	NA	NA	NA	NA
dd_Smed_v6_24673_0_1	1.88953e-12	0.324783	0.015	0.007	5.01879e-08	NA	NA	NA	NA	NA	NA	NA
dd_Smed_v6_60098_0_1	8.92901e-09	0.324721	0.014	0.007	0.000237164	NA	NA	NA	NA	NA	NA	NA
dd_Smed_v6_93112_0_1	1.28669e-06	0.324713	0.007	0.003	0.0341758	NA	NA	NA	NA	NA	NA	NA
dd_Smed_v6_7710_0_1	6.86944e-18	0.324652	0.019	0.008	1.82459e-13	ELAV (embryonic lethal, abnormal vision, Drosophila)-like 4 (ELAVL4)	uc009vyu.3	4e-08	Human	Protonephridia	29	0.710452
dd_Smed_v6_1673_0_1	6.7209e-22	0.324491	0.094	0.062	1.78514e-17	gelsolin-like protein	KY847538.1	0	Smed	Neural; Parapharyngeal; Phyarnx; Phyarnx; Epidermal; Phyarnx; Parapharyngeal; Protonephridia	9; 12; 25; 27; 35; 37; 38; 40	0.383546011; 1.239395079; 2.148458443; 1.820887893; 0.429514547; 2.55647397; 1.057424778; 0.648449493
dd_Smed_v6_1789_0_1	8.39126e-52	0.324457	0.168	0.103	2.2288e-47	NA	NA	NA	NA	Intestine; Cathepsin; Cathepsin; Cathepsin; Cathepsin	6; 10; 28; 31; 42	0.418330477; 2.713689872; 2.060103032; 2.942195216; 2.031288438
dd_Smed_v6_4729_0_1	4.11737e-38	0.32441	0.065	0.033	1.09361e-33	TNF receptor-associated factor 3 (TRAF3)	uc010txy.2	2e-17	Human	Intestine; Intestine; Parapharyngeal	19; 30; 38	0.271215873; 0.40101785; 0.30416853
dd_Smed_v6_4106_0_1	2.30456e-52	0.324372	0.107	0.057	6.12113e-48	NA	NA	NA	NA	Neural; Cathepsin; Neural; Neural; Cathepsin	9; 10; 18; 20; 28	0.353182351; 0.349198079; 0.735368695; 0.381043871; 0.489136649
dd_Smed_v6_7226_0_1	2.97418e-10	0.324112	0.016	0.008	7.89971e-06	calumenin (CALU)	uc003vnq.3	5e-31	Human	NA	NA	NA
dd_Smed_v6_38788_0_1	1.19347e-07	0.32404	0.012	0.007	0.00316999	NA	NA	NA	NA	NA	NA	NA
dd_Smed_v6_4367_0_1	3.68279e-36	0.323845	0.076	0.041	9.78185e-32	4-aminobutyrate aminotransferase (ABAT)	uc010bui.3	1e-163	Human	Cathepsin; Cathepsin; Cathepsin; Cathepsin	10; 28; 31; 42	0.703921657; 0.353285971; 1.334814964; 1.388209326
dd_Smed_v6_35218_0_1	7.98616e-09	0.323575	0.018	0.01	0.00021212	NA	NA	NA	NA	NA	NA	NA
dd_Smed_v6_3639_0_1	1.13359e-23	0.323371	0.044	0.023	3.01093e-19	NA	NA	NA	NA	Cathepsin; Cathepsin; Cathepsin	10; 17; 28	0.563123227; 0.859343924; 0.484561923
dd_Smed_v6_11957_0_1	6.95337e-11	0.323313	0.018	0.009	1.84688e-06	NA	NA	NA	NA	Intestine	30	0.352717
dd_Smed_v6_50480_0_1	5.49162e-21	0.323267	0.042	0.023	1.45863e-16	NA	NA	NA	NA	Cathepsin; Cathepsin; Cathepsin; Cathepsin; Cathepsin	10; 15; 17; 39; 41	0.342322767; 1.032289274; 0.966631902; 1.267424594; 1.388651895
dd_Smed_v6_6142_0_1	5.78048e-17	0.323228	0.032	0.017	1.53535e-12	SAM domain and HD domain 1 (SAMHD1)	uc002xgh.2	1e-50	Human	Epidermal	24	0.848952
dd_Smed_v6_4351_0_1	5.04123e-24	0.322962	0.047	0.025	1.339e-19	NA	NA	NA	NA	Cathepsin; Neural	10; 20	0.27618493; 0.477155068
dd_Smed_v6_12870_0_1	2.47616e-08	0.322888	0.008	0.003	0.000657692	NA	NA	NA	NA	NA	NA	NA
dd_Smed_v6_30210_0_1	3.83091e-10	0.32272	0.024	0.014	1.01753e-05	NA	NA	NA	NA	NA	NA	NA
dd_Smed_v6_33127_0_1	3.51254e-08	0.322702	0.012	0.006	0.000932966	NA	NA	NA	NA	NA	NA	NA
dd_Smed_v6_4677_0_1	4.10338e-13	0.322626	0.023	0.012	1.0899e-08	NA	NA	NA	NA	Epidermal; Phyarnx; Phyarnx	24; 27; 37	1.161325741; 0.930902284; 0.909404374
dd_Smed_v6_2645_0_1	1.57364e-44	0.322558	0.15	0.093	4.17976e-40	protein tyrosine phosphatase, receptor type, J (PTPRJ)	uc001ngp.4	8e-41	Human	Cathepsin; Cathepsin; Cathepsin; Cathepsin; Cathepsin; Cathepsin; Cathepsin; Cathepsin	4; 10; 15; 17; 28; 31; 39; 41	0.362130504; 1.145999393; 1.200887264; 2.125566135; 1.05632153; 0.613037197; 2.585680635; 2.423475992
dd_Smed_v6_25599_0_1	1.51621e-13	0.321942	0.02	0.01	4.02721e-09	NA	NA	NA	NA	NA	NA	NA
dd_Smed_v6_12925_0_1	3.61948e-32	0.321476	0.055	0.028	9.61371e-28	NA	NA	NA	NA	Epidermal	11	0.610867
dd_Smed_v6_57985_0_1	4.87208e-08	0.321302	0.013	0.007	0.00129407	NA	NA	NA	NA	NA	NA	NA
dd_Smed_v6_45970_0_1	1.39824e-11	0.321196	0.015	0.007	3.71387e-07	NA	NA	NA	NA	NA	NA	NA
dd_Smed_v6_16150_0_1	2.55831e-15	0.321178	0.022	0.011	6.79512e-11	NA	NA	NA	NA	Phyarnx; Phyarnx	27; 37	0.713532406; 0.418081432
dd_Smed_v6_52046_0_1	4.24689e-08	0.320562	0.011	0.005	0.00112802	NA	NA	NA	NA	NA	NA	NA
dd_Smed_v6_13407_0_1	3.12204e-12	0.320272	0.022	0.012	8.29245e-08	NA	NA	NA	NA	Cathepsin	31	0.716497
dd_Smed_v6_18978_0_1	7.09931e-12	0.320161	0.022	0.012	1.88565e-07	casein kinase 2, beta polypeptide (CSNK2B)	uc011jlo.1	2e-70	Human	NA	NA	NA
dd_Smed_v6_10510_0_1	1.1559e-43	0.320038	0.092	0.05	3.07018e-39	formin binding protein 1-like (FNBP1L)	uc010otk.2	3e-14	Human	Neural; Neural	20; 21	0.39303131; 0.290482915
dd_Smed_v6_3432_0_1	1.88142e-24	0.31999	0.049	0.026	4.99724e-20	signal peptide, CUB domain, EGF-like 1 (SCUBE1)	uc003bdt.2	7e-11	Human	Cathepsin; Cathepsin	10; 28	0.429901237; 0.45059251
dd_Smed_v6_1842_0_1	8.88709e-22	0.319917	0.068	0.042	2.3605e-17	NA	NA	NA	NA	Cathepsin; Cathepsin; Cathepsin; Cathepsin; Cathepsin; Cathepsin	4; 10; 15; 17; 28; 39	0.584220663; 1.091873446; 0.523418826; 0.568678972; 0.957190177; 1.726112374
dd_Smed_v6_3970_0_1	4.38752e-08	0.319888	0.028	0.018	0.00116537	NA	NA	NA	NA	Neural	9	1.47672
dd_Smed_v6_26171_0_1	1.36633e-07	0.319732	0.012	0.007	0.00362912	NA	NA	NA	NA	NA	NA	NA
dd_Smed_v6_32420_0_1	2.21553e-09	0.31937	0.015	0.008	5.88467e-05	NA	NA	NA	NA	NA	NA	NA
dd_Smed_v6_7124_0_1	1.58555e-17	0.318884	0.043	0.025	4.21138e-13	NA	NA	NA	NA	Cathepsin; Cathepsin; Cathepsin; Cathepsin; Cathepsin	10; 15; 17; 39; 41	0.330402923; 0.475195736; 1.256118496; 1.570378321; 1.437686429
dd_Smed_v6_40170_0_1	4.17929e-30	0.318828	0.048	0.024	1.11006e-25	NA	uc002vsy.1	3e-40	Human	Epidermal	11	0.597361
dd_Smed_v6_58593_0_1	5.77008e-11	0.318439	0.014	0.007	1.53259e-06	SET domain and mariner transposase fusion gene (SETMAR)	uc011asq.2	8e-19	Human	NA	NA	NA
dd_Smed_v6_27242_0_1	1.17452e-61	0.318197	0.149	0.084	3.11963e-57	zinc finger, BED-type containing 5 (ZBED5)	uc021qdu.1	4e-08	Human	Cathepsin; Epidermal; Cathepsin	10; 11; 15	0.655084766; 0.975702803; 0.293287832
dd_Smed_v6_11861_0_1	2.89006e-22	0.31793	0.046	0.025	7.67628e-18	NA	NA	NA	NA	NA	NA	NA
dd_Smed_v6_54356_0_1	1.35244e-19	0.317862	0.029	0.015	3.59222e-15	NA	NA	NA	NA	NA	NA	NA
dd_Smed_v6_40046_0_1	1.09772e-07	0.317683	0.008	0.004	0.00291567	NA	NA	NA	NA	NA	NA	NA
dd_Smed_v6_571_0_1	9.18123e-28	0.317242	0.093	0.057	2.43863e-23	X1.D.A5.1	KF730699.1	2.41e-172	Smed	NA	NA	NA
dd_Smed_v6_34188_0_1	2.15352e-08	0.317044	0.009	0.004	0.000571995	NA	NA	NA	NA	NA	NA	NA
dd_Smed_v6_11577_0_1	3.29238e-34	0.316966	0.056	0.028	8.74488e-30	NA	NA	NA	NA	NA	NA	NA
dd_Smed_v6_21237_0_1	5.62812e-08	0.31689	0.012	0.006	0.00149489	NA	NA	NA	NA	NA	NA	NA
dd_Smed_v6_18111_0_1	2.58336e-16	0.316869	0.072	0.048	6.86165e-12	guanylate cyclase 1, soluble, beta 3 (GUCY1B3)	uc003ipc.3	3e-97	Human	Neural; Neural	8; 21	0.50224302; 1.425150253
dd_Smed_v6_1687_0_1	7.24464e-55	0.316655	0.109	0.057	1.92425e-50	NA	NA	NA	NA	Epidermal; Epidermal; Epidermal	2; 11; 24	0.876466197; 0.331499315; 0.781366467
dd_Smed_v6_4335_0_1	3.67536e-49	0.316338	0.1	0.053	9.76211e-45	synaptotagmin-like 4 (SYTL4)	uc010nnb.3	5e-51	Human	Epidermal; Epidermal; Phyarnx; Phyarnx	11; 24; 27; 37	0.382403218; 1.114457366; 0.954343749; 1.324504041
dd_Smed_v6_62957_0_1	5.60344e-11	0.316334	0.018	0.009	1.48833e-06	NA	NA	NA	NA	NA	NA	NA
dd_Smed_v6_18077_0_1	1.37998e-09	0.316283	0.017	0.009	3.66538e-05	UDP-GlcNAc:betaGal beta-1,3-N-acetylglucosaminyltransferase 5 (B3GNT5)	uc021xic.1	4e-39	Human	NA	NA	NA
dd_Smed_v6_34538_0_1	1.92023e-09	0.316084	0.012	0.005	5.10032e-05	NA	NA	NA	NA	NA	NA	NA
dd_Smed_v6_1688_0_1	1.73496e-25	0.315907	0.043	0.022	4.60823e-21	ATPase, Na+/K+ transporting, beta 2 polypeptide (ATP1B2)	uc002gif.1	4e-10	Human	Epidermal; Protonephridia	24; 40	1.02407118; 1.61524423
dd_Smed_v6_14646_0_1	1.41772e-25	0.315762	0.037	0.018	3.7656e-21	NA	uc002xvy.1	1e-78	Human	Epidermal	11	0.269711
dd_Smed_v6_43822_0_1	1.66238e-08	0.315663	0.012	0.006	0.000441544	NA	NA	NA	NA	NA	NA	NA
dd_Smed_v6_7896_0_1	4.78825e-26	0.315256	0.056	0.031	1.27181e-21	NA	NA	NA	NA	Epidermal; Phyarnx; Phyarnx	24; 27; 37	0.527284689; 0.491934197; 0.679983226
dd_Smed_v6_25600_1_1	3.58259e-08	0.315253	0.016	0.009	0.000951571	NA	NA	NA	NA	NA	NA	NA
dd_Smed_v6_3251_0_1	1.88806e-45	0.315158	0.144	0.088	5.01488e-41	NA	NA	NA	NA	Cathepsin; Cathepsin; Cathepsin; Cathepsin; Cathepsin	10; 15; 17; 28; 39	1.242267073; 1.040622518; 1.700342596; 0.567571409; 2.395322993
dd_Smed_v6_7813_0_1	1.24739e-44	0.314844	0.079	0.041	3.31319e-40	euchromatic histone-lysine N-methyltransferase 2 (EHMT2)NG36/G9a-SPI	uc011jnu.2	6e-25	Human	Neural; Neural; Neural; Neural	9; 18; 20; 21	0.276880316; 0.49502872; 0.482733137; 0.676246226
dd_Smed_v6_15981_0_1	1.74028e-13	0.314584	0.014	0.006	4.62234e-09	guanylate cyclase 1, soluble, beta 3 (GUCY1B3)	uc010iqf.3	2e-14	Human	NA	NA	NA
dd_Smed_v6_13831_0_1	2.89599e-21	0.314568	0.042	0.023	7.69203e-17	DEAD (Asp-Glu-Ala-Asp) box polypeptide 41 (DDX41)	uc003mho.3	1e-134	Human	NA	NA	NA
dd_Smed_v6_3792_0_1	9.19527e-84	0.314468	0.245	0.144	2.44236e-79	argininosuccinate lyase (ASL)	uc003tup.3	0	Human	Epidermal; Epidermal; Epidermal; Cathepsin	2; 3; 11; 31	0.828539887; 0.528316583; 0.731403988; 1.076726061
dd_Smed_v6_6626_0_1	3.71628e-83	0.314063	0.192	0.106	9.8708e-79	E74-like factor 4 (ets domain transcription factor) (ELF4)	uc004eve.4	3e-26	Human	Epidermal; Epidermal; Epidermal; Phyarnx; Cathepsin; Cathepsin; Epidermal	2; 3; 11; 25; 28; 31; 35	0.514296055; 0.361123085; 0.498685133; 0.28993305; 1.195692183; 0.817267323; 0.384750695
dd_Smed_v6_12445_0_1	7.09636e-09	0.313983	0.012	0.006	0.000188486	collectin sub-family member 10 (C-type lectin) (COLEC10)	uc003yoo.3	1e-09	Human	NA	NA	NA
dd_Smed_v6_9356_0_1	1.04158e-47	0.313977	0.076	0.037	2.76655e-43	NA	NA	NA	NA	Cathepsin; Cathepsin; Cathepsin; Cathepsin; Intestine; Cathepsin	10; 15; 17; 28; 30; 39	0.596855943; 0.311842146; 0.670355719; 0.460881436; 0.413259442; 0.804080945
dd_Smed_v6_5769_0_1	2.21749e-08	0.313841	0.019	0.011	0.000588988	NA	NA	NA	NA	Cathepsin	39	0.606617
dd_Smed_v6_8293_0_1	5.69945e-21	0.313778	0.033	0.016	1.51383e-16	discs, large homolog 3 (Drosophila) (DLG3)	uc011mpn.2	3e-52	Human	Phyarnx; Phyarnx	27; 37	0.339253046; 0.474482258
dd_Smed_v6_88505_0_1	1.00876e-09	0.313687	0.014	0.007	2.67936e-05	NA	NA	NA	NA	NA	NA	NA
dd_Smed_v6_17154_0_1	3.21939e-11	0.313592	0.024	0.013	8.55102e-07	protein kinase, cAMP-dependent, catalytic, beta (PRKACB)	uc001djj.3	1e-180	Human	NA	NA	NA
dd_Smed_v6_33928_0_1	1.90316e-07	0.312749	0.007	0.003	0.00505498	NA	NA	NA	NA	NA	NA	NA
dd_Smed_v6_10891_0_1	5.75099e-29	0.312594	0.053	0.028	1.52752e-24	NA	NA	NA	NA	Neural; Neural	20; 21	0.506654244; 0.739613642
dd_Smed_v6_47511_0_1	1.04455e-10	0.312556	0.014	0.007	2.77442e-06	NA	NA	NA	NA	NA	NA	NA
dd_Smed_v6_38224_0_1	1.26396e-06	0.312257	0.006	0.002	0.0335722	NA	NA	NA	NA	NA	NA	NA
dd_Smed_v6_2818_0_1	3.80932e-12	0.312243	0.057	0.039	1.01179e-07	NA	NA	NA	NA	Cathepsin; Cathepsin; Cathepsin; Cathepsin; Cathepsin	15; 17; 28; 39; 41	1.718862834; 2.58336211; 0.595628542; 0.681101022; 2.275161818
dd_Smed_v6_57045_0_1	1.8401e-06	0.31221	0.006	0.003	0.048875	NA	NA	NA	NA	NA	NA	NA
dd_Smed_v6_19190_0_1	2.30364e-26	0.312146	0.035	0.016	6.11871e-22	NA	NA	NA	NA	NA	NA	NA
dd_Smed_v6_34447_0_1	2.17924e-08	0.311616	0.01	0.005	0.000578828	NA	NA	NA	NA	NA	NA	NA
dd_Smed_v6_4554_0_1	5.45541e-72	0.311041	0.136	0.071	1.44901e-67	alcohol dehydrogenase, iron containing, 1 (ADHFE1)	uc003xwb.4	2e-173	Human	Epidermal	2	0.564005
dd_Smed_v6_1163_0_1	7.15035e-20	0.310948	0.051	0.03	1.8992e-15	NA	NA	NA	NA	Cathepsin; Intestine; Cathepsin; Cathepsin; Cathepsin	10; 30; 31; 39; 42	1.099373748; 1.407870366; 0.547400638; 1.331897615; 0.815771207
dd_Smed_v6_3259_0_1	2.41657e-19	0.310684	0.065	0.041	6.41865e-15	NA	NA	NA	NA	Epidermal	24	1.92408
dd_Smed_v6_22940_0_1	4.87087e-11	0.310622	0.013	0.006	1.29375e-06	NA	NA	NA	NA	NA	NA	NA
dd_Smed_v6_23777_0_1	1.06688e-06	0.310532	0.007	0.003	0.0283374	NA	NA	NA	NA	NA	NA	NA
dd_Smed_v6_14025_0_1	3.27441e-15	0.310354	0.027	0.014	8.69717e-11	NA	NA	NA	NA	NA	NA	NA
dd_Smed_v6_1753_0_1	1.07461e-07	0.310213	0.024	0.016	0.00285427	NA	NA	NA	NA	Cathepsin	10	1.07273
dd_Smed_v6_15789_0_1	6.27313e-09	0.309935	0.011	0.005	0.000166621	NA	NA	NA	NA	NA	NA	NA
dd_Smed_v6_8304_0_1	3.35828e-11	0.309871	0.011	0.005	8.91993e-07	mitogen-activated protein kinase kinase kinase kinase 5 (MAP4K5)	uc001wyb.3	2e-12	Human	NA	NA	NA
dd_Smed_v6_24854_0_1	2.837e-13	0.309818	0.023	0.012	7.53535e-09	NA	NA	NA	NA	NA	NA	NA
dd_Smed_v6_12038_0_1	2.0158e-12	0.309444	0.021	0.011	5.35416e-08	NA	NA	NA	NA	NA	NA	NA
dd_Smed_v6_21951_0_1	3.36498e-12	0.308999	0.011	0.005	8.93771e-08	NA	NA	NA	NA	Phyarnx; Phyarnx	27; 37	0.438307788; 0.577857295
dd_Smed_v6_33124_0_1	1.21621e-08	0.308875	0.015	0.008	0.000323038	NA	NA	NA	NA	NA	NA	NA
dd_Smed_v6_6337_0_1	6.58437e-13	0.308757	0.028	0.016	1.74887e-08	phenylalanine hydroxylase (PAH)	uc001tjq.1	0	Human	Cathepsin	10	0.572717
dd_Smed_v6_12760_0_1	2.59425e-26	0.308721	0.04	0.02	6.89058e-22	NA	NA	NA	NA	NA	NA	NA
dd_Smed_v6_4215_0_1	1.99383e-75	0.308544	0.136	0.069	5.29582e-71	NA	uc001zvv.3	1e-140	Human	Epidermal; Epidermal; Epidermal; Cathepsin	2; 11; 24; 31	0.436488442; 0.408731181; 0.296726446; 0.699435074
dd_Smed_v6_32216_0_1	9.5784e-11	0.308451	0.017	0.009	2.54412e-06	acyl-CoA synthetase bubblegum family member 1 (ACSBG1)	uc010umx.2	2e-90	Human	NA	NA	NA
dd_Smed_v6_38233_0_1	9.78389e-11	0.308444	0.02	0.011	2.5987e-06	mucin 5B, oligomeric mucus/gel-forming (MUC5B)	uc021qbr.1	6e-27	Human	NA	NA	NA
dd_Smed_v6_81_0_1	3.9742e-23	0.308291	0.109	0.073	1.05559e-18	cathepsin B (CTSB)	uc003wuq.3	7e-131	Human	Cathepsin; Cathepsin; Cathepsin; Protonephridia; Intestine; Cathepsin; Cathepsin; Cathepsin; Cathepsin	10; 17; 28; 29; 30; 31; 39; 41; 42	1.854438982; 1.50859337; 1.510534594; 1.495229754; 3.050967552; 0.971924214; 0.429283309; 0.869128126; 1.356834869
dd_Smed_v6_53956_0_1	5.83035e-13	0.308287	0.019	0.009	1.5486e-08	NA	NA	NA	NA	NA	NA	NA
dd_Smed_v6_12320_0_1	2.51181e-31	0.30827	0.052	0.026	6.67162e-27	NA	NA	NA	NA	Epidermal	2	0.260099
dd_Smed_v6_17607_0_1	1.04165e-07	0.307973	0.012	0.007	0.00276673	NA	NA	NA	NA	NA	NA	NA
dd_Smed_v6_8798_0_1	6.6316e-39	0.3079	0.074	0.039	1.76142e-34	tetratricopeptide repeat domain 30B (TTC30B)	uc002uln.3	0	Human	Neural; Neural; Phyarnx	20; 21; 27	0.567567987; 0.426159797; 0.536841108
dd_Smed_v6_2879_0_1	8.70437e-18	0.307583	0.035	0.019	2.31197e-13	RAB6A, member RAS oncogene family (RAB6A)	uc001oue.3	2e-28	Human	Cathepsin; Intestine	10; 30	0.785112759; 0.376478639
dd_Smed_v6_1292_0_1	3.76772e-63	0.307545	0.138	0.075	1.00075e-58	NA	NA	NA	NA	Cathepsin; Epidermal; Cathepsin; Cathepsin	10; 24; 28; 31	0.738726532; 0.839129587; 0.31160633; 0.938879649
dd_Smed_v6_9122_0_1	2.62576e-10	0.307435	0.022	0.012	6.97427e-06	protein kinase, cAMP-dependent, catalytic, alpha (PRKACA)	uc002myc.3	5e-75	Human	NA	NA	NA
dd_Smed_v6_1908_0_1	4.46749e-74	0.307228	0.202	0.117	1.18661e-69	selenoprotein W, 1 (SEPW1)	uc021uwp.1	4e-23	Human	Epidermal; Epidermal; Neural; Neural; Neural; Neural; Epidermal; Neural; Epidermal	2; 11; 18; 20; 21; 23; 24; 33; 35	0.643039048; 0.666926166; 1.268782983; 1.856261306; 1.043142734; 0.281770795; 0.89558137; 1.042082705; 0.476822913
dd_Smed_v6_2851_0_1	3.60858e-26	0.307205	0.07	0.041	9.58475e-22	NA	NA	NA	NA	Cathepsin; Cathepsin; Cathepsin; Cathepsin; Cathepsin	10; 17; 28; 39; 41	1.594041592; 1.222502398; 0.926583194; 2.169889094; 1.132730367
dd_Smed_v6_3864_0_1	3.57554e-88	0.306996	0.174	0.091	9.49699e-84	calpain 5 (CAPN5)	uc001oxx.3	1e-107	Human	Epidermal; Intestine	11; 19	0.423863424; 1.156848028
dd_Smed_v6_5592_0_1	1.02297e-07	0.306788	0.011	0.005	0.00271712	NA	NA	NA	NA	NA	NA	NA
dd_Smed_v6_12153_0_1	6.22496e-17	0.306776	0.024	0.011	1.65341e-12	NA	NA	NA	NA	NA	NA	NA
dd_Smed_v6_29182_0_1	1.50957e-12	0.306714	0.023	0.012	4.00957e-08	GCR402 (gcr402)	KX018964.1	0	Smed	NA	NA	NA
dd_Smed_v6_11946_0_1	1.00376e-07	0.306485	0.012	0.006	0.00266608	NA	NA	NA	NA	NA	NA	NA
dd_Smed_v6_11470_0_1	1.29302e-40	0.306465	0.081	0.043	3.43438e-36	flavin containing monooxygenase 1 (FMO1)	uc001ghm.3	7e-09	Human	Cathepsin; Cathepsin; Cathepsin; Intestine; Cathepsin; Cathepsin	10; 17; 28; 30; 31; 41	0.494496429; 0.662888137; 0.652100641; 0.473986474; 0.613763646; 0.639504522
dd_Smed_v6_11109_0_1	4.53921e-14	0.306348	0.022	0.011	1.20566e-09	NA	NA	NA	NA	Intestine	30	0.363829
dd_Smed_v6_3409_0_1	1.51309e-74	0.306322	0.249	0.153	4.01892e-70	tumor protein D52-like 2 (TPD52L2)8	uc011abl.2	3e-09	Human	Epidermal; Epidermal; Epidermal; Epidermal	2; 3; 11; 35	1.040944454; 0.744352949; 0.681644833; 0.402066962
dd_Smed_v6_9595_0_1	1.30531e-21	0.306269	0.052	0.029	3.46704e-17	endonuclease V (ENDOV)	uc021ueo.1	4e-38	Human	NA	NA	NA
dd_Smed_v6_6777_0_1	7.59078e-27	0.306096	0.072	0.042	2.01619e-22	protein tyrosine phosphatase, receptor type, J (PTPRJ)	uc001ngp.4	6e-08	Human	Cathepsin; Cathepsin; Cathepsin; Cathepsin; Cathepsin; Cathepsin	10; 15; 17; 28; 39; 41	1.448084755; 0.944488532; 2.068381404; 0.969081734; 1.519409258; 1.840843587
dd_Smed_v6_11884_0_1	1.97111e-17	0.305565	0.032	0.017	5.23547e-13	coiled-coil domain containing 113 (CCDC113)	uc002ene.3	3e-57	Human	Neural; Phyarnx	20; 27	0.460071984; 0.507213472
dd_Smed_v6_12331_0_1	7.41799e-31	0.305062	0.045	0.021	1.97029e-26	NA	NA	NA	NA	Epidermal; Neural	11; 21	0.381442626; 0.326084393
dd_Smed_v6_4290_0_1	8.84529e-31	0.305051	0.063	0.034	2.3494e-26	slc6a-5 (slc6a-5)	KT163475.1	0	Smed	Epidermal; Intestine; Protonephridia	11; 30; 40	0.384616131; 0.610650733; 0.770441015
dd_Smed_v6_40905_0_1	1.54257e-12	0.305032	0.02	0.01	4.09721e-08	NA	NA	NA	NA	NA	NA	NA
dd_Smed_v6_10892_0_1	7.35492e-43	0.304649	0.071	0.036	1.95354e-38	slc22a-1 (slc22a-1)	KT163599.1	0	Smed	Epidermal; Epidermal	2; 11	0.345905656; 0.400872
dd_Smed_v6_1483_0_1	1.61072e-08	0.304531	0.082	0.063	0.000427822	neuropeptide precursor-22	BK007038.1	0	Smed	Neural; Neural; Neural; Neural; Neural; Neural	8; 9; 20; 23; 32; 36	2.805212788; 0.80338818; 2.111787344; 1.04290427; 0.557384893; 1.559646519
dd_Smed_v6_1585_0_1	7.29336e-53	0.30453	0.108	0.058	1.93719e-48	cystathionine-beta-synthase (CBS)	uc002zcv.2	0	Human	Cathepsin; Intestine; Epidermal; Intestine; Intestine	10; 19; 24; 30; 43	0.35879633; 0.513687527; 0.479677724; 0.922842582; 2.118823809
dd_Smed_v6_50467_0_1	3.75286e-09	0.304193	0.012	0.006	9.96796e-05	NA	NA	NA	NA	NA	NA	NA
dd_Smed_v6_8006_0_1	1.73197e-20	0.304165	0.029	0.014	4.60029e-16	NA	NA	NA	NA	NA	NA	NA
dd_Smed_v6_7205_0_1	5.94378e-08	0.30376	0.01	0.005	0.00157873	NA	uc002bdb.1	8e-32	Human	Intestine	30	0.326055
dd_Smed_v6_39630_0_1	5.63312e-08	0.303712	0.008	0.004	0.00149621	NA	NA	NA	NA	NA	NA	NA
dd_Smed_v6_31705_0_1	1.08613e-09	0.303677	0.014	0.007	2.88486e-05	NA	NA	NA	NA	NA	NA	NA
dd_Smed_v6_5790_0_1	9.85418e-52	0.303623	0.105	0.056	2.61737e-47	eukaryotic translation initiation factor 4E (EIF4E)	uc003hue.2	2e-34	Human	Cathepsin; Intestine	17; 30	0.413498343; 0.46286098
dd_Smed_v6_20932_0_1	2.58647e-21	0.303423	0.04	0.021	6.86993e-17	NA	NA	NA	NA	NA	NA	NA
dd_Smed_v6_42316_0_1	5.09198e-13	0.30334	0.029	0.017	1.35248e-08	NA	NA	NA	NA	NA	NA	NA
dd_Smed_v6_30587_0_1	1.50624e-08	0.303275	0.015	0.008	0.000400072	NA	NA	NA	NA	NA	NA	NA
dd_Smed_v6_162_0_1	1.36661e-12	0.302846	0.024	0.013	3.62986e-08	granulin (GRN)	uc002igp.1	7e-12	Human	Cathepsin; Intestine; Cathepsin	17; 30; 39	0.434989281; 0.375071414; 0.653216836
dd_Smed_v6_13164_0_1	2.71085e-17	0.302644	0.03	0.016	7.20029e-13	24-dehydrocholesterol reductase (DHCR24)	uc001cyc.1	0	Human	NA	NA	NA
dd_Smed_v6_8366_0_1	8.60267e-16	0.30257	0.039	0.023	2.28495e-11	NA	NA	NA	NA	Intestine; Intestine; Intestine	6; 19; 30	0.72282665; 0.586820705; 0.520788028
dd_Smed_v6_18661_0_1	1.10056e-35	0.302432	0.068	0.036	2.9232e-31	synaptotagmin IV (SYT4)	uc010xcm.2	3e-24	Human	Epidermal	2	0.300914
dd_Smed_v6_12102_0_1	2.81638e-27	0.302322	0.05	0.026	7.48059e-23	SV2 related protein homolog (rat) (SVOP)	uc010sxh.1	1e-54	Human	Epidermal	2	0.29762
dd_Smed_v6_6536_0_1	4.05961e-31	0.302243	0.073	0.041	1.07827e-26	NA	uc001fpc.3	1e-08	Human	Cathepsin; Cathepsin; Cathepsin; Cathepsin; Cathepsin	10; 15; 17; 28; 41	0.250226859; 0.618355738; 0.979310707; 0.32516168; 1.035620214
dd_Smed_v6_4776_0_1	6.93665e-26	0.302166	0.041	0.021	1.84244e-21	slc39a-8 (slc39a-8)	KT163723.1	0	Smed	Phyarnx; Phyarnx	27; 37	0.271892663; 0.351764763
dd_Smed_v6_3031_1_1	4.27995e-10	0.301938	0.022	0.013	1.1368e-05	chromosome 7 open reading frame 72 (C7orf72)	uc011kcj.2	4e-13	Human	Phyarnx	27	0.558534
dd_Smed_v6_219_0_1	9.16353e-28	0.301864	0.091	0.056	2.43392e-23	cathepsin C (CTSC)	uc001pck.4	1e-156	Human	Cathepsin; Cathepsin; Cathepsin; Cathepsin; Intestine; Cathepsin; Cathepsin	10; 15; 17; 28; 30; 39; 41	1.292731681; 0.469913518; 1.42666076; 1.250741139; 2.386028525; 0.555265377; 0.727416524
dd_Smed_v6_6727_0_1	9.60008e-16	0.301851	0.033	0.018	2.54988e-11	NA	uc003ejx.3	2e-41	Human	Intestine	30	0.4105
dd_Smed_v6_6256_0_1	9.1337e-39	0.301745	0.068	0.035	2.426e-34	catenin (cadherin-associated protein), delta 2 (CTNND2)	uc011cmz.1	8e-56	Human	Epidermal; Phyarnx; Intestine; Phyarnx; Protonephridia	24; 27; 30; 37; 40	0.253117608; 0.707318001; 0.555226832; 0.835259064; 0.84350944
dd_Smed_v6_42617_0_1	7.14134e-07	0.301584	0.01	0.005	0.0189681	piggyBac transposable element derived 4 (PGBD4)	uc001zho.3	7e-07	Human	NA	NA	NA
dd_Smed_v6_58105_0_1	1.22453e-09	0.301406	0.016	0.008	3.25247e-05	G protein-coupled receptor 19 (GPR19)	uc021qvj.1	4e-09	Human	NA	NA	NA
dd_Smed_v6_10877_0_1	5.37236e-42	0.301357	0.142	0.088	1.42695e-37	NA	NA	NA	NA	Epidermal; Epidermal; Epidermal; Phyarnx; Epidermal	2; 3; 11; 25; 35	0.974020404; 0.543991661; 0.277947927; 0.366821915; 2.414678234
dd_Smed_v6_17991_0_1	2.92562e-13	0.301252	0.028	0.016	7.77074e-09	NA	NA	NA	NA	NA	NA	NA
dd_Smed_v6_65604_0_1	9.49845e-07	0.301057	0.008	0.004	0.0252288	NA	NA	NA	NA	NA	NA	NA
dd_Smed_v6_13875_0_1	3.20405e-10	0.300886	0.017	0.009	8.51028e-06	NA	NA	NA	NA	NA	NA	NA
dd_Smed_v6_5631_0_1	6.84504e-18	0.300873	0.047	0.028	1.81811e-13	NA	NA	NA	NA	Cathepsin; Cathepsin	10; 17	0.785624005; 0.468890188
dd_Smed_v6_16777_0_1	1.23543e-15	0.300742	0.022	0.011	3.28142e-11	zinc finger, BED-type containing 5 (ZBED5)	uc021qdu.1	8e-25	Human	NA	NA	NA
dd_Smed_v6_3699_0_1	2.95584e-93	0.300715	0.201	0.108	7.851e-89	major facilitator superfamily domain containing 5 (MFSD5)	uc021qye.1	9e-61	Human	Intestine; Epidermal; Epidermal; Phyarnx	6; 11; 24; 37	0.273723603; 0.742353529; 0.466887228; 0.464697846
dd_Smed_v6_2577_0_1	1.08235e-44	0.300529	0.188	0.122	2.87482e-40	protein tyrosine phosphatase, receptor type, O (PTPRO)6	uc001rda.2	1e-38	Human	Cathepsin; Cathepsin; Cathepsin; Cathepsin; Cathepsin	10; 15; 17; 28; 41	1.201175827; 1.730639836; 3.144780729; 2.147072953; 2.64164625
dd_Smed_v6_1297_0_1	1.74738e-56	0.300428	0.125	0.068	4.64122e-52	peptidase D (PEPD)	uc002nur.4	0	Human	Cathepsin; Cathepsin; Epidermal; Cathepsin; Protonephridia; Intestine	10; 17; 24; 28; 29; 30	0.304577872; 0.845210951; 0.685179116; 0.424664673; 0.396005891; 0.885079009
dd_Smed_v6_44513_0_1	1.89149e-07	0.300104	0.009	0.005	0.00502398	NA	NA	NA	NA	NA	NA	NA
dd_Smed_v6_1633_0_1	1.10487e-94	0.299989	0.195	0.103	2.93466e-90	serine palmitoyltransferase, long chain base subunit 2 (SPTLC2)	uc001xub.3	0	Human	Epidermal; Epidermal; Epidermal; Intestine; Neural; Phyarnx	2; 11; 24; 30; 33; 37	0.374527216; 0.318596535; 0.530937353; 0.56495433; 0.290636827; 0.6347185
dd_Smed_v6_10977_0_1	9.81399e-71	0.29992	0.153	0.083	2.60669e-66	Rho GTPase activating protein 35 (ARHGAP35)	uc010ekv.3	1e-27	Human	NA	NA	NA
dd_Smed_v6_3618_0_1	3.38698e-11	0.29985	0.025	0.014	8.99617e-07	NA	NA	NA	NA	NA	NA	NA
dd_Smed_v6_21441_0_1	9.8632e-16	0.299722	0.029	0.015	2.61977e-11	NA	NA	NA	NA	NA	NA	NA
dd_Smed_v6_16634_0_1	6.72311e-24	0.299703	0.032	0.015	1.78573e-19	NA	NA	NA	NA	Phyarnx	27	0.358587
dd_Smed_v6_31502_0_1	4.10936e-23	0.299692	0.045	0.024	1.09149e-18	cyclin-dependent kinase 1 (CDK1)	uc001jld.3	6e-132	Human	Cathepsin; Intestine	10; 30	0.272883826; 0.748634364
dd_Smed_v6_18399_0_1	5.24834e-12	0.299681	0.024	0.013	1.39401e-07	NA	NA	NA	NA	Cathepsin	17	1.00216
dd_Smed_v6_8441_0_1	6.80271e-24	0.29942	0.054	0.03	1.80687e-19	NA	NA	NA	NA	Neural; Epidermal; Phyarnx; Protonephridia	20; 24; 27; 29	0.387566742; 0.338799963; 0.373604501; 0.569197028
dd_Smed_v6_2492_0_1	7.03066e-10	0.299037	0.041	0.028	1.86741e-05	kallikrein B, plasma (Fletcher factor) 1 (KLKB1)	uc011clc.2	4e-56	Human	Neural; Neural	8; 9	1.792065601; 1.608160152
dd_Smed_v6_15181_0_1	1.0942e-24	0.298844	0.046	0.024	2.90631e-20	protocadherin 11 Y-linked (PCDH11Y)a	uc010nwg.1	1e-75	Human	NA	NA	NA
dd_Smed_v6_2980_0_1	4.50957e-08	0.29883	0.026	0.016	0.00119779	NA	NA	NA	NA	Neural	9	0.857009
dd_Smed_v6_43940_0_1	1.05896e-07	0.298516	0.011	0.005	0.0028127	NA	NA	NA	NA	NA	NA	NA
dd_Smed_v6_3_0_1	2.33885e-15	0.298386	0.583	0.484	6.21222e-11	actin, beta (ACTB)	uc003sot.4	0	Human	Cathepsin; Intestine; Cathepsin; Intestine; Neoblast; Cathepsin; Intestine; Cathepsin; Cathepsin; Cathepsin; Intestine	4; 6; 10; 19; 22; 28; 30; 31; 39; 42; 43	1.751955269; 1.789668802; 2.250682272; 1.137851276; 0.619478689; 2.374167075; 1.951682979; 0.615628796; 2.293519924; 0.994961122; 1.523298665
dd_Smed_v6_20444_0_1	1.94247e-15	0.298305	0.031	0.017	5.1594e-11	NA	NA	NA	NA	NA	NA	NA
dd_Smed_v6_2514_0_1	7.90412e-76	0.298107	0.41	0.283	2.09941e-71	spectrin, beta, non-erythrocytic 1 (SPTBN1)	uc002rxv.1	1e-169	Human	Epidermal; Intestine; Epidermal; Intestine; Epidermal; Phyarnx; Phyarnx; Protonephridia; Phyarnx; Protonephridia	2; 6; 11; 19; 24; 25; 27; 29; 37; 40	0.259019588; 0.687763991; 0.686257542; 0.614113485; 1.232789043; 1.498589289; 2.717198339; 0.452173701; 2.404088744; 1.54037357
dd_Smed_v6_20986_0_1	2.90629e-14	0.298075	0.02	0.01	7.71941e-10	NA	NA	NA	NA	NA	NA	NA
dd_Smed_v6_3572_0_1	9.92081e-46	0.297953	0.209	0.139	2.63507e-41	NA	NA	NA	NA	Epidermal; Epidermal; Phyarnx; Epidermal; Phyarnx	2; 3; 25; 35; 37	1.32776837; 0.76788443; 2.071756737; 0.882025506; 0.569581091
dd_Smed_v6_13008_0_1	1.22378e-57	0.297903	0.141	0.08	3.25047e-53	NA	NA	NA	NA	Epidermal; Epidermal; Cathepsin; Cathepsin; Cathepsin	2; 3; 4; 10; 39	0.501226461; 0.332313987; 0.503522833; 0.829894303; 1.115750058
dd_Smed_v6_10602_0_1	2.24953e-19	0.297797	0.023	0.011	5.97497e-15	slc26a-4 (slc26a-4)	KT163658.1	0	Smed	NA	NA	NA
dd_Smed_v6_5780_0_1	2.6388e-16	0.297781	0.029	0.015	7.00893e-12	tetratricopeptide repeat domain 17 (TTC17)	uc001mxl.3	2e-21	Human	NA	NA	NA
dd_Smed_v6_5099_0_1	2.06497e-41	0.297687	0.095	0.053	5.48477e-37	otoferlin (OTOF)	uc002rhk.3	0	Human	Epidermal	24	1.0876
dd_Smed_v6_9472_0_1	8.91636e-30	0.297676	0.048	0.024	2.36827e-25	NA	NA	NA	NA	Intestine	6	0.437533
dd_Smed_v6_22306_0_1	2.11763e-15	0.297644	0.03	0.016	5.62463e-11	piggyBac transposable element derived 4 (PGBD4)	uc001zho.3	2e-12	Human	NA	NA	NA
dd_Smed_v6_3989_0_1	3.68089e-64	0.297632	0.132	0.07	9.77681e-60	mitogen-activated protein kinase kinase kinase 19 (MAP3K19)	uc002tuf.1	4e-33	Human	Epidermal; Epidermal; Epidermal; Epidermal; Epidermal	2; 3; 11; 24; 35	0.567915449; 0.310806202; 0.876432382; 0.465289281; 0.266926237
dd_Smed_v6_37738_0_1	2.01039e-10	0.297542	0.015	0.008	5.3398e-06	NA	NA	NA	NA	NA	NA	NA
dd_Smed_v6_31879_0_1	5.96247e-10	0.297013	0.019	0.01	1.58369e-05	NA	NA	NA	NA	NA	NA	NA
dd_Smed_v6_37861_0_1	9.51546e-09	0.297006	0.01	0.005	0.00025274	NA	NA	NA	NA	NA	NA	NA
dd_Smed_v6_5586_0_1	4.97393e-86	0.29686	0.258	0.155	1.32113e-81	KIAA0319-like (KIAA0319L)	uc001byw.3	4e-17	Human	Epidermal; Epidermal; Epidermal; Epidermal; Phyarnx; Phyarnx; Epidermal; Phyarnx	2; 3; 11; 24; 25; 27; 35; 37	1.040936064; 1.174335188; 1.093379267; 0.509407992; 0.77605314; 0.626094144; 0.420899384; 0.985503072
dd_Smed_v6_7960_0_1	1.39253e-13	0.296593	0.023	0.012	3.6987e-09	NA	NA	NA	NA	Neural; Phyarnx	20; 27	0.341472906; 0.29355981
dd_Smed_v6_83494_0_1	9.69724e-07	0.296592	0.008	0.004	0.0257568	NA	NA	NA	NA	NA	NA	NA
dd_Smed_v6_3571_0_1	5.5558e-18	0.296526	0.039	0.022	1.47568e-13	serine/threonine kinase 4 (STK4)	uc010ggw.1	7e-23	Human	Epidermal	24	1.26519
dd_Smed_v6_1426_0_1	1.12012e-23	0.296492	0.041	0.021	2.97514e-19	ankyrin 3, node of Ranvier (ankyrin G) (ANK3)	uc001jlc.1	2e-46	Human	Neural; Epidermal; Phyarnx; Intestine; Neural; Phyarnx; Protonephridia	20; 24; 27; 30; 33; 37; 40	0.451656905; 0.946982324; 0.495042058; 0.447071733; 0.891589732; 0.962097964; 1.243983303
dd_Smed_v6_582_0_1	5.2856e-11	0.296212	0.039	0.025	1.40391e-06	cathepsin L2 (CTSL2)	uc010msi.3	1e-108	Human	Cathepsin; Cathepsin; Cathepsin	10; 28; 42	1.882442939; 1.504302906; 2.413813458
dd_Smed_v6_3112_0_1	1.07371e-37	0.296098	0.091	0.052	2.85187e-33	solute carrier family 2 (facilitated glucose transporter), member 13 (SLC2A13)	uc001rmf.3	2e-12	Human	Cathepsin; Cathepsin; Cathepsin; Cathepsin; Cathepsin	10; 15; 17; 39; 41	0.590587882; 1.153970639; 1.101198624; 1.198190854; 1.357802517
dd_Smed_v6_7461_0_1	7.91691e-17	0.296093	0.037	0.021	2.10281e-12	NA	NA	NA	NA	Cathepsin; Intestine	10; 30	0.312272823; 0.257071388
dd_Smed_v6_12055_0_1	1.51425e-26	0.295996	0.056	0.031	4.02199e-22	coiled-coil domain containing 13 (CCDC13)	uc003cly.4	4e-33	Human	Neural; Phyarnx	20; 27	0.466243641; 0.430207107
dd_Smed_v6_6927_0_1	4.41489e-13	0.295928	0.015	0.007	1.17264e-08	ADP-ribosylation factor 3 (ARF3)	uc001rsr.2	2e-60	Human	Epidermal	24	0.398559
dd_Smed_v6_40835_0_1	1.25387e-07	0.295554	0.01	0.005	0.0033304	NA	NA	NA	NA	NA	NA	NA
dd_Smed_v6_7691_0_1	3.93535e-41	0.295552	0.137	0.084	1.04527e-36	SMYD family member 5 (SMYD5)	uc002siw.2	4e-89	Human	Epidermal	11	1.44269
dd_Smed_v6_17500_0_1	9.39138e-10	0.295055	0.017	0.009	2.49445e-05	NA	NA	NA	NA	NA	NA	NA
dd_Smed_v6_40340_0_1	1.09474e-08	0.294915	0.019	0.011	0.000290773	NA	NA	NA	NA	NA	NA	NA
dd_Smed_v6_11961_0_1	8.25583e-28	0.294797	0.055	0.029	2.19283e-23	nicolin 1 (NICN1)	uc003cwz.1	1e-14	Human	Neural; Neural; Phyarnx	20; 21; 27	0.564614644; 0.462940183; 0.32208031
dd_Smed_v6_12511_0_1	3.88965e-19	0.294616	0.028	0.014	1.03313e-14	NA	NA	NA	NA	NA	NA	NA
dd_Smed_v6_12410_0_1	7.33513e-94	0.294606	0.287	0.171	1.94828e-89	clone SMED_07471_V2 early growth response-3	JX010481.1	1e-145	Smed	Epidermal; Cathepsin; Epidermal; Muscle; Cathepsin; Cathepsin; Phyarnx; Cathepsin; Cathepsin; Neural; Phyarnx; Cathepsin; Cathepsin	2; 10; 11; 13; 15; 17; 27; 28; 31; 33; 37; 39; 41	0.576577706; 0.814375517; 0.515419963; 0.423672836; 0.840325782; 1.295484138; 0.458380976; 0.990955818; 0.630669866; 0.487946959; 0.781825523; 0.737335309; 0.868812204
dd_Smed_v6_142_0_1	1.27444e-31	0.294462	0.133	0.087	3.38505e-27	NA	NA	NA	NA	Intestine; Cathepsin; Cathepsin; Cathepsin; Intestine; Cathepsin; Cathepsin; Intestine	6; 10; 17; 28; 30; 31; 42; 43	1.570652635; 1.833937556; 1.560829248; 1.444092482; 1.263966163; 1.845096268; 2.434207976; 2.50941793
dd_Smed_v6_6380_0_1	2.6855e-23	0.294363	0.038	0.019	7.13297e-19	NA	NA	NA	NA	Epidermal; Phyarnx; Phyarnx; Intestine; Phyarnx	24; 25; 27; 30; 37	0.656318571; 0.545755163; 0.808500599; 0.600428012; 0.360245822
dd_Smed_v6_6436_0_1	1.99143e-31	0.294125	0.068	0.037	5.28944e-27	flotillin 2 (FLOT2)	uc002hdc.3	4e-168	Human	Cathepsin; Cathepsin; Cathepsin	10; 28; 42	1.17945777; 1.26120836; 1.194362559
dd_Smed_v6_9181_0_1	2.52078e-07	0.294012	0.018	0.011	0.00669544	phospholipase A2, group IIA (platelets, synovial fluid) (PLA2G2A)	uc010odb.2	3e-13	Human	Parapharyngeal	12	0.509337
dd_Smed_v6_5528_0_1	2.00895e-15	0.293944	0.032	0.018	5.33598e-11	slc46a-2 (slc46a-2)	KT163744.1	0	Smed	Intestine	30	0.724877
dd_Smed_v6_1123_0_1	1.65892e-37	0.293862	0.076	0.041	4.40626e-33	dipeptidyl-peptidase 7 (DPP7)	uc004clh.3	6e-137	Human	Cathepsin; Cathepsin; Intestine; Cathepsin; Intestine	10; 17; 19; 28; 30	0.308138508; 0.7437551; 0.26019376; 0.422888562; 1.275748735
dd_Smed_v6_1291_0_1	9.85714e-20	0.293817	0.064	0.04	2.61816e-15	NA	NA	NA	NA	Cathepsin; Epidermal; Phyarnx; Phyarnx; Epidermal; Phyarnx; Protonephridia	17; 24; 25; 27; 35; 37; 40	0.817876394; 0.407721292; 1.626366699; 2.553973078; 1.688114394; 3.38246309; 1.608788814
dd_Smed_v6_2217_0_1	4.63658e-09	0.293707	0.021	0.013	0.000123152	NA	NA	NA	NA	Phyarnx; Phyarnx; Phyarnx	25; 27; 37	0.303526743; 1.785223272; 1.056794248
dd_Smed_v6_13001_0_1	1.84313e-37	0.293589	0.058	0.028	4.89553e-33	DDHD domain containing 1 (DDHD1)	uc001xah.3	1e-60	Human	Epidermal	11	0.507815
dd_Smed_v6_10717_0_1	7.16582e-43	0.293483	0.074	0.037	1.90331e-38	transient receptor potential cation channel, subfamily M, member 3 (TRPM3)9	uc004aic.3	5e-24	Human	Epidermal; Epidermal; Phyarnx; Epidermal; Phyarnx	11; 24; 27; 35; 37	0.380423441; 0.530509031; 0.791512297; 0.699747264; 0.649389051
dd_Smed_v6_19596_0_1	1.66441e-08	0.293276	0.014	0.007	0.000442084	NA	NA	NA	NA	NA	NA	NA
dd_Smed_v6_4371_0_1	9.33679e-68	0.293238	0.133	0.07	2.47994e-63	SH3 and multiple ankyrin repeat domains 2 (SHANK2)	uc001oqc.3	2e-79	Human	Epidermal; Epidermal; Phyarnx; Intestine; Neural; Phyarnx	11; 24; 27; 30; 36; 37	0.395112423; 0.714541214; 0.462064505; 0.785424342; 0.513972826; 0.819273296
dd_Smed_v6_7395_0_1	7.12526e-55	0.293069	0.11	0.058	1.89254e-50	NA	uc003pmz.3	4e-79	Human	Epidermal; Epidermal; Intestine; Epidermal; Cathepsin	3; 11; 19; 24; 31	0.25557152; 0.794314091; 0.278047416; 0.284586469; 0.39837222
dd_Smed_v6_1131_0_1	1.2177e-51	0.292858	0.445	0.34	3.23434e-47	clone D51.contig unknown	AY067850.1	0	Smed	Epidermal; Epidermal; Epidermal; Epidermal; Phyarnx; Protonephridia; Phyarnx; Protonephridia; Epidermal; Phyarnx; Protonephridia	2; 3; 11; 24; 25; 26; 27; 29; 35; 37; 40	1.178637714; 1.057939251; 0.95024686; 1.424879713; 1.355639231; 0.867187029; 1.602153981; 1.686965544; 1.106496591; 1.775471234; 0.973854547
dd_Smed_v6_18754_0_1	5.27711e-15	0.292823	0.021	0.01	1.40165e-10	NA	NA	NA	NA	NA	NA	NA
dd_Smed_v6_70484_0_1	2.54649e-11	0.292818	0.013	0.006	6.76373e-07	NA	NA	NA	NA	NA	NA	NA
dd_Smed_v6_23666_0_1	2.7859e-08	0.292741	0.017	0.01	0.000739963	suppression of tumorigenicity 18 (breast carcinoma) (zinc finger protein) (ST18)	uc003xra.2	1e-29	Human	NA	NA	NA
dd_Smed_v6_2672_0_1	5.69346e-48	0.292728	0.15	0.091	1.51224e-43	NA	NA	NA	NA	Cathepsin; Cathepsin; Cathepsin; Cathepsin; Intestine; Cathepsin; Cathepsin; Cathepsin; Cathepsin	10; 15; 17; 28; 30; 31; 39; 41; 42	1.364771018; 0.523645333; 1.37559113; 0.841846772; 0.838934752; 0.868164634; 1.240017228; 1.555277397; 1.291954537
dd_Smed_v6_10486_0_1	1.50635e-46	0.292727	0.169	0.105	4.00101e-42	NA	NA	NA	NA	NA	NA	NA
dd_Smed_v6_46708_0_1	3.00178e-08	0.292718	0.008	0.003	0.000797303	NA	NA	NA	NA	NA	NA	NA
dd_Smed_v6_14278_0_1	1.40003e-27	0.292369	0.05	0.026	3.71861e-23	NA	NA	NA	NA	Epidermal	24	0.253874
dd_Smed_v6_8803_0_1	6.42275e-35	0.292338	0.064	0.033	1.70595e-30	intraflagellar transport 81 homolog (Chlamydomonas) (IFT81)	uc001tqh.3	0	Human	Neural; Neural; Neural; Phyarnx; Neural	9; 20; 21; 27; 33	0.391032226; 0.706904032; 0.501494673; 0.623397529; 0.42380679
dd_Smed_v6_1547_0_1	3.27316e-47	0.292272	0.119	0.068	8.69383e-43	threonine synthase-like 2 (S. cerevisiae) (THNSL2)	uc021vkr.1	6e-77	Human	Cathepsin; Cathepsin; Cathepsin	10; 28; 31	1.183138308; 1.360497777; 1.194038711
dd_Smed_v6_8536_0_1	2.01462e-13	0.29198	0.016	0.007	5.35104e-09	NA	NA	NA	NA	Epidermal; Phyarnx	24; 37	0.486765572; 0.469449036
dd_Smed_v6_37383_0_1	3.14175e-11	0.291702	0.016	0.008	8.34479e-07	NA	NA	NA	NA	NA	NA	NA
dd_Smed_v6_5670_0_1	1.97825e-48	0.291625	0.096	0.051	5.25443e-44	hormonally up-regulated Neu-associated kinase (HUNK)	uc002yph.3	1e-27	Human	Cathepsin; Cathepsin; Intestine	10; 17; 30	0.632104894; 0.607016452; 0.573987663
dd_Smed_v6_14930_0_1	1.83386e-11	0.291616	0.021	0.012	4.87091e-07	NA	NA	NA	NA	NA	NA	NA
dd_Smed_v6_6738_0_1	4.98448e-15	0.291377	0.029	0.015	1.32393e-10	alanine-glyoxylate aminotransferase 2-like 1 (AGXT2L1)	uc003hzc.3	1e-179	Human	NA	NA	NA
dd_Smed_v6_11320_0_1	4.18333e-14	0.291264	0.024	0.013	1.11113e-09	aadc	KF134115.1	0	Smed	Intestine	43	3.57724
dd_Smed_v6_14450_0_1	2.31289e-11	0.291263	0.017	0.009	6.14326e-07	neurocalcin delta (NCALD)7	uc003ykl.3	5e-47	Human	NA	NA	NA
dd_Smed_v6_21715_0_1	3.08817e-09	0.291156	0.016	0.008	8.2025e-05	NA	NA	NA	NA	NA	NA	NA
dd_Smed_v6_13955_0_1	6.37269e-23	0.29105	0.045	0.024	1.69265e-18	NA	NA	NA	NA	NA	NA	NA
dd_Smed_v6_30785_0_1	2.66423e-15	0.290848	0.022	0.01	7.07647e-11	NA	NA	NA	NA	NA	NA	NA
dd_Smed_v6_4986_0_1	2.7769e-11	0.290796	0.02	0.011	7.37573e-07	caspase 3, apoptosis-related cysteine peptidase (CASP3)beta	uc003iwi.3	6e-66	Human	Epidermal	24	0.404003
dd_Smed_v6_2361_0_1	2.28949e-13	0.290781	0.03	0.017	6.0811e-09	solute carrier family 47, member 1 (SLC47A1)	uc002gvy.1	1e-88	Human	Intestine	30	0.953038
dd_Smed_v6_2750_0_1	1.49547e-12	0.290753	0.041	0.026	3.97212e-08	NA	NA	NA	NA	Cathepsin; Cathepsin; Cathepsin	10; 17; 39	0.650690215; 1.55433179; 0.85805413
dd_Smed_v6_61185_0_1	1.63518e-07	0.290707	0.014	0.007	0.00434319	NA	NA	NA	NA	NA	NA	NA
dd_Smed_v6_5050_0_1	1.73441e-27	0.290462	0.071	0.041	4.60676e-23	NA	NA	NA	NA	Cathepsin; Cathepsin; Cathepsin; Cathepsin; Cathepsin; Cathepsin	10; 15; 17; 28; 39; 41	0.541727502; 0.99556248; 1.642652456; 0.603198601; 1.188987421; 1.788495372
dd_Smed_v6_797_0_1	5.64943e-36	0.290294	0.086	0.049	1.50055e-31	NA	NA	NA	NA	Cathepsin; Cathepsin; Cathepsin; Cathepsin; Cathepsin; Intestine; Cathepsin; Cathepsin	4; 10; 15; 17; 28; 30; 31; 39	0.321384682; 0.916253234; 0.393361803; 0.495925845; 0.850555636; 0.829883963; 1.150863178; 0.812757305
dd_Smed_v6_13941_0_1	9.26259e-16	0.290228	0.035	0.02	2.46024e-11	NA	NA	NA	NA	NA	NA	NA
dd_Smed_v6_11_0_1	1.41748e-34	0.290147	0.144	0.094	3.76497e-30	NA	NA	NA	NA	Cathepsin; Cathepsin; Cathepsin; Intestine; Intestine; Cathepsin; Intestine	10; 15; 17; 19; 30; 39; 43	1.335073047; 0.924370084; 2.186401721; 0.995065495; 3.093146607; 0.840797358; 2.070322782
dd_Smed_v6_28015_0_1	9.06998e-07	0.289869	0.012	0.007	0.0240908	NA	NA	NA	NA	NA	NA	NA
dd_Smed_v6_13060_0_1	7.91239e-11	0.289344	0.019	0.01	2.10161e-06	NA	NA	NA	NA	NA	NA	NA
dd_Smed_v6_10569_0_1	1.6982e-33	0.289183	0.062	0.033	4.51058e-29	Smed07121_V2 TNF receptor associated factor-2	JX010549.1	0	Smed	Cathepsin; Cathepsin; Cathepsin; Cathepsin	10; 17; 28; 41	0.710364588; 0.364487713; 1.429249453; 1.163005235
dd_Smed_v6_1306_0_1	1.29764e-32	0.289163	0.149	0.099	3.44667e-28	phospholipase A2, group XV (PLA2G15)	uc002evr.3	2e-58	Human	Cathepsin; Cathepsin; Cathepsin; Cathepsin; Cathepsin; Intestine; Cathepsin; Cathepsin; Cathepsin; Cathepsin	4; 10; 15; 17; 28; 30; 31; 39; 41; 42	0.605516141; 0.625826483; 1.760164124; 2.528348957; 1.585017542; 0.804161526; 0.751610532; 2.014609424; 1.837816333; 2.130675735
dd_Smed_v6_9078_0_1	4.91513e-08	0.289144	0.028	0.018	0.00130551	NA	NA	NA	NA	NA	NA	NA
dd_Smed_v6_10500_0_1	4.77996e-08	0.289102	0.01	0.005	0.0012696	NA	NA	NA	NA	NA	NA	NA
dd_Smed_v6_22061_0_1	9.01412e-18	0.289096	0.034	0.018	2.39424e-13	synaptotagmin VII (SYT7)	uc001nrv.3	4e-12	Human	NA	NA	NA
dd_Smed_v6_10673_0_1	2.13039e-14	0.289002	0.025	0.013	5.65853e-10	ovo-like 1(Drosophila) (OVOL1)	uc001ofq.3	2e-48	Human	NA	NA	NA
dd_Smed_v6_17510_0_1	1.17218e-14	0.288978	0.025	0.013	3.11344e-10	NA	NA	NA	NA	NA	NA	NA
dd_Smed_v6_34271_1_1	1.1735e-15	0.288873	0.02	0.01	3.11694e-11	GTF2I repeat domain containing 2B (GTF2IRD2B)	uc010lcd.3	5e-14	Human	NA	NA	NA
dd_Smed_v6_3957_0_1	1.70586e-70	0.288842	0.166	0.092	4.53094e-66	myosin ID (MYO1D)	uc002hho.1	0	Human	Cathepsin; Cathepsin; Cathepsin; Neural; Epidermal; Cathepsin; Protonephridia; Cathepsin	10; 15; 17; 21; 24; 28; 40; 41	0.296496442; 0.672362382; 1.051469292; 0.293133326; 0.269741015; 0.767387605; 1.037726987; 0.816464896
dd_Smed_v6_101842_0_1	1.56667e-07	0.288647	0.007	0.003	0.00416124	NA	NA	NA	NA	NA	NA	NA
dd_Smed_v6_266_0_1	2.59275e-71	0.288563	0.235	0.143	6.88662e-67	inositol polyphosphate-5-phosphatase, 40kDa (INPP5A)	uc001llo.1	3e-67	Human	Cathepsin; Cathepsin; Cathepsin; Epidermal; Cathepsin; Cathepsin	10; 15; 17; 24; 39; 41	0.946022515; 1.593913568; 3.301380212; 1.190888144; 1.265372583; 2.096589367
dd_Smed_v6_12983_0_1	6.50805e-16	0.288433	0.031	0.017	1.7286e-11	proline rich 5 like (PRR5L)	uc001mwp.3	3e-07	Human	Intestine	30	0.274093
dd_Smed_v6_34270_0_1	1.67679e-15	0.288183	0.026	0.014	4.45371e-11	NA	NA	NA	NA	NA	NA	NA
dd_Smed_v6_33372_0_1	8.93115e-09	0.288171	0.015	0.008	0.00023722	NA	NA	NA	NA	NA	NA	NA
dd_Smed_v6_6985_0_1	1.79707e-36	0.288125	0.051	0.024	4.7732e-32	calpain 5 (CAPN5)	uc001oxx.3	1e-39	Human	Epidermal; Epidermal	11; 24	0.384312041; 0.334234006
dd_Smed_v6_13150_0_1	1.70881e-22	0.288081	0.041	0.021	4.53876e-18	NA	NA	NA	NA	NA	NA	NA
dd_Smed_v6_63_0_1	4.78203e-82	0.287989	0.377	0.248	1.27016e-77	coactosin-like 1 (Dictyostelium) (COTL1)	uc002fid.3	5e-37	Human	Epidermal; Cathepsin; Intestine; Cathepsin; Cathepsin; Cathepsin; Epidermal; Phyarnx; Protonephridia; Cathepsin; Protonephridia; Intestine; Epidermal; Phyarnx; Cathepsin	2; 4; 6; 10; 15; 17; 24; 25; 26; 28; 29; 30; 35; 37; 39	0.268260604; 0.645397504; 0.58809564; 1.314623671; 0.391080976; 0.534468253; 0.50950084; 0.398285879; 0.30750142; 1.106922625; 0.68867279; 1.898535586; 0.433178571; 0.623552898; 0.911950574
dd_Smed_v6_7663_0_1	4.7737e-52	0.287918	0.098	0.051	1.26794e-47	elongation factor RNA polymerase II (ELL)	uc002njh.3	8e-11	Human	Cathepsin	17	0.303569
dd_Smed_v6_3602_0_1	7.00479e-33	0.287909	0.049	0.024	1.86054e-28	adipocyte plasma membrane associated protein (APMAP)	uc002wty.3	4e-40	Human	Intestine	30	0.289865
dd_Smed_v6_8255_0_1	2.05724e-61	0.287879	0.169	0.098	5.46423e-57	ArfGAP with RhoGAP domain, ankyrin repeat and PH domain 1 (ARAP1)	uc010rre.2	4e-28	Human	Epidermal; Epidermal	2; 3	0.859735317; 0.332802943
dd_Smed_v6_46480_0_1	3.93419e-07	0.287799	0.007	0.003	0.0104496	NA	NA	NA	NA	NA	NA	NA
dd_Smed_v6_13253_0_1	9.83388e-22	0.287712	0.048	0.027	2.61198e-17	NA	NA	NA	NA	Neural	20	0.615002
dd_Smed_v6_27379_0_1	3.63337e-07	0.287642	0.012	0.006	0.00965058	mindbomb E3 ubiquitin protein ligase 1 (MIB1)	uc002ktq.3	9e-07	Human	NA	NA	NA
dd_Smed_v6_6304_0_1	8.24344e-52	0.287574	0.119	0.066	2.18954e-47	serine/threonine kinase 24 (STK24)	uc001vnn.1	4e-48	Human	Neural; Epidermal	20; 24	0.334922306; 0.341324862
dd_Smed_v6_2675_0_1	1.77343e-22	0.287539	0.055	0.032	4.71041e-18	NA	NA	NA	NA	Cathepsin; Cathepsin; Cathepsin; Cathepsin; Cathepsin	10; 15; 17; 28; 41	0.549340207; 0.684100012; 1.084168911; 0.627764175; 0.895173769
dd_Smed_v6_16442_0_1	2.38536e-07	0.287519	0.012	0.006	0.00633576	NA	NA	NA	NA	NA	NA	NA
dd_Smed_v6_54_0_1	2.55845e-32	0.287321	0.263	0.195	6.7955e-28	NA	NA	NA	NA	Cathepsin; Intestine; Cathepsin; Cathepsin; Cathepsin; Cathepsin; Protonephridia; Intestine; Protonephridia; Cathepsin; Intestine	4; 6; 10; 15; 17; 28; 29; 30; 40; 41; 43	0.487111914; 0.789822269; 1.527111922; 1.989269316; 2.573570225; 1.310975157; 1.069178301; 2.987931465; 0.373038597; 1.894648503; 1.774109942
dd_Smed_v6_5370_0_1	5.01007e-62	0.287166	0.119	0.062	1.33073e-57	synaptotagmin XVI (SYT16)	uc010tse.1	2e-25	Human	Epidermal; Epidermal; Phyarnx; Neural; Phyarnx	2; 3; 27; 36; 37	0.4967512; 0.294655192; 0.500097269; 1.146485232; 0.687096628
dd_Smed_v6_4972_0_1	1.44768e-40	0.287143	0.087	0.048	3.84518e-36	NA	NA	NA	NA	Epidermal; Epidermal; Epidermal	2; 11; 24	0.257975074; 0.406394329; 0.499011988
dd_Smed_v6_2654_0_1	5.9095e-78	0.287078	0.161	0.086	1.56962e-73	protocadherin 1 (PCDH1)	uc011dbf.2	3e-75	Human	Epidermal; Cathepsin; Epidermal; Cathepsin; Intestine; Cathepsin	2; 10; 11; 17; 30; 39	0.295835508; 0.448317737; 0.278724821; 0.366610462; 0.505878691; 0.72440819
dd_Smed_v6_2530_0_1	4.93683e-64	0.287036	0.178	0.104	1.31127e-59	slc38a-5 (slc38a-5)	KT163714.1	0	Smed	Cathepsin; Cathepsin; Intestine; Cathepsin; Cathepsin	10; 17; 19; 28; 39	1.43754008; 0.8029046; 0.348404375; 0.841676855; 1.053993813
dd_Smed_v6_3945_0_1	1.43549e-16	0.286694	0.026	0.013	3.81279e-12	NA	NA	NA	NA	NA	NA	NA
dd_Smed_v6_11286_0_1	3.24257e-09	0.28645	0.02	0.012	8.61259e-05	epidermal growth factor Smed-egf-3	KU850490.1	0	Smed	NA	NA	NA
dd_Smed_v6_26832_0_1	2.25337e-18	0.28641	0.025	0.012	5.98517e-14	SCY1-like 2 (S. cerevisiae) (SCYL2)	uc001thm.1	4e-44	Human	NA	NA	NA
dd_Smed_v6_9523_0_1	7.56848e-14	0.286404	0.029	0.016	2.01026e-09	NA	uc010uik.2	8e-10	Human	Cathepsin; Intestine	10; 30	0.39897997; 0.342149527
dd_Smed_v6_38904_0_1	7.52931e-09	0.286316	0.011	0.005	0.000199986	NA	NA	NA	NA	NA	NA	NA
dd_Smed_v6_31510_0_1	7.54784e-10	0.286239	0.014	0.007	2.00478e-05	NA	NA	NA	NA	NA	NA	NA
dd_Smed_v6_18010_0_1	1.86522e-14	0.286064	0.031	0.018	4.9542e-10	NA	NA	NA	NA	Intestine	19	0.320072
dd_Smed_v6_85792_0_1	2.65276e-10	0.286005	0.011	0.005	7.04599e-06	plasminogen (PLG)	uc003qtm.4	7e-07	Human	NA	NA	NA
dd_Smed_v6_12490_0_1	4.83785e-26	0.285968	0.044	0.023	1.28498e-21	NA	NA	NA	NA	NA	NA	NA
dd_Smed_v6_23788_0_1	5.51713e-07	0.285903	0.012	0.007	0.014654	SET domain and mariner transposase fusion gene (SETMAR)	uc011asr.2	8e-11	Human	NA	NA	NA
dd_Smed_v6_194_0_1	1.46637e-36	0.285789	0.198	0.133	3.89484e-32	NA	NA	NA	NA	Intestine	30	4.07144
dd_Smed_v6_4484_0_1	1.30621e-19	0.285114	0.041	0.023	3.46942e-15	NA	NA	NA	NA	Muscle; Phyarnx	13; 27	0.36098645; 0.254391518
dd_Smed_v6_2374_0_1	2.75463e-61	0.285007	0.114	0.059	7.31656e-57	pleckstrin homology domain containing, family F (with FYVE domain) member 2 (PLEKHF2)	uc022ayk.1	3e-61	Human	Cathepsin; Cathepsin; Cathepsin; Epidermal; Phyarnx; Protonephridia; Cathepsin; Protonephridia	10; 15; 17; 24; 27; 29; 31; 40	0.37046426; 0.48268115; 0.955675729; 0.592947751; 0.642180592; 0.645952844; 0.545786762; 0.959728258
dd_Smed_v6_11398_0_1	2.71372e-09	0.284875	0.013	0.007	7.20792e-05	NA	NA	NA	NA	Phyarnx; Phyarnx	27; 37	0.353786557; 0.393141385
dd_Smed_v6_5643_0_1	6.72945e-60	0.284869	0.127	0.068	1.78741e-55	1-acylglycerol-3-phosphate O-acyltransferase 3 (AGPAT3)	uc002zdw.3	1e-57	Human	Epidermal; Phyarnx	2; 27	0.457023638; 0.526729431
dd_Smed_v6_37169_0_1	4.42174e-07	0.28485	0.014	0.008	0.0117446	NA	NA	NA	NA	NA	NA	NA
dd_Smed_v6_42561_0_1	3.09688e-12	0.284765	0.019	0.009	8.22562e-08	tigger transposable element derived 4 (TIGD4)	uc021xtf.1	1e-11	Human	NA	NA	NA
dd_Smed_v6_16414_0_1	3.14676e-08	0.284687	0.011	0.006	0.000835811	NA	NA	NA	NA	NA	NA	NA
dd_Smed_v6_12803_0_1	9.09242e-49	0.284531	0.099	0.053	2.41504e-44	NA	NA	NA	NA	Epidermal; Epidermal	2; 11	0.43097121; 0.317804416
dd_Smed_v6_1098_0_1	1.18328e-115	0.284442	0.408	0.251	3.14292e-111	major vault protein (MVP)	uc002duj.3	0	Human	Epidermal; Epidermal; Neural; Neural; Neural; Epidermal; Intestine; Neural; Epidermal	2; 11; 18; 20; 21; 24; 30; 33; 35	0.301249747; 0.706809058; 0.457564923; 0.409475578; 0.504611924; 0.609120159; 0.441418916; 0.367013456; 0.840270814
dd_Smed_v6_4008_0_1	2.91619e-26	0.284233	0.057	0.031	7.74569e-22	phosphate cytidylyltransferase 1, choline, beta (PCYT1B)	uc004dbk.4	7e-89	Human	Neural	21	0.332892
dd_Smed_v6_2027_0_1	2.42411e-75	0.283444	0.307	0.196	6.43869e-71	NA	NA	NA	NA	Epidermal; Epidermal; Epidermal; Parapharyngeal; Neural; Epidermal; Epidermal; Parapharyngeal	2; 3; 11; 12; 18; 24; 35; 38	1.071250208; 0.473826188; 0.523156501; 0.378964532; 0.359302853; 0.311724724; 0.316677433; 0.787773177
dd_Smed_v6_3667_0_1	5.40752e-78	0.283076	0.21	0.122	1.43629e-73	mitogen-activated protein kinase kinase kinase 3 (MAP3K3)	uc010wpo.2	5e-12	Human	Intestine; Cathepsin; Cathepsin; Cathepsin; Intestine; Cathepsin; Parapharyngeal; Cathepsin	6; 10; 15; 17; 30; 31; 38; 39	0.445171446; 0.901603106; 0.647401222; 1.541234629; 0.734402109; 0.931769028; 0.59281418; 1.456419075
dd_Smed_v6_85871_0_1	1.28101e-06	0.282761	0.013	0.007	0.0340248	LOC100499484-C9orf174 readthrough (LOC100499484-C9ORF174)	uc004axe.2	2e-08	Human	NA	NA	NA
dd_Smed_v6_54452_0_1	6.0655e-08	0.282758	0.017	0.01	0.00161106	NA	NA	NA	NA	NA	NA	NA
dd_Smed_v6_13068_0_1	2.87791e-22	0.282724	0.034	0.017	7.64401e-18	NA	NA	NA	NA	Phyarnx	27	0.349725
dd_Smed_v6_15647_0_1	6.24623e-08	0.282693	0.015	0.009	0.00165906	sulfotransferase family, cytosolic, 1C, member 3 (SULT1C3)	uc010ywo.2	6e-48	Human	NA	NA	NA
dd_Smed_v6_9173_0_1	1.53038e-17	0.282382	0.038	0.021	4.06484e-13	NA	uc003ejx.3	4e-40	Human	Intestine	30	0.436512
dd_Smed_v6_17550_0_1	5.93354e-10	0.282363	0.015	0.008	1.57601e-05	NA	NA	NA	NA	NA	NA	NA
dd_Smed_v6_11769_0_1	7.76553e-47	0.282021	0.088	0.046	2.0626e-42	protein interacting with PRKCA 1 (PICK1)	uc003aut.3	9e-125	Human	Epidermal; Epidermal; Phyarnx	2; 11; 27	0.34022491; 0.384889399; 0.363490405
dd_Smed_v6_14616_0_1	6.7135e-12	0.28158	0.028	0.016	1.78317e-07	NA	NA	NA	NA	NA	NA	NA
dd_Smed_v6_42415_0_1	1.18921e-17	0.281173	0.027	0.013	3.15866e-13	NA	NA	NA	NA	NA	NA	NA
dd_Smed_v6_76174_0_1	3.23978e-07	0.281038	0.012	0.007	0.00860519	NA	NA	NA	NA	NA	NA	NA
dd_Smed_v6_14338_0_1	4.43859e-08	0.280917	0.011	0.006	0.00117893	meningioma expressed antigen 5 (hyaluronidase) (MGEA5)	uc001ktw.2	6e-104	Human	NA	NA	NA
dd_Smed_v6_13786_0_1	7.66165e-18	0.280755	0.022	0.01	2.03501e-13	NA	NA	NA	NA	NA	NA	NA
dd_Smed_v6_53071_0_1	5.2499e-08	0.280539	0.013	0.007	0.00139443	NA	NA	NA	NA	NA	NA	NA
dd_Smed_v6_7184_0_1	1.84142e-43	0.280434	0.084	0.044	4.89098e-39	UDP-Gal:betaGlcNAc beta 1,4- galactosyltransferase, polypeptide 2 (B4GALT2)	uc001cli.3	8e-62	Human	NA	NA	NA
dd_Smed_v6_64532_0_1	4.85659e-08	0.280397	0.009	0.004	0.00128996	SET domain and mariner transposase fusion gene (SETMAR)5	uc003bpy.4	9e-12	Human	NA	NA	NA
dd_Smed_v6_12061_0_1	3.58781e-17	0.280166	0.032	0.017	9.52958e-13	NA	NA	NA	NA	NA	NA	NA
dd_Smed_v6_3108_0_1	1.6077e-21	0.28015	0.035	0.018	4.27021e-17	NA	NA	NA	NA	Intestine; Phyarnx; Intestine; Phyarnx	6; 27; 30; 37	0.252630389; 0.449995818; 0.656189811; 0.473711222
dd_Smed_v6_48381_0_1	1.02825e-06	0.280069	0.01	0.005	0.0273114	NA	NA	NA	NA	NA	NA	NA
dd_Smed_v6_26003_0_1	5.60368e-08	0.280046	0.013	0.007	0.00148839	NA	NA	NA	NA	NA	NA	NA
dd_Smed_v6_10181_0_1	7.31932e-21	0.279948	0.055	0.032	1.94408e-16	NA	NA	NA	NA	Cathepsin; Cathepsin; Cathepsin; Cathepsin	15; 17; 28; 41	1.279359341; 0.950977942; 0.278093849; 1.058716767
dd_Smed_v6_51249_0_1	6.49005e-08	0.279736	0.013	0.007	0.00172382	NA	NA	NA	NA	Neural	20	0.60103
dd_Smed_v6_4853_0_1	1.6923e-24	0.279486	0.082	0.051	4.49492e-20	NA	NA	NA	NA	Cathepsin; Cathepsin; Cathepsin; Cathepsin; Cathepsin; Cathepsin	10; 15; 17; 28; 39; 41	0.839856959; 1.599402807; 2.031563829; 0.722002522; 1.631957365; 1.587783719
dd_Smed_v6_14418_0_1	1.5093e-07	0.279391	0.007	0.003	0.00400885	NA	NA	NA	NA	NA	NA	NA
dd_Smed_v6_5333_0_1	1.17336e-52	0.279309	0.085	0.042	3.11657e-48	UDP-N-acetyl-alpha-D-galactosamine:polypeptide N-acetylgalactosaminyltransferase 1 (GalNAc-T1) (GALNT1)	uc002kzb.3	3e-157	Human	Epidermal; Phyarnx; Phyarnx; Phyarnx	24; 25; 27; 37	0.256950012; 0.370130706; 0.580598452; 0.781823729
dd_Smed_v6_29621_0_1	3.6314e-10	0.27915	0.021	0.012	9.64537e-06	NA	NA	NA	NA	NA	NA	NA
dd_Smed_v6_19835_0_1	3.2861e-11	0.278894	0.023	0.013	8.72822e-07	NA	NA	NA	NA	NA	NA	NA
dd_Smed_v6_14435_0_1	8.53157e-15	0.278755	0.031	0.018	2.26607e-10	NA	NA	NA	NA	Phyarnx; Phyarnx; Protonephridia	27; 37; 40	0.428077991; 0.454293858; 0.615656982
dd_Smed_v6_49554_0_1	7.99091e-09	0.278659	0.016	0.009	0.000212247	NA	NA	NA	NA	NA	NA	NA
dd_Smed_v6_9437_0_1	1.43982e-07	0.278642	0.013	0.007	0.0038243	NA	NA	NA	NA	Intestine	30	0.47289
dd_Smed_v6_1938_0_1	7.2077e-67	0.278469	0.262	0.166	1.91444e-62	NA	NA	NA	NA	Epidermal; Intestine; Cathepsin; Neoblast; Phyarnx; Neural; Epidermal	2; 6; 15; 22; 25; 33; 35	0.379246309; 0.462861455; 0.390802379; 0.316208744; 0.519806947; 0.350642522; 0.751032366
dd_Smed_v6_38225_0_1	2.41549e-07	0.278445	0.015	0.008	0.00641579	NA	NA	NA	NA	NA	NA	NA
dd_Smed_v6_3106_0_1	3.20723e-25	0.278437	0.045	0.023	8.51874e-21	cytochrome P450, family 3, subfamily A, polypeptide 4 (CYP3A4)	uc003urw.2	4e-71	Human	Intestine; Intestine; Intestine; Cathepsin	6; 19; 30; 42	0.347153837; 0.460106273; 1.213696172; 1.154406639
dd_Smed_v6_8567_0_1	1.5364e-08	0.27839	0.014	0.007	0.000408082	NA	NA	NA	NA	NA	NA	NA
dd_Smed_v6_2826_0_1	3.75805e-37	0.278174	0.067	0.035	9.98176e-33	opioid binding protein/cell adhesion molecule-like (OPCML)	uc001qgt.3	1e-17	Human	Epidermal; Phyarnx; Intestine; Phyarnx; Parapharyngeal; Protonephridia	24; 27; 30; 37; 38; 40	0.411301584; 0.457953281; 0.341352465; 0.796359782; 0.42218052; 0.713884955
dd_Smed_v6_6018_0_1	2.89991e-27	0.278014	0.059	0.032	7.70245e-23	NA	NA	NA	NA	Intestine; Cathepsin; Cathepsin; Intestine; Cathepsin	6; 10; 28; 30; 39	0.375360385; 0.833992791; 0.573215133; 0.614839243; 0.578245374
dd_Smed_v6_17127_0_1	3.27424e-08	0.277941	0.015	0.008	0.00086967	NA	NA	NA	NA	NA	NA	NA
dd_Smed_v6_3925_0_1	3.31911e-50	0.277834	0.097	0.051	8.8159e-46	NA	NA	NA	NA	Epidermal	24	0.365045
dd_Smed_v6_12270_0_1	9.59353e-27	0.277811	0.053	0.028	2.54814e-22	leucine-rich repeats and calponin homology (CH) domain containing 4 (LRCH4)	uc003uvj.3	1e-34	Human	NA	NA	NA
dd_Smed_v6_3687_0_1	2.25257e-67	0.277726	0.145	0.079	5.98304e-63	inositol-trisphosphate 3-kinase B (ITPKB)	uc010pvo.2	6e-96	Human	Epidermal; Phyarnx	2; 27	0.386062818; 0.583787846
dd_Smed_v6_11879_0_1	5.24098e-49	0.277592	0.099	0.053	1.39206e-44	NA	NA	NA	NA	Neural; Neural; Cathepsin	8; 9; 17	0.262173142; 0.257709074; 0.465613737
dd_Smed_v6_33678_0_1	4.18492e-12	0.277545	0.019	0.01	1.11156e-07	NA	NA	NA	NA	NA	NA	NA
dd_Smed_v6_6245_0_1	1.60482e-25	0.277454	0.048	0.025	4.26257e-21	protein phosphatase 1, regulatory (inhibitor) subunit 14B (PPP1R14B)	uc001nza.3	2e-10	Human	NA	NA	NA
dd_Smed_v6_3647_0_1	2.73338e-54	0.277444	0.104	0.054	7.26014e-50	NA	NA	NA	NA	Epidermal; Epidermal; Phyarnx; Phyarnx; Epidermal; Phyarnx	11; 24; 25; 27; 35; 37	0.418175423; 0.646884234; 0.454134394; 0.498279908; 0.655107113; 0.952006528
dd_Smed_v6_11575_0_1	1.88062e-31	0.277441	0.061	0.032	4.9951e-27	NA	NA	NA	NA	Epidermal	2	0.497979
dd_Smed_v6_5563_0_1	1.968e-73	0.277355	0.35	0.234	5.22721e-69	tumor protein p63 (TP63)6	uc003fse.1	3e-14	Human	Epidermal; Epidermal; Phyarnx; Epidermal	2; 3; 25; 35	1.415773757; 1.205639788; 0.306409989; 0.313776397
dd_Smed_v6_36939_0_1	8.39171e-10	0.277226	0.021	0.012	2.22892e-05	NA	NA	NA	NA	NA	NA	NA
dd_Smed_v6_5254_0_1	5.99603e-12	0.277213	0.022	0.012	1.59261e-07	TNF receptor-associated factor 3 (TRAF3)	uc010txy.2	1e-12	Human	Cathepsin; Intestine	10; 30	0.508751269; 1.015650946
dd_Smed_v6_9135_0_1	1.20546e-45	0.277028	0.082	0.042	3.20182e-41	TLC domain containing 1 (TLCD1)	uc002hco.3	7e-10	Human	Epidermal; Epidermal; Phyarnx	11; 24; 27	0.252519466; 0.517506743; 0.394559684
dd_Smed_v6_12310_0_1	1.32601e-18	0.277024	0.048	0.028	3.52202e-14	Smed04692_V2 hypothetical protein	JX010544.1	0	Smed	NA	NA	NA
dd_Smed_v6_2559_0_1	1.6853e-06	0.276709	0.017	0.01	0.0447632	chromosome 10 open reading frame 11 (C10orf11)	uc001jxi.3	2e-13	Human	Intestine	30	1.25826
dd_Smed_v6_3281_0_1	3.73664e-32	0.276536	0.134	0.087	9.92489e-28	ariadne homolog, ubiquitin-conjugating enzyme E2 binding protein, 1 (Drosophila) (ARIH1)	uc002aut.4	3e-13	Human	Neural; Muscle; Neural; Neural; Neural; Epidermal; Phyarnx; Intestine; Neural; Phyarnx	9; 13; 20; 21; 23; 24; 27; 30; 33; 37	0.76612803; 0.385421537; 0.408191794; 0.424922813; 0.547866322; 1.042098718; 2.325198393; 0.942906411; 0.679605513; 2.390596139
dd_Smed_v6_64309_0_1	5.6408e-08	0.276196	0.011	0.006	0.00149825	NA	NA	NA	NA	NA	NA	NA
dd_Smed_v6_5660_0_1	7.60225e-13	0.276063	0.036	0.021	2.01923e-08	slc9a-1 (slc9a-1)	KT163510.1	0	Smed	Intestine	30	1.38775
dd_Smed_v6_6830_1_1	1.60114e-20	0.275837	0.03	0.014	4.25278e-16	NA	NA	NA	NA	NA	NA	NA
dd_Smed_v6_30426_0_1	1.86539e-07	0.275782	0.018	0.011	0.00495467	NA	NA	NA	NA	NA	NA	NA
dd_Smed_v6_4307_0_1	2.54727e-26	0.275776	0.048	0.025	6.76579e-22	sulfotransferase family, cytosolic, 1C, member 3 (SULT1C3)	uc010ywo.2	1e-44	Human	Cathepsin; Cathepsin; Cathepsin	10; 28; 31	0.499810983; 1.018979735; 0.835033463
dd_Smed_v6_2256_0_1	2.46032e-71	0.275582	0.131	0.067	6.53485e-67	NA	uc003bdn.3	3e-29	Human	Epidermal; Epidermal	2; 11	0.339070061; 0.351268326
dd_Smed_v6_9_0_1	4.46957e-29	0.27548	0.139	0.093	1.18716e-24	NA	NA	NA	NA	Cathepsin; Intestine; Cathepsin	10; 30; 42	3.350890574; 0.478683707; 1.827247748
dd_Smed_v6_8903_0_1	5.93423e-13	0.27545	0.024	0.013	1.57619e-08	outer dense fiber of sperm tails 3 (ODF3)	uc001lob.3	6e-40	Human	Epidermal; Protonephridia	24; 29	0.371195338; 0.518800782
dd_Smed_v6_82576_0_1	3.75302e-07	0.275398	0.008	0.004	0.00996841	NA	NA	NA	NA	NA	NA	NA
dd_Smed_v6_5732_0_1	1.29575e-65	0.275389	0.136	0.072	3.44164e-61	ADP-ribosylation factor interacting protein 1 (ARFIP1)	uc003ina.3	7e-70	Human	Epidermal; Epidermal; Phyarnx	11; 24; 27	0.25162451; 0.254878322; 0.450627328
dd_Smed_v6_4311_0_1	2.19407e-19	0.275131	0.05	0.029	5.82767e-15	NA	NA	NA	NA	Neural; Neural; Epidermal; Protonephridia	18; 20; 24; 29	0.422272463; 0.981755879; 0.507191722; 0.697893729
dd_Smed_v6_3079_0_1	7.30701e-49	0.275071	0.082	0.041	1.94081e-44	NA	NA	NA	NA	Epidermal; Epidermal; Epidermal; Phyarnx; Phyarnx	2; 11; 24; 27; 37	0.274763752; 0.578230842; 0.31301589; 0.467874201; 0.812884712
dd_Smed_v6_1048_0_1	3.07301e-42	0.275058	0.087	0.047	8.16223e-38	slc37a-1 (slc37a-1)	KT163707.1	0	Smed	Cathepsin; Cathepsin; Intestine	10; 17; 30	0.556721969; 0.456617442; 0.343314999
dd_Smed_v6_50383_0_1	1.56095e-08	0.275048	0.018	0.01	0.000414603	NA	NA	NA	NA	NA	NA	NA
dd_Smed_v6_2084_0_1	1.02211e-27	0.274989	0.048	0.024	2.71483e-23	bestrophin 3 (BEST3)	uc001svd.2	1e-43	Human	Cathepsin; Cathepsin; Intestine; Cathepsin	10; 28; 30; 42	0.623639271; 0.624496712; 0.656147566; 1.33292166
dd_Smed_v6_4622_0_1	1.00795e-20	0.274809	0.038	0.02	2.6772e-16	sulfotransferase family, cytosolic, 1C, member 4 (SULT1C4)	uc002tea.1	5e-45	Human	Cathepsin; Intestine; Cathepsin	10; 30; 31	0.734491981; 0.335517522; 0.983702487
dd_Smed_v6_8582_0_1	1.01511e-15	0.274641	0.028	0.015	2.69624e-11	myxovirus (influenza virus) resistance 2 (mouse) (MX2)	uc002yzf.1	4e-23	Human	NA	NA	NA
dd_Smed_v6_12700_0_1	1.46e-10	0.274593	0.04	0.026	3.87789e-06	sert	KF134117.1	0	Smed	NA	NA	NA
dd_Smed_v6_53406_0_1	1.25286e-11	0.274512	0.016	0.008	3.32772e-07	eukaryotic translation initiation factor 2, subunit 2 beta, 38kDa (EIF2S2)	uc002xaf.3	2e-32	Human	NA	NA	NA
dd_Smed_v6_41432_0_1	4.3743e-25	0.274418	0.052	0.029	1.16186e-20	jerky homolog-like (mouse) (JRKL)	uc001pfy.2	3e-39	Human	NA	NA	NA
dd_Smed_v6_2915_0_1	3.64783e-26	0.274339	0.058	0.032	9.689e-22	RAB7, member RAS oncogene family-like 1 (RAB7L1)	uc001hde.4	4e-62	Human	Cathepsin; Cathepsin; Cathepsin; Cathepsin; Intestine; Cathepsin	10; 15; 17; 28; 30; 39	0.342457892; 0.29428796; 0.569836924; 0.416406935; 0.466030964; 0.664701342
dd_Smed_v6_9387_0_1	2.91037e-13	0.274272	0.061	0.042	7.73023e-09	NA	NA	NA	NA	Neural; Neural; Neural; Neural; Neural; Neural	9; 18; 20; 21; 23; 33	0.724287098; 0.8302984; 2.066949066; 0.728000267; 0.652331122; 1.19567039
dd_Smed_v6_4060_0_1	5.45278e-40	0.273709	0.069	0.035	1.44831e-35	NA	NA	NA	NA	Cathepsin; Epidermal; Phyarnx; Protonephridia; Epidermal; Phyarnx; Protonephridia	17; 24; 27; 29; 35; 37; 40	0.281244898; 0.461526416; 0.527101505; 0.396130042; 0.281829289; 0.700353409; 0.788951413
dd_Smed_v6_9626_0_1	9.79672e-17	0.27369	0.025	0.012	2.60211e-12	NA	NA	NA	NA	NA	NA	NA
dd_Smed_v6_10760_0_1	1.2944e-28	0.273682	0.06	0.033	3.43805e-24	neuropilin (NRP) and tolloid (TLL)-like 2 (NETO2)	uc002eer.2	6e-20	Human	Muscle; Muscle	13; 14	0.336250008; 0.42515823
dd_Smed_v6_9874_0_1	6.91553e-14	0.273496	0.033	0.019	1.83684e-09	NA	NA	NA	NA	NA	NA	NA
dd_Smed_v6_5479_0_1	3.46712e-55	0.273393	0.1	0.051	9.20902e-51	NA	uc011bju.1	3e-46	Human	Epidermal; Epidermal; Epidermal; Phyarnx; Phyarnx; Epidermal; Phyarnx	2; 11; 24; 25; 27; 35; 37	0.257725508; 0.446585666; 0.340048122; 0.437446901; 0.401171801; 0.404253182; 0.557831705
dd_Smed_v6_14593_0_1	4.9901e-20	0.273249	0.028	0.014	1.32542e-15	NA	NA	NA	NA	NA	NA	NA
dd_Smed_v6_791_0_1	5.979e-85	0.273208	0.641	0.479	1.58808e-80	NA	uc002gll.3	0	Human	Epidermal; Cathepsin; Intestine; Cathepsin; Epidermal; Cathepsin; Cathepsin; Intestine; Epidermal; Protonephridia; Cathepsin; Protonephridia; Intestine; Epidermal; Cathepsin; Protonephridia	2; 4; 6; 10; 11; 15; 17; 19; 24; 26; 28; 29; 30; 35; 39; 40	0.567407525; 0.497541463; 0.574278145; 0.819485557; 0.567331952; 0.332995174; 0.485409781; 0.633679433; 0.290860662; 0.418654551; 0.869146024; 0.561075754; 0.753875829; 0.486883769; 1.043207385; 0.893087028
dd_Smed_v6_16282_0_1	1.16706e-07	0.2732	0.012	0.006	0.00309984	NA	NA	NA	NA	NA	NA	NA
dd_Smed_v6_14308_0_1	5.31815e-14	0.273191	0.029	0.016	1.41255e-09	NA	NA	NA	NA	NA	NA	NA
dd_Smed_v6_24284_0_1	4.97218e-11	0.272984	0.014	0.006	1.32066e-06	NA	NA	NA	NA	NA	NA	NA
dd_Smed_v6_41813_0_1	5.55562e-15	0.272899	0.025	0.013	1.47563e-10	NA	NA	NA	NA	NA	NA	NA
dd_Smed_v6_10712_0_1	4.44657e-16	0.27255	0.03	0.016	1.18105e-11	NA	NA	NA	NA	NA	NA	NA
dd_Smed_v6_10442_0_1	8.0058e-30	0.272211	0.048	0.024	2.12642e-25	NA	NA	NA	NA	Cathepsin	41	1.73868
dd_Smed_v6_8331_0_1	7.58663e-21	0.272094	0.047	0.026	2.01509e-16	NA	NA	NA	NA	Cathepsin; Intestine; Cathepsin	10; 30; 31	0.531890113; 0.2898068; 0.410795876
dd_Smed_v6_8413_0_1	1.90265e-42	0.272005	0.076	0.039	5.05363e-38	glucosaminyl (N-acetyl) transferase 2, I-branching enzyme (I blood group) (GCNT2)	uc003mzd.3	2e-38	Human	NA	NA	NA
dd_Smed_v6_24183_0_1	4.6611e-22	0.271894	0.045	0.024	1.23804e-17	transmembrane protein 216 (TMEM216)	uc021qkf.1	5e-07	Human	Neural; Neural; Phyarnx	20; 21; 27	0.427706709; 0.301025072; 0.278787807
dd_Smed_v6_260_0_1	3.14987e-67	0.271821	0.254	0.16	8.36637e-63	cofilin 1 (non-muscle) (CFL1)	uc001oft.3	2e-09	Human	Cathepsin; Intestine; Cathepsin; Cathepsin; Cathepsin; Intestine; Epidermal; Phyarnx; Cathepsin; Protonephridia; Intestine; Phyarnx; Cathepsin	4; 6; 10; 15; 17; 19; 24; 27; 28; 29; 30; 37; 39	0.314725506; 0.372616315; 1.147244485; 0.486186842; 1.103709156; 0.417842158; 0.600347606; 0.749521004; 0.704422015; 0.536522427; 1.929063783; 0.595996028; 1.066880387
dd_Smed_v6_9884_0_1	1.52216e-17	0.271602	0.029	0.015	4.04301e-13	transmembrane emp24 protein transport domain containing 9 (TMED9)	uc003mhx.3	2e-43	Human	NA	NA	NA
dd_Smed_v6_696_0_1	1.04798e-19	0.271401	0.092	0.062	2.78353e-15	chloride channel accessory 4 (CLCA4)	uc009wcs.3	3e-27	Human	Cathepsin; Cathepsin; Cathepsin	10; 31; 42	2.433234529; 2.438187163; 2.680675015
dd_Smed_v6_1049_0_1	2.82232e-29	0.271328	0.045	0.022	7.49638e-25	NA	NA	NA	NA	Epidermal; Protonephridia; Protonephridia	24; 29; 40	1.332795066; 1.534116583; 1.281640696
dd_Smed_v6_23778_0_1	1.21469e-23	0.271144	0.045	0.024	3.22635e-19	NA	NA	NA	NA	NA	NA	NA
dd_Smed_v6_23124_0_1	9.43969e-17	0.271094	0.04	0.023	2.50728e-12	NA	NA	NA	NA	NA	NA	NA
dd_Smed_v6_23838_0_1	6.10761e-08	0.270843	0.016	0.009	0.00162224	NA	NA	NA	NA	NA	NA	NA
dd_Smed_v6_28045_0_1	2.652e-15	0.270774	0.023	0.011	7.04399e-11	NA	NA	NA	NA	NA	NA	NA
dd_Smed_v6_485_0_1	2.64965e-21	0.2702	0.071	0.044	7.03774e-17	phospholipase B domain containing 2 (PLBD2)	uc001tve.2	1e-121	Human	Cathepsin; Cathepsin; Cathepsin; Intestine; Cathepsin; Cathepsin	10; 17; 28; 30; 39; 42	1.176702709; 0.696903457; 1.663702216; 1.73187271; 0.752601644; 1.623211772
dd_Smed_v6_2745_0_1	2.21751e-66	0.270096	0.158	0.088	5.88993e-62	NA	NA	NA	NA	Epidermal; Epidermal; Intestine; Epidermal; Phyarnx; Phyarnx	2; 11; 19; 24; 27; 37	0.429258874; 0.368502939; 1.100963459; 1.808310439; 2.227488201; 1.90282011
dd_Smed_v6_18050_0_1	2.00795e-07	0.269736	0.01	0.005	0.00533331	NA	NA	NA	NA	NA	NA	NA
dd_Smed_v6_71704_0_1	1.11097e-07	0.269728	0.009	0.004	0.00295085	NA	NA	NA	NA	NA	NA	NA
dd_Smed_v6_9059_1_1	1.29712e-15	0.269318	0.024	0.012	3.44529e-11	polymerase (RNA) I polypeptide A, 194kDa (POLR1A)	uc010ytb.2	2e-18	Human	NA	NA	NA
dd_Smed_v6_9204_0_1	3.21749e-14	0.269238	0.026	0.014	8.54597e-10	NA	NA	NA	NA	Parapharyngeal	38	1.20525
dd_Smed_v6_2906_0_1	5.09607e-32	0.26923	0.053	0.027	1.35357e-27	RAB10, member RAS oncogene family (RAB10)	uc002rgv.3	1e-63	Human	Cathepsin; Intestine	10; 30	0.442047826; 0.653177291
dd_Smed_v6_15352_0_1	7.06919e-07	0.269057	0.014	0.008	0.0187765	NA	NA	NA	NA	NA	NA	NA
dd_Smed_v6_5067_0_1	5.0112e-68	0.268887	0.166	0.093	1.33102e-63	NA	NA	NA	NA	Epidermal; Epidermal; Cathepsin; Phyarnx; Phyarnx; Phyarnx	2; 11; 17; 25; 27; 37	0.289873985; 0.368961579; 0.290304051; 0.445499688; 0.84945724; 1.052033701
dd_Smed_v6_20508_1_1	4.24815e-13	0.268675	0.022	0.011	1.12835e-08	NA	NA	NA	NA	NA	NA	NA
dd_Smed_v6_3745_0_1	5.15612e-85	0.268659	0.24	0.14	1.36952e-80	angiotensin I converting enzyme (peptidyl-dipeptidase A) 1 (ACE)	uc002jav.2	2e-123	Human	Epidermal; Epidermal; Epidermal; Cathepsin; Epidermal; Protonephridia; Protonephridia; Epidermal	2; 3; 11; 17; 24; 26; 29; 35	0.844860304; 0.515262834; 0.594766387; 0.481238509; 0.424579983; 0.708840389; 0.725575015; 0.392720313
dd_Smed_v6_679_0_1	5.18116e-86	0.268609	0.207	0.115	1.37617e-81	neuro-oncological ventral antigen 2 (NOVA2)	uc002pdv.2	9e-33	Human	Neural; Cathepsin; Cathepsin; Phyarnx	8; 10; 31; 37	0.382648599; 0.483755286; 0.538460726; 0.544475662
dd_Smed_v6_70037_0_1	2.7564e-07	0.268597	0.007	0.003	0.00732127	NA	NA	NA	NA	NA	NA	NA
dd_Smed_v6_88930_0_1	6.49384e-12	0.268589	0.019	0.009	1.72483e-07	NA	NA	NA	NA	NA	NA	NA
dd_Smed_v6_12505_0_1	5.00471e-27	0.268501	0.056	0.03	1.3293e-22	DDHD domain containing 1 (DDHD1)	uc001xah.3	7e-109	Human	NA	NA	NA
dd_Smed_v6_72030_0_1	6.82194e-07	0.268495	0.007	0.003	0.0181197	NA	NA	NA	NA	NA	NA	NA
dd_Smed_v6_21331_0_1	1.09102e-24	0.268467	0.042	0.021	2.89787e-20	NA	NA	NA	NA	NA	NA	NA
dd_Smed_v6_5821_0_1	8.66799e-41	0.268406	0.084	0.045	2.30231e-36	protein kinase, AMP-activated, beta 2 non-catalytic subunit (PRKAB2)	uc001epe.3	3e-41	Human	NA	NA	NA
dd_Smed_v6_1627_0_1	5.01421e-15	0.268401	0.048	0.03	1.33182e-10	calmodulin 1 (phosphorylase kinase, delta) (CALM1)	uc010atq.2	1e-19	Human	Muscle; Muscle	13; 14	0.719447396; 1.292288502
dd_Smed_v6_1737_0_1	1.83819e-11	0.26834	0.057	0.039	4.88241e-07	NA	NA	NA	NA	Neural; Neural	8; 23	3.166514058; 0.84491046
dd_Smed_v6_46630_0_1	3.37319e-12	0.2682	0.016	0.008	8.95953e-08	NA	NA	NA	NA	NA	NA	NA
dd_Smed_v6_4310_0_1	1.23204e-68	0.268061	0.132	0.069	3.27243e-64	NA	uc003sra.3	5e-73	Human	Epidermal; Phyarnx	24; 37	0.611121479; 0.556868131
dd_Smed_v6_14992_0_1	5.61754e-30	0.268037	0.059	0.031	1.49207e-25	UDP-Gal:betaGlcNAc beta 1,4- galactosyltransferase, polypeptide 2 (B4GALT2)	uc001clh.3	2e-66	Human	NA	NA	NA
dd_Smed_v6_2678_0_1	2.03744e-63	0.268036	0.102	0.05	5.41165e-59	RAB27B, member RAS oncogene family (RAB27B)	uc002lfr.3	2e-84	Human	Neural; Phyarnx	20; 37	0.253478538; 0.499229377
dd_Smed_v6_3216_0_1	2.025e-48	0.268015	0.097	0.051	5.3786e-44	Ras association (RalGDS/AF-6) and pleckstrin homology domains 1 (RAPH1)	uc002vae.3	6e-25	Human	Cathepsin; Muscle; Muscle; Cathepsin; Phyarnx; Cathepsin; Protonephridia	10; 13; 14; 17; 37; 39; 40	0.299607771; 0.479037253; 0.342112346; 0.31299764; 0.452533501; 0.617905339; 0.68720792
dd_Smed_v6_9642_0_1	1.70081e-15	0.267904	0.026	0.013	4.51751e-11	NA	NA	NA	NA	NA	NA	NA
dd_Smed_v6_46047_0_1	4.10694e-08	0.267894	0.014	0.007	0.00109084	NA	NA	NA	NA	NA	NA	NA
dd_Smed_v6_10872_0_1	1.84917e-22	0.267731	0.078	0.049	4.91157e-18	protein tyrosine phosphatase, receptor type, J (PTPRJ)	uc001ngp.4	6e-13	Human	Cathepsin; Cathepsin	15; 17	0.604038208; 3.024058314
dd_Smed_v6_11715_0_1	7.41565e-51	0.267609	0.104	0.056	1.96967e-46	Smed14072_V2 IAP domain containing-1	JX010590.1	0	Smed	Cathepsin; Cathepsin	15; 17	0.329858364; 0.341363936
dd_Smed_v6_2952_0_1	2.37258e-23	0.267365	0.038	0.019	6.30181e-19	NA	NA	NA	NA	Epidermal	24	0.729707
dd_Smed_v6_1951_0_1	3.7854e-104	0.267307	0.286	0.166	1.00544e-99	actinin, alpha 1 (ACTN1)	uc001xkl.3	0	Human	Epidermal; Cathepsin; Epidermal; Protonephridia; Phyarnx; Cathepsin; Protonephridia	11; 17; 24; 29; 37; 39; 40	0.454322348; 0.99734691; 0.588469045; 0.369053232; 0.58118633; 1.160547808; 0.884763327
dd_Smed_v6_7946_0_1	1.64077e-37	0.26717	0.154	0.098	4.35806e-33	neuroligin 4, X-linked (NLGN4X)	uc010ndj.3	6e-54	Human	Epidermal; Protonephridia; Phyarnx	24; 29; 37	0.322294942; 0.438888174; 0.390241123
dd_Smed_v6_6714_0_1	5.61207e-19	0.267117	0.03	0.015	1.49062e-14	NA	NA	NA	NA	Epidermal; Intestine	11; 30	0.293057271; 0.59611325
dd_Smed_v6_7428_0_1	6.13568e-63	0.266737	0.157	0.089	1.6297e-58	NA	NA	NA	NA	Cathepsin; Cathepsin; Cathepsin; Neural; Neural; Epidermal; Phyarnx; Phyarnx; Cathepsin; Protonephridia; Cathepsin	10; 15; 17; 20; 21; 24; 25; 27; 28; 29; 39	0.708564356; 0.834647004; 1.582384966; 0.34991519; 0.713381319; 0.90787357; 0.292353782; 0.979376647; 0.717381209; 1.336134395; 0.869202876
dd_Smed_v6_8070_0_1	7.33944e-25	0.266714	0.042	0.021	1.94943e-20	NA	NA	NA	NA	Cathepsin; Cathepsin	17; 41	0.406156736; 0.976203676
dd_Smed_v6_62476_0_1	1.61955e-06	0.266702	0.007	0.003	0.043017	NA	NA	NA	NA	NA	NA	NA
dd_Smed_v6_4540_0_1	9.06034e-12	0.266612	0.051	0.034	2.40652e-07	protease, serine, 12 (neurotrypsin, motopsin) (PRSS12)	uc003ica.2	2e-18	Human	Neural; Neural; Neural	8; 9; 21	1.569183864; 1.670120255; 0.816978348
dd_Smed_v6_10098_0_1	2.4968e-14	0.26641	0.047	0.03	6.63175e-10	secreted peptide prohormone-2	BK007032.1	1.09e-176	Smed	Neural	21	1.06192
dd_Smed_v6_11640_0_1	2.8348e-14	0.266215	0.031	0.017	7.52952e-10	NA	NA	NA	NA	Neural; Neural	8; 21	0.380175776; 0.357137677
dd_Smed_v6_18272_0_1	9.31916e-20	0.266168	0.044	0.025	2.47526e-15	NA	NA	NA	NA	NA	NA	NA
dd_Smed_v6_5093_0_1	2.06701e-23	0.266125	0.049	0.027	5.49019e-19	NA	NA	NA	NA	Epidermal; Intestine; Phyarnx; Protonephridia	24; 30; 37; 40	0.403543803; 0.372286182; 0.488253198; 0.637748706
dd_Smed_v6_55831_0_1	1.81803e-09	0.265989	0.017	0.009	4.82888e-05	NA	NA	NA	NA	NA	NA	NA
dd_Smed_v6_3851_0_1	1.30516e-19	0.26568	0.085	0.056	3.46663e-15	phospholipase A2, group III (PLA2G3)	uc003aka.3	1e-21	Human	Cathepsin; Cathepsin; Intestine; Cathepsin; Cathepsin	10; 28; 30; 31; 42	2.238573946; 1.993982507; 0.566136275; 2.17655491; 2.775350703
dd_Smed_v6_14428_0_1	1.08773e-16	0.265346	0.035	0.02	2.88912e-12	WD repeat domain 34 (WDR34)	uc004bvq.1	2e-39	Human	NA	NA	NA
dd_Smed_v6_9111_0_1	3.43205e-16	0.265341	0.03	0.016	9.11586e-12	NA	NA	NA	NA	Cathepsin	10	0.317392
dd_Smed_v6_55203_0_1	7.49022e-07	0.265046	0.009	0.004	0.0198948	protein phosphatase 6, catalytic subunit (PPP6C)	uc010mwv.3	3e-24	Human	NA	NA	NA
dd_Smed_v6_883_0_1	1.32996e-06	0.265001	0.082	0.065	0.0353251	NA	NA	NA	NA	Parapharyngeal; Neural; Parapharyngeal	12; 21; 38	2.748534426; 1.36410547; 0.468570684
dd_Smed_v6_22397_0_1	2.37609e-14	0.264999	0.026	0.014	6.31113e-10	NA	NA	NA	NA	NA	NA	NA
dd_Smed_v6_2578_0_1	6.9054e-19	0.264935	0.054	0.032	1.83414e-14	tetraspanin 6 (TSPAN6)	uc004ega.1	1e-12	Human	Parapharyngeal; Parapharyngeal	12; 38	0.719949454; 0.709503999
dd_Smed_v6_16228_0_1	2.79632e-07	0.264823	0.01	0.005	0.0074273	NA	NA	NA	NA	NA	NA	NA
dd_Smed_v6_20714_0_1	2.19969e-07	0.264668	0.016	0.009	0.00584259	NA	NA	NA	NA	Neural	20	0.735357
dd_Smed_v6_20859_0_1	1.58209e-10	0.263902	0.015	0.007	4.20218e-06	NA	NA	NA	NA	NA	NA	NA
dd_Smed_v6_10768_0_1	6.69982e-11	0.263759	0.024	0.014	1.77954e-06	NA	NA	NA	NA	Cathepsin	10	0.306749
dd_Smed_v6_7017_0_1	9.22408e-80	0.263706	0.169	0.09	2.45001e-75	proline dehydrogenase (oxidase) 1 (PRODH)	uc002zok.4	7e-152	Human	Epidermal; Epidermal; Epidermal; Cathepsin	2; 11; 24; 31	0.283119985; 0.621000815; 0.45968287; 0.767876761
dd_Smed_v6_1659_0_1	3.91961e-15	0.263555	0.038	0.022	1.04109e-10	NA	NA	NA	NA	Cathepsin; Intestine	10; 30	0.666711298; 0.617711488
dd_Smed_v6_32624_0_1	5.92951e-09	0.263512	0.015	0.008	0.000157494	NA	NA	NA	NA	NA	NA	NA
dd_Smed_v6_1333_0_1	3.90565e-11	0.263418	0.028	0.017	1.03738e-06	NA	NA	NA	NA	Intestine	30	1.53356
dd_Smed_v6_70519_0_1	1.62873e-06	0.263406	0.006	0.002	0.0432607	NA	NA	NA	NA	NA	NA	NA
dd_Smed_v6_69574_0_1	2.57161e-17	0.263392	0.034	0.018	6.83045e-13	NA	NA	NA	NA	Cathepsin; Cathepsin; Cathepsin; Cathepsin; Cathepsin	10; 15; 17; 39; 41	0.306586619; 0.910818685; 0.877046772; 0.971126434; 0.962914368
dd_Smed_v6_2626_0_1	1.89916e-17	0.263294	0.032	0.017	5.04436e-13	NA	NA	NA	NA	Cathepsin	17	1.86081
dd_Smed_v6_9807_0_1	5.5768e-22	0.263169	0.029	0.014	1.48125e-17	NA	NA	NA	NA	NA	NA	NA
dd_Smed_v6_35416_0_1	2.49335e-10	0.263081	0.015	0.008	6.62259e-06	NA	NA	NA	NA	NA	NA	NA
dd_Smed_v6_5949_0_1	3.55571e-51	0.262919	0.102	0.054	9.44433e-47	NA	NA	NA	NA	Epidermal; Epidermal; Cathepsin; Cathepsin; Epidermal; Phyarnx; Phyarnx; Cathepsin; Protonephridia; Phyarnx	2; 11; 15; 17; 24; 25; 27; 28; 29; 37	0.261868054; 0.279726777; 0.453872348; 0.865459279; 0.267506478; 0.391016155; 0.868458892; 0.345765063; 0.468450767; 1.23248858
dd_Smed_v6_3591_0_1	1.38573e-68	0.262558	0.179	0.102	3.68063e-64	coiled-coil domain containing 88A (CCDC88A)	uc002ryv.2	8e-22	Human	Neural; Neural; Neural; Neural; Neural; Neural; Epidermal; Neural; Phyarnx; Parapharyngeal; Protonephridia	8; 9; 18; 20; 21; 23; 24; 33; 37; 38; 40	0.459767339; 1.013405588; 0.514051192; 1.091477436; 1.092669194; 0.301944233; 0.330662031; 0.675492972; 0.735222392; 0.451199642; 0.960335433
dd_Smed_v6_6596_0_1	2.70866e-74	0.262532	0.195	0.111	7.19448e-70	NA	NA	NA	NA	Epidermal; Epidermal; Epidermal; Phyarnx; Epidermal; Phyarnx	2; 3; 11; 25; 35; 37	0.897308532; 0.590042935; 0.472573886; 0.402636613; 0.392457635; 0.585304838
dd_Smed_v6_9862_0_1	8.49297e-31	0.262389	0.055	0.029	2.25582e-26	chromosome 9 open reading frame 117 (C9orf117)	uc004brn.1	1e-46	Human	Neural; Neural; Neural; Epidermal; Phyarnx; Protonephridia	18; 20; 21; 24; 27; 29	0.312846796; 0.593785165; 0.469340449; 0.565904648; 0.535681208; 0.521133525
dd_Smed_v6_14190_0_1	5.7101e-15	0.262341	0.025	0.013	1.51666e-10	phosphatidylinositol glycan anchor biosynthesis, class W (PIGW)	uc021tvq.1	2e-11	Human	NA	NA	NA
dd_Smed_v6_15172_0_1	2.8801e-12	0.262261	0.032	0.019	7.64983e-08	potassium voltage-gated channel, Shab-related subfamily, member 1 (KCNB1)	uc002xus.1	1e-116	Human	NA	NA	NA
dd_Smed_v6_801_0_1	1.21434e-19	0.262174	0.106	0.072	3.22541e-15	calumenin (CALU)	uc022ald.1	7e-52	Human	Parapharyngeal	12	4.10322
dd_Smed_v6_6618_0_1	2.06646e-65	0.26183	0.172	0.099	5.48874e-61	FYVE, RhoGEF and PH domain containing 4 (FGD4)	uc001rky.3	1e-13	Human	Cathepsin; Cathepsin; Cathepsin; Protonephridia; Cathepsin	10; 15; 17; 40; 41	0.523214057; 0.590656303; 1.412406293; 0.896262342; 1.02285388
dd_Smed_v6_10308_0_1	1.53933e-63	0.261634	0.141	0.077	4.08862e-59	NA	NA	NA	NA	Epidermal; Epidermal; Epidermal	2; 3; 11	0.367206192; 0.347008235; 0.26071977
dd_Smed_v6_2777_0_1	5.14336e-45	0.261152	0.144	0.088	1.36613e-40	mitofusin 2 (MFN2)	uc009vni.3	5e-24	Human	Cathepsin; Parapharyngeal; Cathepsin; Cathepsin; Neural; Neural; Neural; Epidermal; Intestine; Neural; Parapharyngeal	10; 12; 15; 17; 20; 21; 23; 24; 30; 33; 38	0.626519344; 0.410798847; 0.688408284; 1.218487597; 1.063101917; 0.669417394; 1.014101899; 1.064003483; 0.714180936; 1.382475728; 0.564029336
dd_Smed_v6_7731_0_1	3.39015e-93	0.261127	0.586	0.421	9.00458e-89	EGR-like protein 1	JF914965.1	0	Smed	Epidermal; Neural; Neural; Cathepsin; Epidermal; Muscle; Cathepsin; Neural; Neural; Phyarnx; Cathepsin; Neural; Phyarnx	2; 8; 9; 10; 11; 13; 17; 20; 21; 27; 28; 33; 37	0.521080471; 0.827073945; 0.971539883; 0.317284156; 0.642124278; 0.626658932; 0.349069616; 0.923969741; 0.700540028; 0.788933081; 0.342214608; 0.587110147; 1.254187726
dd_Smed_v6_9627_0_1	1.09302e-10	0.261045	0.014	0.007	2.90318e-06	NA	NA	NA	NA	NA	NA	NA
dd_Smed_v6_25099_0_1	5.37384e-07	0.260925	0.012	0.007	0.0142735	NA	NA	NA	NA	NA	NA	NA
dd_Smed_v6_124_0_1	8.99009e-40	0.26085	0.26	0.184	2.38786e-35	NA	uc001rtp.3	0	Human	Cathepsin; Cathepsin; Cathepsin; Cathepsin; Cathepsin; Epidermal; Cathepsin; Cathepsin; Intestine	4; 10; 15; 17; 28; 35; 39; 41; 43	0.66482703; 1.835920666; 1.443950906; 2.046008928; 1.429977444; 1.791891774; 1.0790324; 1.665496552; 2.111622427
dd_Smed_v6_16606_0_1	4.4742e-08	0.260782	0.019	0.011	0.00118839	NA	NA	NA	NA	NA	NA	NA
dd_Smed_v6_3891_0_1	5.73293e-17	0.260735	0.046	0.028	1.52272e-12	NA	NA	NA	NA	Cathepsin; Cathepsin; Intestine; Intestine; Cathepsin; Cathepsin	10; 17; 19; 30; 39; 41	0.400167137; 1.201909003; 0.291804929; 0.391902991; 0.687632749; 0.712175438
dd_Smed_v6_2621_0_1	2.75454e-75	0.260703	0.182	0.102	7.31634e-71	glycolipid transfer protein (GLTP)	uc001tpm.3	3e-10	Human	Epidermal; Epidermal; Epidermal; Phyarnx; Protonephridia; Protonephridia	2; 3; 11; 25; 26; 29	0.549134449; 0.26882801; 0.477324996; 0.542709621; 0.413111933; 0.596959669
dd_Smed_v6_540_0_1	9.83461e-64	0.260575	0.228	0.14	2.61217e-59	NA	NA	NA	NA	Cathepsin; Cathepsin; Neural; Neural; Epidermal; Cathepsin; Intestine; Neural; Phyarnx; Protonephridia	10; 17; 20; 21; 24; 28; 30; 33; 37; 40	0.81381099; 1.300843734; 0.471514006; 0.326372227; 0.593181288; 1.471894271; 2.132549492; 0.645839983; 0.499481447; 0.76201546
dd_Smed_v6_13826_0_1	6.48792e-16	0.260529	0.031	0.017	1.72326e-11	indoleamine 2,3-dioxygenase 2 (IDO2)	uc010lwy.1	1e-58	Human	Cathepsin; Cathepsin	10; 31	0.347856219; 0.74544525
dd_Smed_v6_1619_0_1	1.85798e-91	0.260509	0.222	0.124	4.93498e-87	NA	NA	NA	NA	Epidermal; Epidermal; Epidermal; Parapharyngeal; Phyarnx; Phyarnx; Phyarnx; Parapharyngeal	2; 3; 11; 12; 25; 27; 37; 38	0.383167841; 0.318446305; 0.648484085; 0.467126909; 0.578721884; 1.421613601; 1.828502511; 0.360353023
dd_Smed_v6_9800_0_1	9.85567e-27	0.260425	0.046	0.024	2.61777e-22	angel homolog 2 (Drosophila) (ANGEL2)	uc010ptp.2	3e-57	Human	NA	NA	NA
dd_Smed_v6_9787_0_1	1.03847e-15	0.260332	0.03	0.016	2.75828e-11	NA	NA	NA	NA	Neural; Phyarnx; Phyarnx	20; 27; 37	0.563510849; 0.569329988; 0.368589859
dd_Smed_v6_16881_0_1	6.05679e-11	0.260256	0.011	0.005	1.60874e-06	NA	NA	NA	NA	NA	NA	NA
dd_Smed_v6_16524_0_1	4.77149e-07	0.26008	0.012	0.007	0.0126736	msh2 protein	AM293347.1	0	Smed	NA	NA	NA
dd_Smed_v6_45933_0_1	1.39002e-08	0.259681	0.012	0.006	0.000369204	piggyBac transposable element derived 3 (PGBD3)	uc021pqe.1	7e-13	Human	NA	NA	NA
dd_Smed_v6_4332_0_1	4.57321e-53	0.25925	0.125	0.07	1.21469e-48	ArfGAP with RhoGAP domain, ankyrin repeat and PH domain 2 (ARAP2)	uc003gsq.2	5e-35	Human	Cathepsin; Cathepsin; Cathepsin; Protonephridia; Cathepsin; Protonephridia	10; 17; 28; 29; 39; 40	0.595166617; 0.77170525; 0.505025387; 0.360089454; 0.757892423; 0.733744313
dd_Smed_v6_24518_0_1	1.5032e-11	0.259177	0.028	0.017	3.99266e-07	GCR027 (gcr027)	KX018846.1	0	Smed	NA	NA	NA
dd_Smed_v6_3201_0_1	3.4405e-44	0.259167	0.09	0.048	9.1383e-40	TNF receptor-associated factor 3 (TRAF3)	uc010txy.2	1e-45	Human	Cathepsin; Epidermal; Phyarnx; Phyarnx; Phyarnx	10; 24; 25; 27; 37	0.290271317; 1.130951885; 0.27651727; 1.462546687; 1.823096276
dd_Smed_v6_3292_0_1	9.94041e-40	0.259159	0.095	0.053	2.64027e-35	bridging integrator 1 (BIN1)0	uc010yzf.2	2e-18	Human	Cathepsin; Cathepsin; Cathepsin; Epidermal; Phyarnx; Phyarnx; Cathepsin; Protonephridia; Cathepsin	10; 15; 17; 24; 27; 37; 39; 40; 41	0.380041494; 0.533814894; 0.915918759; 0.309449929; 0.625971034; 0.464938133; 0.756331353; 0.697406009; 0.883775752
dd_Smed_v6_26298_0_1	1.38544e-06	0.259063	0.013	0.008	0.0367986	NA	NA	NA	NA	NA	NA	NA
dd_Smed_v6_5113_0_1	2.44049e-42	0.25894	0.09	0.049	6.48218e-38	epoxide hydrolase 1, microsomal (xenobiotic) (EPHX1)	uc001hpl.3	9e-101	Human	Epidermal; Phyarnx; Phyarnx	2; 25; 37	0.267698699; 0.312055086; 0.424952362
dd_Smed_v6_9103_0_1	3.68362e-17	0.258889	0.041	0.023	9.78406e-13	dpy30-1	KC262338.1	2.94e-138	Smed	Neural; Neural; Neural; Epidermal; Phyarnx; Protonephridia	18; 20; 21; 24; 27; 29	0.300016445; 0.711631124; 0.447713091; 0.644775704; 0.709775725; 0.638237612
dd_Smed_v6_46384_0_1	9.24682e-07	0.258517	0.01	0.005	0.0245605	NA	NA	NA	NA	NA	NA	NA
dd_Smed_v6_29470_0_1	2.77035e-09	0.258466	0.015	0.008	7.35832e-05	NA	NA	NA	NA	NA	NA	NA
dd_Smed_v6_1644_0_1	2.26249e-64	0.258343	0.137	0.074	6.00939e-60	UDP-N-acetyl-alpha-D-galactosamine:polypeptide N-acetylgalactosaminyltransferase-like 6 (GALNTL6)	uc003isv.3	0	Human	Cathepsin; Cathepsin	10; 39	0.285052873; 0.574288437
dd_Smed_v6_4914_0_1	1.36551e-15	0.258323	0.053	0.033	3.62692e-11	NA	NA	NA	NA	Epidermal; Phyarnx; Phyarnx; Protonephridia; Phyarnx; Protonephridia	24; 25; 27; 29; 37; 40	1.210259469; 0.348545188; 1.650225715; 1.008428359; 1.730527705; 1.566286557
dd_Smed_v6_13669_0_1	2.59489e-29	0.25818	0.049	0.025	6.8923e-25	transient receptor potential cation channel, subfamily M, member 7 (TRPM7)	uc010bew.2	4e-16	Human	Epidermal; Epidermal	24; 35	0.383624338; 0.274261998
dd_Smed_v6_20665_0_1	2.50228e-26	0.257727	0.072	0.043	6.64632e-22	gamma-aminobutyric acid (GABA) B receptor, 1 (GABBR1)	uc011ier.2	3e-165	Human	NA	NA	NA
dd_Smed_v6_44038_0_1	2.96544e-07	0.257682	0.011	0.006	0.00787652	ATPase type 13A5 (ATP13A5)	uc011bsq.2	4e-10	Human	NA	NA	NA
dd_Smed_v6_55767_0_1	1.55001e-06	0.25741	0.012	0.007	0.0411698	NA	uc002vsy.1	2e-40	Human	NA	NA	NA
dd_Smed_v6_8442_0_1	2.68049e-33	0.25737	0.066	0.035	7.11964e-29	epsin 2 (EPN2)	uc010vyq.2	2e-54	Human	Cathepsin; Cathepsin	10; 17	0.287836117; 0.479285891
dd_Smed_v6_25174_0_1	8.1472e-20	0.257305	0.034	0.017	2.16398e-15	NA	NA	NA	NA	NA	NA	NA
dd_Smed_v6_22882_0_1	5.20405e-07	0.256926	0.012	0.007	0.0138225	NA	NA	NA	NA	NA	NA	NA
dd_Smed_v6_9502_0_1	6.81196e-57	0.256835	0.124	0.067	1.80932e-52	NA	NA	NA	NA	Epidermal; Epidermal; Epidermal	2; 3; 11	0.677438197; 0.492408133; 0.37707548
dd_Smed_v6_5935_0_1	3.86981e-20	0.256748	0.039	0.021	1.02786e-15	NA	NA	NA	NA	Epidermal	24	0.436886
dd_Smed_v6_1200_0_1	2.05246e-07	0.25665	0.022	0.014	0.00545154	NA	NA	NA	NA	Epidermal; Cathepsin	24; 31	1.126913395; 0.953706859
dd_Smed_v6_2202_0_1	2.86264e-35	0.256618	0.091	0.052	7.60347e-31	NA	NA	NA	NA	Cathepsin; Cathepsin; Cathepsin; Cathepsin	10; 17; 28; 39	0.949463689; 1.012613417; 0.99390356; 2.14626035
dd_Smed_v6_48633_0_1	1.77515e-08	0.256536	0.012	0.006	0.000471498	NA	NA	NA	NA	NA	NA	NA
dd_Smed_v6_1026_0_1	1.15737e-65	0.256511	0.199	0.118	3.0741e-61	acyl-CoA synthetase bubblegum family member 2 (ACSBG2)	uc002mei.1	8e-179	Human	Epidermal; Epidermal; Epidermal; Epidermal; Phyarnx; Intestine; Epidermal	2; 3; 11; 24; 25; 30; 35	0.606731305; 0.520409849; 0.372619857; 0.955837674; 0.985394143; 0.785969183; 1.088852547
dd_Smed_v6_13327_0_1	6.94807e-15	0.256487	0.079	0.055	1.84548e-10	PKD2-4 (PKD2-4)	KT163780.1	0	Smed	Neural; Neural; Neural; Neural; Neural	18; 20; 21; 23; 33	0.706292349; 2.694625065; 1.34324665; 1.407282303; 0.944385049
dd_Smed_v6_2222_0_1	6.30118e-58	0.256401	0.294	0.193	1.67366e-53	NA	NA	NA	NA	Cathepsin; Cathepsin; Cathepsin; Cathepsin; Cathepsin	10; 17; 28; 39; 41	1.016956008; 2.815462389; 1.425303258; 1.196492963; 3.064164466
dd_Smed_v6_64059_0_1	1.0622e-06	0.256244	0.012	0.006	0.0282131	collagen, type XXIV, alpha 1 (COL24A1)	uc001dli.3	1e-19	Human	NA	NA	NA
dd_Smed_v6_7251_0_1	3.63886e-20	0.256192	0.047	0.026	9.66519e-16	NA	NA	NA	NA	Cathepsin; Cathepsin	17; 41	2.117509818; 1.635464685
dd_Smed_v6_22156_0_1	4.24139e-24	0.256142	0.041	0.021	1.12656e-19	doublecortin-like kinase 1 (DCLK1)	uc010teh.2	2e-41	Human	Phyarnx	27	1.25113
dd_Smed_v6_354_0_1	2.59756e-25	0.256089	0.088	0.056	6.89938e-21	tetraspanin 3 (TSPAN3)	uc002bcj.3	8e-14	Human	Intestine; Cathepsin; Intestine; Intestine; Cathepsin	6; 17; 19; 30; 31	0.465198223; 0.604450837; 0.740598234; 2.694151877; 0.776475228
dd_Smed_v6_30766_0_1	2.05535e-10	0.256007	0.018	0.01	5.45923e-06	NA	NA	NA	NA	NA	NA	NA
dd_Smed_v6_456_0_1	9.75925e-43	0.255896	0.208	0.139	2.59216e-38	cathepsin F (CTSF)	uc001oip.3	7e-91	Human	Cathepsin; Cathepsin; Cathepsin; Cathepsin; Cathepsin; Intestine; Cathepsin; Cathepsin; Cathepsin; Cathepsin	4; 10; 15; 17; 28; 30; 31; 39; 41; 42	0.347196044; 1.391021213; 0.418953781; 2.633109295; 1.858868938; 0.918226614; 1.952091085; 1.009438369; 0.938211688; 2.616068374
dd_Smed_v6_22961_0_1	1.15956e-08	0.255656	0.014	0.007	0.00030799	calcium channel, voltage-dependent, beta 3 subunit (CACNB3)	uc001rsk.2	2e-11	Human	NA	NA	NA
dd_Smed_v6_9894_0_1	2.00588e-63	0.255642	0.156	0.088	5.32783e-59	protocadherin gamma subfamily B, 4 (PCDHGB4)	uc003lkc.2	3e-08	Human	Epidermal	11	1.02515
dd_Smed_v6_13362_0_1	1.4083e-10	0.255438	0.02	0.011	3.74057e-06	NA	NA	NA	NA	Cathepsin; Cathepsin	17; 41	0.877009026; 0.573608452
dd_Smed_v6_2908_0_1	2.6267e-30	0.255391	0.146	0.098	6.97679e-26	homogentisate 1,2-dioxygenase (HGD)	uc003edw.3	0	Human	Cathepsin; Intestine; Cathepsin; Intestine; Cathepsin; Cathepsin	4; 6; 10; 19; 28; 31	1.174106446; 0.397162808; 1.510666004; 0.455940637; 1.158528392; 1.564880389
dd_Smed_v6_49957_0_1	2.04391e-10	0.255332	0.018	0.01	5.42884e-06	KIAA0430 (KIAA0430)	uc010uzv.2	5e-36	Human	NA	NA	NA
dd_Smed_v6_768_0_1	3.46189e-65	0.254871	0.255	0.162	9.19512e-61	protein tyrosine phosphatase, receptor type, F (PTPRF)	uc001cju.3	4e-45	Human	Cathepsin; Cathepsin; Cathepsin; Cathepsin; Cathepsin; Cathepsin; Cathepsin	4; 10; 15; 17; 28; 39; 42	0.308723944; 2.01822523; 0.944570702; 2.170369763; 0.71319738; 2.954495048; 1.483203981
dd_Smed_v6_20716_0_1	1.83311e-11	0.254699	0.019	0.01	4.86892e-07	NA	NA	NA	NA	NA	NA	NA
dd_Smed_v6_26155_0_1	1.07171e-16	0.254433	0.024	0.012	2.84658e-12	NA	NA	NA	NA	NA	NA	NA
dd_Smed_v6_91792_0_1	2.17379e-08	0.254344	0.01	0.005	0.00057738	malic enzyme 3, NADP(+)-dependent, mitochondrial (ME3)	uc009yvk.3	8e-26	Human	NA	NA	NA
dd_Smed_v6_2212_0_1	1.17774e-44	0.254293	0.18	0.115	3.1282e-40	NA	NA	NA	NA	Cathepsin; Cathepsin; Intestine; Cathepsin	10; 28; 30; 39	1.582149941; 0.841280533; 1.110731176; 1.046373174
dd_Smed_v6_2624_0_1	1.61123e-77	0.254269	0.201	0.114	4.27958e-73	NA	NA	NA	NA	Cathepsin; Neural; Neural; Epidermal; Protonephridia; Phyarnx; Intestine; Neural; Phyarnx; Parapharyngeal; Protonephridia	17; 20; 21; 24; 26; 27; 30; 33; 37; 38; 40	0.269421027; 0.662477652; 0.356714707; 0.515586257; 0.379880613; 0.585736581; 0.38433111; 0.502078093; 0.848705101; 0.282220686; 0.898943877
dd_Smed_v6_29611_0_1	3.96391e-11	0.254148	0.021	0.011	1.05285e-06	NA	NA	NA	NA	NA	NA	NA
dd_Smed_v6_3575_0_1	1.36636e-27	0.254139	0.06	0.033	3.6292e-23	RNA binding motif, single stranded interacting protein 1 (RBMS1)	uc002ubn.3	1e-07	Human	Neural; Neural; Neural; Epidermal; Neural; Phyarnx	9; 20; 21; 24; 33; 37	0.484412792; 0.557462331; 0.387620601; 0.58157115; 0.731162582; 0.848037235
dd_Smed_v6_36562_0_1	4.86098e-10	0.254078	0.018	0.01	1.29113e-05	jerky homolog-like (mouse) (JRKL)	uc001pfy.2	5e-21	Human	NA	NA	NA
dd_Smed_v6_13489_0_1	2.47537e-22	0.254073	0.045	0.024	6.57482e-18	NA	NA	NA	NA	Neural; Epidermal; Phyarnx	20; 24; 27	0.478718131; 0.409981688; 0.85964711
dd_Smed_v6_16778_0_1	2.95888e-10	0.253797	0.013	0.006	7.85907e-06	NA	NA	NA	NA	NA	NA	NA
dd_Smed_v6_55758_0_1	1.02364e-06	0.253703	0.008	0.004	0.0271888	NA	NA	NA	NA	NA	NA	NA
dd_Smed_v6_44520_0_1	5.78522e-08	0.253625	0.015	0.009	0.00153661	NA	NA	NA	NA	NA	NA	NA
dd_Smed_v6_9880_0_1	7.19457e-43	0.253572	0.09	0.049	1.91095e-38	stromal cell derived factor 4 (SDF4)	uc001adh.4	9e-29	Human	Neural; Intestine	20; 30	0.386283765; 0.652723792
dd_Smed_v6_13629_0_1	1.09961e-12	0.253565	0.026	0.014	2.92067e-08	ankyrin repeat domain 53 (ANKRD53)	uc002shk.4	4e-33	Human	Phyarnx	27	0.409253
dd_Smed_v6_4185_0_1	8.31757e-10	0.253518	0.012	0.006	2.20923e-05	NA	NA	NA	NA	Epidermal	24	0.671451
dd_Smed_v6_5046_0_1	1.52215e-67	0.253427	0.176	0.101	4.04299e-63	anoctamin 7 (ANO7)NGEP-L	uc002wax.2	0	Human	Epidermal; Epidermal; Epidermal; Epidermal; Epidermal; Protonephridia	2; 3; 11; 24; 35; 40	0.763516328; 0.592549744; 0.612785726; 0.453766801; 0.527998199; 0.835954486
dd_Smed_v6_74445_0_1	1.60258e-06	0.253406	0.007	0.003	0.0425661	SCAN domain containing 3 (SCAND3)	uc011eta.2	8e-09	Human	NA	NA	NA
dd_Smed_v6_15471_0_1	7.22368e-28	0.253342	0.08	0.048	1.91868e-23	SIX homeobox 1 (SIX1)	uc001xfb.4	4e-50	Human	Epidermal; Epidermal; Epidermal	2; 3; 35	0.477543019; 0.459318921; 0.84155198
dd_Smed_v6_7607_0_1	8.4284e-25	0.253257	0.058	0.032	2.23867e-20	clone SMED_01282_V2 inhibin-1	JX010479.1	0	Smed	NA	NA	NA
dd_Smed_v6_5385_0_1	1.00039e-20	0.253194	0.047	0.026	2.65713e-16	phosphate cytidylyltransferase 1, choline, beta (PCYT1B)	uc004dbk.4	4e-37	Human	Neural; Phyarnx; Phyarnx; Epidermal; Phyarnx	9; 25; 27; 35; 37	0.710305464; 0.571889059; 1.514508684; 0.281675281; 1.179155634
dd_Smed_v6_229_0_1	9.07053e-52	0.253027	0.238	0.158	2.40922e-47	NA	NA	NA	NA	Cathepsin; Cathepsin; Cathepsin; Cathepsin; Protonephridia; Cathepsin; Intestine; Cathepsin; Protonephridia; Cathepsin	4; 10; 15; 17; 26; 28; 30; 39; 40; 41	0.628265536; 1.928888586; 1.74612844; 1.417617531; 1.202077606; 1.170368482; 1.756465318; 1.106576669; 0.622410837; 1.132914896
dd_Smed_v6_17916_0_1	4.63385e-10	0.252784	0.012	0.006	1.2308e-05	hypothetical protein 17916	KY348694.1	0	Smed	NA	NA	NA
dd_Smed_v6_5457_0_1	4.6206e-57	0.252748	0.139	0.078	1.22728e-52	KIAA0319 (KIAA0319)	uc011djp.2	2e-116	Human	Epidermal	11	0.973595
dd_Smed_v6_28639_0_1	1.8796e-12	0.252734	0.029	0.017	4.9924e-08	NA	NA	NA	NA	Neural	21	0.44516
dd_Smed_v6_35925_0_1	3.48514e-07	0.252724	0.012	0.006	0.00925689	NA	NA	NA	NA	NA	NA	NA
dd_Smed_v6_91651_0_1	1.28381e-06	0.252719	0.01	0.005	0.0340993	NA	NA	NA	NA	NA	NA	NA
dd_Smed_v6_3039_0_1	1.1391e-15	0.252534	0.024	0.012	3.02557e-11	NA	uc002jlo.3	5e-21	Human	NA	NA	NA
dd_Smed_v6_2196_0_1	9.61942e-49	0.252346	0.097	0.052	2.55502e-44	NA	NA	NA	NA	Neural; Neural; Neural; Epidermal; Phyarnx; Intestine; Phyarnx; Protonephridia	9; 20; 21; 24; 27; 30; 37; 40	0.329681073; 0.490519029; 0.516169534; 0.546251967; 0.578642245; 0.50637743; 0.766021281; 0.891416564
dd_Smed_v6_10998_0_1	9.66987e-19	0.252291	0.035	0.019	2.56841e-14	NA	NA	NA	NA	Neural; Neural; Neural; Phyarnx	9; 20; 21; 27	0.412997144; 0.387208707; 0.335473074; 0.467423886
dd_Smed_v6_27375_0_1	1.65998e-07	0.252276	0.009	0.004	0.00440906	NA	NA	NA	NA	NA	NA	NA
dd_Smed_v6_26251_0_1	1.62413e-12	0.252227	0.031	0.018	4.31386e-08	NA	NA	NA	NA	Epidermal	35	0.455413
dd_Smed_v6_49221_0_1	1.36717e-17	0.252212	0.025	0.012	3.63134e-13	NA	NA	NA	NA	NA	NA	NA
dd_Smed_v6_45704_0_1	1.8567e-09	0.252151	0.012	0.006	4.93157e-05	NA	NA	NA	NA	NA	NA	NA
dd_Smed_v6_33304_0_1	3.89355e-15	0.25209	0.032	0.018	1.03417e-10	NA	NA	NA	NA	NA	NA	NA
dd_Smed_v6_9196_0_1	4.73178e-11	0.251902	0.022	0.012	1.25681e-06	NA	NA	NA	NA	Parapharyngeal; Parapharyngeal	12; 38	0.403086731; 0.277175307
dd_Smed_v6_27769_0_1	5.1229e-14	0.25168	0.025	0.013	1.36069e-09	NA	NA	NA	NA	NA	NA	NA
dd_Smed_v6_14119_0_1	4.37169e-31	0.25165	0.062	0.033	1.16116e-26	zinc finger protein 862 (ZNF862)	uc010lpn.3	1e-07	Human	Epidermal	11	0.795643
dd_Smed_v6_40229_0_1	5.32608e-07	0.251612	0.015	0.008	0.0141466	NA	NA	NA	NA	NA	NA	NA
dd_Smed_v6_10170_0_1	4.00947e-25	0.25161	0.063	0.036	1.06496e-20	NA	NA	NA	NA	Intestine; Cathepsin; Cathepsin	6; 10; 31	0.366716799; 0.353296198; 0.421246186
dd_Smed_v6_16278_0_1	3.392e-12	0.251468	0.016	0.008	9.0095e-08	calcium channel, voltage-dependent, alpha 2/delta subunit 1 (CACNA2D1)	uc003uhr.1	2e-20	Human	NA	NA	NA
dd_Smed_v6_17770_0_1	1.10238e-16	0.251416	0.034	0.019	2.92804e-12	2',3'-cyclic nucleotide 3' phosphodiesterase (CNP)	uc002hyl.1	1e-09	Human	NA	NA	NA
dd_Smed_v6_20371_0_1	9.06584e-11	0.251368	0.014	0.006	2.40798e-06	NA	NA	NA	NA	NA	NA	NA
dd_Smed_v6_30941_0_1	1.68743e-07	0.251304	0.009	0.004	0.00448198	PKD1L-3 (PKD1L-3)	KT163776.1	0	Smed	NA	NA	NA
dd_Smed_v6_3059_0_1	2.93942e-45	0.25129	0.123	0.072	7.8074e-41	carboxypeptidase E (CPE)	uc003irg.4	7e-118	Human	Neural; Neural; Neural; Neural; Neural	8; 9; 20; 21; 23	1.190067197; 0.796272516; 0.527333549; 0.716017956; 0.380301193
dd_Smed_v6_6768_0_1	1.29994e-22	0.251226	0.053	0.03	3.45278e-18	TNF receptor-associated factor 3 (TRAF3)	uc001yme.2	3e-18	Human	Cathepsin; Cathepsin; Intestine	10; 28; 30	0.642454059; 0.575207881; 0.593478179
dd_Smed_v6_1749_0_1	1.79731e-15	0.251142	0.042	0.025	4.77383e-11	NA	NA	NA	NA	Cathepsin; Cathepsin; Cathepsin; Cathepsin	10; 28; 31; 42	1.328395579; 1.040657859; 1.302730626; 1.573628566
dd_Smed_v6_1530_0_1	4.82511e-08	0.25103	0.015	0.008	0.0012816	peptidase inhibitor 16 (PI16)	uc003omz.1	8e-08	Human	NA	NA	NA
dd_Smed_v6_21869_0_1	9.76704e-07	0.250989	0.012	0.006	0.0259422	NA	NA	NA	NA	NA	NA	NA
dd_Smed_v6_4090_0_1	1.57952e-08	0.250929	0.023	0.014	0.000419536	protease, serine, 33 (PRSS33)	uc002cro.1	1e-36	Human	Intestine	30	0.793228
dd_Smed_v6_11708_0_1	1.73695e-46	0.250869	0.084	0.043	4.61352e-42	slc18a-2 (slc18a-2)	KT163587.1	0	Smed	Epidermal	2	0.251791
dd_Smed_v6_14869_0_1	1.86019e-09	0.250692	0.017	0.009	4.94086e-05	chromosome 9 open reading frame 171 (C9orf171)	uc004cbn.3	2e-08	Human	NA	NA	NA
dd_Smed_v6_1977_0_1	6.92256e-80	0.250675	0.213	0.121	1.8387e-75	ELOVL fatty acid elongase 4 (ELOVL4)	uc003pja.4	4e-53	Human	Epidermal; Epidermal; Intestine; Epidermal	2; 3; 6; 35	0.257767742; 0.256208113; 0.611844354; 0.304758671
dd_Smed_v6_61365_0_1	4.37448e-07	0.250646	0.01	0.005	0.011619	NA	NA	NA	NA	NA	NA	NA
dd_Smed_v6_24454_0_1	9.71377e-11	0.250566	0.024	0.013	2.58007e-06	GCR025 (gcr025)	KX018844.1	0	Smed	NA	NA	NA
dd_Smed_v6_69957_0_1	3.56244e-07	0.250404	0.012	0.007	0.0094622	NA	NA	NA	NA	NA	NA	NA
dd_Smed_v6_954_0_1	1.23195e-08	0.250318	0.038	0.026	0.000327219	NA	NA	NA	NA	Cathepsin; Muscle; Cathepsin; Cathepsin	10; 14; 31; 39	1.115753693; 0.927971561; 0.899022834; 1.60817961
dd_Smed_v6_48591_0_1	1.41525e-06	0.250275	0.008	0.004	0.0375905	NA	NA	NA	NA	Intestine	30	0.708342
dd_Smed_v6_42729_0_1	8.31186e-10	0.250206	0.015	0.008	2.20771e-05	NA	NA	NA	NA	NA	NA	NA
dd_Smed_v6_15648_0_1	1.28307e-11	0.250134	0.025	0.014	3.40796e-07	NA	NA	NA	NA	NA	NA	NA
dd_Smed_v6_11944_0_1	3.02718e-45	0.250075	0.158	0.097	8.0405e-41	NA	NA	NA	NA	Phyarnx	37	3.47761
dd_Smed_v6_57_0_1	8.67797e-07	0.250037	0.02	0.012	0.0230495	tissue factor pathway inhibitor (lipoprotein-associated coagulation inhibitor) (TFPI)	uc002upy.3	2e-11	Human	NA	NA	NA

## Sheet: Dataset EV4 (B)
Contig	Co-expression analysis: FindMarkers					Best BLAST hit against Human or S. mediterranea database				Enrichment of cell type-specific expression (Fincher et al., 2018)
	pvalue	avg log2FC	pct.1	pct.2	padj	Best.blast.hit	ID	E.Value	Organism	Cell type identity	Cluster Number	Log fold enrichment
dd_Smed_v6_7162_0_1	0	17.525	1	0	0	YTH domain family, member 1 (YTHDF1)	uc011aaq.2	2e-57	Human	NA	NA	NA
dd_Smed_v6_101502_0_1	6.91892e-08	2.48552	0.004	0.001	0.00183773	NA	NA	NA	NA	NA	NA	NA
dd_Smed_v6_98410_0_1	5.78198e-10	2.24327	0.004	0.001	1.53575e-05	NA	NA	NA	NA	NA	NA	NA
dd_Smed_v6_86418_0_1	1.16183e-07	1.88838	0.005	0.001	0.00308593	guanine nucleotide binding protein (G protein), alpha activating activity polypeptide O (GNAO1)	uc002eit.4	1e-22	Human	NA	NA	NA
dd_Smed_v6_87853_0_1	2.01478e-08	1.82464	0.007	0.002	0.000535145	NA	NA	NA	NA	NA	NA	NA
dd_Smed_v6_92520_0_1	2.71067e-07	1.67403	0.006	0.001	0.00719981	NA	NA	NA	NA	NA	NA	NA
dd_Smed_v6_42113_0_1	1.8584e-10	1.63678	0.006	0.001	4.9361e-06	SCAN domain containing 3 (SCAND3)	uc011eta.2	3e-13	Human	NA	NA	NA
dd_Smed_v6_38055_0_1	2.06819e-11	1.58607	0.01	0.003	5.49331e-07	NA	NA	NA	NA	NA	NA	NA
dd_Smed_v6_75947_0_1	2.65687e-08	1.57102	0.007	0.002	0.00070569	NA	NA	NA	NA	Neural	32	0.427316
dd_Smed_v6_83983_0_1	1.46242e-07	1.55905	0.006	0.001	0.00388434	NA	NA	NA	NA	NA	NA	NA
dd_Smed_v6_97396_0_1	4.17708e-07	1.50449	0.003	0.001	0.0110947	tubulin, alpha 8 (TUBA8)	uc002znw.1	6e-09	Human	NA	NA	NA
dd_Smed_v6_69841_0_1	3.35474e-08	1.47869	0.007	0.002	0.000891054	NA	NA	NA	NA	NA	NA	NA
dd_Smed_v6_63732_0_1	1.19248e-08	1.40962	0.008	0.002	0.000316734	NA	NA	NA	NA	NA	NA	NA
dd_Smed_v6_58659_0_1	2.7289e-08	1.40914	0.006	0.001	0.000724824	NA	NA	NA	NA	NA	NA	NA
dd_Smed_v6_22631_0_1	2.47371e-11	1.36349	0.015	0.005	6.57042e-07	NA	NA	NA	NA	NA	NA	NA
dd_Smed_v6_46156_0_1	5.36019e-09	1.33941	0.009	0.003	0.000142372	NA	NA	NA	NA	NA	NA	NA
dd_Smed_v6_68588_0_1	1.7455e-08	1.31906	0.011	0.004	0.000463623	NA	NA	NA	NA	NA	NA	NA
dd_Smed_v6_64586_0_1	1.25613e-07	1.30887	0.008	0.002	0.00333641	NA	uc011lyk.2	3e-28	Human	NA	NA	NA
dd_Smed_v6_2723_0_1	1.3813e-07	1.29232	0.022	0.011	0.00366886	NA	NA	NA	NA	NA	NA	NA
dd_Smed_v6_20330_0_1	7.55353e-09	1.2883	0.007	0.002	0.000200629	NA	NA	NA	NA	NA	NA	NA
dd_Smed_v6_19060_0_1	8.01151e-08	1.25407	0.01	0.003	0.00212794	NA	NA	NA	NA	NA	NA	NA
dd_Smed_v6_94290_0_1	1.44408e-08	1.24526	0.008	0.002	0.000383563	NA	NA	NA	NA	NA	NA	NA
dd_Smed_v6_26229_0_1	4.78655e-16	1.24098	0.021	0.007	1.27136e-11	NA	NA	NA	NA	NA	NA	NA
dd_Smed_v6_65265_0_1	8.39355e-07	1.23397	0.01	0.004	0.0222941	NA	NA	NA	NA	NA	NA	NA
dd_Smed_v6_88623_0_1	1.1189e-06	1.23298	0.006	0.002	0.0297192	NA	NA	NA	NA	NA	NA	NA
dd_Smed_v6_98774_0_1	1.69679e-07	1.19624	0.007	0.002	0.00450685	NA	NA	NA	NA	NA	NA	NA
dd_Smed_v6_1072_0_1	1.67446e-08	1.18764	0.027	0.013	0.000444753	WAP, follistatin/kazal, immunoglobulin, kunitz and netrin domain containing 2 (WFIKKN2)	uc010dbu.3	2e-12	Human	Neural	32	3.20278
dd_Smed_v6_14000_0_1	6.81715e-10	1.16062	0.015	0.006	1.8107e-05	NA	NA	NA	NA	Parapharyngeal	38	0.531355
dd_Smed_v6_58619_0_1	1.12655e-07	1.15761	0.01	0.004	0.00299223	NA	NA	NA	NA	NA	NA	NA
dd_Smed_v6_238_1_1	3.32816e-13	1.14301	0.329	0.246	8.83993e-09	zonadhesin (ZAN)6	uc003uwk.3	3e-24	Human	Parapharyngeal	12	3.89914
dd_Smed_v6_81224_0_1	8.56224e-07	1.13963	0.006	0.002	0.0227422	NA	NA	NA	NA	NA	NA	NA
dd_Smed_v6_32917_0_1	1.35611e-07	1.12748	0.008	0.003	0.00360195	NA	NA	NA	NA	NA	NA	NA
dd_Smed_v6_5784_0_1	2.20985e-09	1.10881	0.047	0.027	5.86957e-05	carbonic anhydrase XIII (CA13)	uc003ydg.2	4e-60	Human	Neural; Neural; Neural; Protonephridia	9; 20; 21; 40	0.668427067; 1.26096297; 1.554276625; 2.115488987
dd_Smed_v6_69421_0_1	1.27262e-08	1.10837	0.012	0.004	0.00033802	NA	NA	NA	NA	NA	NA	NA
dd_Smed_v6_46362_0_1	8.63869e-08	1.10204	0.012	0.005	0.00229452	NA	NA	NA	NA	NA	NA	NA
dd_Smed_v6_79819_0_1	1.58285e-11	1.09103	0.01	0.003	4.2042e-07	NA	NA	NA	NA	NA	NA	NA
dd_Smed_v6_83942_0_1	7.1903e-09	1.08964	0.01	0.003	0.000190982	NA	NA	NA	NA	NA	NA	NA
dd_Smed_v6_35259_0_1	1.7371e-11	1.08125	0.022	0.009	4.61392e-07	NA	NA	NA	NA	NA	NA	NA
dd_Smed_v6_58754_0_1	5.16077e-08	1.08017	0.008	0.002	0.00137075	NA	NA	NA	NA	NA	NA	NA
dd_Smed_v6_51201_0_1	5.17641e-08	1.07658	0.008	0.002	0.00137491	NA	NA	NA	NA	NA	NA	NA
dd_Smed_v6_96186_0_1	4.99949e-07	1.07647	0.009	0.003	0.0132791	NA	NA	NA	NA	NA	NA	NA
dd_Smed_v6_63663_0_1	7.92733e-09	1.06186	0.012	0.004	0.000210558	GTF2I repeat domain containing 2B (GTF2IRD2B)	uc003ubt.3	2e-17	Human	NA	NA	NA
dd_Smed_v6_53791_0_1	5.58265e-09	1.04352	0.013	0.005	0.000148281	GTF2I repeat domain containing 2 (GTF2IRD2)	uc010lbt.1	7e-19	Human	NA	NA	NA
dd_Smed_v6_64459_0_1	1.53471e-07	1.03669	0.014	0.006	0.00407635	spectrin repeat containing, nuclear envelope 1 (SYNE1)	uc003qpa.1	3e-26	Human	Neural	20	0.648243
dd_Smed_v6_29633_0_1	6.36466e-08	1.02615	0.012	0.004	0.00169052	NA	NA	NA	NA	Neural	20	0.529139
dd_Smed_v6_33609_0_1	5.8673e-10	1.0184	0.015	0.005	1.55841e-05	NA	NA	NA	NA	NA	NA	NA
dd_Smed_v6_8073_0_1	2.29464e-12	1.01362	0.077	0.046	6.09479e-08	bestrophin 1 (BEST1)	uc001nss.3	5e-70	Human	Neural; Neural; Neural; Neural; Phyarnx; Intestine; Neural; Phyarnx	9; 20; 21; 23; 27; 30; 33; 37	1.280908204; 0.847546167; 0.802624766; 0.958073678; 0.84521028; 0.463281881; 1.041296496; 0.809336858
dd_Smed_v6_68773_0_1	4.66844e-09	1.00523	0.01	0.003	0.000123998	NA	NA	NA	NA	NA	NA	NA
dd_Smed_v6_40426_0_1	4.0811e-10	0.997603	0.014	0.005	1.08398e-05	NA	NA	NA	NA	NA	NA	NA
dd_Smed_v6_13481_0_1	2.73516e-13	0.997017	0.041	0.02	7.26487e-09	caveolin 3 (CAV3)	uc003brb.3	1e-15	Human	Neural; Neural	9; 20	0.372722543; 1.493837651
dd_Smed_v6_20604_0_1	2.26346e-07	0.997016	0.016	0.007	0.00601198	GCR023 (gcr023)	KX018843.1	0	Smed	NA	NA	NA
dd_Smed_v6_76123_0_1	9.04487e-07	0.992974	0.009	0.003	0.0240241	NA	NA	NA	NA	NA	NA	NA
dd_Smed_v6_78538_0_1	1.68717e-06	0.982631	0.01	0.004	0.0448129	NA	NA	NA	NA	NA	NA	NA
dd_Smed_v6_7173_0_1	2.75113e-08	0.975978	0.012	0.005	0.000730728	protein phosphatase 3, catalytic subunit, alpha isozyme (PPP3CA)	uc010ilj.2	2e-46	Human	NA	NA	NA
dd_Smed_v6_1138_0_1	8.38195e-07	0.964782	0.019	0.009	0.0222633	NA	NA	NA	NA	Neural	32	2.4994
dd_Smed_v6_15717_0_1	1.67891e-07	0.963619	0.009	0.003	0.00445936	NA	NA	NA	NA	NA	NA	NA
dd_Smed_v6_21200_0_1	1.29059e-07	0.952786	0.013	0.005	0.00342793	NA	NA	NA	NA	NA	NA	NA
dd_Smed_v6_14143_0_1	1.44728e-07	0.945537	0.013	0.005	0.00384413	NA	NA	NA	NA	NA	NA	NA
dd_Smed_v6_21379_0_1	2.31195e-09	0.944792	0.01	0.003	6.14077e-05	NA	NA	NA	NA	NA	NA	NA
dd_Smed_v6_85372_0_1	5.9344e-07	0.933907	0.015	0.007	0.0157624	NA	NA	NA	NA	NA	NA	NA
dd_Smed_v6_63135_0_1	1.6086e-08	0.930096	0.015	0.006	0.00042726	kinesin family member C3 (KIFC3)	uc002emo.4	6e-83	Human	NA	NA	NA
dd_Smed_v6_36720_0_1	3.21361e-13	0.929499	0.03	0.013	8.53567e-09	SET domain and mariner transposase fusion gene (SETMAR)5	uc003bpy.4	6e-44	Human	NA	NA	NA
dd_Smed_v6_33637_0_1	1.35571e-10	0.927715	0.02	0.008	3.6009e-06	NA	NA	NA	NA	NA	NA	NA
dd_Smed_v6_20670_0_1	6.62831e-08	0.922815	0.02	0.009	0.00176055	actin, beta (ACTB)	uc003soq.4	2e-17	Human	NA	NA	NA
dd_Smed_v6_16227_0_1	2.14533e-10	0.9203	0.019	0.008	5.69822e-06	hypothetical protein Smed-Lox5a	KY348673.1	0	Smed	NA	NA	NA
dd_Smed_v6_47703_0_1	8.72974e-08	0.906089	0.017	0.008	0.00231871	NA	NA	NA	NA	Neural	32	0.529577
dd_Smed_v6_25158_0_1	8.73213e-12	0.90534	0.043	0.022	2.31934e-07	hypothetical protein Smed-wif-like protein	KY348685.1	0	Smed	NA	NA	NA
dd_Smed_v6_79480_0_1	1.08488e-06	0.901441	0.008	0.003	0.0288156	NA	NA	NA	NA	NA	NA	NA
dd_Smed_v6_49958_0_1	1.2912e-08	0.898429	0.011	0.004	0.000342955	NA	NA	NA	NA	NA	NA	NA
dd_Smed_v6_77804_0_1	4.87239e-08	0.896914	0.01	0.003	0.00129416	chromosome 5 open reading frame 54 (C5orf54)	uc021yhc.1	1e-07	Human	NA	NA	NA
dd_Smed_v6_58169_0_1	7.07772e-08	0.896091	0.014	0.006	0.00187991	NA	NA	NA	NA	NA	NA	NA
dd_Smed_v6_35336_0_1	6.54668e-09	0.888062	0.018	0.008	0.000173886	NA	NA	NA	NA	Neural	9	0.56452
dd_Smed_v6_67786_0_1	5.3281e-07	0.881969	0.012	0.005	0.014152	NA	NA	NA	NA	NA	NA	NA
dd_Smed_v6_16778_0_1	7.68853e-09	0.881479	0.016	0.007	0.000204215	NA	NA	NA	NA	NA	NA	NA
dd_Smed_v6_26952_0_1	1.02207e-09	0.879978	0.027	0.013	2.71471e-05	tubulin, alpha 1a (TUBA1A)	uc021qxn.1	1e-22	Human	NA	NA	NA
dd_Smed_v6_51249_0_1	2.87667e-07	0.874985	0.016	0.007	0.00764073	NA	NA	NA	NA	Neural	20	0.60103
dd_Smed_v6_44995_0_1	1.76224e-08	0.87388	0.012	0.004	0.000468069	NA	NA	NA	NA	NA	NA	NA
dd_Smed_v6_28725_0_1	6.38814e-08	0.872525	0.018	0.008	0.00169675	NA	NA	NA	NA	NA	NA	NA
dd_Smed_v6_20535_0_1	5.34176e-09	0.868736	0.012	0.004	0.000141882	eukaryotic translation initiation factor 4E (EIF4E)	uc003hue.2	5e-39	Human	NA	NA	NA
dd_Smed_v6_26021_0_1	7.17363e-08	0.867742	0.023	0.011	0.00190539	NA	NA	NA	NA	NA	NA	NA
dd_Smed_v6_21390_0_1	2.78084e-09	0.866716	0.022	0.01	7.38619e-05	NA	NA	NA	NA	NA	NA	NA
dd_Smed_v6_39726_0_1	1.79407e-06	0.859725	0.008	0.003	0.0476522	NA	NA	NA	NA	NA	NA	NA
dd_Smed_v6_5030_0_1	1.02478e-08	0.85896	0.053	0.033	0.000272191	calbindin 2 (CALB2)CALB2	uc002faa.4	6e-60	Human	Parapharyngeal; Parapharyngeal	12; 38	1.488022179; 2.876665257
dd_Smed_v6_63925_0_1	1.7306e-06	0.857726	0.009	0.003	0.0459663	NA	NA	NA	NA	NA	NA	NA
dd_Smed_v6_2177_0_1	1.53061e-08	0.856786	0.042	0.024	0.000406546	NA	NA	NA	NA	Neural; Neural	8; 36	1.554065864; 2.619090417
dd_Smed_v6_38814_0_1	1.44866e-08	0.847856	0.023	0.011	0.000384777	NA	NA	NA	NA	NA	NA	NA
dd_Smed_v6_31617_0_1	1.15506e-06	0.846136	0.013	0.006	0.0306796	NA	NA	NA	NA	NA	NA	NA
dd_Smed_v6_20768_0_1	1.02543e-06	0.844815	0.017	0.008	0.0272365	NA	NA	NA	NA	NA	NA	NA
dd_Smed_v6_33284_0_1	4.61035e-07	0.844227	0.016	0.007	0.0122456	NA	NA	NA	NA	NA	NA	NA
dd_Smed_v6_14398_0_1	3.01527e-08	0.843973	0.027	0.014	0.000800885	SCAN domain containing 3 (SCAND3)	uc011eta.2	9e-08	Human	NA	NA	NA
dd_Smed_v6_26067_0_1	1.18399e-07	0.838965	0.018	0.008	0.00314478	NA	NA	NA	NA	Intestine	43	2.21342
dd_Smed_v6_16464_0_1	1.53881e-06	0.837087	0.016	0.008	0.0408722	NA	NA	NA	NA	NA	NA	NA
dd_Smed_v6_45523_0_1	1.16187e-06	0.836327	0.013	0.006	0.0308605	GTF2I repeat domain containing 2 pseudogene 1 (GTF2IRD2P1)	uc003txs.1	2e-11	Human	NA	NA	NA
dd_Smed_v6_59544_0_1	6.43693e-07	0.826325	0.012	0.005	0.0170971	slc28a-2 (slc28a-2)	KT163667.1	0	Smed	NA	NA	NA
dd_Smed_v6_58384_0_1	7.2654e-07	0.822739	0.02	0.01	0.0192976	NA	NA	NA	NA	NA	NA	NA
dd_Smed_v6_19093_0_1	5.12635e-10	0.822483	0.01	0.003	1.36161e-05	NA	NA	NA	NA	NA	NA	NA
dd_Smed_v6_38985_0_1	1.79841e-06	0.821903	0.016	0.007	0.0477677	NA	NA	NA	NA	NA	NA	NA
dd_Smed_v6_210_0_1	5.23216e-09	0.821008	0.123	0.087	0.000138971	GLI pathogenesis-related 1 (GLIPR1)	uc001sxs.3	6e-26	Human	Neural	36	6.39222
dd_Smed_v6_5744_0_1	9.75275e-07	0.82031	0.017	0.008	0.0259043	GLI pathogenesis-related 1 (GLIPR1)	uc001sxs.3	5e-20	Human	Neural	36	2.39949
dd_Smed_v6_52076_0_1	1.08318e-08	0.819278	0.017	0.007	0.000287703	NA	NA	NA	NA	NA	NA	NA
dd_Smed_v6_46844_0_1	9.65578e-07	0.816274	0.009	0.003	0.0256467	NA	NA	NA	NA	NA	NA	NA
dd_Smed_v6_33171_0_1	2.78806e-09	0.805109	0.013	0.004	7.40537e-05	NA	NA	NA	NA	NA	NA	NA
dd_Smed_v6_70037_0_1	1.88074e-09	0.796689	0.01	0.003	4.99544e-05	NA	NA	NA	NA	NA	NA	NA
dd_Smed_v6_29680_0_1	9.53447e-11	0.79439	0.02	0.008	2.53245e-06	NA	NA	NA	NA	Neural	21	0.60019
dd_Smed_v6_63058_0_1	7.36615e-07	0.794096	0.01	0.004	0.0195652	NA	NA	NA	NA	NA	NA	NA
dd_Smed_v6_21454_0_1	2.63089e-08	0.792257	0.021	0.01	0.000698791	NA	NA	NA	NA	Intestine	43	2.72311
dd_Smed_v6_210_1_1	3.28789e-10	0.789396	0.015	0.006	8.73297e-06	cysteine-rich secretory protein LCCL domain containing 2 (CRISPLD2)	uc002fil.2	5e-07	Human	Neural	36	2.33745
dd_Smed_v6_35020_0_1	7.42619e-09	0.788268	0.018	0.008	0.000197247	NA	NA	NA	NA	NA	NA	NA
dd_Smed_v6_17436_0_1	2.09267e-12	0.78722	0.027	0.012	5.55834e-08	NA	NA	NA	NA	NA	NA	NA
dd_Smed_v6_14030_0_1	2.72513e-07	0.785415	0.011	0.004	0.00723822	dynein, light chain, LC8-type 1 (DYNLL1)	uc001tym.3	3e-13	Human	NA	NA	NA
dd_Smed_v6_12485_0_1	1.14784e-09	0.785281	0.02	0.008	3.04877e-05	deoxyhypusine synthase (DHPS)	uc002muh.2	2e-141	Human	NA	NA	NA
dd_Smed_v6_57321_0_1	1.25278e-06	0.784857	0.013	0.005	0.0332752	NA	NA	NA	NA	NA	NA	NA
dd_Smed_v6_55504_0_1	7.18322e-07	0.781615	0.013	0.005	0.0190794	NA	NA	NA	NA	NA	NA	NA
dd_Smed_v6_19246_0_1	1.08021e-19	0.780719	0.043	0.018	2.86915e-15	GCR053 (gcr053)	KX018867.1	0	Smed	NA	NA	NA
dd_Smed_v6_56983_0_1	7.82037e-07	0.780458	0.018	0.009	0.0207717	NA	NA	NA	NA	NA	NA	NA
dd_Smed_v6_48803_0_1	1.43046e-08	0.776284	0.018	0.007	0.000379945	NA	NA	NA	NA	NA	NA	NA
dd_Smed_v6_27768_0_1	3.27397e-08	0.776245	0.015	0.006	0.000869598	NA	NA	NA	NA	NA	NA	NA
dd_Smed_v6_13253_0_1	1.53285e-09	0.772668	0.049	0.028	4.0714e-05	NA	NA	NA	NA	Neural	20	0.615002
dd_Smed_v6_9557_0_1	1.84992e-19	0.772405	0.077	0.04	4.91358e-15	ATPase, Ca++ transporting, plasma membrane 4 (ATP2B4)	uc001gzw.3	5e-71	Human	Neural; Neural; Neural; Protonephridia	8; 9; 21; 40	0.748471267; 0.594440683; 0.493064627; 1.745487777
dd_Smed_v6_3451_0_1	1.81162e-13	0.760722	0.066	0.037	4.81184e-09	hypothetical protein Smed-FAM115C-like protein	KY348654.1	0	Smed	Parapharyngeal	38	1.07148
dd_Smed_v6_53146_0_1	5.51409e-07	0.758048	0.011	0.004	0.014646	NA	NA	NA	NA	NA	NA	NA
dd_Smed_v6_9737_0_1	8.61019e-16	0.757372	0.065	0.035	2.28695e-11	netrin 1 (NTN1)	uc002glw.4	9e-96	Human	Muscle	13	1.54586
dd_Smed_v6_12784_0_1	4.0998e-08	0.756118	0.044	0.026	0.00108895	thioredoxin (TXN)	uc004bep.2	3e-29	Human	Neural; Neural; Neural	8; 9; 21	0.551479323; 1.186699793; 0.955102388
dd_Smed_v6_45537_0_1	6.64178e-14	0.749921	0.019	0.007	1.76412e-09	NA	NA	NA	NA	NA	NA	NA
dd_Smed_v6_32975_0_1	2.12668e-07	0.748818	0.016	0.007	0.00564869	NA	NA	NA	NA	NA	NA	NA
dd_Smed_v6_3226_0_1	3.5813e-16	0.744644	0.109	0.067	9.51228e-12	NA	NA	NA	NA	Epidermal; Epidermal	11; 24	2.950211077; 0.83781663
dd_Smed_v6_57785_0_1	8.58676e-07	0.7445	0.01	0.004	0.0228073	NA	NA	NA	NA	NA	NA	NA
dd_Smed_v6_11176_0_1	1.06694e-08	0.743129	0.028	0.014	0.000283389	RAB, member RAS oncogene family-like 5 (RABL5)	uc003uyl.3	3e-47	Human	NA	NA	NA
dd_Smed_v6_20734_0_1	5.01216e-07	0.7417	0.02	0.01	0.0133128	NA	NA	NA	NA	NA	NA	NA
dd_Smed_v6_70221_0_1	8.87581e-17	0.738845	0.044	0.02	2.3575e-12	NA	NA	NA	NA	Muscle	13	0.368166
dd_Smed_v6_46630_0_1	3.4523e-11	0.734343	0.021	0.008	9.16965e-07	NA	NA	NA	NA	NA	NA	NA
dd_Smed_v6_31208_0_1	6.89656e-07	0.733851	0.014	0.006	0.018318	NA	NA	NA	NA	NA	NA	NA
dd_Smed_v6_53406_0_1	2.36186e-11	0.730902	0.021	0.008	6.27333e-07	eukaryotic translation initiation factor 2, subunit 2 beta, 38kDa (EIF2S2)	uc002xaf.3	2e-32	Human	NA	NA	NA
dd_Smed_v6_35892_0_1	5.45771e-08	0.729598	0.018	0.008	0.00144962	pax6b-like	KJ934811.1	0	Smed	NA	NA	NA
dd_Smed_v6_43369_0_1	3.44755e-08	0.725957	0.014	0.006	0.000915703	NA	NA	NA	NA	NA	NA	NA
dd_Smed_v6_13323_0_1	1.29347e-14	0.725736	0.041	0.019	3.43559e-10	NA	NA	NA	NA	Muscle	13	0.583563
dd_Smed_v6_337_0_1	3.4176e-13	0.723215	0.086	0.052	9.07749e-09	NA	NA	NA	NA	Neural	32	1.69912
dd_Smed_v6_25479_0_1	1.15041e-09	0.721676	0.025	0.011	3.05562e-05	kynurenine 3-monooxygenase (kynurenine 3-hydroxylase) (KMO)	uc009xgo.2	9e-103	Human	NA	NA	NA
dd_Smed_v6_25770_0_1	6.35126e-08	0.718656	0.023	0.011	0.00168696	NA	NA	NA	NA	NA	NA	NA
dd_Smed_v6_38192_0_1	1.429e-06	0.716832	0.012	0.005	0.0379557	ribosomal protein, large, P0 (RPLP0)	uc001txq.3	2e-34	Human	NA	NA	NA
dd_Smed_v6_13104_0_1	9.46057e-10	0.712591	0.032	0.016	2.51282e-05	1.B9.3	KF730679.1	0	Smed	Neural	20	2.00752
dd_Smed_v6_16141_0_1	2.7228e-12	0.707996	0.035	0.017	7.23202e-08	NA	NA	NA	NA	NA	NA	NA
dd_Smed_v6_25112_0_1	7.69407e-09	0.707656	0.034	0.018	0.000204362	TNF receptor-associated factor 2 (TRAF2)	uc010nbw.3	6e-08	Human	Neural	21	0.565088
dd_Smed_v6_29474_0_1	2.00904e-08	0.707651	0.022	0.011	0.000533621	transient receptor potential cation channel, subfamily V, member 5 (TRPV5)	uc003wbz.3	8e-28	Human	Neural	9	0.53946
dd_Smed_v6_28100_0_1	4.12579e-10	0.707592	0.021	0.009	1.09585e-05	NA	NA	NA	NA	NA	NA	NA
dd_Smed_v6_3331_0_1	2.4808e-17	0.705929	0.062	0.032	6.58926e-13	NA	NA	NA	NA	Epidermal; Epidermal; Epidermal	11; 24; 35	1.560479162; 0.874750325; 0.335179752
dd_Smed_v6_13372_0_1	4.32497e-11	0.705496	0.047	0.026	1.14876e-06	NA	NA	NA	NA	Neural; Neural	9; 34	0.509594286; 0.380730107
dd_Smed_v6_2566_0_1	2.87911e-07	0.704547	0.043	0.026	0.0076472	NA	uc002zbc.2	3e-23	Human	Neural; Neural	32; 36	3.934089435; 1.171052366
dd_Smed_v6_33113_0_1	1.38893e-08	0.704476	0.02	0.009	0.000368913	NA	NA	NA	NA	NA	NA	NA
dd_Smed_v6_65674_0_1	4.02501e-07	0.703645	0.009	0.003	0.0106908	NA	NA	NA	NA	NA	NA	NA
dd_Smed_v6_30248_0_1	6.07802e-07	0.703334	0.018	0.009	0.0161438	NA	NA	NA	NA	NA	NA	NA
dd_Smed_v6_12949_0_1	7.13557e-07	0.702839	0.022	0.011	0.0189528	NA	NA	NA	NA	NA	NA	NA
dd_Smed_v6_15742_1_1	4.33813e-07	0.702571	0.027	0.014	0.0115225	RAS guanyl releasing protein 3 (calcium and DAG-regulated) (RASGRP3)	uc010ync.2	5e-53	Human	Neural	32	1.59978
dd_Smed_v6_18162_0_1	9.26225e-12	0.701285	0.027	0.012	2.46015e-07	NA	NA	NA	NA	Neural; Phyarnx	32; 37	0.782722609; 0.54206248
dd_Smed_v6_924_0_1	9.77881e-08	0.700957	0.155	0.117	0.00259735	Smed17458_V2 GLI pathogenesis related-1	JX010496.1	8.51e-140	Smed	Parapharyngeal; Parapharyngeal	12; 38	0.814725787; 5.913224144
dd_Smed_v6_940_0_1	2.66559e-12	0.699065	0.074	0.044	7.08008e-08	peptidase inhibitor 16 (PI16)	uc003omz.1	2e-17	Human	Parapharyngeal	38	6.8233
dd_Smed_v6_9121_0_1	1.86156e-18	0.698908	0.113	0.068	4.9445e-14	NA	uc002jhk.3	1e-37	Human	Epidermal	11	2.94949
dd_Smed_v6_460_0_1	6.71038e-09	0.698866	0.069	0.045	0.000178234	NA	NA	NA	NA	Epidermal; Epidermal	11; 24	3.127489039; 0.430542935
dd_Smed_v6_19088_0_1	4.87502e-11	0.696951	0.022	0.009	1.29485e-06	NA	NA	NA	NA	NA	NA	NA
dd_Smed_v6_12112_0_1	6.23309e-17	0.696478	0.095	0.056	1.65557e-12	G protein alpha subunit (Gpas)	HQ121519.1	0	Smed	Neural; Neural; Neural; Neural	8; 9; 21; 34	0.559265804; 1.865210059; 2.287076233; 0.447396454
dd_Smed_v6_11984_0_1	1.40702e-12	0.692981	0.051	0.027	3.7372e-08	NA	NA	NA	NA	Neural; Neural; Neural; Neural; Parapharyngeal	9; 18; 20; 21; 38	0.513631212; 0.300343555; 0.838989142; 0.62161986; 0.369428356
dd_Smed_v6_13154_0_1	3.54226e-08	0.690317	0.016	0.007	0.00094086	NA	NA	NA	NA	NA	NA	NA
dd_Smed_v6_2873_0_1	1.69915e-09	0.686539	0.063	0.039	4.51311e-05	NA	NA	NA	NA	Epidermal	11	2.55816
dd_Smed_v6_20909_0_1	5.87432e-09	0.685165	0.028	0.014	0.000156028	NA	NA	NA	NA	NA	NA	NA
dd_Smed_v6_19825_0_1	2.41509e-14	0.683953	0.05	0.025	6.41472e-10	kcnka (kcnka)	KJ187186.1	0	Smed	Neural	20	1.44726
dd_Smed_v6_70992_0_1	8.71386e-07	0.683627	0.01	0.004	0.0231449	NA	NA	NA	NA	NA	NA	NA
dd_Smed_v6_37757_0_1	9.69992e-10	0.681058	0.028	0.014	2.5764e-05	NA	NA	NA	NA	NA	NA	NA
dd_Smed_v6_10389_0_1	1.51041e-07	0.677556	0.022	0.011	0.00401181	NA	NA	NA	NA	Neural	9	0.84264
dd_Smed_v6_19827_0_1	1.85307e-20	0.673212	0.083	0.044	4.92194e-16	WD repeat domain 86 (WDR86)	uc003wkb.2	2e-92	Human	Neural; Neural; Neural; Neural; Neural; Neural	9; 18; 20; 21; 23; 34	1.183845262; 0.423794004; 2.471547726; 0.427222181; 0.725849378; 0.612967314
dd_Smed_v6_28065_0_1	2.48511e-08	0.672453	0.013	0.005	0.00066007	NA	NA	NA	NA	NA	NA	NA
dd_Smed_v6_48994_0_1	2.05961e-09	0.669795	0.013	0.005	5.47053e-05	zinc finger, MYM-type 6 (ZMYM6)	uc001byh.3	6e-08	Human	Neural	32	0.462651
dd_Smed_v6_40220_0_1	3.39755e-11	0.668922	0.024	0.01	9.02424e-07	NA	NA	NA	NA	NA	NA	NA
dd_Smed_v6_11231_0_1	1.76207e-14	0.6686	0.051	0.026	4.68023e-10	NA	NA	NA	NA	Neural; Muscle; Neural; Neural	9; 13; 18; 32	0.355211148; 0.373882262; 0.414305851; 0.37531357
dd_Smed_v6_52985_0_1	3.48771e-08	0.666588	0.007	0.002	0.00092637	heat shock 70kDa protein 8 (HSPA8)	uc010rzv.1	1e-17	Human	NA	NA	NA
dd_Smed_v6_20021_0_1	3.38671e-11	0.665844	0.027	0.012	8.99543e-07	NA	NA	NA	NA	NA	NA	NA
dd_Smed_v6_5757_0_1	1.27961e-21	0.661578	0.064	0.03	3.39876e-17	NA	NA	NA	NA	Epidermal; Epidermal; Epidermal	11; 24; 35	0.344268521; 0.900685154; 0.787192896
dd_Smed_v6_9234_0_1	1.30445e-08	0.658786	0.018	0.007	0.000346476	NA	NA	NA	NA	NA	NA	NA
dd_Smed_v6_11326_0_1	2.35876e-07	0.657915	0.027	0.015	0.00626509	NA	NA	NA	NA	Neural; Neural; Neural	18; 21; 33	0.789888386; 0.511642545; 1.135119499
dd_Smed_v6_17551_0_1	3.24864e-14	0.656748	0.059	0.032	8.62871e-10	TNF receptor-associated factor 2 (TRAF2)	uc004cjv.3	2e-31	Human	Neural; Neural	20; 33	2.035938952; 1.007695106
dd_Smed_v6_7038_0_1	1.51813e-12	0.656301	0.048	0.025	4.03231e-08	Sp1 transcription factor (SP1)	uc021qyf.1	3e-13	Human	Epidermal	11	1.24406
dd_Smed_v6_31176_0_1	6.43419e-09	0.655572	0.032	0.017	0.000170899	NA	NA	NA	NA	Neural	32	0.710476
dd_Smed_v6_32745_0_1	6.43333e-11	0.655475	0.031	0.015	1.70876e-06	NA	NA	NA	NA	NA	NA	NA
dd_Smed_v6_5391_0_1	2.39975e-15	0.652353	0.032	0.014	6.37397e-11	NA	NA	NA	NA	Epidermal	11	0.965577
dd_Smed_v6_17207_1_1	1.36802e-08	0.651978	0.022	0.011	0.000363359	NA	NA	NA	NA	NA	NA	NA
dd_Smed_v6_2969_0_1	3.22016e-11	0.651812	0.077	0.048	8.55307e-07	phospholipase A2, group V (PLA2G5)	uc001bcy.3	2e-11	Human	Epidermal; Epidermal	11; 24	2.412976407; 0.506637255
dd_Smed_v6_364_0_1	2.84565e-15	0.6497	0.24	0.17	7.55834e-11	vimentin (VIM)	uc001iou.2	5e-29	Human	Epidermal; Epidermal; Epidermal	11; 24; 35	0.601676344; 3.737281755; 1.873351817
dd_Smed_v6_18131_0_1	5.18541e-10	0.647819	0.028	0.013	1.3773e-05	cytochrome P450, family 2, subfamily B, polypeptide 6 (CYP2B6)	uc002opr.1	3e-52	Human	NA	NA	NA
dd_Smed_v6_18286_0_1	7.65525e-10	0.647798	0.024	0.011	2.03331e-05	NA	uc002vsy.1	4e-09	Human	NA	NA	NA
dd_Smed_v6_57158_0_1	2.20124e-07	0.646622	0.018	0.008	0.0058467	NA	NA	NA	NA	NA	NA	NA
dd_Smed_v6_9790_0_1	1.288e-12	0.645894	0.055	0.03	3.42104e-08	sodium channel, non-voltage-gated 1, gamma subunit (SCNN1G)	uc002dlm.1	4e-08	Human	Neural; Neural; Neural; Neural	8; 9; 32; 36	0.635524742; 0.86354667; 0.820922178; 0.871743228
dd_Smed_v6_26861_0_1	1.97881e-17	0.644814	0.065	0.034	5.25592e-13	NA	uc001sxf.3	7e-77	Human	Neural; Neural	9; 20	0.788404268; 0.45084891
dd_Smed_v6_16017_0_1	2.26929e-20	0.644029	0.065	0.032	6.02746e-16	fibrous sheath interacting protein 1 (FSIP1)	uc001zki.3	9e-12	Human	Neural; Neural; Neural; Neural; Neural; Phyarnx; Neural	9; 18; 20; 21; 23; 27; 33	0.519368672; 0.397754579; 0.601436399; 0.554040574; 0.577513739; 0.66607559; 0.811331204
dd_Smed_v6_25359_0_1	1.27839e-14	0.643675	0.037	0.016	3.39554e-10	NA	NA	NA	NA	Neural; Neural	9; 20	0.615309524; 0.749884365
dd_Smed_v6_55_0_1	2.72508e-10	0.642657	0.133	0.094	7.23809e-06	Smed02617_V2 hypothetical protein	JX010567.1	6.72e-165	Smed	Epidermal; Epidermal	11; 24	4.06973684; 0.744594116
dd_Smed_v6_17079_0_1	4.21193e-16	0.641659	0.045	0.021	1.11873e-11	KIAA1731 (KIAA1731)	uc009ywb.1	3e-11	Human	Phyarnx	27	0.436099
dd_Smed_v6_10891_0_1	8.96634e-19	0.640704	0.06	0.03	2.38155e-14	NA	NA	NA	NA	Neural; Neural	20; 21	0.506654244; 0.739613642
dd_Smed_v6_81343_0_1	2.89856e-09	0.639732	0.028	0.014	7.69886e-05	NA	NA	NA	NA	NA	NA	NA
dd_Smed_v6_6111_0_1	4.44357e-19	0.639456	0.132	0.082	1.18026e-14	aquaporin 4 (AQP4)a	uc002kwa.3	1e-36	Human	Neural; Neural; Parapharyngeal; Neural; Neural; Neural; Neural; Neural; Parapharyngeal	8; 9; 12; 18; 20; 21; 23; 33; 38	0.612453658; 1.148356453; 0.314674402; 0.776805707; 2.101746108; 1.957128646; 0.608558388; 0.915865364; 0.856489708
dd_Smed_v6_11921_0_1	7.97869e-09	0.639145	0.036	0.02	0.000211922	helicase with zinc finger 2, transcriptional coactivator (HELZ2)	uc002yfl.1	5e-49	Human	NA	NA	NA
dd_Smed_v6_7523_0_1	4.43365e-07	0.637955	0.03	0.017	0.0117762	NA	NA	NA	NA	Intestine	6	0.366925
dd_Smed_v6_5474_0_1	1.01692e-12	0.637483	0.05	0.027	2.70105e-08	early growth response 4 (EGR4)	uc010yrk.1	7e-15	Human	Epidermal	11	1.43199
dd_Smed_v6_9049_0_1	9.67354e-20	0.636654	0.087	0.047	2.56939e-15	calcium channel, voltage-dependent, L type, alpha 1S subunit (CACNA1S)	uc001gvv.3	0	Human	Neural	36	3.44984
dd_Smed_v6_3970_0_1	3.70677e-07	0.636256	0.033	0.019	0.00984554	NA	NA	NA	NA	Neural	9	1.47672
dd_Smed_v6_38252_0_1	9.91508e-09	0.635759	0.021	0.009	0.000263354	NA	NA	NA	NA	NA	NA	NA
dd_Smed_v6_1955_0_1	1.41295e-06	0.635569	0.042	0.026	0.0375293	NA	NA	NA	NA	Neural	9	1.68535
dd_Smed_v6_39723_0_1	3.19167e-08	0.635453	0.016	0.007	0.000847739	NA	NA	NA	NA	NA	NA	NA
dd_Smed_v6_29189_0_1	3.43669e-09	0.634432	0.023	0.011	9.12818e-05	NA	NA	NA	NA	NA	NA	NA
dd_Smed_v6_17126_0_1	4.04787e-10	0.634159	0.024	0.011	1.07516e-05	NA	NA	NA	NA	NA	NA	NA
dd_Smed_v6_327_0_1	2.14388e-13	0.633585	0.112	0.072	5.69437e-09	NA	NA	NA	NA	Epidermal; Epidermal	11; 24	2.953230259; 2.087168689
dd_Smed_v6_31445_0_1	3.26547e-08	0.633437	0.031	0.017	0.000867341	NA	NA	NA	NA	Neural	9	0.42728
dd_Smed_v6_54472_0_1	1.76677e-06	0.633196	0.014	0.006	0.0469271	NA	NA	NA	NA	NA	NA	NA
dd_Smed_v6_15903_0_1	9.47368e-07	0.63276	0.026	0.014	0.025163	NA	NA	NA	NA	NA	NA	NA
dd_Smed_v6_69673_0_1	1.63871e-06	0.629286	0.008	0.003	0.0435259	tubulin, alpha 1b (TUBA1B)	uc001rtm.3	6e-21	Human	NA	NA	NA
dd_Smed_v6_10608_0_1	7.13422e-07	0.629001	0.024	0.013	0.0189492	NA	NA	NA	NA	Neural	20	0.383348
dd_Smed_v6_56908_0_1	1.42339e-06	0.627205	0.015	0.007	0.0378067	NA	NA	NA	NA	NA	NA	NA
dd_Smed_v6_541_0_1	6.84673e-15	0.627173	0.093	0.056	1.81856e-10	secreted peptide prohormone 1	GU295176.1	3.17e-152	Smed	Neural; Neural; Neural	8; 9; 34	1.703778826; 3.356503012; 0.609444642
dd_Smed_v6_31017_0_1	2.98888e-10	0.627044	0.032	0.016	7.93876e-06	NA	NA	NA	NA	NA	NA	NA
dd_Smed_v6_46792_0_1	9.69806e-07	0.625723	0.011	0.004	0.025759	GTF2I repeat domain containing 2 (GTF2IRD2)	uc003ubd.1	9e-08	Human	NA	NA	NA
dd_Smed_v6_87268_0_1	3.67749e-07	0.6257	0.011	0.004	0.00976779	NA	NA	NA	NA	NA	NA	NA
dd_Smed_v6_13082_0_1	1.63651e-19	0.621738	0.088	0.049	4.34674e-15	cyclin-dependent kinase-like 1 (CDC2-related kinase) (CDKL1)	uc001wxz.3	4e-117	Human	Neural; Neural; Neural; Neural	8; 9; 20; 21	0.840967715; 1.287497993; 1.092325186; 1.285668808
dd_Smed_v6_9834_0_1	3.30073e-20	0.621129	0.074	0.038	8.76706e-16	NA	NA	NA	NA	Neural; Neural; Neural; Neural; Phyarnx	9; 18; 20; 21; 27	0.753733955; 0.296949649; 0.805950107; 0.51603293; 1.062057093
dd_Smed_v6_4761_0_1	2.51764e-11	0.61964	0.06	0.035	6.68711e-07	anoctamin 7 (ANO7)NGEP-L	uc002wax.2	0	Human	Parapharyngeal; Neural; Parapharyngeal	12; 36; 38	0.743864525; 1.779497232; 1.993280812
dd_Smed_v6_64844_0_1	1.87474e-06	0.61835	0.016	0.007	0.0497949	NA	NA	NA	NA	NA	NA	NA
dd_Smed_v6_50495_0_1	4.51948e-07	0.616917	0.016	0.007	0.0120042	kinesin family member 5A (KIF5A)	uc001sor.1	1e-23	Human	NA	NA	NA
dd_Smed_v6_15167_0_1	1.17043e-09	0.616756	0.027	0.013	3.10877e-05	NA	NA	NA	NA	Phyarnx; Phyarnx	27; 37	1.810294942; 0.538310171
dd_Smed_v6_22990_0_1	1.58554e-06	0.616033	0.013	0.005	0.0421136	NA	NA	NA	NA	NA	NA	NA
dd_Smed_v6_21925_0_1	1.06704e-14	0.615878	0.057	0.03	2.83417e-10	BOC cell adhesion associated, oncogene regulated (BOC)	uc003dzy.3	2e-09	Human	Neural; Neural	8; 21	0.4653382; 0.63670078
dd_Smed_v6_12720_0_1	1.8678e-08	0.613833	0.037	0.021	0.000496106	SV2 related protein homolog (rat) (SVOP)	uc010sxh.1	2e-48	Human	Epidermal	11	0.288759
dd_Smed_v6_146_0_1	2.5317e-09	0.613038	0.191	0.144	6.72445e-05	NA	NA	NA	NA	NA	NA	NA
dd_Smed_v6_22242_0_1	6.67446e-07	0.611385	0.016	0.007	0.017728	NA	NA	NA	NA	NA	NA	NA
dd_Smed_v6_21965_0_1	1.44928e-24	0.611284	0.068	0.031	3.84945e-20	NA	NA	NA	NA	Neural; Neural; Neural; Neural; Neural; Neural	9; 18; 20; 21; 23; 33	1.062687138; 0.641884969; 1.251665596; 0.974070501; 0.931862229; 1.50020736
dd_Smed_v6_35227_0_1	1.18162e-07	0.610886	0.019	0.009	0.00313851	ATPase, Na+/K+ transporting, beta 1 polypeptide (ATP1B1)	uc001gfr.1	6e-11	Human	NA	NA	NA
dd_Smed_v6_65151_0_1	5.42033e-07	0.610454	0.012	0.005	0.0143969	NA	NA	NA	NA	NA	NA	NA
dd_Smed_v6_40364_0_1	1.43446e-06	0.608563	0.013	0.005	0.0381006	actin, beta (ACTB)	uc003sot.4	6e-22	Human	NA	NA	NA
dd_Smed_v6_2843_0_1	1.5204e-15	0.605786	0.07	0.039	4.03833e-11	NA	NA	NA	NA	Epidermal; Epidermal	11; 24	2.19294705; 0.736409612
dd_Smed_v6_61073_0_1	2.38267e-09	0.605202	0.025	0.012	6.32862e-05	NA	NA	NA	NA	NA	NA	NA
dd_Smed_v6_21480_0_1	8.54044e-09	0.603972	0.036	0.02	0.000226843	NA	NA	NA	NA	Neural; Neural	9; 21	0.401797758; 0.775321938
dd_Smed_v6_34399_0_1	7.14781e-07	0.602998	0.021	0.01	0.0189853	tyrosinase	JN983828.1	0	Smed	NA	NA	NA
dd_Smed_v6_3255_0_1	1.76602e-17	0.602208	0.11	0.066	4.69073e-13	mitofusin 2 (MFN2)	uc009vni.3	1e-14	Human	Parapharyngeal; Neural; Neural; Neural; Neural; Epidermal; Neural; Parapharyngeal	12; 18; 20; 21; 23; 24; 33; 38	0.973754688; 1.097700083; 1.705044729; 0.286335675; 0.955624122; 0.667683666; 1.493959643; 1.373118116
dd_Smed_v6_18478_0_1	2.77391e-13	0.601567	0.045	0.023	7.36779e-09	inositol polyphosphate-5-phosphatase, 72 kDa (INPP5E)	uc004cho.3	1e-50	Human	Neural; Neural	20; 21	0.355225833; 0.275536568
dd_Smed_v6_37558_0_1	1.48755e-09	0.60148	0.022	0.01	3.95108e-05	NA	NA	NA	NA	NA	NA	NA
dd_Smed_v6_52831_0_1	1.65647e-08	0.600674	0.013	0.005	0.000439975	NA	NA	NA	NA	NA	NA	NA
dd_Smed_v6_9228_0_1	3.64382e-13	0.600477	0.036	0.017	9.67835e-09	NA	NA	NA	NA	Epidermal; Epidermal	11; 24	0.607962105; 0.344726737
dd_Smed_v6_16476_0_1	1.10254e-06	0.599546	0.055	0.036	0.0292847	hypothetical protein Smed-glu-R	KY348664.1	0	Smed	Neural; Neural	8; 21	0.839019179; 1.734054383
dd_Smed_v6_33590_0_1	1.36899e-09	0.599215	0.022	0.01	3.63618e-05	NA	NA	NA	NA	Neural	32	0.507719
dd_Smed_v6_8905_0_1	8.01679e-21	0.597884	0.067	0.033	2.12934e-16	coiled-coil domain containing 178 (CCDC178)	uc002kxp.3	3e-10	Human	Neural; Neural; Epidermal; Phyarnx; Protonephridia	18; 20; 24; 27; 29	0.475794449; 0.868794896; 0.53617404; 0.989897508; 0.592236722
dd_Smed_v6_16223_0_1	1.30507e-08	0.59726	0.038	0.021	0.000346638	SLIT and NTRK-like family, member 6 (SLITRK6)	uc021rla.1	6e-07	Human	NA	NA	NA
dd_Smed_v6_5958_0_1	2.51777e-11	0.596009	0.105	0.07	6.68745e-07	NA	NA	NA	NA	Epidermal; Epidermal	11; 24	3.145607826; 1.221583858
dd_Smed_v6_291_0_1	9.61928e-10	0.595123	0.117	0.082	2.55498e-05	1.C5.1	KF730676.1	5.45e-135	Smed	Epidermal; Epidermal	11; 24	3.785712724; 0.392033191
dd_Smed_v6_32883_0_1	1.42239e-13	0.594436	0.023	0.009	3.77802e-09	NA	NA	NA	NA	NA	NA	NA
dd_Smed_v6_7813_0_1	7.47542e-23	0.592418	0.086	0.044	1.98555e-18	euchromatic histone-lysine N-methyltransferase 2 (EHMT2)NG36/G9a-SPI	uc011jnu.2	6e-25	Human	Neural; Neural; Neural; Neural	9; 18; 20; 21	0.276880316; 0.49502872; 0.482733137; 0.676246226
dd_Smed_v6_25234_0_1	1.02428e-06	0.592232	0.021	0.01	0.027206	CDC-like kinase 2 (CLK2)	uc001fjx.3	2e-33	Human	NA	NA	NA
dd_Smed_v6_586_0_1	2.55306e-14	0.591022	0.031	0.013	6.78119e-10	NA	NA	NA	NA	Neural	32	4.05094
dd_Smed_v6_27665_0_1	4.88941e-07	0.590058	0.012	0.005	0.0129868	NA	NA	NA	NA	NA	NA	NA
dd_Smed_v6_4926_0_1	1.78608e-15	0.589635	0.07	0.038	4.744e-11	NA	NA	NA	NA	Epidermal	11	1.24112
dd_Smed_v6_25455_0_1	1.80659e-06	0.589281	0.021	0.011	0.0479848	NA	NA	NA	NA	NA	NA	NA
dd_Smed_v6_21109_0_1	2.07437e-07	0.588352	0.011	0.004	0.00550973	NA	NA	NA	NA	NA	NA	NA
dd_Smed_v6_5488_0_1	3.13956e-20	0.586792	0.051	0.022	8.33898e-16	EF-hand calcium binding domain 1 (EFCAB1)	uc003xqo.2	9e-55	Human	Neural; Neural; Epidermal; Phyarnx	20; 21; 24; 27	0.679755655; 0.461509493; 0.406851368; 0.457856361
dd_Smed_v6_27830_0_1	6.68406e-09	0.585716	0.029	0.015	0.000177535	NA	NA	NA	NA	NA	NA	NA
dd_Smed_v6_52381_0_1	1.81794e-06	0.585532	0.016	0.008	0.0482862	zinc finger, MYM-type 6 (ZMYM6)	uc001byh.3	5e-14	Human	NA	NA	NA
dd_Smed_v6_32869_0_1	3.59172e-08	0.582463	0.021	0.01	0.000953998	NA	NA	NA	NA	NA	NA	NA
dd_Smed_v6_28606_0_1	2.03862e-08	0.582449	0.025	0.013	0.000541478	piggyBac transposable element derived 4 (PGBD4)	uc001zho.3	2e-18	Human	NA	NA	NA
dd_Smed_v6_16149_0_1	1.29066e-08	0.582413	0.037	0.02	0.000342814	thyrotropin-releasing hormone receptor (TRHR)	uc003ymz.4	4e-12	Human	NA	NA	NA
dd_Smed_v6_12212_0_1	6.68954e-13	0.581978	0.083	0.051	1.77681e-08	NA	NA	NA	NA	Neural; Neural; Neural; Neural; Epidermal; Parapharyngeal	9; 18; 20; 23; 24; 38	0.765937319; 0.590477354; 1.932659406; 1.053570356; 0.984496528; 0.709315017
dd_Smed_v6_53475_0_1	2.18628e-07	0.579824	0.02	0.01	0.00580697	SCAN domain containing 3 (SCAND3)	uc011eta.2	3e-10	Human	NA	NA	NA
dd_Smed_v6_64954_0_1	4.48387e-07	0.579708	0.014	0.006	0.0119096	NA	NA	NA	NA	NA	NA	NA
dd_Smed_v6_30110_0_1	5.13805e-07	0.579691	0.013	0.005	0.0136472	NA	NA	NA	NA	NA	NA	NA
dd_Smed_v6_4783_0_1	8.1847e-39	0.578594	0.413	0.278	2.17394e-34	NA	NA	NA	NA	Neural; Neural; Neural; Neural; Neural; Neural; Epidermal; Phyarnx; Protonephridia; Neural	8; 9; 18; 20; 21; 23; 24; 27; 29; 33	1.108427749; 2.070973041; 1.488526444; 1.40597426; 1.035304454; 1.401351473; 0.758553463; 2.097237519; 1.067136259; 1.765532865
dd_Smed_v6_39727_0_1	1.17195e-11	0.578418	0.043	0.022	3.11281e-07	NA	NA	NA	NA	NA	NA	NA
dd_Smed_v6_9701_0_1	3.4684e-09	0.578031	0.019	0.008	9.21243e-05	NA	NA	NA	NA	NA	NA	NA
dd_Smed_v6_24020_0_1	6.03982e-07	0.577146	0.021	0.011	0.0160424	NA	NA	NA	NA	NA	NA	NA
dd_Smed_v6_43503_0_1	1.85346e-10	0.576704	0.021	0.008	4.92297e-06	NA	NA	NA	NA	NA	NA	NA
dd_Smed_v6_278_0_1	1.00899e-15	0.576657	0.121	0.077	2.67999e-11	NA	NA	NA	NA	Epidermal; Epidermal	11; 24	3.289521487; 1.849798733
dd_Smed_v6_15876_0_1	9.44233e-16	0.576095	0.069	0.038	2.50798e-11	potassium voltage-gated channel, Shal-related subfamily, member 1 (KCND1)	uc004dlx.1	0	Human	Neural; Neural; Muscle; Neural	8; 9; 13; 21	0.454089036; 0.416389866; 0.459092516; 0.49947745
dd_Smed_v6_19242_0_1	8.66773e-07	0.575963	0.03	0.017	0.0230223	NA	NA	NA	NA	NA	NA	NA
dd_Smed_v6_715_0_1	5.87916e-14	0.575663	0.115	0.074	1.56156e-09	NA	NA	NA	NA	Epidermal; Epidermal	11; 24	3.282327919; 0.447705737
dd_Smed_v6_5798_0_1	8.11411e-22	0.575594	0.105	0.059	2.15519e-17	annexin A7 (ANXA7)	uc010qki.1	3e-97	Human	Neural; Neural; Neural; Neural; Neural; Epidermal; Phyarnx; Protonephridia; Neural	9; 18; 20; 21; 23; 24; 27; 29; 33	0.868412772; 0.716975285; 1.382452244; 1.085367026; 0.7290919; 0.450440356; 1.541789132; 1.029228394; 1.022973247
dd_Smed_v6_21429_0_1	1.75608e-06	0.575544	0.014	0.006	0.0466432	NA	NA	NA	NA	NA	NA	NA
dd_Smed_v6_2178_0_1	1.63008e-11	0.575027	0.136	0.094	4.32966e-07	NA	NA	NA	NA	Epidermal; Epidermal	11; 24	3.64044041; 1.807683364
dd_Smed_v6_6685_0_1	1.32878e-08	0.574766	0.022	0.01	0.000352938	NA	NA	NA	NA	NA	NA	NA
dd_Smed_v6_18236_0_1	1.47719e-06	0.573952	0.021	0.011	0.0392356	NA	uc010frt.3	8e-50	Human	Phyarnx	37	0.726016
dd_Smed_v6_55109_0_1	1.39828e-06	0.573602	0.016	0.008	0.0371397	NA	NA	NA	NA	NA	NA	NA
dd_Smed_v6_26013_0_1	5.7257e-07	0.573496	0.016	0.008	0.015208	GCR020 (gcr020)	KX018840.1	0	Smed	NA	NA	NA
dd_Smed_v6_70099_0_1	8.47067e-07	0.573221	0.017	0.008	0.0224989	chromosome 2 open reading frame 69 (C2orf69)	uc010zhb.2	2e-15	Human	NA	NA	NA
dd_Smed_v6_14191_0_1	9.84363e-09	0.572348	0.027	0.014	0.000261457	phosphodiesterase 1C, calmodulin-dependent 70kDa (PDE1C)	uc003tcs.3	1e-140	Human	Neural	32	0.594304
dd_Smed_v6_14925_0_1	6.18445e-18	0.569884	0.055	0.026	1.64265e-13	NA	NA	NA	NA	Neural; Neural	21; 36	0.692943997; 0.855161657
dd_Smed_v6_13032_0_1	6.71613e-12	0.56918	0.039	0.019	1.78387e-07	NA	NA	NA	NA	NA	NA	NA
dd_Smed_v6_5003_0_1	1.58826e-18	0.568797	0.059	0.029	4.21858e-14	Rho GTPase activating protein 39 (ARHGAP39)	uc003zds.1	8e-26	Human	NA	NA	NA
dd_Smed_v6_51494_0_1	2.3917e-07	0.567687	0.014	0.006	0.00635259	SVOP-like (SVOPL)	uc003vue.3	1e-08	Human	NA	NA	NA
dd_Smed_v6_14190_0_1	4.76515e-08	0.567527	0.027	0.014	0.00126567	phosphatidylinositol glycan anchor biosynthesis, class W (PIGW)	uc021tvq.1	2e-11	Human	NA	NA	NA
dd_Smed_v6_12529_0_1	1.60543e-09	0.566818	0.03	0.015	4.26418e-05	NA	NA	NA	NA	NA	NA	NA
dd_Smed_v6_16658_0_1	2.36338e-08	0.566131	0.043	0.025	0.000627737	NA	NA	NA	NA	Neural; Neural	9; 32	0.484236537; 0.293243268
dd_Smed_v6_13327_0_1	6.35271e-10	0.565653	0.086	0.057	1.68734e-05	PKD2-4 (PKD2-4)	KT163780.1	0	Smed	Neural; Neural; Neural; Neural; Neural	18; 20; 21; 23; 33	0.706292349; 2.694625065; 1.34324665; 1.407282303; 0.944385049
dd_Smed_v6_379_0_1	2.36616e-08	0.564828	0.118	0.085	0.000628475	NA	NA	NA	NA	Epidermal	11	4.11735
dd_Smed_v6_16956_0_1	3.99169e-12	0.564204	0.04	0.02	1.06023e-07	NA	NA	NA	NA	NA	NA	NA
dd_Smed_v6_15437_0_1	3.43347e-27	0.563718	0.106	0.055	9.11965e-23	regulating synaptic membrane exocytosis 2 (RIMS2)	uc003yls.3	3e-51	Human	Neural; Neural; Neural; Neural; Neural; Neural	8; 9; 20; 21; 23; 33	0.530934584; 0.530447567; 0.41382427; 0.536581333; 0.68124; 0.782800045
dd_Smed_v6_881_0_1	8.20168e-13	0.563076	0.041	0.02	2.17845e-08	aldolase A, fructose-bisphosphate (ALDOA)	uc002dwc.3	4e-09	Human	NA	NA	NA
dd_Smed_v6_39482_0_1	1.59511e-06	0.561665	0.027	0.015	0.0423676	NA	NA	NA	NA	NA	NA	NA
dd_Smed_v6_15299_0_1	4.4572e-08	0.561026	0.035	0.02	0.00118388	NA	NA	NA	NA	NA	NA	NA
dd_Smed_v6_4737_0_1	4.32325e-13	0.560796	0.079	0.047	1.1483e-08	C-type lectin domain family 18, member A (CLEC18A)	uc010vlp.2	2e-11	Human	Muscle	14	0.807858
dd_Smed_v6_27418_0_1	6.67173e-08	0.560737	0.033	0.018	0.00177208	lin-54 homolog (C. elegans) (LIN54)	uc010ijt.2	7e-22	Human	NA	NA	NA
dd_Smed_v6_10927_0_1	9.46533e-17	0.559921	0.062	0.032	2.51409e-12	Smed09482_V2 beta 1,3 galactosyltransferase-1	JX010604.1	0	Smed	Phyarnx	27	0.59748
dd_Smed_v6_767_0_1	6.1468e-13	0.558999	0.073	0.043	1.63265e-08	NA	NA	NA	NA	Epidermal; Epidermal	11; 24	2.855992463; 0.363092001
dd_Smed_v6_13669_0_1	5.07513e-20	0.558888	0.057	0.027	1.34801e-15	transient receptor potential cation channel, subfamily M, member 7 (TRPM7)	uc010bew.2	4e-16	Human	Epidermal; Epidermal	24; 35	0.383624338; 0.274261998
dd_Smed_v6_44096_0_1	2.02107e-08	0.558573	0.032	0.017	0.000536817	NA	NA	NA	NA	NA	NA	NA
dd_Smed_v6_11272_0_1	2.97988e-20	0.555935	0.058	0.027	7.91485e-16	NA	NA	NA	NA	Neural; Neural; Neural; Epidermal; Phyarnx	9; 20; 21; 24; 27	0.491564865; 0.545632135; 0.616511914; 0.270754173; 0.558953707
dd_Smed_v6_37190_0_1	9.05946e-12	0.554467	0.023	0.009	2.40628e-07	NA	NA	NA	NA	NA	NA	NA
dd_Smed_v6_14043_0_1	4.91785e-09	0.554344	0.031	0.016	0.000130623	NA	NA	NA	NA	Neural	21	0.36697
dd_Smed_v6_12425_0_1	9.52551e-08	0.554262	0.022	0.011	0.00253007	growth arrest-specific 2 (GAS2)	uc001mqo.3	7e-18	Human	NA	NA	NA
dd_Smed_v6_12169_0_1	2.59095e-12	0.553619	0.034	0.016	6.88182e-08	potassium intermediate/small conductance calcium-activated channel, subfamily N, member 1 (KCNN1)	uc010xqa.1	1e-61	Human	Parapharyngeal; Parapharyngeal	12; 38	0.384198114; 0.282169275
dd_Smed_v6_10722_0_1	4.61357e-23	0.55274	0.115	0.064	1.22541e-18	cytochrome P450, family 2, subfamily J, polypeptide 2 (CYP2J2)	uc001czq.3	3e-07	Human	Epidermal; Epidermal; Phyarnx; Phyarnx	2; 11; 25; 37	0.716111252; 1.038904895; 0.441865913; 1.62493946
dd_Smed_v6_29022_0_1	9.61865e-11	0.55227	0.046	0.025	2.55481e-06	NA	NA	NA	NA	Neural	9	0.500817
dd_Smed_v6_49796_0_1	1.06178e-07	0.551438	0.023	0.012	0.0028202	NA	NA	NA	NA	NA	NA	NA
dd_Smed_v6_39513_0_1	6.26202e-10	0.550814	0.035	0.018	1.66325e-05	NA	NA	NA	NA	NA	NA	NA
dd_Smed_v6_16955_0_1	1.17358e-09	0.550698	0.034	0.017	3.11715e-05	ALX homeobox 4 (ALX4)	uc001myb.3	2e-32	Human	Muscle; Muscle	7; 14	0.618327076; 0.659656285
dd_Smed_v6_3686_0_1	4.11321e-22	0.550638	0.111	0.062	1.09251e-17	NA	NA	NA	NA	Neural; Neural; Muscle; Muscle; Neural; Neural; Neural; Neural	8; 9; 13; 14; 20; 21; 23; 36	0.997981455; 0.756154518; 1.061420864; 0.687162132; 0.482562245; 0.273350536; 0.485473186; 0.543707489
dd_Smed_v6_13623_0_1	5.5947e-17	0.550132	0.074	0.04	1.48601e-12	NA	NA	NA	NA	Neural; Phyarnx; Phyarnx	20; 27; 37	0.891637396; 1.49244012; 0.984921319
dd_Smed_v6_11874_0_1	2.76887e-16	0.549762	0.1	0.06	7.35439e-12	protein phosphatase, EF-hand calcium binding domain 1 (PPEF1)b	uc004cyp.3	0	Human	Neural; Neural; Muscle; Neural; Neural; Neural	8; 9; 13; 18; 20; 21	1.081586115; 0.745339131; 0.451427512; 0.956105859; 1.207313577; 0.374845488
dd_Smed_v6_17395_0_1	5.00297e-09	0.549358	0.032	0.016	0.000132884	glutamate receptor, ionotropic, AMPA 2 (GRIA2)	uc003ipm.4	1e-42	Human	Neural	20	0.501055
dd_Smed_v6_7243_0_1	4.0121e-19	0.549278	0.118	0.071	1.06565e-14	synaptotagmin XI (SYT11)	uc001fmg.3	2e-80	Human	Neural; Neural; Neural; Neural; Neural; Neural	8; 9; 18; 20; 21; 23	1.445169676; 0.716159756; 0.47509412; 0.681354115; 1.373262911; 0.335297683
dd_Smed_v6_5477_0_1	6.33371e-20	0.549047	0.088	0.048	1.6823e-15	NA	NA	NA	NA	Epidermal	11	1.4653
dd_Smed_v6_19493_0_1	8.39512e-19	0.548847	0.058	0.028	2.22983e-14	cubilin (intrinsic factor-cobalamin receptor) (CUBN)	uc009xjr.1	2e-18	Human	Neural	20	0.347944
dd_Smed_v6_2162_0_1	2.85372e-10	0.548816	0.074	0.046	7.57976e-06	cytochrome P450, family 1, subfamily A, polypeptide 1 (CYP1A1)	uc002ayq.4	3e-42	Human	Epidermal; Epidermal	11; 24	2.159130124; 0.842560871
dd_Smed_v6_15632_0_1	1.23815e-07	0.547811	0.031	0.017	0.00328864	bombesin-like receptor 3 (BRS3)	uc004ezv.1	1e-12	Human	NA	NA	NA
dd_Smed_v6_6819_0_1	4.27397e-14	0.547479	0.053	0.028	1.13521e-09	NA	NA	NA	NA	Intestine; Phyarnx; Intestine	6; 27; 30	0.293955775; 0.350496144; 0.600706668
dd_Smed_v6_14428_0_1	6.75931e-13	0.547182	0.042	0.021	1.79534e-08	WD repeat domain 34 (WDR34)	uc004bvq.1	2e-39	Human	NA	NA	NA
dd_Smed_v6_1925_0_1	1.55453e-11	0.546844	0.059	0.034	4.12899e-07	NA	NA	NA	NA	Epidermal; Epidermal	11; 24	1.996329344; 0.873383198
dd_Smed_v6_43159_0_1	8.29073e-20	0.546054	0.072	0.037	2.2021e-15	anoctamin 1, calcium activated chloride channel (ANO1)	uc010rqk.2	2e-55	Human	Epidermal	11	1.21077
dd_Smed_v6_15118_0_1	1.81358e-07	0.545924	0.026	0.013	0.00481704	NA	NA	NA	NA	Cathepsin	17	0.509602
dd_Smed_v6_9506_0_1	1.36722e-11	0.545228	0.028	0.012	3.63147e-07	NA	NA	NA	NA	NA	NA	NA
dd_Smed_v6_13914_0_1	1.50703e-17	0.545204	0.062	0.031	4.00282e-13	NA	NA	NA	NA	Neural; Muscle; Muscle; Neural; Phyarnx	9; 13; 14; 18; 27	0.385432229; 0.370009836; 0.365963387; 0.481785337; 0.475541307
dd_Smed_v6_5010_0_1	2.10838e-12	0.545167	0.048	0.025	5.60008e-08	chromosome 10 open reading frame 82 (C10orf82)	uc001lcr.3	3e-10	Human	Neural; Neural; Epidermal; Phyarnx	20; 21; 24; 27	0.556069699; 0.266110075; 0.738631711; 0.672099464
dd_Smed_v6_775_0_1	1.69456e-11	0.544446	0.089	0.057	4.50091e-07	Smed00523_V2 hypothetical protein	JX010497.1	0	Smed	Epidermal; Epidermal	11; 24	2.857832; 0.360827319
dd_Smed_v6_23604_0_1	1.61664e-07	0.544403	0.031	0.017	0.00429396	NA	NA	NA	NA	NA	NA	NA
dd_Smed_v6_4793_0_1	1.7997e-16	0.544372	0.065	0.034	4.78018e-12	NA	NA	NA	NA	Epidermal; Epidermal	11; 24	1.185753777; 0.603235329
dd_Smed_v6_10140_0_1	2.65985e-12	0.544358	0.075	0.046	7.06482e-08	coiled-coil domain containing 170 (CCDC170)	uc003qol.3	1e-34	Human	Neural; Neural; Neural; Neural; Epidermal; Phyarnx; Phyarnx	9; 18; 20; 21; 24; 27; 37	0.934171306; 0.484667055; 1.264773884; 0.80903666; 0.318674264; 1.507466308; 0.673988849
dd_Smed_v6_13498_0_1	4.83391e-12	0.543037	0.052	0.028	1.28393e-07	potassium large conductance calcium-activated channel, subfamily M, alpha member 1 (KCNMA1)	uc001jxm.3	2e-164	Human	Neural; Neural	20; 36	0.587757065; 0.496944846
dd_Smed_v6_5091_0_1	2.46186e-15	0.543015	0.049	0.024	6.53895e-11	NA	NA	NA	NA	NA	NA	NA
dd_Smed_v6_66838_0_1	3.1426e-07	0.54252	0.024	0.012	0.00834707	NA	NA	NA	NA	NA	NA	NA
dd_Smed_v6_2375_0_1	1.40241e-13	0.542373	0.038	0.018	3.72495e-09	NA	NA	NA	NA	Epidermal; Epidermal	11; 24	0.676769948; 0.440060847
dd_Smed_v6_43814_0_1	2.78494e-10	0.542185	0.031	0.015	7.39708e-06	NA	NA	NA	NA	NA	NA	NA
dd_Smed_v6_25168_0_1	4.02449e-13	0.541636	0.043	0.021	1.06895e-08	NA	NA	NA	NA	Neural; Neural; Neural	18; 20; 21	0.541424766; 0.759641586; 0.973538329
dd_Smed_v6_20710_0_1	9.14771e-08	0.541513	0.021	0.01	0.00242972	NA	NA	NA	NA	NA	NA	NA
dd_Smed_v6_11390_0_1	2.96383e-15	0.540379	0.046	0.022	7.87222e-11	DEAH (Asp-Glu-Ala-His) box polypeptide 8 (DHX8)	uc002idu.1	4e-84	Human	NA	NA	NA
dd_Smed_v6_21258_0_1	1.81906e-08	0.54029	0.029	0.015	0.000483162	NA	NA	NA	NA	Neural	9	0.597125
dd_Smed_v6_26978_0_1	4.56392e-07	0.540194	0.012	0.005	0.0121222	NA	NA	NA	NA	NA	NA	NA
dd_Smed_v6_1824_0_1	9.521e-13	0.537638	0.047	0.025	2.52887e-08	NA	NA	NA	NA	Neural; Neural; Epidermal; Neural	9; 21; 24; 34	0.414637712; 0.287626029; 0.610108049; 0.582839298
dd_Smed_v6_9161_0_1	4.27819e-08	0.537598	0.088	0.06	0.00113633	PDX1 C-terminal inhibiting factor 1 (PCIF1)	uc002xqs.3	4e-125	Human	Neural	20	0.554114
dd_Smed_v6_17867_0_1	3.20797e-15	0.534904	0.053	0.027	8.52069e-11	copine VIII (CPNE8)	uc001rls.1	4e-28	Human	Neural; Neural; Neural	20; 33; 36	0.638245651; 0.77032686; 0.877221496
dd_Smed_v6_899_0_1	1.09067e-10	0.53443	0.304	0.251	2.89692e-06	glycine amidinotransferase (L-arginine:glycine amidinotransferase) (GATM)	uc001zvc.3	1e-114	Human	Epidermal; Epidermal; Epidermal	2; 3; 11	1.917468778; 0.644636317; 2.685536529
dd_Smed_v6_1413_0_1	5.26878e-13	0.533234	0.082	0.05	1.39944e-08	NA	NA	NA	NA	Epidermal; Epidermal	11; 24	2.928913876; 0.323844256
dd_Smed_v6_3591_0_1	2.6054e-49	0.531771	0.205	0.108	6.92021e-45	coiled-coil domain containing 88A (CCDC88A)	uc002ryv.2	8e-22	Human	Neural; Neural; Neural; Neural; Neural; Neural; Epidermal; Neural; Phyarnx; Parapharyngeal; Protonephridia	8; 9; 18; 20; 21; 23; 24; 33; 37; 38; 40	0.459767339; 1.013405588; 0.514051192; 1.091477436; 1.092669194; 0.301944233; 0.330662031; 0.675492972; 0.735222392; 0.451199642; 0.960335433
dd_Smed_v6_22399_0_1	1.22547e-06	0.531192	0.012	0.005	0.0325498	NA	NA	NA	NA	NA	NA	NA
dd_Smed_v6_3093_0_1	5.10198e-21	0.530387	0.158	0.099	1.35514e-16	peptidylglycine alpha-amidating monooxygenase (PAM)	uc003kns.3	4e-47	Human	Neural; Neural; Neural; Neural; Neural; Neural; Neural; Neural	8; 9; 18; 20; 21; 23; 33; 34	2.05510211; 1.417350596; 0.460678789; 0.71433147; 1.335539354; 0.707669841; 0.787133653; 0.336554445
dd_Smed_v6_854_1_1	5.59296e-17	0.530333	0.098	0.058	1.48555e-12	NA	NA	NA	NA	Neural; Parapharyngeal; Neural; Neural; Neural; Epidermal; Neural; Epidermal; Parapharyngeal	9; 12; 20; 21; 23; 24; 33; 35; 38	0.457325844; 1.114643423; 0.709866453; 0.692846429; 0.459261162; 0.297911188; 0.652310307; 0.668442278; 2.004312638
dd_Smed_v6_14069_0_1	1.60447e-13	0.530267	0.044	0.022	4.26162e-09	NA	NA	NA	NA	Parapharyngeal	38	0.278659
dd_Smed_v6_24854_0_1	1.52772e-06	0.529719	0.024	0.013	0.0405778	NA	NA	NA	NA	NA	NA	NA
dd_Smed_v6_32631_0_1	4.58847e-08	0.529509	0.028	0.015	0.00121874	NA	NA	NA	NA	NA	NA	NA
dd_Smed_v6_18843_0_1	5.91165e-14	0.528844	0.074	0.043	1.57019e-09	cubilin (intrinsic factor-cobalamin receptor) (CUBN)	uc001ioo.3	5e-19	Human	NA	NA	NA
dd_Smed_v6_14537_0_1	1.21962e-06	0.528033	0.025	0.014	0.0323942	NA	NA	NA	NA	Epidermal	35	0.307848
dd_Smed_v6_247_0_1	1.71179e-16	0.527935	0.136	0.088	4.5467e-12	clone D20Contig4 unknown	AY066538.1	0	Smed	Epidermal; Epidermal	11; 24	3.300751881; 1.660606624
dd_Smed_v6_6448_0_1	6.51971e-13	0.527515	0.041	0.02	1.7317e-08	3C02 hypothetical protein	KJ573367.1	0	Smed	Intestine; Neural	30; 32	0.333257307; 1.724719996
dd_Smed_v6_32030_0_1	1.79074e-08	0.527446	0.015	0.006	0.000475639	NA	NA	NA	NA	NA	NA	NA
dd_Smed_v6_19058_0_1	3.02246e-13	0.52641	0.046	0.024	8.02795e-09	NA	NA	NA	NA	NA	NA	NA
dd_Smed_v6_10990_0_1	5.37336e-08	0.525875	0.037	0.021	0.00142722	macrophage expressed 1 (MPEG1)	uc001nnu.4	3e-121	Human	Cathepsin	10	0.530185
dd_Smed_v6_20268_0_1	1.09824e-11	0.525788	0.039	0.02	2.91704e-07	acid-sensing (proton-gated) ion channel family member 5 (ASIC5)	uc003ipe.1	6e-09	Human	NA	NA	NA
dd_Smed_v6_21546_0_1	1.45993e-08	0.525589	0.03	0.016	0.000387773	phosphodiesterase 1C, calmodulin-dependent 70kDa (PDE1C)	uc003tcs.3	2e-126	Human	Neural	21	0.390724
dd_Smed_v6_41384_0_1	3.30088e-10	0.524802	0.033	0.016	8.76747e-06	protocadherin 9 (PCDH9)	uc001vin.3	2e-58	Human	NA	NA	NA
dd_Smed_v6_17046_0_1	5.49355e-11	0.524096	0.026	0.012	1.45914e-06	TNF receptor-associated factor 6, E3 ubiquitin protein ligase (TRAF6)	uc001mws.2	1e-09	Human	NA	NA	NA
dd_Smed_v6_12172_0_1	5.94698e-13	0.524071	0.047	0.024	1.57958e-08	NA	uc011lyk.2	6e-61	Human	Muscle; Neural; Neural	14; 20; 21	0.373991683; 0.454752134; 0.283706852
dd_Smed_v6_16827_0_1	7.07269e-07	0.522829	0.037	0.022	0.0187858	NA	NA	NA	NA	Neural	9	0.36171
dd_Smed_v6_17087_0_1	1.10306e-16	0.522724	0.071	0.038	2.92984e-12	NA	uc004blh.3	1e-98	Human	Neural; Neural; Neural; Neural	8; 9; 20; 21	0.751565246; 0.608076876; 0.303600653; 0.641048575
dd_Smed_v6_37693_0_1	1.4418e-09	0.52234	0.023	0.01	3.82955e-05	NA	NA	NA	NA	NA	NA	NA
dd_Smed_v6_17162_0_1	2.06648e-09	0.521882	0.033	0.017	5.48879e-05	cyclin-dependent kinase-like 2 (CDC2-related kinase) (CDKL2)	uc003hiq.3	2e-130	Human	NA	NA	NA
dd_Smed_v6_9315_0_1	2.54855e-13	0.520679	0.065	0.036	6.76921e-09	NA	NA	NA	NA	Muscle; Muscle; Neural; Parapharyngeal	13; 14; 32; 38	0.301209552; 0.420322485; 0.515707614; 0.611741784
dd_Smed_v6_26949_0_1	1.59389e-06	0.520673	0.016	0.008	0.0423353	NA	NA	NA	NA	Epidermal	11	0.357345
dd_Smed_v6_7674_0_1	1.82306e-10	0.520461	0.044	0.024	4.84222e-06	NA	NA	NA	NA	Neural; Neural; Neural; Neural; Neural	8; 9; 20; 21; 32	0.511583791; 0.498954404; 0.334906251; 0.530417324; 0.322906869
dd_Smed_v6_4772_0_1	1.89219e-22	0.520364	0.133	0.078	5.02584e-18	NA	NA	NA	NA	Neural; Neural; Neural; Neural; Neural; Neural; Epidermal; Neural	8; 9; 18; 20; 21; 23; 24; 33	1.171218456; 1.467996652; 0.379869765; 0.698556661; 1.192944558; 0.434533705; 0.34780473; 0.563015165
dd_Smed_v6_2611_0_1	6.25149e-37	0.520005	0.17	0.093	1.66046e-32	poly (ADP-ribose) polymerase family, member 3 (PARP3)	uc003dbz.3	4e-106	Human	Neural; Neural; Neural; Neural; Neural; Epidermal; Phyarnx; Neural; Phyarnx	8; 9; 18; 20; 21; 24; 27; 33; 37	0.433034547; 0.902533437; 0.490217771; 1.302797127; 0.522238462; 0.714357508; 0.547899553; 0.770791914; 0.686239547
dd_Smed_v6_54453_0_1	1.67258e-06	0.519804	0.018	0.009	0.0444253	NA	NA	NA	NA	NA	NA	NA
dd_Smed_v6_24602_0_1	1.65405e-15	0.519468	0.031	0.013	4.39333e-11	NA	NA	NA	NA	NA	NA	NA
dd_Smed_v6_16397_0_1	5.21272e-14	0.519124	0.057	0.031	1.38455e-09	protocadherin 9 (PCDH9)	uc001vin.3	2e-69	Human	Neural; Neural	18; 33	0.33126759; 1.019454729
dd_Smed_v6_6130_0_1	5.3335e-20	0.518825	0.074	0.038	1.41663e-15	Smed04997_V2 ornithine decarboxylase-1	JX010519.1	0	Smed	Epidermal; Epidermal	11; 35	0.996343143; 0.266847007
dd_Smed_v6_20653_0_1	2.55379e-08	0.517581	0.023	0.011	0.000678311	dynein, axonemal, assembly factor 1 (DNAAF1)	uc002fhl.4	5e-15	Human	NA	NA	NA
dd_Smed_v6_7542_0_1	1.32225e-09	0.517297	0.033	0.017	3.51204e-05	NA	NA	NA	NA	NA	NA	NA
dd_Smed_v6_15570_0_1	8.76098e-09	0.517067	0.034	0.019	0.000232701	NA	NA	NA	NA	Parapharyngeal	38	0.772522
dd_Smed_v6_13517_0_1	4.09896e-11	0.515956	0.066	0.039	1.08872e-06	TNF receptor-associated factor 4 (TRAF4)	uc002hcs.3	6e-66	Human	Neural; Neural; Neural	9; 20; 34	0.940291625; 1.784174305; 0.350007895
dd_Smed_v6_1387_0_1	1.02737e-30	0.515229	0.193	0.115	2.72881e-26	SH3-domain GRB2-like endophilin B1 (SH3GLB1)	uc001dlw.3	3e-56	Human	Cathepsin; Parapharyngeal; Muscle; Phyarnx; Cathepsin; Intestine; Neural; Parapharyngeal	10; 12; 13; 25; 28; 30; 36; 38	0.781624178; 0.700183471; 0.255485489; 0.265739293; 1.095162693; 0.6354551; 2.091862405; 1.653469556
dd_Smed_v6_15175_0_1	3.35683e-07	0.514086	0.031	0.018	0.00891608	NA	NA	NA	NA	NA	NA	NA
dd_Smed_v6_1274_0_1	3.22566e-07	0.513809	0.025	0.013	0.00856767	collagen, type VI, alpha 3 (COL6A3)	uc002vwj.2	8e-12	Human	Neural	32	4.45841
dd_Smed_v6_12174_0_1	1.86537e-11	0.512318	0.033	0.016	4.95461e-07	discoidin domain receptor tyrosine kinase 2 (DDR2)	uc001gcg.3	4e-41	Human	NA	NA	NA
dd_Smed_v6_15992_0_1	4.57625e-08	0.511859	0.027	0.014	0.0012155	NA	uc004blh.3	1e-96	Human	Neural	21	0.577983
dd_Smed_v6_28046_0_1	3.13222e-07	0.510553	0.025	0.013	0.0083195	NA	NA	NA	NA	NA	NA	NA
dd_Smed_v6_47048_0_1	1.49622e-06	0.510302	0.023	0.012	0.039741	NA	NA	NA	NA	Epidermal	11	0.45976
dd_Smed_v6_20063_0_1	7.51614e-11	0.509612	0.029	0.014	1.99636e-06	outer dense fiber of sperm tails 3 (ODF3)	uc001lob.3	2e-38	Human	Neural; Neural	20; 21	0.371531766; 0.364554982
dd_Smed_v6_16220_0_1	1.80877e-15	0.508747	0.059	0.031	4.80428e-11	NA	NA	NA	NA	Neural; Neural; Neural; Neural; Phyarnx; Protonephridia; Neural	9; 18; 20; 21; 27; 29; 33	0.341098336; 0.310883696; 0.658452446; 0.327414784; 0.451153549; 0.571811417; 0.597143758
dd_Smed_v6_24949_0_1	2.62974e-11	0.508432	0.027	0.012	6.98486e-07	defender against cell death 1 (DAD1)	uc001wgl.2	1e-17	Human	NA	NA	NA
dd_Smed_v6_28062_0_1	6.9578e-08	0.507745	0.024	0.012	0.00184806	NA	NA	NA	NA	NA	NA	NA
dd_Smed_v6_29884_0_1	2.125e-10	0.507494	0.022	0.01	5.6442e-06	tetratricopeptide repeat domain 40 (TTC40)	uc021qbc.1	2e-35	Human	NA	NA	NA
dd_Smed_v6_6477_0_1	4.18059e-10	0.507013	0.037	0.02	1.11041e-05	EF-hand calcium binding domain 10 (EFCAB10)	uc003vdc.4	4e-17	Human	Neural; Neural; Phyarnx; Protonephridia	18; 20; 27; 29	0.375227788; 0.54666742; 0.42610455; 0.65146046
dd_Smed_v6_12969_0_1	7.72591e-19	0.506988	0.086	0.047	2.05208e-14	coiled-coil domain containing 41 (CCDC41)	uc001tde.3	1e-43	Human	Neural; Neural; Neural; Neural; Phyarnx; Protonephridia	9; 18; 20; 21; 27; 29	0.965545239; 0.446925393; 1.131359779; 1.007281415; 0.737674715; 0.638954443
dd_Smed_v6_7962_0_1	4.93344e-32	0.50677	0.119	0.06	1.31037e-27	NA	NA	NA	NA	Neural; Neural; Parapharyngeal; Neural; Neural; Neural; Neural; Parapharyngeal	8; 9; 12; 18; 20; 21; 33; 38	0.78541296; 1.127677836; 0.294668918; 0.711833978; 1.278645442; 1.428126297; 0.725854792; 0.989705537
dd_Smed_v6_10005_0_1	1.46751e-35	0.506459	0.164	0.09	3.89786e-31	NA	NA	NA	NA	Epidermal	11	1.56848
dd_Smed_v6_12489_0_1	4.99824e-14	0.506103	0.042	0.02	1.32758e-09	NA	NA	NA	NA	NA	NA	NA
dd_Smed_v6_6404_0_1	7.44176e-09	0.505918	0.041	0.023	0.000197661	protein phosphatase 1, regulatory subunit 32 (PPP1R32)	uc001nru.2	2e-25	Human	Neural; Neural; Epidermal; Phyarnx	18; 20; 24; 27	0.316553779; 0.519399127; 0.295240865; 0.66691035
dd_Smed_v6_5580_0_1	6.5611e-10	0.505771	0.038	0.02	1.74269e-05	NA	NA	NA	NA	Muscle	16	0.284078
dd_Smed_v6_11327_0_1	1.8646e-09	0.504817	0.042	0.024	4.95256e-05	GLI pathogenesis-related 2 (GLIPR2)	uc003zyz.3	3e-22	Human	Epidermal	24	0.26366
dd_Smed_v6_1943_0_1	1.49573e-20	0.504391	0.201	0.134	3.97281e-16	glycine amidinotransferase (L-arginine:glycine amidinotransferase) (GATM)	uc001zvc.3	3e-95	Human	Epidermal; Epidermal; Epidermal	2; 3; 11	0.919299123; 0.49019728; 2.391365542
dd_Smed_v6_18752_0_1	8.25232e-11	0.504134	0.041	0.021	2.1919e-06	NA	NA	NA	NA	Neural; Neural; Phyarnx	20; 21; 27	0.387300986; 0.345865; 0.380813183
dd_Smed_v6_12587_0_1	3.00752e-13	0.50406	0.034	0.015	7.98827e-09	NA	NA	NA	NA	NA	NA	NA
dd_Smed_v6_41549_0_1	4.06833e-07	0.503994	0.022	0.011	0.0108059	NA	NA	NA	NA	NA	NA	NA
dd_Smed_v6_13317_0_1	1.14512e-08	0.503786	0.037	0.02	0.000304156	slc6a-9 (slc6a-9)	KT163479.1	0	Smed	NA	NA	NA
dd_Smed_v6_7135_0_1	4.81817e-15	0.502367	0.066	0.036	1.27975e-10	NA	NA	NA	NA	Neural; Neural; Epidermal; Phyarnx; Phyarnx	20; 21; 24; 27; 37	0.485289424; 0.303499411; 0.433206292; 0.564992112; 0.45856562
dd_Smed_v6_8787_0_1	4.54093e-12	0.502194	0.059	0.033	1.20612e-07	NA	uc004bhw.3	2e-42	Human	Neural; Neural	8; 21	0.491951761; 0.630133291
dd_Smed_v6_10953_0_1	2.83244e-08	0.501891	0.032	0.017	0.000752324	NA	NA	NA	NA	Neural	8	0.524132
dd_Smed_v6_76492_0_1	4.02239e-07	0.50177	0.012	0.005	0.0106839	NA	NA	NA	NA	NA	NA	NA
dd_Smed_v6_13189_0_1	2.25704e-09	0.501483	0.038	0.021	5.99493e-05	NA	NA	NA	NA	Neural	36	1.04086
dd_Smed_v6_34931_0_1	1.18957e-09	0.501462	0.023	0.01	3.15961e-05	NA	NA	NA	NA	NA	NA	NA
dd_Smed_v6_38745_0_1	2.86225e-07	0.500719	0.009	0.003	0.00760243	NA	NA	NA	NA	NA	NA	NA
dd_Smed_v6_72924_0_1	9.3528e-07	0.500285	0.025	0.013	0.024842	NA	NA	NA	NA	Cathepsin	28	0.269754
dd_Smed_v6_771_0_1	1.77302e-13	0.500244	0.096	0.06	4.70933e-09	NA	NA	NA	NA	Epidermal; Epidermal	11; 24	2.764529339; 0.527506857
dd_Smed_v6_920_0_1	4.81799e-11	0.500139	0.3	0.244	1.27971e-06	hypothetical protein Smed-agat-1	KY348647.1	0	Smed	Epidermal; Epidermal; Epidermal	2; 3; 11	1.800249015; 0.675697252; 2.61057019
dd_Smed_v6_14462_0_1	8.45584e-14	0.49964	0.034	0.015	2.24596e-09	NA	uc004blh.3	5e-89	Human	Parapharyngeal	38	0.353252
dd_Smed_v6_3985_0_1	2.23891e-23	0.499442	0.091	0.047	5.94678e-19	NA	NA	NA	NA	Neural; Neural; Muscle; Muscle; Neural; Neural; Neural; Parapharyngeal	8; 9; 13; 14; 18; 20; 21; 38	0.397061511; 0.612849473; 0.774155777; 0.800557668; 0.459684331; 0.416053431; 0.486127493; 0.9232643
dd_Smed_v6_14763_0_1	4.24662e-11	0.49845	0.045	0.024	1.12795e-06	NA	NA	NA	NA	Neural; Neural; Neural; Neural; Parapharyngeal	8; 9; 20; 21; 38	0.353958687; 0.49501884; 0.552936779; 0.552900061; 0.367641695
dd_Smed_v6_22272_0_1	1.6117e-07	0.497335	0.027	0.014	0.00428083	transient receptor potential cation channel, subfamily V, member 4 (TRPV4)	uc001tpi.2	1e-10	Human	Neural	9	0.850234
dd_Smed_v6_11072_0_1	1.34352e-18	0.496327	0.105	0.061	3.56853e-14	NA	NA	NA	NA	Neural; Neural; Neural; Neural; Neural; Epidermal; Phyarnx; Protonephridia; Neural	9; 18; 20; 21; 23; 24; 27; 29; 33	1.243962809; 0.44139714; 1.089548518; 1.094277908; 0.760803411; 0.256256678; 1.720953057; 1.035051171; 1.142081282
dd_Smed_v6_9711_0_1	9.58182e-09	0.495365	0.031	0.016	0.000254503	slc43a-2 (slc43a-2)	KT163734.1	0	Smed	Phyarnx; Phyarnx	27; 37	1.57226778; 1.038241606
dd_Smed_v6_22852_0_1	7.67178e-07	0.49506	0.029	0.017	0.020377	NA	NA	NA	NA	Neural	21	0.875396
dd_Smed_v6_6573_0_1	3.15537e-18	0.49478	0.22	0.153	8.38097e-14	ciliary rootlet coiled-coil, rootletin (CROCC)	uc001azt.2	0	Human	Neural; Neural; Neural; Neural; Neural; Epidermal; Phyarnx; Protonephridia; Neural	9; 18; 20; 21; 23; 24; 27; 29; 33	1.576007487; 1.319431974; 2.839307645; 1.565281703; 1.42992047; 0.330687339; 0.266628198; 1.817197653; 1.458524304
dd_Smed_v6_454_0_1	3.13416e-12	0.49447	0.038	0.019	8.32464e-08	ankyrin 2, neuronal (ANK2)	uc003ibc.2	3e-09	Human	Epidermal; Phyarnx; Phyarnx	24; 27; 37	0.439197497; 0.602233164; 0.409196252
dd_Smed_v6_26396_0_1	6.22681e-12	0.494389	0.048	0.026	1.6539e-07	NA	NA	NA	NA	Neural	20	0.951351
dd_Smed_v6_27784_0_1	7.34827e-09	0.494181	0.029	0.015	0.000195177	NA	NA	NA	NA	NA	NA	NA
dd_Smed_v6_18877_0_1	1.56985e-08	0.494101	0.023	0.011	0.000416967	NA	NA	NA	NA	NA	NA	NA
dd_Smed_v6_18165_0_1	9.37639e-08	0.493785	0.032	0.017	0.00249046	enolase 2 (gamma, neuronal) (ENO2)	uc010sfq.1	2e-113	Human	NA	NA	NA
dd_Smed_v6_7160_0_1	1.74383e-21	0.493611	0.076	0.038	4.63178e-17	NA	NA	NA	NA	Epidermal	11	1.07868
dd_Smed_v6_11813_0_1	9.6831e-11	0.493094	0.032	0.015	2.57193e-06	lipopolysaccharide-induced TNF factor (LITAF)	uc002dbd.3	8e-10	Human	Epidermal	11	0.573878
dd_Smed_v6_2646_0_1	2.39813e-23	0.492953	0.158	0.096	6.36968e-19	peptidylglycine alpha-amidating monooxygenase (PAM)	uc003kns.3	3e-51	Human	Neural; Neural; Parapharyngeal; Neural; Neural; Neural; Neural	8; 9; 12; 18; 20; 21; 23	1.60553878; 1.142931046; 0.278620598; 0.370318578; 0.61294783; 0.635777422; 0.743023939
dd_Smed_v6_22810_0_1	5.11406e-12	0.492352	0.037	0.018	1.35835e-07	actin, gamma 1 (ACTG1)	uc002kal.2	1e-13	Human	Phyarnx	37	0.560339
dd_Smed_v6_15308_0_1	2.01895e-19	0.492074	0.064	0.031	5.36254e-15	RAB34, member RAS oncogene family (RAB34)6	uc002hch.2	1e-47	Human	Neural	20	0.439593
dd_Smed_v6_23771_0_1	7.77456e-10	0.491398	0.054	0.032	2.065e-05	sodium channel, non-voltage-gated 1, beta subunit (SCNN1B)	uc002dln.3	6e-12	Human	NA	NA	NA
dd_Smed_v6_8798_0_1	3.43089e-20	0.491329	0.08	0.041	9.11279e-16	tetratricopeptide repeat domain 30B (TTC30B)	uc002uln.3	0	Human	Neural; Neural; Phyarnx	20; 21; 27	0.567567987; 0.426159797; 0.536841108
dd_Smed_v6_27197_0_1	2.60042e-10	0.49081	0.038	0.02	6.90697e-06	NA	NA	NA	NA	Epidermal	11	0.317553
dd_Smed_v6_9130_0_1	6.28247e-08	0.490451	0.044	0.026	0.00166869	transmembrane protein 107 (TMEM107)	uc002gkg.4	4e-10	Human	Neural; Neural; Neural; Epidermal; Phyarnx	9; 20; 21; 24; 27	0.44729148; 0.567114067; 0.37794517; 0.281068845; 0.54909426
dd_Smed_v6_4782_0_1	9.98833e-18	0.49017	0.068	0.035	2.653e-13	dynein assembly factor with WDR repeat domains 1 (DAW1)	uc002vpn.1	7e-176	Human	Neural; Neural; Epidermal; Phyarnx	20; 21; 24; 27	0.516706996; 0.436256682; 0.290945626; 0.300865054
dd_Smed_v6_135_0_1	1.1515e-11	0.490065	0.041	0.021	3.0585e-07	NA	NA	NA	NA	Epidermal	11	1.41392
dd_Smed_v6_21124_0_1	9.85135e-09	0.489837	0.039	0.022	0.000261662	ATP-binding cassette, sub-family A (ABC1), member 1 (ABCA1)	uc004bcl.3	8e-18	Human	Neural; Neural; Neural	20; 21; 33	0.474396558; 0.330801786; 1.066247471
dd_Smed_v6_16835_0_1	1.16379e-10	0.489734	0.033	0.016	3.09115e-06	coiled-coil domain containing 24 (CCDC24)	uc001clj.3	6e-15	Human	NA	NA	NA
dd_Smed_v6_23922_0_1	6.0727e-07	0.48839	0.027	0.014	0.0161297	NA	uc001zft.3	1e-98	Human	NA	NA	NA
dd_Smed_v6_37518_0_1	9.97086e-08	0.488263	0.031	0.017	0.00264836	NA	NA	NA	NA	NA	NA	NA
dd_Smed_v6_10522_0_1	3.45698e-11	0.488194	0.052	0.029	9.18207e-07	sodium channel, non-voltage-gated 1, beta subunit (SCNN1B)	uc002dln.3	4e-07	Human	Parapharyngeal	38	1.23966
dd_Smed_v6_36620_0_1	1.45018e-07	0.48699	0.016	0.007	0.00385184	NA	NA	NA	NA	NA	NA	NA
dd_Smed_v6_18299_0_1	1.35947e-06	0.486779	0.012	0.005	0.0361089	NA	NA	NA	NA	NA	NA	NA
dd_Smed_v6_14075_0_1	1.50444e-15	0.486577	0.028	0.011	3.99593e-11	NA	NA	NA	NA	NA	NA	NA
dd_Smed_v6_19628_0_1	5.74214e-08	0.486358	0.019	0.009	0.00152517	NA	NA	NA	NA	NA	NA	NA
dd_Smed_v6_11848_0_1	1.0782e-12	0.486212	0.068	0.039	2.8638e-08	NA	NA	NA	NA	Cathepsin; Neural	10; 36	0.517281972; 0.954921524
dd_Smed_v6_11955_0_1	7.86982e-08	0.485527	0.032	0.017	0.0020903	cholinergic receptor, nicotinic, alpha 3 (neuronal) (CHRNA3)	uc002bec.3	2e-103	Human	NA	NA	NA
dd_Smed_v6_3175_0_1	2.67387e-11	0.485425	0.066	0.039	7.10207e-07	NA	NA	NA	NA	Neural; Neural; Neural; Epidermal; Neural	18; 20; 23; 24; 33	1.145886051; 1.877707076; 0.807829531; 0.914822886; 1.37327266
dd_Smed_v6_10615_0_1	7.98761e-20	0.484744	0.095	0.053	2.12159e-15	ankyrin repeat domain 42 (ANKRD42)	uc001paa.3	8e-135	Human	Neural; Neural; Neural; Neural; Neural; Epidermal; Phyarnx; Protonephridia; Neural	9; 18; 20; 21; 23; 24; 27; 29; 33	0.558703065; 0.424742067; 0.929686396; 0.719145732; 0.621690058; 0.278409343; 1.035653635; 0.925014344; 1.0801883
dd_Smed_v6_34743_0_1	8.17873e-10	0.484305	0.022	0.01	2.17235e-05	NA	NA	NA	NA	NA	NA	NA
dd_Smed_v6_2727_0_1	1.56589e-07	0.483756	0.049	0.031	0.00415917	NA	NA	NA	NA	Muscle; Intestine; Neural; Neural	13; 30; 32; 36	1.738309593; 0.274896048; 0.730527263; 2.378374637
dd_Smed_v6_16759_0_1	5.80019e-11	0.483694	0.066	0.04	1.54059e-06	NA	NA	NA	NA	Parapharyngeal	12	1.03051
dd_Smed_v6_816_0_1	1.61829e-15	0.48252	0.496	0.411	4.29833e-11	hematopoietic prostaglandin D synthase (HPGDS)	uc003hte.1	1e-24	Human	Epidermal; Neural; Epidermal; Parapharyngeal; Neural; Neural; Neural; Epidermal; Neural; Epidermal	2; 9; 11; 12; 18; 20; 21; 24; 33; 35	0.615034572; 0.746053681; 0.851125946; 0.683071383; 1.084768552; 1.932271858; 2.243605694; 0.471422163; 1.213361329; 0.908372481
dd_Smed_v6_263_0_1	4.0033e-10	0.482374	0.271	0.216	1.06332e-05	NA	NA	NA	NA	Epidermal; Epidermal	2; 11	0.884496778; 3.457559714
dd_Smed_v6_73060_0_1	2.67997e-07	0.481807	0.012	0.005	0.00711827	NA	NA	NA	NA	NA	NA	NA
dd_Smed_v6_12135_0_1	2.37698e-15	0.481532	0.055	0.028	6.3135e-11	NA	NA	NA	NA	Phyarnx	27	0.259591
dd_Smed_v6_4492_0_1	1.70678e-09	0.481338	0.059	0.036	4.53339e-05	NA	NA	NA	NA	Epidermal	11	2.1632
dd_Smed_v6_9977_0_1	9.54781e-16	0.481029	0.171	0.116	2.53599e-11	PKD2L-2 (PKD2L-2)	KT163782.1	0	Smed	Neural; Neural; Neural; Neural; Neural; Neural	9; 18; 20; 21; 23; 33	1.59540333; 0.927071801; 2.844602666; 0.459159125; 1.945173863; 1.532114779
dd_Smed_v6_5528_0_1	4.68741e-10	0.480707	0.036	0.019	1.24502e-05	slc46a-2 (slc46a-2)	KT163744.1	0	Smed	Intestine	30	0.724877
dd_Smed_v6_8695_0_1	8.39477e-09	0.480527	0.028	0.014	0.000222973	NA	NA	NA	NA	Protonephridia	40	0.689184
dd_Smed_v6_10228_0_1	2.62358e-16	0.480057	0.081	0.046	6.9685e-12	centrosomal protein 104kDa (CEP104)	uc001aky.2	4e-172	Human	Neural; Neural; Neural; Neural; Phyarnx; Neural	9; 18; 20; 21; 27; 33	0.351729469; 0.342788036; 0.641444954; 0.475933471; 0.579207812; 0.711412707
dd_Smed_v6_14656_0_1	4.6798e-08	0.479795	0.034	0.019	0.001243	iroquois homeobox 1 (IRX1)	uc003jde.3	3e-29	Human	NA	NA	NA
dd_Smed_v6_5463_0_1	3.70761e-07	0.479637	0.081	0.056	0.00984778	milk fat globule-EGF factor 8 protein (MFGE8)	uc010upq.2	1e-36	Human	Muscle; Muscle; Epidermal; Phyarnx; Phyarnx	13; 14; 24; 27; 37	2.574664862; 1.015105694; 0.302591915; 0.744311569; 0.802742797
dd_Smed_v6_16959_0_1	4.15323e-09	0.479518	0.039	0.022	0.000110314	NA	uc009zlo.3	3e-10	Human	NA	NA	NA
dd_Smed_v6_20066_0_1	1.2702e-08	0.479267	0.034	0.019	0.000337377	calcium channel, voltage-dependent, gamma subunit 7 (CACNG7)	uc002qcr.2	3e-20	Human	NA	NA	NA
dd_Smed_v6_54356_0_1	4.46734e-10	0.478856	0.032	0.016	1.18657e-05	NA	NA	NA	NA	NA	NA	NA
dd_Smed_v6_32252_0_1	4.30135e-08	0.478525	0.018	0.008	0.00114248	SET domain and mariner transposase fusion gene (SETMAR)5	uc003bpy.4	3e-11	Human	NA	NA	NA
dd_Smed_v6_5783_0_1	1.99014e-30	0.478118	0.125	0.065	5.28602e-26	calcium/calmodulin-dependent protein kinase I (CAMK1)	uc003bst.3	2e-147	Human	Neural; Neural; Cathepsin; Neural; Neural; Neural; Neural; Neural	8; 9; 17; 18; 20; 21; 23; 33	0.555682263; 0.535995875; 0.277363224; 0.497263677; 0.697914256; 0.403537239; 0.348117764; 0.570334382
dd_Smed_v6_3977_0_1	5.4298e-23	0.477769	0.143	0.086	1.44221e-18	synaptosomal-associated protein, 25kDa (SNAP25)	uc010gca.2	3e-66	Human	Neural; Neural; Neural; Neural; Neural; Neural; Neural	1; 8; 9; 18; 20; 23; 32	0.264298506; 1.427533233; 0.858448736; 1.148522993; 1.433337473; 0.397552005; 0.465080302
dd_Smed_v6_38612_0_1	2.67612e-10	0.477689	0.044	0.024	7.10805e-06	NA	uc001ryw.3	3e-82	Human	Neural	20	1.3085
dd_Smed_v6_10334_0_1	4.20458e-18	0.477123	0.084	0.046	1.11678e-13	butyrylcholinesterase (BCHE)	uc003fem.4	1e-100	Human	Neural; Neural; Neural; Neural	8; 9; 20; 21	0.641745012; 0.539906668; 0.562545993; 0.687269872
dd_Smed_v6_6116_0_1	1.96425e-16	0.476779	0.079	0.044	5.21726e-12	potassium channel, subfamily K, member 3 (KCNK3)	uc002rhn.2	3e-102	Human	Neural; Neural; Neural	8; 9; 21	0.317595042; 0.379318742; 0.391837784
dd_Smed_v6_41539_0_1	1.45319e-07	0.476773	0.022	0.011	0.00385981	transient receptor potential cation channel, subfamily A, member 1 (TRPA1)	uc003xza.3	2e-21	Human	Neural	33	1.10977
dd_Smed_v6_2287_0_1	6.17367e-16	0.476738	0.081	0.046	1.63979e-11	radial spoke 3 homolog (Chlamydomonas) (RSPH3)	uc003qrx.3	1e-103	Human	Neural; Neural; Neural; Epidermal; Phyarnx; Protonephridia	18; 20; 21; 24; 27; 29	0.612081823; 1.255058254; 0.664155364; 1.021287952; 1.514464001; 1.037263124
dd_Smed_v6_299_0_1	1.23234e-20	0.476463	0.161	0.102	3.27323e-16	calmodulin-like 5 (CALML5)	uc001iic.2	1e-11	Human	Epidermal; Epidermal; Epidermal; Protonephridia	2; 11; 24; 40	0.938441775; 1.855156134; 1.991477242; 1.965170061
dd_Smed_v6_12968_0_1	1.91791e-07	0.476356	0.025	0.013	0.00509416	NA	NA	NA	NA	NA	NA	NA
dd_Smed_v6_4966_0_1	8.04728e-28	0.475796	0.099	0.049	2.13744e-23	fatty acid amide hydrolase (FAAH)	uc001cpu.2	2e-61	Human	Epidermal; Epidermal; Phyarnx; Phyarnx	11; 24; 27; 37	0.651701834; 0.622245674; 0.482893288; 0.463179415
dd_Smed_v6_13818_0_1	2.1827e-08	0.475719	0.022	0.01	0.000579746	NA	NA	NA	NA	NA	NA	NA
dd_Smed_v6_76850_0_1	2.03409e-08	0.475174	0.024	0.012	0.000540275	zinc finger, MYM-type 5 (ZMYM5)	uc010tcn.1	1e-06	Human	NA	NA	NA
dd_Smed_v6_7214_0_1	9.57141e-07	0.474638	0.022	0.011	0.0254226	NA	NA	NA	NA	Phyarnx; Cathepsin	27; 31	0.633475732; 0.87172305
dd_Smed_v6_9387_0_1	1.28843e-13	0.474532	0.074	0.043	3.42221e-09	NA	NA	NA	NA	Neural; Neural; Neural; Neural; Neural; Neural	9; 18; 20; 21; 23; 33	0.724287098; 0.8302984; 2.066949066; 0.728000267; 0.652331122; 1.19567039
dd_Smed_v6_9946_0_1	6.24334e-09	0.474423	0.041	0.023	0.000165829	NA	NA	NA	NA	Muscle; Muscle	13; 14	0.729099468; 1.213989047
dd_Smed_v6_11513_1_1	2.07132e-07	0.474415	0.042	0.025	0.00550164	SEC14-like 2 (S. cerevisiae) (SEC14L2)	uc003ahr.3	5e-82	Human	Neural; Cathepsin	8; 42	0.737174171; 1.962402666
dd_Smed_v6_16493_0_1	2.9761e-11	0.4741	0.045	0.024	7.90481e-07	transmembrane protein 26 (TMEM26)	uc001jlo.2	4e-34	Human	NA	NA	NA
dd_Smed_v6_8229_0_1	2.95402e-12	0.473759	0.043	0.022	7.84617e-08	chromosome 15 open reading frame 26 (C15orf26)	uc002bgb.3	2e-32	Human	Neural; Neural; Epidermal; Phyarnx; Protonephridia	18; 20; 24; 27; 29	0.346976487; 0.643184049; 0.386889891; 0.583010326; 0.552854748
dd_Smed_v6_6622_0_1	6.48348e-12	0.473725	0.038	0.019	1.72208e-07	chromosome 2 open reading frame 73 (C2orf73)	uc002rxt.1	1e-11	Human	Neural; Epidermal; Phyarnx	20; 24; 27	0.364226305; 0.365784074; 0.441853661
dd_Smed_v6_17025_0_1	3.88906e-16	0.473722	0.038	0.016	1.03297e-11	GCR070 (gcr070)	KX018878.1	0	Smed	NA	NA	NA
dd_Smed_v6_18_0_1	9.42028e-08	0.473721	0.15	0.112	0.00250212	NA	NA	NA	NA	Epidermal; Epidermal; Protonephridia	11; 24; 29	1.713886397; 4.373936356; 0.414342059
dd_Smed_v6_3688_0_1	1.0337e-21	0.473623	0.157	0.098	2.7456e-17	NA	NA	NA	NA	Epidermal; Epidermal; Epidermal	2; 11; 24	1.006934915; 2.22429292; 0.941915989
dd_Smed_v6_6286_0_1	7.44925e-16	0.473604	0.053	0.026	1.97859e-11	slc9a-4 (slc9a-4)	KT163512.1	0	Smed	Neural	32	0.401724
dd_Smed_v6_1406_0_1	6.95082e-10	0.473182	0.032	0.016	1.84621e-05	NA	NA	NA	NA	Intestine; Intestine	6; 30	0.330459869; 1.627341895
dd_Smed_v6_1440_0_1	3.3934e-21	0.472269	0.244	0.171	9.01321e-17	NA	NA	NA	NA	Neural; Neural; Neural; Neural; Neural; Neural	8; 9; 18; 20; 21; 23	2.788176136; 2.193060161; 0.334994212; 0.556818577; 1.503165784; 0.806380682
dd_Smed_v6_5899_0_1	2.10465e-17	0.472057	0.067	0.035	5.59016e-13	sh3bp2	KF134122.1	0	Smed	Epidermal; Epidermal; Epidermal	2; 11; 24	0.272590381; 0.614563873; 0.884339343
dd_Smed_v6_12113_0_1	4.46465e-10	0.471898	0.031	0.015	1.18586e-05	NA	NA	NA	NA	Cathepsin	31	0.379713
dd_Smed_v6_58105_0_1	1.2459e-06	0.471852	0.018	0.009	0.0330924	G protein-coupled receptor 19 (GPR19)	uc021qvj.1	4e-09	Human	NA	NA	NA
dd_Smed_v6_7693_0_1	3.60247e-07	0.471541	0.025	0.013	0.00956852	NA	NA	NA	NA	Intestine	30	0.633708
dd_Smed_v6_6863_0_1	1.64696e-25	0.471493	0.172	0.105	4.3745e-21	dynamin-1-like protein	GU339418.1	0	Smed	Neural; Neural; Neural; Neural; Neural; Neural; Cathepsin	8; 9; 18; 20; 21; 23; 39	1.162881627; 1.163141439; 0.823214477; 1.123095219; 1.389092703; 0.896840618; 1.065322927
dd_Smed_v6_5316_0_1	3.73085e-09	0.471278	0.037	0.02	9.90952e-05	YTH domain family, member 2 (YTHDF2)	uc001bre.3	4e-55	Human	NA	NA	NA
dd_Smed_v6_19951_0_1	5.636e-08	0.470913	0.016	0.007	0.00149698	NA	NA	NA	NA	NA	NA	NA
dd_Smed_v6_4916_0_1	2.38016e-15	0.47088	0.071	0.039	6.32194e-11	ornithine decarboxylase 1 (ODC1)	uc002rao.1	5e-38	Human	Epidermal; Epidermal	11; 24	1.827995837; 0.539785072
dd_Smed_v6_25969_0_1	2.8912e-10	0.470289	0.032	0.016	7.67932e-06	NA	NA	NA	NA	Neural	36	0.356746
dd_Smed_v6_32664_0_1	5.0372e-08	0.470113	0.024	0.012	0.00133793	GCR149 (gcr149)	KX018944.1	0	Smed	NA	NA	NA
dd_Smed_v6_343_0_1	2.03388e-09	0.470025	0.224	0.173	5.4022e-05	pmp-10 (pmp-10)	KJ187185.1	0	Smed	Epidermal; Epidermal	11; 24	3.290357706; 1.559913917
dd_Smed_v6_10152_0_1	1.26543e-23	0.469971	0.066	0.03	3.36111e-19	forkhead box J1-like protein 4	JX842846.1	0	Smed	Neural; Neural; Phyarnx	20; 21; 27	0.373818826; 0.282111425; 0.309983442
dd_Smed_v6_38827_0_1	2.68261e-10	0.469616	0.054	0.031	7.12528e-06	strain CIWsx2 bicaudal-C protein	HM055594.1	0	Smed	Cathepsin; Cathepsin	10; 15	0.647707746; 0.358704468
dd_Smed_v6_13296_0_1	2.0679e-07	0.469204	0.03	0.016	0.00549255	NA	NA	NA	NA	NA	NA	NA
dd_Smed_v6_8623_0_1	1.69866e-13	0.468981	0.055	0.029	4.5118e-09	NA	NA	NA	NA	Neural; Neural	20; 21	0.57116745; 0.307142405
dd_Smed_v6_902_0_1	1.87076e-09	0.468173	0.063	0.04	4.96893e-05	NA	NA	NA	NA	Epidermal; Epidermal	11; 24	2.453581161; 0.338132321
dd_Smed_v6_19301_0_1	6.6595e-07	0.468061	0.03	0.017	0.0176883	endothelin converting enzyme 2 (ECE2)	uc003fnk.4	5e-10	Human	NA	NA	NA
dd_Smed_v6_3843_0_1	4.62917e-11	0.467624	0.061	0.036	1.22955e-06	NA	NA	NA	NA	Neural; Neural; Neural; Neural; Epidermal; Protonephridia; Phyarnx; Protonephridia; Neural	9; 18; 20; 21; 24; 26; 27; 29; 33	0.454744143; 0.844394876; 1.33152747; 0.281505729; 0.686937196; 0.521090869; 1.306219792; 1.433376939; 0.807375264
dd_Smed_v6_5484_0_1	1.9089e-17	0.467541	0.084	0.047	5.07022e-13	IFT88-like protein	GQ337482.1	0	Smed	Neural; Neural; Neural; Neural; Epidermal; Phyarnx; Protonephridia; Neural; Neural	9; 18; 20; 21; 24; 27; 29; 33; 36	0.302215765; 0.36770854; 0.772695868; 0.348207354; 0.299202149; 0.462714421; 0.427305867; 0.635012051; 0.605443006
dd_Smed_v6_4222_0_1	7.39242e-23	0.46719	0.226	0.152	1.9635e-18	synaptotagmin I (SYT1)	uc001syv.3	3e-137	Human	Neural; Neural; Neural; Neural; Neural; Neural; Neural; Neural; Neural	1; 8; 9; 18; 20; 21; 23; 33; 34	0.420615647; 1.985347571; 1.853084068; 0.791945516; 1.121276617; 1.352405784; 0.58090275; 0.46140417; 0.796813769
dd_Smed_v6_13392_0_1	1.72259e-18	0.466952	0.067	0.034	4.57536e-14	NA	NA	NA	NA	Neural; Neural; Neural	18; 20; 21	0.386180001; 0.555409767; 0.64840132
dd_Smed_v6_6883_0_1	6.48145e-12	0.466526	0.066	0.039	1.72154e-07	tektin 3 (TEKT3)	uc002gon.3	1e-112	Human	Neural; Neural; Neural; Neural; Epidermal; Protonephridia	9; 18; 20; 21; 24; 29	0.525326247; 0.87671552; 1.847038037; 0.57814688; 0.585576385; 0.830978775
dd_Smed_v6_13205_0_1	4.18541e-07	0.466069	0.032	0.018	0.0111169	calmodulin 2 (phosphorylase kinase, delta) (CALM2)	uc002rvt.2	2e-19	Human	Neural; Phyarnx	20; 27	0.365697058; 0.358162197
dd_Smed_v6_18184_0_1	1.20851e-07	0.466064	0.027	0.014	0.00320993	NA	uc001zft.3	8e-122	Human	NA	NA	NA
dd_Smed_v6_13553_0_1	2.69422e-13	0.466013	0.069	0.039	7.15612e-09	slc35f-3 (slc35f-3)	KT163703.1	0	Smed	Neural; Neural; Neural; Neural; Neural	8; 9; 18; 21; 23	0.643592765; 0.79934744; 0.327422117; 1.039983734; 0.676614025
dd_Smed_v6_50825_0_1	6.61614e-07	0.46575	0.027	0.015	0.0175731	family with sequence similarity 98, member B (FAM98B)	uc001zkc.3	2e-08	Human	NA	NA	NA
dd_Smed_v6_39279_0_1	1.01969e-08	0.465698	0.016	0.007	0.000270839	NA	NA	NA	NA	Phyarnx	27	0.412259
dd_Smed_v6_7209_0_1	1.493e-24	0.465639	0.084	0.041	3.96555e-20	calcyphosine-like (CAPSL)	uc003jju.1	5e-87	Human	Neural; Epidermal; Phyarnx; Neural; Epidermal; Phyarnx	20; 24; 27; 33; 35; 37	0.312979479; 0.338964954; 0.614895976; 0.516509082; 0.27929613; 0.287373514
dd_Smed_v6_11491_0_1	1.4918e-09	0.465568	0.032	0.017	3.96237e-05	transmembrane protein 63C (TMEM63C)	uc010asq.1	2e-30	Human	NA	NA	NA
dd_Smed_v6_12695_0_1	1.94949e-11	0.46553	0.046	0.025	5.17803e-07	SVOP-like (SVOPL)	uc011kqh.2	1e-42	Human	Epidermal	11	0.70854
dd_Smed_v6_28883_0_1	1.127e-06	0.465513	0.027	0.015	0.0299342	NA	uc001sxf.3	3e-47	Human	NA	NA	NA
dd_Smed_v6_9276_0_1	5.76682e-20	0.465235	0.103	0.058	1.53173e-15	phosphodiesterase 4D, cAMP-specific (PDE4D)	uc003jsa.2	3e-161	Human	Neural; Cathepsin; Neural; Neural; Cathepsin; Phyarnx; Protonephridia	8; 15; 20; 21; 28; 37; 40	0.41050835; 0.250404925; 0.486343898; 1.022955644; 0.499280409; 0.392582543; 1.877775839
dd_Smed_v6_13470_0_1	9.61677e-21	0.464953	0.108	0.061	2.55431e-16	NA	NA	NA	NA	Neural; Neural; Neural; Neural; Neural; Neural	8; 9; 18; 20; 21; 32	0.976363833; 0.848473671; 0.738822164; 0.67973944; 1.202134171; 0.625311152
dd_Smed_v6_17064_0_1	5.11298e-10	0.46491	0.042	0.023	1.35806e-05	NA	NA	NA	NA	Neural; Neural	20; 23	2.215897178; 1.701794938
dd_Smed_v6_7150_0_1	8.08297e-16	0.464729	0.088	0.051	2.14692e-11	ubiquitin specific peptidase 2 (USP2)	uc001pwn.4	1e-105	Human	NA	NA	NA
dd_Smed_v6_12264_0_1	2.70666e-08	0.46406	0.038	0.021	0.000718917	Kruppel-like factor 4 (gut) (KLF4)	uc022blk.1	4e-39	Human	Neural; Neural; Phyarnx	20; 21; 37	0.323117499; 0.368219102; 0.463902742
dd_Smed_v6_15788_0_1	5.4554e-09	0.463729	0.04	0.022	0.000144901	NA	NA	NA	NA	Neural; Neural	20; 36	0.33529461; 0.514823824
dd_Smed_v6_20523_0_1	1.4209e-08	0.46349	0.022	0.01	0.000377406	synaptotagmin XV (SYT15)a	uc001jeb.3	9e-28	Human	Neural; Neural	32; 33	0.617613062; 0.891952586
dd_Smed_v6_18278_0_1	2.86142e-09	0.463029	0.034	0.018	7.60021e-05	kallikrein B, plasma (Fletcher factor) 1 (KLKB1)	uc011clc.2	3e-29	Human	Neural; Cathepsin	32; 42	0.480434222; 1.655387764
dd_Smed_v6_5031_0_1	4.93066e-24	0.462922	0.153	0.092	1.30963e-19	NA	NA	NA	NA	Neural; Neural; Muscle; Neural; Neural; Neural; Neural; Neural	8; 9; 13; 18; 20; 21; 23; 33	1.305645459; 1.232401573; 0.278279962; 0.364240336; 0.707846053; 0.944382548; 1.519976342; 0.621008735
dd_Smed_v6_14434_0_1	9.46298e-12	0.462526	0.055	0.031	2.51346e-07	espin (ESPN)	uc001amy.3	1e-31	Human	Neural	21	0.669782
dd_Smed_v6_20414_0_1	6.79327e-07	0.462025	0.016	0.008	0.0180436	NA	NA	NA	NA	NA	NA	NA
dd_Smed_v6_7840_0_1	1.62139e-06	0.461433	0.03	0.017	0.0430657	NA	NA	NA	NA	NA	NA	NA
dd_Smed_v6_32573_0_1	1.31571e-11	0.460802	0.033	0.016	3.49466e-07	ATP-binding cassette, sub-family A (ABC1), member 12 (ABCA12)	uc002vew.3	2e-27	Human	Neural; Neural; Neural	20; 21; 33	0.600026407; 0.454879559; 1.090525263
dd_Smed_v6_5894_0_1	6.81652e-15	0.46035	0.064	0.035	1.81054e-10	family with sequence similarity 92, member A1 (FAM92A1)	uc022ayd.1	6e-24	Human	Neural; Neural; Neural; Neural; Phyarnx	9; 18; 20; 21; 27	0.519318835; 0.317254084; 0.608657562; 0.492678585; 1.130901547
dd_Smed_v6_24506_0_1	8.56618e-08	0.460258	0.013	0.005	0.00227526	NA	NA	NA	NA	NA	NA	NA
dd_Smed_v6_11944_0_1	3.54823e-18	0.460118	0.16	0.103	9.42446e-14	NA	NA	NA	NA	Phyarnx	37	3.47761
dd_Smed_v6_9492_0_1	1.03255e-12	0.460044	0.051	0.027	2.74256e-08	transmembrane protein 107 (TMEM107)	uc002gkg.4	9e-08	Human	Neural; Neural; Phyarnx	20; 21; 27	0.880680569; 0.594386753; 0.6929061
dd_Smed_v6_12267_0_1	3.10887e-19	0.460005	0.096	0.054	8.25747e-15	jumonji domain containing 6 (JMJD6)	uc002jso.3	3e-17	Human	Neural; Neural; Neural; Neural; Neural; Neural; Parapharyngeal	9; 18; 20; 21; 23; 33; 38	0.562211445; 0.408279499; 1.584858379; 0.636636544; 0.888906551; 0.815560909; 0.28784218
dd_Smed_v6_17168_1_1	6.93765e-07	0.459997	0.029	0.016	0.0184271	hypothetical protein Smed-fzd-5/8-2	KY348662.1	0	Smed	Phyarnx	37	0.412269
dd_Smed_v6_14787_0_1	4.06861e-09	0.4588	0.038	0.021	0.000108066	NA	NA	NA	NA	NA	NA	NA
dd_Smed_v6_15172_0_1	8.06018e-10	0.458177	0.038	0.02	2.14087e-05	potassium voltage-gated channel, Shab-related subfamily, member 1 (KCNB1)	uc002xus.1	1e-116	Human	NA	NA	NA
dd_Smed_v6_28779_0_1	4.11422e-07	0.458053	0.035	0.02	0.0109278	hyperpolarization activated cyclic nucleotide-gated potassium channel 2 (HCN2)	uc002lpe.3	0	Human	Neural	21	0.636505
dd_Smed_v6_23863_0_1	1.69504e-06	0.457882	0.016	0.007	0.0450219	NA	NA	NA	NA	NA	NA	NA
dd_Smed_v6_11605_0_1	1.47326e-27	0.457752	0.146	0.083	3.91314e-23	protocadherin 11 Y-linked (PCDH11Y)c	uc004fqo.3	2e-65	Human	Intestine; Neural; Neural; Neural	6; 32; 33; 36	0.276155741; 0.812735571; 0.642022544; 0.734430115
dd_Smed_v6_14355_0_1	1.06027e-07	0.456001	0.034	0.019	0.00281618	protein kinase, cGMP-dependent, type II (PRKG2)	uc003hmh.2	3e-08	Human	Phyarnx; Phyarnx	25; 27	0.289445487; 0.820427742
dd_Smed_v6_43414_0_1	7.85844e-11	0.45588	0.024	0.01	2.08728e-06	NA	NA	NA	NA	NA	NA	NA
dd_Smed_v6_38738_0_1	1.45795e-07	0.455096	0.021	0.01	0.00387246	NA	NA	NA	NA	NA	NA	NA
dd_Smed_v6_8877_0_1	5.16348e-17	0.455052	0.066	0.034	1.37147e-12	regulator of G-protein signaling 20 (RGS20)	uc010lyf.3	5e-55	Human	Neural; Neural; Cathepsin; Neural	8; 9; 17; 21	0.267460875; 0.3953327; 0.48165481; 0.333845143
dd_Smed_v6_4453_0_1	5.70419e-14	0.454764	0.083	0.049	1.51509e-09	dynein, axonemal, light intermediate chain 1 (DNALI1)	uc001cbj.3	1e-116	Human	Neural; Neural; Neural; Neural; Neural; Epidermal; Protonephridia; Phyarnx; Protonephridia; Neural	9; 18; 20; 21; 23; 24; 26; 27; 29; 33	0.47865114; 0.905533027; 1.504169207; 0.562592073; 0.46941784; 0.971666588; 0.351014662; 1.701764587; 1.269877915; 0.995979525
dd_Smed_v6_4420_0_1	9.39567e-26	0.454602	0.214	0.137	2.49558e-21	NA	NA	NA	NA	Neural; Neural; Muscle; Muscle; Cathepsin; Neural; Neural; Neural; Neural; Phyarnx; Phyarnx; Parapharyngeal	8; 9; 13; 14; 17; 18; 20; 21; 23; 27; 37; 38	0.481837891; 0.646790943; 0.781017579; 0.723346253; 0.394190352; 0.655288381; 1.134960024; 0.962182358; 0.299476777; 0.872683862; 0.855888624; 0.585421381
dd_Smed_v6_11303_0_1	1.22694e-07	0.45447	0.029	0.016	0.00325888	transmembrane emp24 domain trafficking protein 2 (TMED2)	uc001ufg.3	4e-46	Human	Epidermal	11	0.37786
dd_Smed_v6_1013_0_1	3.02657e-12	0.453279	0.093	0.059	8.03887e-08	NA	NA	NA	NA	Epidermal	11	2.77903
dd_Smed_v6_16309_0_1	4.10549e-13	0.453177	0.036	0.017	1.09046e-08	axonemal dynein light chain domain containing 1 (AXDND1)	uc021pfj.1	4e-37	Human	Phyarnx	27	0.326191
dd_Smed_v6_8867_0_1	3.08765e-15	0.453057	0.075	0.042	8.20111e-11	synaptopodin 2-like (SYNPO2L)	uc001jut.4	6e-11	Human	Muscle; Muscle; Muscle; Neural	13; 14; 16; 36	0.904328087; 0.751767682; 0.516156214; 0.396479642
dd_Smed_v6_16159_0_1	4.64984e-08	0.452996	0.029	0.015	0.00123505	NA	NA	NA	NA	NA	NA	NA
dd_Smed_v6_9640_0_1	8.3312e-12	0.452731	0.053	0.029	2.21285e-07	NA	NA	NA	NA	Epidermal	11	0.900798
dd_Smed_v6_11974_0_1	8.95882e-10	0.452595	0.028	0.013	2.37955e-05	NA	NA	NA	NA	NA	NA	NA
dd_Smed_v6_10518_0_1	1.54674e-22	0.451852	0.117	0.067	4.10828e-18	guanylate kinase 1 (GUK1)	uc010pvv.2	3e-49	Human	Neural; Neural; Neural; Neural; Protonephridia; Protonephridia	8; 9; 20; 21; 29; 40	0.859645776; 0.893385133; 0.73186805; 0.944717279; 1.462458323; 0.9332503
dd_Smed_v6_6858_0_1	7.86338e-15	0.451649	0.102	0.063	2.08859e-10	coiled-coil domain containing 146 (CCDC146)	uc003uga.3	2e-113	Human	Neural; Neural; Neural; Neural; Epidermal; Phyarnx; Protonephridia; Neural	9; 18; 20; 21; 24; 27; 29; 33	0.402824326; 0.494388019; 1.05137523; 0.660600539; 0.699875376; 1.019635508; 1.006272842; 0.613873517
dd_Smed_v6_7815_0_1	1.75217e-20	0.451489	0.103	0.058	4.65394e-16	formiminotransferase cyclodeaminase (FTCD)A	uc002zih.3	2e-109	Human	Neural; Neural; Neural; Neural; Epidermal; Neural	9; 18; 20; 21; 24; 33	0.404960295; 0.882285545; 1.111529333; 0.558357105; 0.397163297; 0.710391661
dd_Smed_v6_14679_0_1	2.24407e-08	0.451462	0.038	0.022	0.000596047	NA	NA	NA	NA	Neural	32	1.01765
dd_Smed_v6_43507_0_1	1.20867e-07	0.451113	0.012	0.005	0.00321035	heat shock protein 90kDa alpha (cytosolic), class A member 1 (HSP90AA1)	uc001yku.4	3e-14	Human	NA	NA	NA
dd_Smed_v6_917_0_1	6.08382e-16	0.451006	0.159	0.107	1.61592e-11	NA	NA	NA	NA	Epidermal; Epidermal; Epidermal; Epidermal	2; 11; 24; 35	0.526843449; 2.676925159; 0.832625198; 0.273594683
dd_Smed_v6_446_0_1	4.28375e-17	0.450414	0.205	0.143	1.13781e-12	NA	NA	NA	NA	Epidermal; Epidermal; Epidermal; Phyarnx; Phyarnx; Epidermal; Phyarnx; Protonephridia	2; 11; 24; 25; 27; 35; 37; 40	0.676630449; 1.770730044; 2.344359874; 0.748870062; 1.955618112; 1.901681896; 2.348523754; 0.517625889
dd_Smed_v6_20344_0_1	2.91246e-07	0.450408	0.035	0.02	0.00773579	NA	NA	NA	NA	Neural; Phyarnx	20; 27	0.778710752; 0.420813797
dd_Smed_v6_3059_0_1	1.6485e-21	0.450394	0.129	0.076	4.37857e-17	carboxypeptidase E (CPE)	uc003irg.4	7e-118	Human	Neural; Neural; Neural; Neural; Neural	8; 9; 20; 21; 23	1.190067197; 0.796272516; 0.527333549; 0.716017956; 0.380301193
dd_Smed_v6_10835_0_1	3.18987e-29	0.449864	0.295	0.2	8.47261e-25	ankyrin 2, neuronal (ANK2)	uc003ibf.4	0	Human	Neural; Neural; Muscle; Neural; Neural; Neural; Neural; Neural; Neural; Neural; Neural	8; 9; 13; 18; 20; 21; 23; 32; 33; 34; 36	1.890998907; 1.973352061; 0.695254242; 0.686547859; 1.075380468; 1.469210816; 1.977467864; 0.424071325; 0.941265829; 0.25247897; 0.524998913
dd_Smed_v6_15091_0_1	1.13853e-07	0.449751	0.035	0.02	0.00302405	DIRAS family, GTP-binding RAS-like 2 (DIRAS2)	uc022bjs.1	1e-20	Human	Neural	9	0.420425
dd_Smed_v6_44416_0_1	6.31755e-07	0.449502	0.017	0.008	0.01678	NA	NA	NA	NA	NA	NA	NA
dd_Smed_v6_18181_0_1	1.38683e-06	0.449304	0.027	0.015	0.0368355	netrin 1 (NTN1)	uc002glw.4	2e-101	Human	NA	NA	NA
dd_Smed_v6_14655_0_1	6.24291e-11	0.448795	0.064	0.038	1.65818e-06	glutamate receptor, ionotropic, kainate 2 (GRIK2)	uc003pqp.4	4e-122	Human	Neural; Neural	8; 18	0.376778584; 0.700969542
dd_Smed_v6_13767_0_1	1.87511e-14	0.447615	0.068	0.038	4.98047e-10	intestinal cell (MAK-like) kinase (ICK)	uc003pbi.2	2e-142	Human	Neural; Neural; Neural; Phyarnx; Neural	9; 20; 21; 27; 33	0.431058179; 0.546978473; 0.430909557; 0.513830354; 0.849762356
dd_Smed_v6_9217_0_1	8.34551e-14	0.447428	0.048	0.024	2.21665e-09	NA	NA	NA	NA	Muscle; Muscle	13; 14	0.650463226; 0.644165851
dd_Smed_v6_13555_0_1	4.00102e-12	0.447351	0.059	0.033	1.06271e-07	leucine-rich repeats and immunoglobulin-like domains 2 (LRIG2)	uc001edf.1	1e-16	Human	Muscle	13	0.425681
dd_Smed_v6_15319_0_1	1.23232e-13	0.446942	0.056	0.03	3.27316e-09	NA	NA	NA	NA	Neural	32	0.472241
dd_Smed_v6_1128_0_1	9.38618e-11	0.446323	0.09	0.059	2.49306e-06	NA	NA	NA	NA	Epidermal; Epidermal	11; 24	3.213119275; 0.293970741
dd_Smed_v6_6818_0_1	3.39506e-07	0.445916	0.04	0.024	0.00901762	NA	NA	NA	NA	Neural; Neural	32; 36	2.677296112; 3.374104212
dd_Smed_v6_12033_0_1	6.10835e-19	0.445465	0.087	0.048	1.62244e-14	CD82 molecule (CD82)	uc001myc.3	2e-13	Human	Neural; Muscle; Muscle; Neural; Neural; Neural	9; 13; 16; 32; 34; 36	0.831555489; 1.012921347; 0.684695362; 0.844148948; 0.986984136; 1.246336769
dd_Smed_v6_36437_0_1	1.5329e-06	0.445461	0.022	0.012	0.0407154	NA	NA	NA	NA	NA	NA	NA
dd_Smed_v6_23480_0_1	2.67475e-12	0.445419	0.042	0.021	7.1044e-08	cholinergic receptor, nicotinic, beta 3 (neuronal) (CHRNB3)	uc003xpi.1	1e-59	Human	NA	NA	NA
dd_Smed_v6_18585_0_1	2.33747e-12	0.44517	0.048	0.025	6.20855e-08	NA	NA	NA	NA	Epidermal; Neural	11; 36	0.601936874; 0.645047316
dd_Smed_v6_14212_0_1	1.04728e-08	0.444849	0.03	0.016	0.000278169	glycogen synthase kinase 3 alpha (GSK3A)	uc002ota.1	6e-37	Human	Epidermal	11	0.312585
dd_Smed_v6_5338_0_1	3.15222e-14	0.444703	0.053	0.028	8.37261e-10	neural proliferation, differentiation and control, 1 (NPDC1)	uc004ckt.2	7e-10	Human	Parapharyngeal; Parapharyngeal	12; 38	0.346353401; 0.440140537
dd_Smed_v6_8587_0_1	6.15744e-20	0.443905	0.117	0.069	1.63548e-15	FCH domain only 2 (FCHO2)	uc003kcl.3	9e-44	Human	Cathepsin; Neural; Protonephridia	17; 20; 40	0.342742062; 0.265702076; 0.693673444
dd_Smed_v6_10934_0_1	3.88608e-17	0.443559	0.092	0.053	1.03218e-12	low density lipoprotein receptor-related protein 11 (LRP11)	uc003qnh.1	7e-08	Human	Neural; Neural; Neural; Neural	8; 9; 20; 21	0.67068904; 0.408654129; 0.412097898; 0.457021345
dd_Smed_v6_11002_0_1	1.02993e-09	0.443389	0.035	0.019	2.7356e-05	NA	NA	NA	NA	NA	NA	NA
dd_Smed_v6_15704_0_1	2.94515e-07	0.443324	0.024	0.012	0.0078226	NA	NA	NA	NA	Neural	36	0.793063
dd_Smed_v6_41432_0_1	1.78191e-11	0.442873	0.055	0.031	4.73294e-07	jerky homolog-like (mouse) (JRKL)	uc001pfy.2	3e-39	Human	NA	NA	NA
dd_Smed_v6_17255_0_1	1.1143e-18	0.442508	0.064	0.032	2.9597e-14	protocadherin 1 (PCDH1)	uc011dbf.2	6e-60	Human	NA	NA	NA
dd_Smed_v6_6309_0_1	9.21525e-14	0.442001	0.052	0.027	2.44766e-09	N-acetylglucosamine-1-phosphate transferase, alpha and beta subunits (GNPTAB)	uc001tit.3	2e-81	Human	Cathepsin	28	0.432397
dd_Smed_v6_58013_0_1	5.79276e-08	0.441834	0.022	0.011	0.00153862	NA	NA	NA	NA	NA	NA	NA
dd_Smed_v6_25713_0_1	2.80563e-12	0.441444	0.062	0.036	7.45202e-08	hyperpolarization activated cyclic nucleotide-gated potassium channel 1 (HCN1)	uc003jok.3	0	Human	NA	NA	NA
dd_Smed_v6_10946_0_1	1.15891e-18	0.441324	0.116	0.069	3.07819e-14	EGF-like, fibronectin type III and laminin G domains (EGFLAM)	uc003jle.2	1e-48	Human	Neural; Neural; Neural; Neural; Neural; Neural	8; 9; 18; 20; 23; 33	1.099992257; 1.464561887; 1.175022677; 0.881244464; 1.11464754; 1.715030749
dd_Smed_v6_35636_0_1	9.51108e-10	0.441268	0.029	0.014	2.52624e-05	NA	NA	NA	NA	NA	NA	NA
dd_Smed_v6_28356_0_1	1.09357e-13	0.441231	0.039	0.018	2.90462e-09	NA	NA	NA	NA	NA	NA	NA
dd_Smed_v6_11708_0_1	3.14862e-29	0.440324	0.095	0.046	8.36305e-25	slc18a-2 (slc18a-2)	KT163587.1	0	Smed	Epidermal	2	0.251791
dd_Smed_v6_34479_0_1	8.71118e-07	0.44023	0.028	0.016	0.0231378	GCR098 (gcr098)	KX018902.1	0	Smed	NA	NA	NA
dd_Smed_v6_15391_0_1	1.96979e-09	0.440118	0.037	0.02	5.23195e-05	NA	NA	NA	NA	NA	NA	NA
dd_Smed_v6_22779_0_1	3.62017e-12	0.439774	0.062	0.036	9.61555e-08	NA	NA	NA	NA	Neural; Neural	9; 33	0.835318083; 1.232716139
dd_Smed_v6_5493_0_1	2.14032e-17	0.439416	0.082	0.045	5.6849e-13	ornithine decarboxylase 1 (ODC1)	uc002rao.1	1e-79	Human	Epidermal; Epidermal	11; 24	1.090389277; 0.529400164
dd_Smed_v6_34084_0_1	1.03396e-07	0.439285	0.029	0.016	0.00274631	NA	NA	NA	NA	Neural	18	0.640595
dd_Smed_v6_19251_0_1	3.10561e-07	0.439037	0.033	0.019	0.00824881	slc18a-3 (slc18a-3)	KT163588.1	0	Smed	NA	NA	NA
dd_Smed_v6_9843_0_1	4.90464e-07	0.438654	0.038	0.023	0.0130272	slc17a-7 (slc17a-7)	KT163580.1	0	Smed	Neural; Parapharyngeal	36; 38	0.464534721; 0.457621827
dd_Smed_v6_19930_0_1	8.70532e-13	0.438588	0.047	0.024	2.31222e-08	NA	NA	NA	NA	Epidermal	11	0.446847
dd_Smed_v6_11229_0_1	1.21147e-14	0.438479	0.046	0.022	3.21778e-10	NA	NA	NA	NA	Neural	20	0.315507
dd_Smed_v6_30766_0_1	3.89865e-09	0.43649	0.023	0.01	0.000103552	NA	NA	NA	NA	NA	NA	NA
dd_Smed_v6_10986_0_1	1.07924e-23	0.436459	0.093	0.048	2.86658e-19	ankyrin repeat domain 28 (ANKRD28)	uc003cam.2	4e-23	Human	Neural	20	0.296499
dd_Smed_v6_10038_0_1	7.81938e-09	0.436114	0.035	0.019	0.00020769	Zeb-1	KY992929.1	0	Smed	Neural; Neural	32; 36	1.343124267; 1.312891215
dd_Smed_v6_6730_0_1	3.36768e-22	0.436071	0.223	0.15	8.94489e-18	synaptotagmin I (SYT1)	uc001syv.3	2e-138	Human	Neural; Neural; Neural; Neural; Neural; Neural; Neural; Neural; Neural; Neural	1; 8; 9; 18; 20; 21; 23; 32; 34; 36	0.268986354; 1.664459219; 1.352473286; 0.81556846; 0.57974774; 1.563038053; 0.494817281; 1.689492525; 0.619748894; 0.730860928
dd_Smed_v6_5179_0_1	4.63803e-09	0.435402	0.055	0.033	0.000123191	chromosome 9 open reading frame 171 (C9orf171)	uc004cbo.3	4e-22	Human	Neural; Neural; Neural; Epidermal; Phyarnx; Protonephridia	18; 20; 21; 24; 27; 29	0.367424367; 0.686512621; 0.411167241; 0.755971238; 1.06963432; 0.551182216
dd_Smed_v6_11255_0_1	4.21175e-16	0.435146	0.095	0.056	1.11868e-11	NA	NA	NA	NA	Neural; Neural; Neural; Neural; Neural	8; 9; 18; 20; 21	1.041819597; 0.98820753; 0.38072316; 0.894352583; 1.56903149
dd_Smed_v6_10794_0_1	2.5763e-23	0.435018	0.108	0.059	6.84292e-19	glycine receptor, alpha 2 (GLRA2)	uc011mip.2	5e-72	Human	Neural; Neural; Muscle; Muscle; Neural; Neural	8; 9; 13; 14; 18; 20	0.63126084; 0.798453469; 0.596726466; 0.327981236; 0.403489207; 0.527827005
dd_Smed_v6_11523_0_1	1.74836e-19	0.434724	0.081	0.043	4.64381e-15	chromosome 9 open reading frame 117 (C9orf117)	uc004brn.1	4e-31	Human	Neural; Neural; Neural; Neural; Epidermal; Phyarnx; Protonephridia	9; 18; 20; 21; 24; 27; 29	0.327135718; 0.344497217; 0.865888648; 0.448137336; 0.323836242; 0.797604477; 0.811650468
dd_Smed_v6_496_0_1	6.94241e-07	0.434554	0.013	0.005	0.0184397	NA	NA	NA	NA	Parapharyngeal	38	0.256557
dd_Smed_v6_7291_0_1	6.39675e-21	0.434541	0.114	0.065	1.69904e-16	TNF receptor-associated factor 3 (TRAF3)	uc010txy.2	2e-29	Human	Neural; Neural; Muscle; Neural	8; 9; 13; 21	0.312952048; 0.316592852; 0.35057198; 0.298338219
dd_Smed_v6_16130_0_1	9.3417e-15	0.434314	0.04	0.018	2.48125e-10	transmembrane protein 26 (TMEM26)	uc001jlo.2	1e-32	Human	NA	NA	NA
dd_Smed_v6_6816_0_1	1.60218e-11	0.434284	0.15	0.105	4.25554e-07	myoferlin (MYOF)	uc001kio.3	0	Human	Neural; Parapharyngeal; Parapharyngeal	8; 12; 38	1.043955593; 1.657354442; 1.906040817
dd_Smed_v6_23022_0_1	1.70938e-06	0.434035	0.029	0.017	0.0454029	pogo transposable element with KRAB domain (POGK)	uc001gdt.1	2e-18	Human	NA	NA	NA
dd_Smed_v6_24279_0_1	1.21959e-07	0.433929	0.021	0.01	0.00323934	NA	NA	NA	NA	NA	NA	NA
dd_Smed_v6_1505_0_1	5.95793e-11	0.43211	0.078	0.049	1.58249e-06	transforming growth factor, beta-induced, 68kDa (TGFBI)	uc003lbf.4	2e-25	Human	Intestine; Intestine	6; 30	1.75767822; 1.962447606
dd_Smed_v6_35007_0_1	2.47321e-07	0.4319	0.019	0.009	0.00656909	NA	NA	NA	NA	NA	NA	NA
dd_Smed_v6_26155_0_1	3.30878e-07	0.431737	0.025	0.013	0.00878844	NA	NA	NA	NA	NA	NA	NA
dd_Smed_v6_6559_0_1	1.27909e-18	0.431079	0.101	0.058	3.3974e-14	ATPase, Na+/K+ transporting, beta 2 polypeptide (ATP1B2)	uc002gif.1	7e-21	Human	Epidermal; Epidermal; Epidermal; Epidermal	2; 11; 24; 35	0.624325458; 0.951036781; 0.431413042; 0.345998594
dd_Smed_v6_866_0_1	1.52768e-08	0.430804	0.077	0.051	0.000405766	NA	uc002unb.2	4e-26	Human	Muscle; Muscle; Muscle; Protonephridia	13; 14; 16; 29	1.392149412; 1.211324058; 0.827461941; 0.858844206
dd_Smed_v6_15077_0_1	1.38426e-07	0.430785	0.033	0.018	0.00367673	NA	NA	NA	NA	NA	NA	NA
dd_Smed_v6_22537_0_1	4.55569e-07	0.430784	0.032	0.019	0.0121004	NA	NA	NA	NA	Phyarnx	27	1.48258
dd_Smed_v6_45161_0_1	1.28296e-08	0.430767	0.022	0.01	0.000340767	NA	NA	NA	NA	NA	NA	NA
dd_Smed_v6_19174_0_1	4.81736e-13	0.430672	0.044	0.022	1.27954e-08	NA	NA	NA	NA	NA	NA	NA
dd_Smed_v6_6834_0_1	6.81126e-13	0.430632	0.116	0.076	1.80914e-08	myosin VIIA and Rab interacting protein (MYRIP)	uc010hhx.1	5e-21	Human	Epidermal; Epidermal; Neural; Neural	11; 24; 32; 36	0.327607399; 0.475991498; 1.774176805; 2.709702761
dd_Smed_v6_55693_0_1	6.50393e-08	0.430337	0.024	0.012	0.00172751	NA	NA	NA	NA	NA	NA	NA
dd_Smed_v6_27074_0_1	9.17546e-10	0.429648	0.038	0.02	2.43709e-05	regulator of G-protein signaling 17 (RGS17)	uc003qpm.3	5e-23	Human	NA	NA	NA
dd_Smed_v6_10627_0_1	2.71928e-19	0.429322	0.083	0.044	7.22267e-15	NA	NA	NA	NA	Neural; Neural; Neural; Neural	9; 20; 23; 33	0.716326211; 1.744543263; 1.011603155; 1.094679084
dd_Smed_v6_22711_0_1	2.72821e-07	0.429174	0.026	0.014	0.00724639	NA	NA	NA	NA	Muscle; Muscle; Muscle	13; 14; 16	0.598090788; 0.45881418; 0.317458351
dd_Smed_v6_13431_0_1	1.33347e-09	0.429069	0.039	0.021	3.54182e-05	NA	NA	NA	NA	Epidermal; Phyarnx	24; 27	0.300353536; 0.350930312
dd_Smed_v6_14363_0_1	6.59538e-08	0.428946	0.036	0.02	0.0017518	fucosyltransferase 6 (alpha (1,3) fucosyltransferase) (FUT6)	uc021unm.1	2e-36	Human	Neural	21	0.644573
dd_Smed_v6_14266_0_1	1.05721e-08	0.428528	0.043	0.024	0.000280805	regulator of calcineurin 2 (RCAN2)	uc003oyd.2	1e-27	Human	Protonephridia	40	0.603146
dd_Smed_v6_5824_0_1	9.09335e-14	0.427959	0.047	0.024	2.41529e-09	spermatogenesis associated 4 (SPATA4)	uc003iuo.1	1e-42	Human	Neural; Epidermal; Phyarnx	20; 24; 27	0.516355159; 0.411415338; 0.588941528
dd_Smed_v6_21891_0_1	5.38251e-09	0.427854	0.027	0.013	0.000142965	endothelin receptor type B (EDNRB)	uc001vkq.1	9e-16	Human	Neural	32	0.471622
dd_Smed_v6_18270_0_1	2.95867e-11	0.427576	0.034	0.017	7.85851e-07	ubiquitin-conjugating enzyme E2U (putative) (UBE2U)	uc001dbn.1	2e-11	Human	NA	NA	NA
dd_Smed_v6_9073_0_1	9.75181e-24	0.427488	0.12	0.067	2.59018e-19	NA	NA	NA	NA	Neural; Muscle; Muscle; Neural; Neural; Neural	9; 13; 14; 18; 20; 34	0.406015028; 0.643705939; 0.64861619; 0.399574303; 0.280434997; 0.94620737
dd_Smed_v6_5280_0_1	3.32725e-13	0.427472	0.061	0.034	8.83751e-09	CASK interacting protein 1 (CASKIN1)	uc010bsg.1	8e-11	Human	Neural; Phyarnx	20; 27	0.353966841; 0.405311275
dd_Smed_v6_3773_0_1	6.56835e-29	0.427447	0.13	0.07	1.74462e-24	dual-specificity tyrosine-(Y)-phosphorylation regulated kinase 1B (DYRK1B)a	uc002omj.3	3e-148	Human	Cathepsin; Phyarnx	17; 27	0.360836363; 0.428300018
dd_Smed_v6_12278_0_1	1.83143e-21	0.426636	0.229	0.156	4.86447e-17	ELKS/RAB6-interacting/CAST family member 1 (ERC1)delta	uc001qjc.2	4e-80	Human	Neural; Neural; Neural; Neural; Neural; Neural; Neural; Neural; Neural	1; 8; 9; 18; 20; 21; 23; 33; 34	0.377709477; 1.539042014; 1.588826843; 0.955533997; 1.04756713; 1.065573236; 1.329385307; 0.89484656; 0.693800283
dd_Smed_v6_13664_0_1	2.9911e-11	0.426328	0.045	0.024	7.94467e-07	potassium voltage-gated channel, KQT-like subfamily, member 4 (KCNQ4)	uc001cgi.2	8e-90	Human	NA	NA	NA
dd_Smed_v6_11926_1_1	2.28181e-09	0.42613	0.05	0.029	6.06072e-05	transmembrane protein 62 (TMEM62)	uc001zqr.3	1e-95	Human	Neural; Neural	8; 9	0.475610695; 0.412795708
dd_Smed_v6_18626_0_1	4.32149e-08	0.426104	0.029	0.016	0.00114783	NA	NA	NA	NA	NA	NA	NA
dd_Smed_v6_14520_0_1	2.08431e-11	0.425603	0.039	0.02	5.53613e-07	GCR317 (gcr317)	KX018957.1	0	Smed	NA	NA	NA
dd_Smed_v6_218_0_1	3.41896e-23	0.425529	0.166	0.102	9.08111e-19	actin, gamma 1 (ACTG1)	uc002kal.2	1e-70	Human	Epidermal; Epidermal; Epidermal; Epidermal	2; 3; 11; 24	1.169122781; 0.400203729; 1.148441186; 0.803970503
dd_Smed_v6_7324_0_1	5.35032e-11	0.425406	0.067	0.04	1.4211e-06	NA	uc010xra.2	2e-11	Human	Cathepsin; Muscle; Cathepsin; Muscle; Cathepsin; Cathepsin; Cathepsin	4; 7; 15; 16; 17; 39; 41	0.303039458; 0.369417736; 0.39424007; 0.287661111; 0.581236808; 0.682107915; 0.760983231
dd_Smed_v6_5576_0_1	1.92337e-14	0.424973	0.078	0.046	5.10866e-10	NA	NA	NA	NA	Neural; Neural; Neural; Neural	8; 9; 20; 34	1.621628038; 1.213009799; 0.831920176; 0.733017155
dd_Smed_v6_7333_0_1	4.5172e-19	0.424755	0.076	0.04	1.19981e-14	NA	NA	NA	NA	NA	NA	NA
dd_Smed_v6_50850_0_1	7.24766e-10	0.424658	0.039	0.021	1.92505e-05	NA	NA	NA	NA	NA	NA	NA
dd_Smed_v6_12974_0_1	6.98901e-09	0.424557	0.053	0.032	0.000185635	matrix-remodelling associated 5 (MXRA5)	uc004crg.4	3e-11	Human	Neural; Neural; Protonephridia	9; 21; 26	0.448554537; 0.29247028; 0.529926997
dd_Smed_v6_15930_0_1	1.20032e-14	0.424431	0.09	0.054	3.18817e-10	butyrylcholinesterase (BCHE)	uc003fem.4	2e-99	Human	Neural; Neural; Neural; Neural	8; 9; 20; 21	0.626770376; 0.568053278; 0.35189526; 0.620824188
dd_Smed_v6_5307_0_1	1.98416e-11	0.424423	0.056	0.032	5.27014e-07	cytochrome P450, family 1, subfamily A, polypeptide 1 (CYP1A1)	uc002ayq.4	4e-29	Human	Epidermal; Epidermal	11; 24	1.387426919; 0.416020355
dd_Smed_v6_2079_0_1	5.23123e-21	0.424018	0.172	0.11	1.38947e-16	NA	NA	NA	NA	Epidermal; Epidermal; Epidermal; Epidermal; Epidermal	2; 3; 11; 24; 35	0.82925979; 0.580524684; 1.574935005; 0.476478993; 0.442197392
dd_Smed_v6_40164_0_1	7.26076e-08	0.423998	0.024	0.012	0.00192853	NA	NA	NA	NA	NA	NA	NA
dd_Smed_v6_7115_0_1	1.74653e-08	0.423962	0.023	0.011	0.000463897	NA	NA	NA	NA	Intestine	30	0.832159
dd_Smed_v6_8415_0_1	1.92427e-34	0.423962	0.203	0.119	5.11105e-30	NA	uc003cox.1	6e-56	Human	Neural; Neural; Neural; Neural; Neural; Epidermal; Phyarnx; Protonephridia; Neural	8; 9; 18; 20; 21; 24; 27; 29; 33	0.423839737; 1.063304538; 0.816825367; 1.362171533; 1.3141102; 0.272673738; 0.863832039; 0.579514861; 0.576585546
dd_Smed_v6_6712_0_1	7.68425e-17	0.423134	0.162	0.108	2.04101e-12	NA	NA	NA	NA	Neural; Parapharyngeal; Neural; Neural; Neural; Neural; Neural; Neural; Parapharyngeal	9; 12; 18; 20; 21; 23; 33; 34; 38	1.363469025; 0.677594372; 1.442009251; 1.249711085; 1.550723903; 0.566650804; 1.525759992; 0.628620473; 0.827387607
dd_Smed_v6_8012_0_1	1.17442e-14	0.422975	0.061	0.033	3.11937e-10	short chain dehydrogenase/reductase family 9C, member 7 (SDR9C7)	uc010sqw.2	6e-42	Human	Epidermal; Neural	11; 36	0.613880122; 0.546792812
dd_Smed_v6_7278_0_1	2.3124e-14	0.422924	0.102	0.063	6.14197e-10	KIAA0513 (KIAA0513)	uc002fit.3	2e-15	Human	Neural; Neural; Neural; Neural; Neural; Neural; Neural; Neural	1; 8; 9; 18; 20; 21; 32; 34	0.413938312; 1.072313443; 0.848359158; 0.708086733; 0.331807207; 0.856190853; 0.447272497; 0.525990571
dd_Smed_v6_28720_0_1	1.44926e-08	0.422452	0.036	0.02	0.000384939	NA	NA	NA	NA	NA	NA	NA
dd_Smed_v6_5376_0_1	7.43208e-36	0.421737	0.335	0.222	1.97404e-31	unknown	AY068345.1	0	Smed	Neural; Neural; Parapharyngeal; Muscle; Muscle; Neural; Neural; Neural; Neural; Neural; Neural; Neural; Neural; Parapharyngeal	8; 9; 12; 13; 14; 18; 20; 21; 23; 32; 33; 34; 36; 38	1.326068731; 1.315141354; 0.504524063; 1.018819636; 0.623153325; 0.948963481; 1.042785152; 1.068041058; 0.811445911; 0.595854799; 0.829522911; 0.852067309; 0.613630526; 1.166417512
dd_Smed_v6_8548_0_1	1.45722e-15	0.421637	0.089	0.052	3.87051e-11	neural cell adhesion molecule 2 (NCAM2)	uc002yld.2	6e-28	Human	Neural; Neural; Neural; Neural; Neural	8; 9; 20; 21; 23	0.84401668; 0.958244203; 0.375207971; 0.543892279; 0.46662544
dd_Smed_v6_7111_0_1	1.66055e-26	0.421607	0.199	0.124	4.41059e-22	syntaxin binding protein 1 (STXBP1)	uc004brl.2	0	Human	Neural; Neural; Neural; Neural; Neural; Neural; Neural	8; 9; 18; 20; 21; 23; 33	1.304317462; 1.155822651; 0.652237184; 1.180028559; 1.016256248; 0.450509477; 0.424793566
dd_Smed_v6_19835_0_1	1.13209e-09	0.421582	0.028	0.013	3.00694e-05	NA	NA	NA	NA	NA	NA	NA
dd_Smed_v6_52996_0_1	6.27078e-07	0.421367	0.015	0.007	0.0166558	proteasome (prosome, macropain) 26S subunit, non-ATPase, 7 (PSMD7)	uc002fcq.3	5e-114	Human	NA	NA	NA
dd_Smed_v6_12892_0_1	8.85058e-10	0.421316	0.045	0.025	2.3508e-05	family with sequence similarity 154, member A (FAM154A)	uc003zni.2	5e-07	Human	Neural; Neural	9; 21	0.367724635; 0.329329488
dd_Smed_v6_10176_0_1	1.41368e-27	0.42111	0.211	0.132	3.75488e-23	protein tyrosine phosphatase, receptor type, D (PTPRD)6	uc003zks.3	0	Human	Neural; Neural; Cathepsin; Neural; Neural; Neural; Neural; Neural	8; 9; 17; 18; 20; 21; 23; 33	1.025974953; 0.886602857; 0.646326712; 0.649901128; 0.433801368; 1.351163983; 1.174684119; 0.631025782
dd_Smed_v6_3732_0_1	6.45039e-20	0.420747	0.191	0.127	1.71329e-15	coiled-coil domain containing 19 (CCDC19)	uc001fui.3	1e-58	Human	Neural; Neural; Neural; Neural; Epidermal; Phyarnx; Protonephridia; Neural	9; 18; 20; 21; 24; 27; 29; 33	1.013632407; 1.128845934; 2.059955045; 1.326136266; 1.605138799; 2.057730409; 2.045230921; 1.068666624
dd_Smed_v6_12178_0_1	1.29511e-12	0.420694	0.049	0.026	3.43994e-08	NA	NA	NA	NA	Neural; Neural; Neural	8; 18; 20	0.359400934; 0.380686569; 0.384124232
dd_Smed_v6_10738_0_1	8.97726e-22	0.420055	0.103	0.057	2.38445e-17	NA	NA	NA	NA	Neural; Neural; Phyarnx	20; 21; 27	0.521911263; 0.433816433; 0.434446793
dd_Smed_v6_9233_0_1	4.14443e-12	0.419822	0.046	0.024	1.1008e-07	NA	NA	NA	NA	Neural; Phyarnx	21; 27	0.795967066; 0.471102108
dd_Smed_v6_20033_0_1	1.60811e-10	0.419731	0.032	0.016	4.27129e-06	synaptotagmin II (SYT2)	uc010pqb.2	6e-27	Human	Epidermal	11	0.304071
dd_Smed_v6_33009_0_1	1.99523e-07	0.419382	0.019	0.009	0.00529952	NA	uc011cqt.2	2e-47	Human	NA	NA	NA
dd_Smed_v6_12863_0_1	1.83393e-11	0.419257	0.04	0.02	4.8711e-07	NA	NA	NA	NA	NA	NA	NA
dd_Smed_v6_3122_0_1	2.77851e-41	0.418672	0.273	0.165	7.38001e-37	calsyntenin 2 (CLSTN2)	uc003etn.3	4e-77	Human	Neural; Neural; Neural; Neural; Neural; Neural; Neural; Neural	8; 9; 18; 20; 21; 23; 32; 36	1.362558803; 1.052152681; 0.464438967; 0.992644438; 1.209482521; 0.551854943; 0.621711797; 1.113441
dd_Smed_v6_26422_0_1	8.15185e-08	0.418561	0.017	0.008	0.00216521	NA	NA	NA	NA	NA	NA	NA
dd_Smed_v6_6028_0_1	2.05489e-11	0.418309	0.052	0.029	5.45799e-07	NA	NA	NA	NA	Epidermal	11	1.67982
dd_Smed_v6_11894_0_1	1.75421e-07	0.418275	0.029	0.016	0.00465936	tetratricopeptide repeat domain 16 (TTC16)	uc004brq.1	3e-91	Human	NA	NA	NA
dd_Smed_v6_11951_0_1	3.37006e-11	0.418137	0.042	0.022	8.95122e-07	syndecan binding protein (syntenin) (SDCBP)	uc003xtp.3	3e-08	Human	Parapharyngeal	38	0.277708
dd_Smed_v6_28686_0_1	7.20689e-08	0.418026	0.037	0.021	0.00191422	NA	NA	NA	NA	NA	NA	NA
dd_Smed_v6_9714_0_1	1.8353e-28	0.417341	0.15	0.085	4.87474e-24	NA	NA	NA	NA	Neural; Neural; Parapharyngeal; Neural; Neural; Neural; Neural; Neural; Parapharyngeal	8; 9; 12; 18; 20; 21; 23; 33; 38	0.411319887; 1.481316133; 0.275203837; 0.81368717; 1.040586093; 1.610597942; 0.495519302; 0.860054204; 0.766550089
dd_Smed_v6_13515_0_1	1.04304e-13	0.41714	0.044	0.021	2.77043e-09	NA	NA	NA	NA	Neural	20	0.4487
dd_Smed_v6_56513_0_1	7.93263e-07	0.416574	0.018	0.009	0.0210699	GCR071 (gcr071)	KX018879.1	0	Smed	NA	NA	NA
dd_Smed_v6_6674_0_1	2.75265e-17	0.4158	0.113	0.068	7.31132e-13	NA	NA	NA	NA	NA	NA	NA
dd_Smed_v6_45960_0_1	4.73796e-11	0.415771	0.043	0.023	1.25845e-06	zinc finger, BED-type containing 5 (ZBED5)	uc021qdu.1	2e-25	Human	NA	NA	NA
dd_Smed_v6_13733_0_1	9.85074e-08	0.415529	0.021	0.01	0.00261646	NA	NA	NA	NA	NA	NA	NA
dd_Smed_v6_2928_0_1	8.78848e-14	0.415528	0.095	0.059	2.33431e-09	NA	uc021vta.1	7e-23	Human	Muscle; Muscle; Muscle; Muscle	7; 13; 14; 16	0.665905996; 1.30440459; 1.600270221; 1.059773681
dd_Smed_v6_5361_0_1	2.77083e-27	0.415152	0.244	0.16	7.35959e-23	NA	NA	NA	NA	Neural; Neural; Neural; Neural; Neural; Neural; Neural; Neural; Neural; Parapharyngeal	8; 9; 18; 20; 21; 23; 32; 33; 34; 38	1.604728014; 1.538008528; 0.81983041; 1.39322416; 1.55549569; 1.304376954; 0.387589141; 1.335648138; 0.523831566; 0.544043699
dd_Smed_v6_1650_0_1	6.20752e-15	0.414971	0.119	0.075	1.64878e-10	tetraspanin 7 (TSPAN7)	uc004deg.4	7e-22	Human	Neural; Neural; Muscle; Muscle; Muscle; Neural; Neural; Neural; Parapharyngeal	8; 9; 13; 14; 16; 20; 21; 36; 38	0.419084018; 0.528387987; 1.538800316; 1.02050772; 0.540411003; 0.291087507; 0.389424071; 1.754011218; 1.006442732
dd_Smed_v6_49903_0_1	4.78682e-07	0.41493	0.016	0.007	0.0127143	chromosome 9 open reading frame 116 (C9orf116)	uc004cft.1	3e-08	Human	NA	NA	NA
dd_Smed_v6_14989_0_1	2.23981e-07	0.414861	0.035	0.02	0.00594917	opioid binding protein/cell adhesion molecule-like (OPCML)	uc010scl.2	3e-17	Human	NA	NA	NA
dd_Smed_v6_7609_0_1	9.582e-22	0.414389	0.124	0.072	2.54508e-17	transient receptor potential cation channel, subfamily C, member 6 (TRPC6)	uc001pgk.4	9e-122	Human	Neural; Neural; Neural; Neural	8; 18; 32; 36	0.295454507; 1.08016457; 1.114010478; 1.908746057
dd_Smed_v6_4540_0_1	8.92997e-08	0.414256	0.056	0.035	0.00237189	protease, serine, 12 (neurotrypsin, motopsin) (PRSS12)	uc003ica.2	2e-18	Human	Neural; Neural; Neural	8; 9; 21	1.569183864; 1.670120255; 0.816978348
dd_Smed_v6_13469_0_1	6.76834e-16	0.414145	0.109	0.067	1.79774e-11	NA	NA	NA	NA	Neural; Neural; Neural; Neural; Neural	8; 9; 23; 32; 36	1.249439269; 0.335453163; 1.232922357; 1.271633696; 1.206846594
dd_Smed_v6_17632_0_1	1.3359e-06	0.413584	0.024	0.013	0.0354827	NA	NA	NA	NA	NA	NA	NA
dd_Smed_v6_9227_0_1	9.59446e-20	0.41283	0.102	0.058	2.54838e-15	IQ motif and ubiquitin domain containing (IQUB)	uc003vko.3	2e-144	Human	Neural; Neural; Neural; Neural; Neural; Epidermal; Phyarnx; Protonephridia; Neural	9; 18; 20; 21; 23; 24; 27; 29; 33	0.502962498; 0.63103997; 1.281439347; 0.577800973; 0.82464637; 0.724200728; 1.499653684; 0.777082211; 1.253002514
dd_Smed_v6_8948_0_1	2.85029e-17	0.41278	0.088	0.05	7.57065e-13	NA	NA	NA	NA	Neural; Neural; Neural; Neural; Neural	8; 9; 18; 20; 21	0.406091323; 0.420462489; 0.377014375; 0.509999046; 1.014535776
dd_Smed_v6_499_0_1	1.97655e-10	0.412771	0.062	0.038	5.24993e-06	NA	NA	NA	NA	Epidermal; Epidermal; Protonephridia	11; 24; 40	2.485811316; 0.620477501; 1.406256085
dd_Smed_v6_6303_0_1	6.52557e-11	0.412319	0.037	0.019	1.73326e-06	prolyl 4-hydroxylase, beta polypeptide (P4HB)	uc002kbn.1	4e-59	Human	Neural	32	0.403484
dd_Smed_v6_12588_0_1	4.23993e-19	0.41225	0.094	0.052	1.12617e-14	coiled-coil domain containing 135 (CCDC135)	uc002emj.3	6e-180	Human	Neural; Neural; Neural; Epidermal; Phyarnx; Protonephridia; Neural	9; 18; 20; 24; 27; 29; 33	0.256021994; 0.362508871; 1.006717667; 0.384049126; 0.787030273; 0.717712343; 0.471180383
dd_Smed_v6_12756_0_1	1.62817e-08	0.412209	0.031	0.017	0.000432459	NA	NA	NA	NA	Phyarnx; Phyarnx	27; 37	0.559220156; 0.468932968
dd_Smed_v6_10660_0_1	1.0705e-20	0.411846	0.104	0.058	2.84337e-16	thymine-DNA glycosylase (TDG)	uc001tkg.3	1e-46	Human	Neural	8	0.266503
dd_Smed_v6_6650_0_1	8.2675e-19	0.411611	0.104	0.06	2.19593e-14	phosphatidylinositol binding clathrin assembly protein (PICALM)	uc001pbl.3	8e-105	Human	Neural; Neural; Neural; Neural; Neural; Neural	8; 9; 18; 20; 21; 23	0.828972804; 0.91754263; 0.679753879; 0.486139136; 0.769372426; 0.476736116
dd_Smed_v6_97568_0_1	4.38209e-10	0.411459	0.049	0.028	1.16393e-05	NA	NA	NA	NA	NA	NA	NA
dd_Smed_v6_6753_0_1	1.71729e-22	0.411435	0.168	0.106	4.56129e-18	coiled-coil domain containing 81 (CCDC81)	uc001pbx.2	1e-114	Human	Epidermal; Neural; Neural; Neural; Neural; Neural; Epidermal; Phyarnx; Protonephridia	2; 9; 18; 20; 21; 23; 24; 27; 29	0.30471098; 0.600092955; 0.723119608; 2.554308204; 0.524470303; 0.378703698; 0.902306517; 1.614743713; 0.922325654
dd_Smed_v6_12440_0_1	7.04714e-09	0.411423	0.051	0.03	0.000187179	potassium channel tetramerisation domain containing 16 (KCTD16)	uc003lnn.1	3e-42	Human	Neural; Neural	8; 21	0.590374915; 1.058073431
dd_Smed_v6_28421_0_1	9.31122e-16	0.411169	0.062	0.032	2.47315e-11	NA	NA	NA	NA	NA	NA	NA
dd_Smed_v6_2877_0_1	1.14607e-12	0.411065	0.097	0.062	3.04409e-08	prolyl 4-hydroxylase, alpha polypeptide II (P4HA2)5	uc003kwl.3	4e-114	Human	Muscle; Muscle; Muscle; Muscle	7; 13; 14; 16	0.767577336; 1.421307405; 1.545450896; 0.905711644
dd_Smed_v6_4773_0_1	9.62997e-11	0.410973	0.065	0.039	2.55782e-06	cathepsin A (CTSA)	uc002xqj.4	2e-114	Human	Cathepsin; Cathepsin; Cathepsin; Cathepsin; Cathepsin; Cathepsin	10; 15; 17; 28; 31; 39	0.816046304; 0.269216797; 0.363570155; 0.514794781; 1.268618378; 0.81362727
dd_Smed_v6_97005_0_1	6.60681e-12	0.410744	0.029	0.013	1.75484e-07	NA	NA	NA	NA	Epidermal	11	1.00598
dd_Smed_v6_4798_0_1	1.72812e-22	0.41065	0.131	0.077	4.59005e-18	NA	NA	NA	NA	Neural; Neural; Neural; Neural; Neural; Neural	8; 9; 18; 20; 21; 23	0.51005713; 1.768439228; 0.567205597; 1.438978518; 0.467432692; 0.667601528
dd_Smed_v6_3323_0_1	1.50878e-23	0.410228	0.164	0.1	4.00748e-19	WD repeat domain 65 (WDR65)5	uc021omk.1	0	Human	Neural; Neural; Intestine; Neural; Neural; Neural; Epidermal; Phyarnx; Protonephridia; Neural	9; 18; 19; 20; 21; 23; 24; 27; 29; 33	0.555695457; 0.963357321; 1.141633559; 1.608407294; 0.746936582; 0.789103072; 1.020234796; 1.524526644; 1.58721739; 1.420980593
dd_Smed_v6_11425_0_1	3.61686e-25	0.410109	0.153	0.091	9.60674e-21	NPHP8 (NPHP8)	KT163759.1	0	Smed	Neural; Neural; Neural; Neural; Neural; Epidermal; Phyarnx; Protonephridia; Neural	9; 18; 20; 21; 23; 24; 27; 29; 33	1.251241246; 0.799152072; 1.581233265; 1.277734826; 1.254972249; 0.487784653; 1.568970617; 0.97395222; 1.516883445
dd_Smed_v6_45275_0_1	4.56523e-07	0.409741	0.018	0.009	0.0121257	pre-B-cell leukemia homeobox 1 (PBX1)	uc010pkw.1	2e-07	Human	NA	NA	NA
dd_Smed_v6_40111_0_1	6.35857e-09	0.40971	0.031	0.016	0.00016889	pogo transposable element with KRAB domain (POGK)	uc010plf.1	6e-12	Human	NA	NA	NA
dd_Smed_v6_43827_0_1	5.10474e-07	0.409649	0.018	0.009	0.0135587	NA	NA	NA	NA	NA	NA	NA
dd_Smed_v6_8993_0_1	7.41732e-07	0.409523	0.041	0.025	0.0197012	EPS8-like 2 (EPS8L2)	uc010qwk.2	2e-09	Human	Epidermal; Phyarnx; Phyarnx; Phyarnx	24; 25; 27; 37	0.595070879; 0.343866673; 1.095289489; 1.450509279
dd_Smed_v6_6854_0_1	1.63979e-22	0.409494	0.287	0.199	4.35546e-18	NA	uc002vsy.1	1e-16	Human	Neural; Neural; Neural; Neural; Phyarnx; Neural; Phyarnx	9; 18; 20; 23; 27; 33; 37	2.918839468; 0.256733913; 1.385553275; 1.017792597; 2.263637438; 1.730002452; 1.612576592
dd_Smed_v6_9753_0_1	9.46848e-11	0.409289	0.05	0.028	2.51492e-06	NA	uc010cod.3	2e-47	Human	NA	NA	NA
dd_Smed_v6_13840_0_1	4.13997e-12	0.409267	0.059	0.033	1.09962e-07	NA	NA	NA	NA	Neural; Neural; Phyarnx; Phyarnx	9; 20; 27; 37	0.533077299; 0.511904063; 0.591319441; 0.435646076
dd_Smed_v6_14937_0_1	3.43105e-10	0.409221	0.066	0.041	9.11321e-06	zinc finger protein 816 (ZNF816)	uc002qam.2	1e-23	Human	Neural	8	0.329705
dd_Smed_v6_4516_0_1	3.51633e-09	0.408968	0.069	0.044	9.33972e-05	Smed19280_V2 hypothetical protein	JX010615.1	0	Smed	Epidermal; Epidermal	11; 24	1.639547713; 0.902889035
dd_Smed_v6_14262_0_1	1.19454e-14	0.408783	0.091	0.054	3.17281e-10	filamin B, beta (FLNB)	uc003djj.2	4e-32	Human	NA	NA	NA
dd_Smed_v6_8111_0_1	2.39432e-31	0.408762	0.234	0.146	6.35956e-27	NA	NA	NA	NA	Epidermal; Neural; Epidermal; Neural; Neural; Epidermal; Phyarnx; Phyarnx; Phyarnx	2; 9; 11; 20; 23; 24; 25; 27; 37	0.737162971; 0.553277935; 0.344432137; 0.790224895; 0.408025835; 1.031164229; 1.033514208; 1.640197621; 1.046069517
dd_Smed_v6_315_0_1	2.10719e-07	0.408758	0.098	0.071	0.0055969	NA	NA	NA	NA	Epidermal; Epidermal	11; 24	3.144051446; 0.983848279
dd_Smed_v6_7581_0_1	4.00747e-09	0.408536	0.037	0.02	0.000106442	NA	NA	NA	NA	Epidermal; Phyarnx	24; 27	0.352959305; 0.384545775
dd_Smed_v6_4892_0_1	1.97281e-13	0.408413	0.056	0.03	5.23999e-09	ubiquitin C (UBC)	uc001ugv.3	9e-14	Human	Cathepsin; Phyarnx	31; 37	0.388784664; 0.450279505
dd_Smed_v6_21906_0_1	9.6264e-10	0.408079	0.036	0.019	2.55687e-05	malic enzyme 1, NADP(+)-dependent, cytosolic (ME1)	uc011dzc.2	5e-84	Human	Epidermal	11	0.818668
dd_Smed_v6_6112_0_1	2.24651e-19	0.407884	0.08	0.042	5.96697e-15	protein kinase, AMP-activated, beta 2 non-catalytic subunit (PRKAB2)	uc001epe.3	6e-40	Human	Neural; Neural; Muscle; Neural; Phyarnx	8; 9; 13; 21; 27	0.316692922; 0.45572356; 0.325583859; 0.509970996; 0.378145135
dd_Smed_v6_12466_0_1	4.20225e-08	0.407596	0.038	0.022	0.00111616	cholecystokinin A receptor (CCKAR)	uc003gse.1	3e-13	Human	Neural; Neural; Parapharyngeal	8; 36; 38	0.540696706; 1.339109953; 0.308305539
dd_Smed_v6_14331_0_1	4.95532e-14	0.407105	0.074	0.043	1.31618e-09	natriuretic peptide receptor A/guanylate cyclase A (atrionatriuretic peptide receptor A) (NPR1)	uc001fcs.4	0	Human	Neural; Neural	8; 9	0.60014114; 0.765312324
dd_Smed_v6_41344_0_1	1.3134e-10	0.406754	0.026	0.012	3.48852e-06	NA	uc003cvx.3	4e-77	Human	NA	NA	NA
dd_Smed_v6_1971_0_1	3.45173e-16	0.406735	0.261	0.195	9.16814e-12	calpain 9 (CAPN9)	uc001htz.1	1e-180	Human	Epidermal; Epidermal; Epidermal; Epidermal; Phyarnx; Phyarnx; Epidermal; Phyarnx; Protonephridia	2; 3; 11; 24; 25; 27; 35; 37; 40	1.812143882; 0.27752296; 1.839729058; 1.021877495; 0.649084863; 0.70425929; 1.157219868; 1.989705829; 1.207822201
dd_Smed_v6_11937_0_1	7.044e-12	0.406339	0.073	0.044	1.87096e-07	NA	NA	NA	NA	NA	NA	NA
dd_Smed_v6_14158_0_1	1.37264e-12	0.406293	0.061	0.034	3.64586e-08	NA	NA	NA	NA	NA	NA	NA
dd_Smed_v6_9339_0_1	5.49181e-11	0.40599	0.044	0.023	1.45868e-06	slc21a-3 (slc21a-3)	KT163598.1	0	Smed	NA	NA	NA
dd_Smed_v6_11550_0_1	3.09026e-07	0.405918	0.029	0.016	0.00820803	phosphatase and actin regulator 3 (PHACTR3)	uc002yay.3	7e-35	Human	NA	NA	NA
dd_Smed_v6_22514_0_1	1.89368e-07	0.405528	0.028	0.015	0.0050298	fibroblast growth factor receptor-like 1 (FGFRL1)	uc010ibo.3	6e-08	Human	NA	NA	NA
dd_Smed_v6_8165_0_1	3.46569e-08	0.405429	0.03	0.016	0.000920523	slc25a-5 (slc25a-5)	KT163623.1	0	Smed	NA	NA	NA
dd_Smed_v6_8243_0_1	9.99607e-19	0.405408	0.069	0.035	2.65506e-14	NA	NA	NA	NA	Neural; Neural; Phyarnx; Protonephridia; Neural	20; 21; 27; 29; 33	0.683650757; 0.404384974; 0.601251168; 0.706656702; 0.512115747
dd_Smed_v6_13279_0_1	1.44301e-06	0.405399	0.03	0.017	0.0383278	NA	NA	NA	NA	NA	NA	NA
dd_Smed_v6_41441_0_1	5.81666e-08	0.405375	0.013	0.005	0.00154496	NA	NA	NA	NA	NA	NA	NA
dd_Smed_v6_2708_0_1	2.96468e-12	0.405253	0.226	0.17	7.8745e-08	NA	NA	NA	NA	Neural; Neural; Neural; Neural; Neural	8; 18; 20; 21; 23	1.4527979; 1.235281101; 2.346499204; 3.843078363; 1.323284698
dd_Smed_v6_9164_0_1	3.16238e-16	0.404899	0.087	0.05	8.39961e-12	NA	uc010pso.2	2e-52	Human	Parapharyngeal; Muscle; Neural; Neural; Parapharyngeal	12; 13; 32; 36; 38	0.481774535; 0.473321272; 1.033577406; 0.740060171; 1.879464362
dd_Smed_v6_10635_0_1	9.59187e-22	0.404866	0.107	0.059	2.5477e-17	NA	NA	NA	NA	Neural; Neural; Neural; Neural; Neural; Epidermal; Phyarnx; Protonephridia; Neural	9; 18; 20; 21; 23; 24; 27; 29; 33	0.784407958; 0.435401576; 1.17214269; 0.688939731; 0.499559638; 0.344885116; 0.939996329; 0.515472543; 1.065650911
dd_Smed_v6_46459_0_1	9.94117e-09	0.404753	0.032	0.017	0.000264047	NA	NA	NA	NA	Epidermal	11	0.313517
dd_Smed_v6_11285_0_1	5.21134e-21	0.404047	0.108	0.061	1.38418e-16	Smed-NDK	GU592830.1	0	Smed	Muscle; Muscle; Neural	13; 14; 21	0.502495481; 0.529482386; 0.565080318
dd_Smed_v6_24483_0_1	2.07405e-08	0.40402	0.031	0.016	0.000550887	NA	NA	NA	NA	NA	NA	NA
dd_Smed_v6_7619_0_1	4.55174e-22	0.403897	0.113	0.064	1.20899e-17	natriuretic peptide receptor A/guanylate cyclase A (atrionatriuretic peptide receptor A) (NPR1)	uc001fcs.4	0	Human	Neural; Neural; Neural; Neural; Neural; Neural; Epidermal; Protonephridia	8; 9; 18; 20; 21; 23; 35; 40	0.600470546; 0.283255101; 0.865703368; 0.431198841; 0.3840026; 0.480113893; 0.500033498; 1.07210215
dd_Smed_v6_5497_0_1	1.1399e-24	0.40364	0.109	0.059	3.02768e-20	NA	NA	NA	NA	Epidermal; Epidermal; Epidermal; Phyarnx; Epidermal; Phyarnx	2; 11; 24; 27; 35; 37	0.297067674; 0.710530879; 1.338145355; 0.81152495; 0.758499717; 1.247039433
dd_Smed_v6_4574_0_1	9.0125e-24	0.403343	0.077	0.037	2.39381e-19	NA	NA	NA	NA	Epidermal; Intestine; Protonephridia	24; 30; 40	0.309365954; 0.436753434; 0.751098547
dd_Smed_v6_24168_0_1	7.77335e-11	0.403064	0.066	0.04	2.06468e-06	NA	NA	NA	NA	NA	NA	NA
dd_Smed_v6_6710_0_1	7.62493e-09	0.402971	0.056	0.034	0.000202526	NA	NA	NA	NA	Neural; Neural; Neural; Neural	8; 9; 20; 21	1.232866045; 0.366023061; 0.335507164; 0.501686052
dd_Smed_v6_16869_0_1	6.15659e-11	0.402798	0.039	0.02	1.63525e-06	slc26a-5 (slc26a-5)	KT163659.1	0	Smed	NA	NA	NA
dd_Smed_v6_44728_0_1	1.12e-06	0.402672	0.021	0.011	0.0297483	lactate dehydrogenase A (LDHA)	uc001mok.3	9e-85	Human	NA	NA	NA
dd_Smed_v6_15661_0_1	1.25229e-16	0.402271	0.063	0.033	3.32621e-12	regulating synaptic membrane exocytosis 2 (RIMS2)	uc003ylp.3	6e-29	Human	Neural	36	0.798064
dd_Smed_v6_16339_0_1	1.15069e-07	0.401405	0.042	0.025	0.00305635	NA	NA	NA	NA	NA	NA	NA
dd_Smed_v6_3278_0_1	1.12962e-14	0.40121	0.094	0.057	3.00037e-10	X1.A.C4.1	KF730683.1	0	Smed	Epidermal; Epidermal; Epidermal; Epidermal	2; 11; 24; 35	0.250904055; 1.46307636; 0.51200964; 0.524946336
dd_Smed_v6_3862_0_1	7.86478e-27	0.401143	0.233	0.15	2.08896e-22	NA	NA	NA	NA	Neural; Neural; Neural; Neural; Neural; Neural	8; 9; 18; 20; 21; 34	2.146351433; 1.766233888; 0.484982196; 0.910098166; 1.228203248; 0.441413946
dd_Smed_v6_39900_0_1	2.43605e-07	0.401111	0.023	0.011	0.00647038	heat shock 70kDa protein 1B (HSPA1B)	uc011irv.1	2e-07	Human	NA	NA	NA
dd_Smed_v6_5915_0_1	3.2146e-21	0.400799	0.134	0.08	8.53831e-17	otoferlin (OTOF)	uc002rhk.3	0	Human	Neural; Neural; Neural; Neural; Neural	8; 20; 23; 32; 36	1.012709844; 0.707499016; 0.742677473; 2.577336665; 1.898402356
dd_Smed_v6_1071_0_1	1.67632e-11	0.40078	0.13	0.089	4.45248e-07	vitrin (VIT)	uc010ezv.3	3e-17	Human	Phyarnx; Phyarnx; Phyarnx	25; 27; 37	2.231143049; 3.891437063; 4.335852709
dd_Smed_v6_27087_0_1	1.83015e-06	0.400453	0.022	0.012	0.0486106	NA	NA	NA	NA	NA	NA	NA
dd_Smed_v6_51467_0_1	6.97333e-08	0.400131	0.028	0.015	0.00185219	NA	NA	NA	NA	NA	NA	NA
dd_Smed_v6_11625_0_1	1.69005e-11	0.400071	0.051	0.028	4.48894e-07	NA	NA	NA	NA	Neural; Neural; Neural	9; 20; 21	0.775199078; 0.951470296; 0.888695566
dd_Smed_v6_16856_0_1	8.62393e-12	0.399648	0.066	0.039	2.2906e-07	pleckstrin homology domain containing, family G (with RhoGef domain) member 7 (PLEKHG7)	uc001tcj.2	1e-54	Human	Neural; Neural	8; 20	0.406953674; 0.371382535
dd_Smed_v6_4252_0_1	1.57324e-21	0.39964	0.149	0.091	4.17868e-17	ELOVL fatty acid elongase 7 (ELOVL7)	uc010iwk.3	6e-40	Human	Epidermal; Epidermal; Epidermal; Epidermal	2; 11; 24; 35	1.093999701; 1.583778601; 0.42160419; 0.725772383
dd_Smed_v6_17858_0_1	1.27792e-11	0.39846	0.042	0.022	3.39428e-07	NA	NA	NA	NA	NA	NA	NA
dd_Smed_v6_2896_0_1	2.94125e-22	0.398415	0.078	0.039	7.81226e-18	NA	NA	NA	NA	Epidermal; Epidermal; Epidermal; Epidermal	2; 11; 24; 35	0.310536785; 0.936137448; 0.80007178; 0.37902103
dd_Smed_v6_7079_0_1	3.12913e-17	0.398384	0.076	0.041	8.31127e-13	IQ motif containing D (IQCD)	uc001tuu.3	4e-10	Human	Neural; Neural; Neural; Neural; Epidermal; Phyarnx; Protonephridia; Neural	9; 18; 20; 21; 24; 27; 29; 33	0.387757378; 0.473658302; 1.026382275; 0.445122484; 0.794655964; 1.276362168; 1.124662535; 0.60041447
dd_Smed_v6_24482_0_1	6.41834e-17	0.39815	0.073	0.039	1.70478e-12	suppressor of cancer cell invasion (SCAI)	uc004bpd.3	2e-21	Human	NA	NA	NA
dd_Smed_v6_2950_0_1	2.13032e-09	0.397852	0.037	0.02	5.65834e-05	CD164 molecule, sialomucin (CD164)	uc003pte.3	7e-07	Human	Parapharyngeal; Neural	12; 32	0.28577503; 0.691969416
dd_Smed_v6_22463_0_1	3.39077e-12	0.397801	0.051	0.028	9.00624e-08	NA	NA	NA	NA	Neural; Neural	9; 20	0.47082039; 0.611277291
dd_Smed_v6_11909_0_1	8.87652e-07	0.397705	0.034	0.02	0.0235769	EF-hand domain family, member B (EFHB)	uc003cbm.3	6e-86	Human	Phyarnx	27	0.269958
dd_Smed_v6_5669_1_1	1.37903e-19	0.39769	0.097	0.055	3.66284e-15	protein phosphatase 3, catalytic subunit, alpha isozyme (PPP3CA)	uc003hvt.2	5e-57	Human	Neural; Neural; Protonephridia	8; 20; 40	0.2778218; 0.401842373; 1.098038358
dd_Smed_v6_57142_0_1	2.65731e-07	0.397491	0.025	0.013	0.00705808	NA	NA	NA	NA	NA	NA	NA
dd_Smed_v6_12946_0_1	3.57843e-20	0.397266	0.111	0.064	9.50466e-16	BAI1-associated protein 3 (BAIAP3)	uc010uuz.2	3e-129	Human	Neural; Neural; Neural; Neural; Neural; Neural; Neural	8; 9; 18; 20; 21; 23; 33	1.00396891; 0.565722706; 0.504643539; 0.75717287; 0.307980344; 0.384635563; 0.714147046
dd_Smed_v6_3645_0_1	1.72956e-23	0.397193	0.12	0.068	4.59388e-19	SV2 related protein homolog (rat) (SVOP)	uc010sxh.1	7e-118	Human	Epidermal; Neural; Neural; Neural	11; 20; 21; 33	0.306715238; 0.380947017; 0.308213063; 0.508312185
dd_Smed_v6_8722_0_1	6.12059e-08	0.397076	0.031	0.016	0.00162569	chibby homolog 1 (Drosophila) (CBY1)	uc003awc.3	3e-10	Human	Neural; Phyarnx	20; 27	0.353318793; 0.342050438
dd_Smed_v6_12872_0_1	8.66198e-12	0.396986	0.052	0.028	2.30071e-07	protocadherin 1 (PCDH1)	uc003llq.3	1e-65	Human	NA	NA	NA
dd_Smed_v6_9596_0_1	5.62138e-13	0.396628	0.048	0.025	1.49309e-08	distal-less homeobox 1 (DLX1)	uc002uhl.3	1e-13	Human	Epidermal; Epidermal	11; 24	0.285706017; 0.535610802
dd_Smed_v6_7434_0_1	1.4869e-24	0.396455	0.087	0.044	3.94936e-20	NA	NA	NA	NA	Neural; Neural; Neural; Parapharyngeal	9; 20; 21; 38	0.306160699; 0.253263683; 0.425415047; 0.73924381
dd_Smed_v6_7931_0_1	1.10504e-20	0.396358	0.139	0.085	2.9351e-16	NA	NA	NA	NA	Neural; Neural; Neural; Neural; Neural; Epidermal; Phyarnx	8; 9; 18; 20; 21; 24; 27	0.733759278; 0.752916946; 0.424213011; 0.796094553; 0.851578473; 0.30046876; 0.514396987
dd_Smed_v6_10116_0_1	2.12068e-18	0.396246	0.126	0.077	5.63275e-14	NA	uc003bne.1	9e-65	Human	Neural; Neural; Neural; Neural; Neural; Protonephridia	8; 9; 20; 21; 33; 40	0.268948007; 0.678471239; 0.814631513; 0.843442341; 0.653007575; 0.7782341
dd_Smed_v6_32181_0_1	1.6125e-06	0.396237	0.021	0.011	0.0428296	NA	NA	NA	NA	NA	NA	NA
dd_Smed_v6_1566_0_1	2.0794e-26	0.396206	0.22	0.14	5.5231e-22	prohormone convertase 2	BK007043.1	0	Smed	Neural; Neural; Neural; Neural; Neural; Neural	8; 9; 20; 21; 23; 33	1.967110658; 1.275087038; 0.617104229; 1.009194564; 0.771729135; 0.488157945
dd_Smed_v6_13629_0_1	9.50321e-08	0.396028	0.029	0.015	0.00252415	ankyrin repeat domain 53 (ANKRD53)	uc002shk.4	4e-33	Human	Phyarnx	27	0.409253
dd_Smed_v6_26059_0_1	4.79773e-07	0.395929	0.032	0.019	0.0127433	NA	NA	NA	NA	NA	NA	NA
dd_Smed_v6_8195_0_1	6.07922e-16	0.395497	0.068	0.037	1.6147e-11	ornithine decarboxylase 1 (ODC1)	uc002rao.1	5e-75	Human	Epidermal; Epidermal	11; 24	0.8711998; 0.346205999
dd_Smed_v6_11800_0_1	2.1408e-15	0.395367	0.075	0.042	5.68618e-11	NA	NA	NA	NA	Neural; Neural; Neural; Neural; Epidermal; Phyarnx; Protonephridia; Neural	9; 18; 20; 21; 24; 27; 29; 33	0.507856687; 0.344871047; 0.640495694; 0.501586519; 0.382671437; 0.865331405; 0.38126461; 0.72206303
dd_Smed_v6_59215_0_1	1.34924e-06	0.395168	0.021	0.01	0.0358372	NA	NA	NA	NA	NA	NA	NA
dd_Smed_v6_7145_0_1	8.77403e-26	0.395149	0.185	0.115	2.33047e-21	NPHP6 (NPHP6)	KT163758.1	0	Smed	Neural; Neural; Neural; Neural; Neural; Epidermal; Phyarnx; Protonephridia; Neural	9; 18; 20; 21; 23; 24; 27; 29; 33	1.326935836; 0.778753291; 1.371910186; 1.402867418; 1.140876415; 0.338340207; 1.255616539; 0.881490001; 1.21598164
dd_Smed_v6_12123_0_1	9.42853e-13	0.394916	0.052	0.027	2.50431e-08	NA	NA	NA	NA	Neural; Neural; Muscle	8; 9; 13	0.35673336; 0.296524701; 0.366569676
dd_Smed_v6_56714_0_1	1.11378e-07	0.394868	0.013	0.005	0.00295832	NA	NA	NA	NA	NA	NA	NA
dd_Smed_v6_21837_0_1	7.5885e-15	0.394492	0.079	0.045	2.01558e-10	protocadherin 1 (PCDH1)	uc003llp.3	1e-63	Human	NA	NA	NA
dd_Smed_v6_5119_0_1	4.14661e-17	0.39443	0.119	0.073	1.10138e-12	adenylate kinase 5 (AK5)	uc001dhn.3	9e-49	Human	Neural; Neural; Neural; Neural; Neural; Epidermal; Phyarnx; Protonephridia; Neural	9; 18; 20; 21; 23; 24; 27; 29; 33	1.413541746; 1.158062534; 1.227170221; 1.520338279; 0.577874386; 0.934197229; 1.291646296; 0.804957215; 1.204932414
dd_Smed_v6_10717_0_1	1.05909e-18	0.394388	0.077	0.041	2.81304e-14	transient receptor potential cation channel, subfamily M, member 3 (TRPM3)9	uc004aic.3	5e-24	Human	Epidermal; Epidermal; Phyarnx; Epidermal; Phyarnx	11; 24; 27; 35; 37	0.380423441; 0.530509031; 0.791512297; 0.699747264; 0.649389051
dd_Smed_v6_2985_0_1	1.27872e-24	0.394291	0.147	0.087	3.3964e-20	NA	NA	NA	NA	Neural; Neural; Neural; Neural; Neural; Neural	8; 9; 18; 20; 21; 23	1.411953838; 1.206711285; 0.468166038; 0.877308065; 1.241728579; 0.489596724
dd_Smed_v6_12878_0_1	2.25596e-07	0.394074	0.037	0.022	0.00599204	sodium channel, non-voltage-gated 1, beta subunit (SCNN1B)	uc002dln.3	3e-14	Human	NA	NA	NA
dd_Smed_v6_7919_0_1	4.57316e-10	0.394061	0.049	0.028	1.21468e-05	NA	uc003ktm.3	3e-40	Human	NA	NA	NA
dd_Smed_v6_8675_0_1	1.13646e-10	0.393947	0.055	0.031	3.01856e-06	ankyrin 1, erythrocytic (ANK1)9	uc003xom.3	3e-29	Human	NA	NA	NA
dd_Smed_v6_19180_0_1	3.33591e-09	0.393361	0.032	0.017	8.86052e-05	leucine rich repeat containing 70 (LRRC70)	uc021xze.1	4e-23	Human	NA	NA	NA
dd_Smed_v6_12011_0_1	2.54138e-09	0.393154	0.026	0.013	6.75017e-05	coiled-coil domain containing 169 (CCDC169)	uc010abm.3	5e-12	Human	Neural; Phyarnx	20; 27	0.370148725; 0.345292504
dd_Smed_v6_13111_0_1	1.31472e-24	0.392977	0.144	0.084	3.49203e-20	calmodulin regulated spectrin-associated protein family, member 2 (CAMSAP2)	uc001gvm.3	8e-34	Human	Neural; Parapharyngeal; Neural; Neural; Neural; Parapharyngeal	9; 12; 20; 21; 23; 38	0.761011241; 0.349073184; 0.475805572; 0.533954293; 0.58286308; 0.697111858
dd_Smed_v6_28357_0_1	5.14086e-08	0.392917	0.019	0.009	0.00136546	NA	NA	NA	NA	NA	NA	NA
dd_Smed_v6_5730_0_1	7.42669e-11	0.392707	0.055	0.032	1.9726e-06	calcium/calmodulin-dependent serine protein kinase (MAGUK family) (CASK)	uc004dfj.4	1e-116	Human	Muscle; Muscle	13; 14	0.440676129; 0.489356716
dd_Smed_v6_5089_0_1	3.55261e-14	0.392179	0.055	0.029	9.43609e-10	protein phosphatase 1, regulatory subunit 37 (PPP1R37)	uc021uvs.1	2e-105	Human	NA	NA	NA
dd_Smed_v6_10638_0_1	6.11948e-21	0.392174	0.137	0.083	1.6254e-16	IFT172-like protein	GQ337484.1	0	Smed	Neural; Neural; Neural; Neural; Neural; Phyarnx; Neural	9; 18; 20; 21; 23; 27; 33	0.689807424; 0.498704225; 1.027420806; 0.84807176; 0.51129297; 0.961736562; 0.549755532
dd_Smed_v6_12697_0_1	5.20182e-14	0.392113	0.066	0.037	1.38165e-09	protocadherin 9 (PCDH9)	uc001vin.3	7e-44	Human	Neural; Neural; Neural; Neural	8; 20; 21; 32	0.342794761; 0.438150346; 0.271310006; 0.456655005
dd_Smed_v6_18423_0_1	6.11371e-08	0.392054	0.044	0.026	0.00162386	kinesin light chain 2 (KLC2)	uc001ohd.2	5e-44	Human	NA	NA	NA
dd_Smed_v6_9404_0_1	6.41131e-09	0.391815	0.043	0.024	0.000170291	NA	NA	NA	NA	Neural; Epidermal; Phyarnx	20; 24; 27	0.287492549; 0.336576838; 0.411940519
dd_Smed_v6_19411_0_1	1.12008e-23	0.391639	0.091	0.047	2.97505e-19	NA	NA	NA	NA	NA	NA	NA
dd_Smed_v6_9547_0_1	8.03577e-20	0.391538	0.099	0.055	2.13438e-15	Rap guanine nucleotide exchange factor (GEF) 4 (RAPGEF4)	uc002uhv.4	0	Human	Neural; Neural; Neural; Neural; Neural	8; 9; 18; 20; 21	0.401057861; 0.55467297; 0.264248971; 0.56217171; 0.469680708
dd_Smed_v6_7344_0_1	3.05055e-19	0.391018	0.19	0.126	8.10257e-15	spectrin, beta, non-erythrocytic 1 (SPTBN1)	uc002rxu.3	0	Human	Neural; Neural; Neural; Muscle; Muscle; Muscle; Neural; Neural; Neural	1; 8; 9; 13; 14; 16; 18; 21; 34	0.370258072; 0.590779697; 0.619413306; 1.272904455; 1.224738093; 0.828755955; 0.393130387; 0.306151349; 0.898635259
dd_Smed_v6_10282_0_1	1.86728e-20	0.390909	0.191	0.125	4.95968e-16	NA	NA	NA	NA	Neural; Neural; Neural; Neural; Phyarnx	9; 18; 20; 23; 27	0.913557223; 0.924212402; 2.573462711; 1.596096892; 1.097088011
dd_Smed_v6_6467_0_1	1.41917e-15	0.390501	0.074	0.041	3.76947e-11	protocadherin 9 (PCDH9)	uc001vin.3	2e-56	Human	Muscle; Neural	13; 20	0.441511596; 0.30967677
dd_Smed_v6_27067_0_1	1.81205e-07	0.390417	0.015	0.006	0.00481298	NA	NA	NA	NA	NA	NA	NA
dd_Smed_v6_25190_0_1	2.64363e-09	0.390318	0.04	0.022	7.02174e-05	NA	NA	NA	NA	NA	NA	NA
dd_Smed_v6_8821_0_1	3.74706e-13	0.389786	0.049	0.025	9.95257e-09	NA	NA	NA	NA	Cathepsin; Cathepsin; Cathepsin; Cathepsin; Intestine	10; 28; 31; 42; 43	0.64092186; 1.178727445; 1.157140529; 1.335255419; 2.804074303
dd_Smed_v6_13001_0_1	1.40784e-19	0.389776	0.063	0.031	3.73936e-15	DDHD domain containing 1 (DDHD1)	uc001xah.3	1e-60	Human	Epidermal	11	0.507815
dd_Smed_v6_80662_0_1	1.05063e-07	0.389556	0.02	0.009	0.00279057	NA	NA	NA	NA	NA	NA	NA
dd_Smed_v6_15530_0_1	8.85612e-12	0.389514	0.065	0.038	2.35227e-07	zinc finger, CCHC domain containing 6 (ZCCHC6)	uc004aoq.3	2e-23	Human	Neural; Neural; Neural; Neural; Neural; Neural	9; 18; 20; 21; 23; 33	0.650553544; 0.34062584; 0.876037111; 0.484650307; 0.713543867; 0.699749206
dd_Smed_v6_8765_0_1	3.99441e-10	0.388885	0.048	0.027	1.06095e-05	NA	NA	NA	NA	Neural; Neural; Neural; Neural	9; 18; 20; 21	0.58926745; 0.371903188; 0.934576688; 0.385155324
dd_Smed_v6_9183_0_1	2.48729e-25	0.388662	0.138	0.079	6.6065e-21	dipeptidyl-peptidase 6 (DPP6)	uc003wlm.3	8e-101	Human	Neural; Neural; Muscle; Muscle; Neural; Neural; Neural; Neural; Cathepsin	8; 9; 13; 14; 20; 21; 23; 34; 42	0.906633535; 0.901538826; 0.551030497; 0.274778763; 0.458559946; 0.732263263; 0.852172425; 0.407600723; 1.706379994
dd_Smed_v6_10458_0_1	5.67323e-16	0.38838	0.1	0.06	1.50687e-11	solute carrier family 6 (neurotransmitter transporter, glycine), member 5 (SLC6A5)	uc001mqd.3	0	Human	Neural; Neural; Neural; Neural	9; 20; 21; 33	0.355994702; 0.356574083; 0.354966956; 0.415874739
dd_Smed_v6_22137_0_1	1.0306e-09	0.388306	0.025	0.012	2.73737e-05	NA	NA	NA	NA	NA	NA	NA
dd_Smed_v6_13155_0_1	1.77743e-11	0.387859	0.063	0.037	4.72104e-07	protocadherin 11 X-linked (PCDH11X)b	uc004efh.2	1e-77	Human	NA	NA	NA
dd_Smed_v6_50949_0_1	3.11386e-08	0.387854	0.019	0.009	0.000827072	NA	NA	NA	NA	NA	NA	NA
dd_Smed_v6_18558_0_1	1.56582e-08	0.387639	0.045	0.027	0.000415897	NA	NA	NA	NA	NA	NA	NA
dd_Smed_v6_11191_0_1	3.24869e-18	0.387358	0.081	0.044	8.62885e-14	NA	NA	NA	NA	NA	NA	NA
dd_Smed_v6_33012_0_1	1.85299e-08	0.387138	0.035	0.02	0.000492173	neuropeptide Y receptor Y2 (NPY2R)	uc021xtm.1	1e-17	Human	NA	NA	NA
dd_Smed_v6_37931_0_1	7.70361e-08	0.386979	0.024	0.012	0.00204616	DIRAS family, GTP-binding RAS-like 2 (DIRAS2)	uc022bjs.1	3e-21	Human	NA	NA	NA
dd_Smed_v6_16576_0_1	5.4172e-14	0.386831	0.051	0.026	1.43886e-09	NA	NA	NA	NA	NA	NA	NA
dd_Smed_v6_7322_0_1	4.07852e-22	0.386815	0.112	0.063	1.0833e-17	clone nedd4 hypothetical protein	KP954683.1	0	Smed	NA	NA	NA
dd_Smed_v6_719_0_1	4.47347e-10	0.38673	0.097	0.065	1.1882e-05	NA	NA	NA	NA	Epidermal; Epidermal	11; 24	3.011617349; 0.73691914
dd_Smed_v6_14119_0_1	2.01469e-10	0.386627	0.06	0.036	5.35121e-06	zinc finger protein 862 (ZNF862)	uc010lpn.3	1e-07	Human	Epidermal	11	0.795643
dd_Smed_v6_12985_0_1	1.80007e-13	0.386615	0.052	0.027	4.78117e-09	NA	NA	NA	NA	Neural; Neural; Phyarnx	20; 21; 27	0.485038278; 0.387546968; 0.634067025
dd_Smed_v6_13546_0_1	2.81801e-09	0.385989	0.044	0.025	7.48492e-05	acyl-CoA binding domain containing 3 (ACBD3)	uc001hpy.3	8e-39	Human	Neural	21	0.788047
dd_Smed_v6_43730_0_1	1.15917e-06	0.385533	0.035	0.021	0.0307887	ribosomal protein S27a (RPS27A)	uc021vhs.1	1e-14	Human	NA	NA	NA
dd_Smed_v6_10834_0_1	8.8714e-18	0.385396	0.066	0.034	2.35633e-13	leucine rich repeat containing 56 (LRRC56)	uc010qvz.2	3e-49	Human	Neural; Neural; Neural; Epidermal; Phyarnx	9; 20; 21; 24; 27	0.341925756; 0.467731409; 0.419833572; 0.321203095; 0.420399785
dd_Smed_v6_9692_0_1	2.68174e-12	0.385299	0.066	0.038	7.12296e-08	NA	NA	NA	NA	Muscle; Muscle; Neural	13; 14; 32	1.386110823; 1.171900477; 2.308373378
dd_Smed_v6_23171_0_1	1.43386e-06	0.385226	0.012	0.005	0.0380849	NA	NA	NA	NA	NA	NA	NA
dd_Smed_v6_2507_0_1	3.38641e-21	0.385203	0.132	0.078	8.99464e-17	lipid phosphate phosphatase-related protein type 5 (LPPR5)	uc001dsb.3	1e-24	Human	Neural; Cathepsin; Muscle; Muscle	8; 10; 13; 14	0.348721331; 0.962366282; 0.691036165; 0.821865751
dd_Smed_v6_13385_0_1	1.53697e-11	0.385138	0.047	0.025	4.08235e-07	family with sequence similarity 115, member C (FAM115C)	uc003wdi.2	1e-39	Human	Neural	32	1.25069
dd_Smed_v6_8627_0_1	6.03576e-22	0.385114	0.144	0.087	1.60316e-17	chromosome 1 open reading frame 173 (C1orf173)	uc001dgi.4	3e-26	Human	Neural; Neural; Neural; Neural; Neural; Epidermal; Phyarnx; Protonephridia; Neural	9; 18; 20; 21; 23; 24; 27; 29; 33	0.995516794; 0.753081418; 1.598136884; 1.092485186; 0.704382507; 0.933590294; 1.546573323; 1.021122844; 1.22280571
dd_Smed_v6_8543_0_1	2.43668e-17	0.384951	0.09	0.051	6.47208e-13	protocadherin 1 (PCDH1)	uc011dbf.2	3e-74	Human	Neural; Neural; Neural; Neural	8; 9; 21; 36	0.499615236; 0.402931978; 0.44576677; 1.436169246
dd_Smed_v6_6930_0_1	1.40874e-12	0.384834	0.052	0.028	3.74176e-08	NA	NA	NA	NA	Phyarnx; Phyarnx; Phyarnx	25; 27; 37	0.252123166; 0.396580362; 0.669574618
dd_Smed_v6_3823_0_1	2.36656e-24	0.384819	0.19	0.118	6.28583e-20	NA	NA	NA	NA	Neural; Neural; Muscle; Neural; Epidermal; Phyarnx; Protonephridia; Protonephridia	8; 9; 13; 20; 24; 27; 29; 40	0.77010352; 0.787869744; 0.317780694; 1.177949983; 0.423456022; 0.377046698; 0.629052644; 0.517866651
dd_Smed_v6_8133_0_1	1.35302e-09	0.384558	0.044	0.025	3.59374e-05	NA	NA	NA	NA	Neural	32	1.35505
dd_Smed_v6_17309_0_1	4.6466e-07	0.384311	0.024	0.012	0.0123418	NA	NA	NA	NA	NA	NA	NA
dd_Smed_v6_13867_0_1	2.35125e-13	0.38428	0.066	0.038	6.24515e-09	NA	NA	NA	NA	Muscle; Muscle; Phyarnx; Epidermal; Phyarnx	13; 14; 27; 35; 37	0.348121742; 0.41391947; 0.329664917; 0.888247966; 0.851891613
dd_Smed_v6_10201_0_1	4.63961e-15	0.384129	0.071	0.039	1.23233e-10	NA	uc001rfv.3	3e-49	Human	Muscle; Muscle; Muscle	13; 14; 16	0.351405286; 0.306139007; 0.34699657
dd_Smed_v6_7945_0_1	2.05373e-15	0.383898	0.081	0.046	5.4549e-11	myosin VIIA and Rab interacting protein (MYRIP)	uc010hhx.1	2e-19	Human	Epidermal; Epidermal; Phyarnx; Phyarnx	11; 24; 27; 37	0.291803542; 0.620229514; 0.776122599; 0.639302465
dd_Smed_v6_4845_0_1	7.56803e-21	0.383247	0.167	0.106	2.01014e-16	NA	NA	NA	NA	Neural; Neural; Cathepsin; Neural; Neural; Neural; Neural; Epidermal; Phyarnx; Phyarnx; Parapharyngeal	8; 9; 17; 18; 20; 21; 23; 24; 27; 37; 38	0.728235823; 1.351425658; 0.569965929; 0.40143612; 1.067781141; 1.236698988; 0.848721042; 0.603734822; 1.676089373; 1.464997453; 0.350305606
dd_Smed_v6_26604_0_1	2.13385e-07	0.383074	0.033	0.019	0.00566771	NA	NA	NA	NA	NA	NA	NA
dd_Smed_v6_23270_0_1	7.04793e-15	0.383052	0.107	0.066	1.872e-10	neurexin 1 (NRXN1)alpha1	uc021vhj.1	1e-81	Human	Neural; Neural; Neural	8; 9; 21	0.439568639; 0.279930007; 0.659192856
dd_Smed_v6_8879_0_1	2.74088e-15	0.382863	0.223	0.157	7.28004e-11	NA	NA	NA	NA	Neural; Neural; Neural; Neural; Neural; Neural; Neural; Neural	1; 8; 9; 18; 20; 21; 23; 33	0.306972571; 0.654374364; 0.385819033; 0.426692632; 0.382545247; 0.533738949; 0.515366289; 0.312294255
dd_Smed_v6_12299_0_1	1.57953e-07	0.38269	0.029	0.016	0.00419539	NA	NA	NA	NA	Neural	36	0.463679
dd_Smed_v6_3628_0_1	3.3578e-16	0.38202	0.166	0.112	8.91867e-12	KIAA0513 (KIAA0513)	uc010voj.2	2e-23	Human	Neural; Neural; Neural; Neural; Neural; Neural; Neural; Neural	1; 8; 9; 18; 20; 21; 32; 34	0.383350982; 1.549216637; 1.118569807; 0.793217805; 0.989713937; 1.00231136; 0.705331386; 0.327333672
dd_Smed_v6_13233_0_1	3.94019e-18	0.381741	0.12	0.073	1.04655e-13	NA	NA	NA	NA	Neural; Neural; Epidermal; Phyarnx; Protonephridia; Neural	9; 20; 24; 27; 29; 33	0.593303412; 0.616357294; 0.434384732; 0.675285301; 0.546789879; 0.70656569
dd_Smed_v6_25680_0_1	5.32397e-07	0.381573	0.022	0.011	0.014141	NA	NA	NA	NA	NA	NA	NA
dd_Smed_v6_12037_0_1	9.67948e-13	0.381362	0.061	0.034	2.57097e-08	acid-sensing (proton-gated) ion channel family member 5 (ASIC5)	uc003ipe.1	2e-10	Human	NA	NA	NA
dd_Smed_v6_28216_0_1	3.45515e-09	0.380992	0.033	0.017	9.17723e-05	Dmd-4	KC736562.1	0	Smed	NA	NA	NA
dd_Smed_v6_15383_0_1	3.29179e-08	0.380759	0.035	0.02	0.000874333	NA	NA	NA	NA	NA	NA	NA
dd_Smed_v6_21868_0_1	3.66747e-10	0.380544	0.036	0.019	9.74117e-06	NA	NA	NA	NA	NA	NA	NA
dd_Smed_v6_3704_0_1	1.78399e-06	0.380111	0.024	0.013	0.0473845	calumenin (CALU)	uc003vnr.3	5e-30	Human	Parapharyngeal	12	0.486382
dd_Smed_v6_12996_0_1	1.60469e-20	0.380047	0.136	0.082	4.26223e-16	spectrin, beta, non-erythrocytic 1 (SPTBN1)	uc002rxu.3	0	Human	Neural; Neural; Muscle; Muscle; Muscle; Neural; Neural	8; 9; 13; 14; 16; 23; 34	0.347188671; 0.408073086; 0.844188152; 0.733231793; 0.574736912; 0.283664527; 0.547733598
dd_Smed_v6_16127_0_1	6.46768e-18	0.379853	0.088	0.049	1.71788e-13	NA	uc021rwf.1	2e-73	Human	Neural; Neural; Neural; Phyarnx; Neural	20; 21; 23; 27; 33	0.649883739; 0.348601411; 0.716015931; 0.398800673; 1.168241523
dd_Smed_v6_19437_0_1	3.03499e-07	0.379579	0.047	0.03	0.00806125	NA	NA	NA	NA	NA	NA	NA
dd_Smed_v6_7617_0_1	4.72786e-28	0.379336	0.162	0.094	1.25577e-23	syntaxin binding protein 5 (tomosyn) (STXBP5)	uc003qlz.3	0	Human	Neural; Neural	8; 9	0.545823025; 0.360418609
dd_Smed_v6_10132_0_1	2.04917e-10	0.379239	0.06	0.036	5.4428e-06	amyotrophic lateral sclerosis 2 (juvenile) chromosome region, candidate 12 (ALS2CR12)	uc010ftg.3	2e-07	Human	Neural; Neural; Neural; Neural; Neural; Phyarnx; Protonephridia; Neural	9; 18; 20; 21; 23; 27; 29; 33	0.441291622; 0.329282734; 0.680366775; 0.637940114; 1.0506369; 0.578470453; 0.485159378; 1.17179167
dd_Smed_v6_14203_0_1	1.85482e-12	0.379216	0.063	0.036	4.92659e-08	NA	NA	NA	NA	Neural; Neural; Neural; Neural	8; 9; 20; 21	0.481368469; 0.528611088; 0.420631392; 0.514072837
dd_Smed_v6_16457_0_1	1.74453e-15	0.378802	0.058	0.03	4.63365e-11	NA	NA	NA	NA	Epidermal	11	0.686453
dd_Smed_v6_5645_0_1	8.35617e-19	0.378528	0.101	0.058	2.21948e-14	SH3-domain GRB2-like endophilin B1 (SH3GLB1)	uc001dlw.3	1e-48	Human	Neural; Neural; Neural	8; 32; 36	0.38805225; 1.309545939; 1.404135585
dd_Smed_v6_8803_0_1	1.37174e-13	0.378509	0.064	0.036	3.64347e-09	intraflagellar transport 81 homolog (Chlamydomonas) (IFT81)	uc001tqh.3	0	Human	Neural; Neural; Neural; Phyarnx; Neural	9; 20; 21; 27; 33	0.391032226; 0.706904032; 0.501494673; 0.623397529; 0.42380679
dd_Smed_v6_9989_0_1	7.78736e-21	0.378363	0.099	0.055	2.0684e-16	tripartite motif containing 9 (TRIM9)	uc001wyx.4	7e-146	Human	Neural; Epidermal; Muscle; Neural; Neural	8; 11; 14; 20; 21	0.686977269; 0.27081664; 0.327610876; 0.473198812; 0.614632558
dd_Smed_v6_7230_0_1	3.03718e-18	0.378192	0.12	0.072	8.06706e-14	slc35f-1 (slc35f-1)	KT163701.1	0	Smed	Cathepsin	17	0.273393
dd_Smed_v6_990_0_1	3.14818e-29	0.378181	0.249	0.158	8.36189e-25	calumenin (CALU)	uc003vnq.3	5e-61	Human	Muscle; Muscle; Muscle; Muscle	7; 13; 14; 16	1.755915069; 0.95155474; 1.847400464; 1.733068611
dd_Smed_v6_13444_0_1	3.9484e-15	0.377952	0.082	0.048	1.04873e-10	progesterone immunomodulatory binding factor 1 (PIBF1)	uc001vjc.3	4e-103	Human	Neural; Neural; Neural; Neural; Phyarnx; Neural	9; 18; 20; 21; 27; 33	0.434226182; 0.34552465; 0.65079404; 0.552114521; 0.619944607; 0.507685441
dd_Smed_v6_39585_0_1	1.61973e-08	0.377818	0.039	0.022	0.000430217	NA	NA	NA	NA	Neural	21	0.256237
dd_Smed_v6_5559_0_1	2.14459e-11	0.377502	0.044	0.024	5.69623e-07	Ral GEF with PH domain and SH3 binding motif 2 (RALGPS2)	uc010pnb.2	1e-42	Human	NA	NA	NA
dd_Smed_v6_6714_0_1	7.22457e-13	0.377235	0.035	0.016	1.91892e-08	NA	NA	NA	NA	Epidermal; Intestine	11; 30	0.293057271; 0.59611325
dd_Smed_v6_14613_0_1	9.99413e-09	0.376964	0.098	0.068	0.000265454	protocadherin 9 (PCDH9)	uc001vin.3	9e-71	Human	Neural; Neural; Neural; Neural	8; 9; 20; 34	0.915914627; 0.85663513; 0.751366789; 0.714207627
dd_Smed_v6_17008_0_1	1.72872e-07	0.376948	0.042	0.025	0.00459164	GCR320 (gcr320)	KX018958.1	0	Smed	Neural	9	0.650641
dd_Smed_v6_6338_0_1	9.97352e-17	0.376106	0.099	0.059	2.64907e-12	coiled-coil domain containing 40 (CCDC40)	uc002jxm.4	5e-143	Human	Neural; Neural; Neural; Neural; Neural; Epidermal; Phyarnx; Protonephridia; Neural	9; 18; 20; 21; 23; 24; 27; 29; 33	0.660033765; 0.735672793; 1.513174117; 0.767726577; 0.703780355; 0.962780579; 1.655245772; 1.155719888; 1.23560371
dd_Smed_v6_6451_0_1	4.30357e-16	0.375814	0.068	0.036	1.14307e-11	tumor necrosis factor, alpha-induced protein 8-like 1 (TNFAIP8L1)	uc021unf.1	2e-18	Human	Neural; Neural; Neural; Neural; Neural; Parapharyngeal	8; 9; 18; 20; 21; 38	0.751082937; 0.609282749; 0.364882315; 0.510839296; 0.866670344; 0.270609845
dd_Smed_v6_23535_0_1	5.64824e-25	0.375621	0.147	0.086	1.50023e-20	NA	NA	NA	NA	Neural; Neural; Neural; Neural; Neural	9; 18; 20; 23; 33	0.648517323; 0.415188972; 0.728549423; 0.661209683; 1.278912209
dd_Smed_v6_17124_1_1	1.86598e-14	0.375606	0.062	0.033	4.95623e-10	piggyBac transposable element derived 3 (PGBD3)	uc021pqe.1	1e-17	Human	NA	NA	NA
dd_Smed_v6_19293_0_1	8.95136e-08	0.375581	0.038	0.022	0.00237757	NA	NA	NA	NA	NA	NA	NA
dd_Smed_v6_40656_0_1	9.16535e-08	0.375448	0.029	0.016	0.00243441	NA	NA	NA	NA	NA	NA	NA
dd_Smed_v6_17627_0_1	5.22099e-16	0.3753	0.065	0.034	1.38675e-11	NA	NA	NA	NA	NA	NA	NA
dd_Smed_v6_5952_0_1	6.41711e-16	0.375146	0.103	0.062	1.70445e-11	chromosome 2 open reading frame 62 (C2orf62)	uc002vhr.3	5e-14	Human	Neural; Neural; Neural; Neural; Epidermal; Phyarnx; Protonephridia; Neural	18; 20; 21; 23; 24; 27; 29; 33	0.609970841; 1.13625927; 0.441056755; 1.253002226; 0.678379245; 0.981632897; 0.974836388; 1.484675737
dd_Smed_v6_4666_0_1	5.31454e-08	0.374879	0.042	0.025	0.0014116	epidermal growth factor Smed-egf-2	KU850489.1	0	Smed	Intestine; Intestine	6; 30	1.001154376; 0.828664692
dd_Smed_v6_4743_0_1	1.48008e-15	0.374673	0.092	0.055	3.93124e-11	NA	NA	NA	NA	Neural; Neural; Neural; Neural; Neural	8; 9; 18; 21; 23	1.267268321; 0.785552366; 0.506256671; 0.687088361; 0.455876003
dd_Smed_v6_20696_0_1	1.30702e-06	0.374555	0.032	0.019	0.0347158	NA	NA	NA	NA	NA	NA	NA
dd_Smed_v6_10014_0_1	6.01356e-08	0.374505	0.039	0.023	0.00159726	mitogen-activated protein kinase kinase kinase kinase 4 (MAP4K4)	uc002tbd.3	4e-104	Human	NA	NA	NA
dd_Smed_v6_41533_0_1	5.57562e-07	0.374255	0.027	0.015	0.0148094	NA	NA	NA	NA	NA	NA	NA
dd_Smed_v6_9901_0_1	1.07804e-13	0.373961	0.057	0.03	2.86338e-09	NA	NA	NA	NA	NA	NA	NA
dd_Smed_v6_7798_0_1	2.15576e-15	0.37385	0.074	0.041	5.72592e-11	cell division cycle 14A (CDC14A)	uc001dte.4	2e-178	Human	Phyarnx	27	0.535602
dd_Smed_v6_21549_0_1	1.02897e-09	0.373765	0.031	0.015	2.73304e-05	G protein-coupled receptor 139 (GPR139)	uc010vaw.1	1e-09	Human	NA	NA	NA
dd_Smed_v6_9203_0_1	5.60229e-17	0.373667	0.074	0.04	1.48803e-12	HEAT repeat containing 2 (HEATR2)	uc010krz.1	2e-112	Human	NA	NA	NA
dd_Smed_v6_10121_0_1	5.66064e-16	0.373633	0.073	0.04	1.50352e-11	NA	uc002wii.2	1e-73	Human	Neural; Neural	20; 33	0.360033037; 0.598795255
[truncated: 996 more rows]

## Sheet: Dataset EV4 (C)
Contig	Co-expression analysis: FindMarkers					Best BLAST hit against Human or S. mediterranea database				Enrichment of cell type-specific expression (Fincher et al., 2018)
[truncated: 3,402 more rows]
