# Supplementary material for: Single-nucleotide m⁶A mapping uncovers redundant YTHDF function in planarian progenitor fate selection
Source: EMBO J. 2026 Jan 3;45(3):749–88. doi: 10.1038/s44318-025-00662-3 (PMC12864844; doi:10.1038/s44318-025-00662-3)
Supplement: Supplementary file 7 — Dataset EV5 [file 44318_2025_662_MOESM7_ESM.xlsx]

## Sheet: Legend
Dataset EV5. Differential expression anaylsis following co-inhibition of ythdf-A, ythdf-B, and ythdf-C

## Sheet: Dataset EV5
ID	Differential expression analysis (co-inhibition)						Differential expression analysis: ythdf-A (RNAi)						Differential expression analysis: ythdf-B (RNAi)						Differential expression analysis: ythdf-C (RNAi)						Best BLAST hit against Human or S. mediterranea database				Enrichment of cell type-specific expression (Fincher et al., 2018)			Glori summary
Contig	Co-inhibition						ythdf-A (RNAi)						ythdf-B (RNAi)						ythdf-C (RNAi)						Gene annotation				scRNAseq cluster enrichment (Fincher et al., Science, 2018)			Presence of m6A sites by GLORI
	baseMean	log2FoldChange	lfcSE	stat	p-value	Adjusted p-value	baseMean	log2FoldChange	lfcSE	stat	p-value	Adjusted p-value	baseMean	log2FoldChange	lfcSE	stat	p-value	Adjusted p-value	baseMean	log2FoldChange	lfcSE	stat	p-value	Adjusted p-value	Best Blast hit	ID	E-Value	Organism	Cell type identity	Cluster number	Log fold enrichment	Number sites	Best site score	Best site p-value	Best replicate support (1-6)
dd_Smed_v6_7162_0_1	827.792	-2.54668	0.0747651	-34.0624	2.66e-254	4.12e-250	827.792	0.0449703	0.0651046	0.690739	0.489729	0.78485	827.792	-2.89596	0.0900431	-32.1619	6.01e-227	6.17e-223	827.792	0.0512563	0.0649653	0.788979	0.430124	0.703564	YTH domain family, member 1 (YTHDF1)	uc011aaq.2	2e-57	Human	NA	NA	NA	NA	NA	NA	NA
dd_Smed_v6_5578_0_1	712.31	-2.37744	0.0729156	-32.6054	3.44e-233	2.66e-229	712.31	-3.16147	0.0935374	-33.799	2.04e-250	2.34e-246	712.31	-0.0245224	0.0637227	-0.38483	0.700363	0.891059	712.31	-0.0401076	0.0631013	-0.635606	0.525033	0.767364	YTH domain family, member 2 (YTHDF2)	uc001bre.3	1e-55	Human	NA	NA	NA	NA	NA	NA	NA
dd_Smed_v6_1837_0_1	2339.62	2.16124	0.0710544	30.4168	3.3e-203	1.7e-199	2339.62	0.968723	0.0774195	12.5127	6.37e-36	3.65e-32	2339.62	0.393179	0.0786946	4.99626	5.85e-07	0.000272571	2339.62	0.475466	0.0781334	6.0853	1.16e-09	7.01e-07	NA	NA	NA	NA	Parapharyngeal	38	0.852808	2	1	1.56445e-15	6
dd_Smed_v6_422_0_1	6750.99	1.51403	0.057256	26.4432	4.37e-154	1.69e-150	6750.99	0.755115	0.062033	12.1728	4.34e-34	1.66e-30	6750.99	0.375887	0.0623771	6.02605	1.68e-09	2.46e-06	6750.99	0.397912	0.0622209	6.39514	1.6e-10	1.73e-07	SubName: Full=Protein UBBP4;	uc002gyy.3	4e-12	Human	Neural; Muscle; Muscle; Neural; Epidermal; Phyarnx; Parapharyngeal	9; 13; 14; 20; 24; 37; 38	0.574310888; 1.13837815; 1.082811929; 1.008983068; 1.127463816; 1.975141749; 1.763528281	3	0.868	6.5207e-14	6
dd_Smed_v6_7891_0_1	430.04	-2.26316	0.0877598	-25.7881	1.21e-146	3.73e-143	430.04	0.0493108	0.0741301	0.665193	0.505927	0.794701	430.04	-0.0355605	0.0753043	-0.472225	0.636767	0.859069	430.04	-2.5234	0.101232	-24.9268	3.81e-137	5.75e-133	YTH domain family, member 2 (YTHDF2)	uc001bre.3	2e-78	Human	Neural; Phyarnx	9; 37	0.277902642; 0.445836713	4	0.636	0.00193498	1
dd_Smed_v6_783_0_1	1482.09	1.30834	0.0678911	19.2712	9.37e-83	2.42e-79	1482.09	0.556592	0.0741692	7.50436	6.17e-14	1.18e-10	1482.09	0.146122	0.0756153	1.93244	0.0533054	0.315027	1482.09	0.400565	0.0744143	5.3829	7.33e-08	1.6e-05	NA	NA	NA	NA	Epidermal; Phyarnx; Parapharyngeal	24; 37; 38	0.954953974; 0.814276465; 0.391240642	6	0.952	8.21168e-10	6
dd_Smed_v6_9120_1_1	600.708	-1.25083	0.0843775	-14.8242	1.02e-49	2.26e-46	600.708	-0.228658	0.0858838	-2.66242	0.00775814	0.0959265	600.708	-0.16853	0.0862631	-1.95367	0.05074	0.307467	600.708	-0.192097	0.0855527	-2.24536	0.024745	0.145185	family with sequence similarity 115, member C (FAM115C)	uc003wdi.2	2e-32	Human	NA	NA	NA	NA	NA	NA	NA
dd_Smed_v6_626_0_1	5644.54	-0.580299	0.0432449	-13.4189	4.68e-41	9.06e-38	5644.54	-0.191955	0.046368	-4.13981	3.48e-05	0.00238566	5644.54	-0.0955452	0.0464141	-2.05854	0.0395383	0.272414	5644.54	-0.224113	0.0463564	-4.83456	1.33e-06	0.000135903	hydroxymethylbilane synthase (HMBS)	uc001pvf.1	2e-94	Human	Cathepsin	31	3.90111	2	0.773	3.84777e-13	5
dd_Smed_v6_402_0_1	24112.9	-0.570089	0.0470517	-12.1162	8.67e-34	1.49e-30	24112.9	0.0207553	0.0507089	0.409304	0.682317	0.888525	24112.9	-0.064938	0.0507513	-1.27953	0.200709	0.555102	24112.9	-0.137797	0.0507284	-2.71636	0.00660047	0.0615268	collagen, type XI, alpha 1 (COL11A1)A	uc001duk.3	2e-34	Human	Muscle; Muscle; Muscle; Muscle	7; 13; 14; 16	0.992856572; 2.447333237; 3.161202482; 0.297274865	5	1	5.65847e-10	6
dd_Smed_v6_924_0_1	5048.5	-0.945767	0.0799048	-11.8362	2.54e-32	3.93e-29	5048.5	0.114438	0.0857129	1.33513	0.181834	0.520018	5048.5	-0.0538151	0.085861	-0.62677	0.53081	0.802604	5048.5	-0.384946	0.0859356	-4.47947	7.48e-06	0.000486816	Smed17458_V2 GLI pathogenesis related-1	JX010496.1	8.51e-140	Smed	Parapharyngeal; Parapharyngeal	12; 38	0.814725787; 5.913224144	NA	NA	NA	NA
dd_Smed_v6_1226_0_1	4618.21	-0.887943	0.0763689	-11.627	3e-31	4.23e-28	4618.21	-0.198228	0.0820498	-2.41594	0.0156945	0.145366	4618.21	-0.0683365	0.0820604	-0.832759	0.404981	0.725595	4618.21	-0.522313	0.0822219	-6.35247	2.12e-10	2e-07	aminolevulinate, delta-, synthase 2 (ALAS2)	uc004dud.4	4e-166	Human	Epidermal; Cathepsin	24; 31	0.264975553; 2.652723943	4	0.9	2.90976e-08	5
dd_Smed_v6_2089_0_1	748.12	0.970386	0.0838461	11.5734	5.62e-31	7.25e-28	748.12	0.431151	0.0915756	4.70814	2.5e-06	0.000307324	748.12	0.143603	0.0932945	1.53925	0.123744	0.456157	748.12	0.45218	0.0913542	4.94975	7.43e-07	9.18e-05	NA	NA	NA	NA	Phyarnx	37	1.30708	2	0.455	0.0175439	1
dd_Smed_v6_7059_0_1	1128.26	-0.701136	0.0608891	-11.515	1.11e-30	1.32e-27	1128.26	-0.324468	0.0645681	-5.0252	5.03e-07	0.000106748	1128.26	-0.0963399	0.0643126	-1.49799	0.134135	0.471585	1128.26	-0.208984	0.0640626	-3.26218	0.00110559	0.0180411	DENN/MADD domain containing 3 (DENND3)	uc010mep.3	3e-22	Human	Intestine	30	0.59936	1	0.769	0.000491318	1
dd_Smed_v6_48_0_1	59851.2	-0.479821	0.0424893	-11.2927	1.43e-29	1.58e-26	59851.2	-0.297949	0.0458788	-6.49426	8.34e-11	6.38e-08	59851.2	0.00995586	0.045865	0.217069	0.828155	0.94395	59851.2	-0.114058	0.0458594	-2.48711	0.0128784	0.0966231	unknown	AY067853.1	0	Smed	Cathepsin; Cathepsin; Intestine	10; 28; 30	1.836956173; 0.960348681; 4.966562133	4	0.906	8.185e-263	6
dd_Smed_v6_3038_0_1	1507.59	-0.735787	0.0657253	-11.1949	4.32e-29	4.46e-26	1507.59	-0.523182	0.0705658	-7.41411	1.22e-13	2.01e-10	1507.59	-0.018595	0.0697641	-0.266541	0.789823	0.928113	1507.59	-0.316963	0.0699794	-4.52937	5.92e-06	0.000409037	TNF receptor-associated factor 3 (TRAF3)	uc010txy.2	3e-15	Human	Cathepsin; Cathepsin; Intestine	10; 28; 30	0.55958463; 0.570347443; 0.557711828	NA	NA	NA	NA
dd_Smed_v6_3133_0_1	787.737	-0.872865	0.0783274	-11.1438	7.68e-29	7.42e-26	787.737	-0.296947	0.0825178	-3.59858	0.000319956	0.0121034	787.737	-0.0988465	0.0823509	-1.20031	0.230019	0.581052	787.737	-0.533115	0.0832176	-6.40628	1.49e-10	1.73e-07	hydroxymethylbilane synthase (HMBS)	uc001puz.1	1e-85	Human	Cathepsin	31	2.65122	NA	NA	NA	NA
dd_Smed_v6_219_0_1	9960.26	-0.518113	0.0465226	-11.1368	8.3e-29	7.56e-26	9960.26	-0.246457	0.0501235	-4.917	8.79e-07	0.000141872	9960.26	0.111091	0.050029	2.22053	0.026383	0.229233	9960.26	-0.232158	0.0500949	-4.63436	3.58e-06	0.000278183	cathepsin C (CTSC)	uc001pck.4	1e-156	Human	Cathepsin; Cathepsin; Cathepsin; Cathepsin; Intestine; Cathepsin; Cathepsin	10; 15; 17; 28; 30; 39; 41	1.292731681; 0.469913518; 1.42666076; 1.250741139; 2.386028525; 0.555265377; 0.727416524	15	1	1.0076e-128	6
dd_Smed_v6_688_0_1	5587.44	-0.473623	0.0449536	-10.5358	5.91e-26	5.08e-23	5587.44	0.1601	0.0479991	3.33547	0.000851546	0.0243419	5587.44	0.100142	0.0481655	2.07912	0.0376065	0.266604	5587.44	0.0132231	0.0480768	0.275041	0.783285	0.910748	NA	NA	NA	NA	NA	NA	NA	4	0.351	0.00142978	3
dd_Smed_v6_1772_0_1	18525.8	-0.58531	0.055827	-10.4843	1.02e-25	8.3e-23	18525.8	-0.0293498	0.0601849	-0.487661	0.62579	0.861081	18525.8	-0.0911624	0.0602268	-1.51365	0.130114	0.467444	18525.8	-0.247709	0.0602188	-4.11348	3.9e-05	0.0015834	ATPase, Ca++ transporting, cardiac muscle, slow twitch 2 (ATP2A2)b	uc001tqk.4	0	Human	Muscle; Muscle; Muscle; Muscle; Phyarnx	7; 13; 14; 16; 27	0.920802437; 1.051772479; 2.490695001; 0.664550628; 0.974763068	NA	NA	NA	NA
dd_Smed_v6_2869_0_1	2276.37	-0.512717	0.0501033	-10.2332	1.41e-24	1.09e-21	2276.37	-0.111825	0.0533666	-2.09541	0.0361349	0.234131	2276.37	-0.0700875	0.0535663	-1.30843	0.190729	0.544649	2276.37	-0.238614	0.053517	-4.45865	8.25e-06	0.000526769	NA	NA	NA	NA	Muscle; Muscle; Muscle; Muscle	7; 13; 14; 16	1.512123043; 1.215329399; 1.260393737; 1.362467908	NA	NA	NA	NA
dd_Smed_v6_3169_0_1	2189.64	0.471407	0.0467509	10.0834	6.54e-24	4.82e-21	2189.64	0.320363	0.0505824	6.33349	2.4e-10	1.53e-07	2189.64	-0.046054	0.0517166	-0.890507	0.373194	0.705155	2189.64	-0.114205	0.0514031	-2.22176	0.0262996	0.150153	NA	NA	NA	NA	Neural; Muscle; Neural; Neural; Muscle; Muscle; Muscle; Neural; Neural; Neural; Neural; Neural; Neural; Neural	1; 7; 8; 9; 13; 14; 16; 18; 20; 21; 23; 32; 34; 36	0.602643232; 0.449581923; 0.69133474; 0.433780065; 0.430385523; 0.548271776; 0.622871206; 0.511907781; 0.598115687; 0.661947924; 0.489008384; 0.657375673; 0.366506924; 0.522755628	6	0.636	0.00193498	3
dd_Smed_v6_5153_0_1	1355.19	-0.454059	0.045737	-9.92761	3.16e-23	2.22e-20	1355.19	-0.0532156	0.0480087	-1.10846	0.267664	0.60836	1355.19	-0.14062	0.0488531	-2.87842	0.00399668	0.0942574	1355.19	-0.0650019	0.0478996	-1.35704	0.174767	0.45177	slc39a-10 (slc39a-10)	KT163725.1	0	Smed	Cathepsin; Neural	28; 32	0.838101215; 2.502057338	NA	NA	NA	NA
dd_Smed_v6_5339_0_1	1483.45	-0.614966	0.0624396	-9.84897	6.92e-23	4.66e-20	1483.45	-0.136452	0.0663211	-2.05745	0.0396432	0.246416	1483.45	0.113697	0.0661036	1.71998	0.0854356	0.389674	1483.45	-0.500183	0.0671066	-7.45355	9.09e-14	4.57e-10	NA	NA	NA	NA	Intestine; Cathepsin	6; 10	0.47343399; 0.492663087	1	0.333	0.0438416	1
dd_Smed_v6_4314_0_1	243.585	-1.37789	0.140252	-9.8244	8.84e-23	5.7e-20	243.585	-0.012706	0.141144	-0.0900211	0.92827	0.979197	243.585	0.00330089	0.14188	0.0232653	0.981439	0.994329	243.585	-0.691469	0.145298	-4.75896	1.95e-06	0.000174588	NA	NA	NA	NA	Parapharyngeal	38	2.62733	NA	NA	NA	NA
dd_Smed_v6_2457_0_1	475.57	-0.679085	0.0702643	-9.66473	4.26e-22	2.64e-19	475.57	-0.749884	0.0768418	-9.7588	1.69e-22	4.85e-19	475.57	-0.129025	0.073491	-1.75566	0.0791473	0.378411	475.57	-0.519357	0.0747724	-6.94583	3.76e-12	7.09e-09	protein tyrosine phosphatase, receptor type, G (PTPRG)	uc011bfi.2	5e-24	Human	Cathepsin; Cathepsin	10; 39	1.095940548; 3.256609076	NA	NA	NA	NA
dd_Smed_v6_8956_0_1	1065.94	-0.570977	0.0594512	-9.60413	7.68e-22	4.57e-19	1065.94	-0.26229	0.0631885	-4.15092	3.31e-05	0.00230031	1065.94	-0.0921736	0.0631153	-1.4604	0.14418	0.480657	1065.94	-0.279137	0.0630906	-4.42439	9.67e-06	0.000587821	ATPase, Cu++ transporting, beta polypeptide (ATP7B)	uc001vfy.2	0	Human	Neural; Intestine	21; 30	0.488453356; 0.480440218	NA	NA	NA	NA
dd_Smed_v6_583_0_1	6976.75	-0.373667	0.0391625	-9.54145	1.41e-21	8.07e-19	6976.75	-0.121108	0.0421049	-2.87634	0.00402317	0.0639578	6976.75	-0.0545648	0.0421694	-1.29394	0.195685	0.550764	6976.75	-0.234019	0.0421574	-5.55108	2.84e-08	8.07e-06	NA	NA	NA	NA	Cathepsin; Intestine	10; 30	0.544196071; 1.83710582	11	0.693	4.17351e-52	6
dd_Smed_v6_540_0_1	10181.2	-0.42905	0.045279	-9.4757	2.65e-21	1.46e-18	10181.2	-0.299862	0.0488506	-6.13835	8.34e-10	5.03e-07	10181.2	0.0235724	0.048767	0.483367	0.628835	0.855763	10181.2	-0.140199	0.0487533	-2.87568	0.00403154	0.0446819	NA	NA	NA	NA	Cathepsin; Cathepsin; Neural; Neural; Epidermal; Cathepsin; Intestine; Neural; Phyarnx; Protonephridia	10; 17; 20; 21; 24; 28; 30; 33; 37; 40	0.81381099; 1.300843734; 0.471514006; 0.326372227; 0.593181288; 1.471894271; 2.132549492; 0.645839983; 0.499481447; 0.76201546	19	1	7.16568e-75	6
dd_Smed_v6_2813_0_1	2249.41	-0.620411	0.0658633	-9.41967	4.53e-21	2.41e-18	2249.41	-0.241729	0.0705886	-3.42448	0.000615987	0.0197245	2249.41	0.0876744	0.0703401	1.24644	0.212604	0.56546	2249.41	-0.448736	0.0708376	-6.33471	2.38e-10	2.11e-07	choline dehydrogenase (CHDH)	uc003dgz.3	0	Human	Cathepsin; Cathepsin; Intestine	10; 28; 30	1.269794358; 0.991819005; 0.857322086	NA	NA	NA	NA
dd_Smed_v6_2850_0_1	2662.7	1.12655	0.119848	9.39984	5.46e-21	2.82e-18	2662.7	0.624911	0.129588	4.82228	1.42e-06	0.000200835	2662.7	0.205063	0.130001	1.57739	0.114705	0.441705	2662.7	-0.229613	0.13023	-1.76313	0.0778787	0.286658	NA	NA	NA	NA	Neural; Neural; Parapharyngeal; Muscle; Muscle; Neural; Neural; Parapharyngeal	8; 9; 12; 13; 14; 20; 23; 38	0.376531602; 0.401537236; 0.510718179; 1.068155031; 0.846401126; 0.572351558; 0.695954802; 1.235079986	NA	NA	NA	NA
dd_Smed_v6_9963_0_1	291.438	-0.935253	0.0995833	-9.39167	5.91e-21	2.95e-18	291.438	-0.256012	0.102435	-2.49926	0.0124454	0.126784	291.438	-0.678557	0.107198	-6.32993	2.45e-10	6.29e-07	291.438	-0.328946	0.102631	-3.20514	0.00134995	0.0207843	NA	NA	NA	NA	Cathepsin; Cathepsin; Cathepsin	10; 17; 28	0.325789416; 0.495491985; 0.623663221	NA	NA	NA	NA
dd_Smed_v6_3066_0_1	1381.85	-0.470963	0.0503705	-9.34997	8.77e-21	4.24e-18	1381.85	0.0211905	0.052896	0.400607	0.688709	0.89199	1381.85	-0.1117	0.0537612	-2.0777	0.0377371	0.266604	1381.85	-0.155931	0.0532818	-2.92654	0.00342755	0.0395586	transmembrane protein 41A (TMEM41A)	uc003fpj.2	1e-64	Human	Intestine	30	0.885316	1	0.149	0.0230011	1
dd_Smed_v6_5498_0_1	1154.75	-0.502618	0.0538694	-9.3303	1.06e-20	4.95e-18	1154.75	-0.080168	0.0566955	-1.41401	0.157359	0.488926	1154.75	-0.297867	0.0580843	-5.12818	2.93e-07	0.000157969	1154.75	0.159276	0.0558189	2.85344	0.00432485	0.0472722	membrane associated guanylate kinase, WW and PDZ domain containing 2 (MAGI2)	uc010ldx.1	4e-27	Human	Muscle; Muscle; Muscle; Muscle; Protonephridia; Neural	7; 13; 14; 16; 29; 32	0.354132457; 0.563215172; 0.64110998; 0.413642726; 0.972654777; 0.443466109	NA	NA	NA	NA
dd_Smed_v6_2262_0_1	1299.99	0.562931	0.0611659	9.20334	3.47e-20	1.58e-17	1299.99	0.290325	0.0664297	4.37041	1.24e-05	0.00113716	1299.99	0.0608367	0.0675104	0.901145	0.367511	0.701712	1299.99	-0.00254412	0.0671063	-0.0379118	0.969758	0.988385	NA	NA	NA	NA	Epidermal; Phyarnx; Intestine; Neural; Phyarnx; Parapharyngeal	24; 27; 30; 33; 37; 38	0.938813643; 0.700864843; 0.567784968; 0.723946627; 1.27003383; 0.476984945	NA	NA	NA	NA
dd_Smed_v6_6840_0_1	913.423	0.4853	0.0529577	9.16391	5e-20	2.21e-17	913.423	0.176592	0.0580259	3.04333	0.00233972	0.0465644	913.423	0.0506814	0.0593215	0.854351	0.392911	0.717011	913.423	0.0462473	0.0584053	0.791835	0.428457	0.701895	Smed10303_V2 BCL3-1	JX010601.1	0	Smed	NA	NA	NA	3	1	1.41757e-06	3
dd_Smed_v6_5915_0_1	1551.23	-0.510857	0.0560678	-9.11141	8.13e-20	3.5e-17	1551.23	-0.252727	0.059928	-4.21718	2.47e-05	0.00182931	1551.23	-0.080168	0.059867	-1.3391	0.180537	0.531459	1551.23	-0.078571	0.0593968	-1.32281	0.185897	0.466927	otoferlin (OTOF)	uc002rhk.3	0	Human	Neural; Neural; Neural; Neural; Neural	8; 20; 23; 32; 36	1.012709844; 0.707499016; 0.742677473; 2.577336665; 1.898402356	6	1	5.65847e-10	5
dd_Smed_v6_740_0_1	20371.4	-0.417052	0.0458409	-9.0978	9.22e-20	3.75e-17	20371.4	0.0589685	0.0494056	1.19356	0.23265	0.575597	20371.4	-0.0454574	0.0494616	-0.919045	0.358072	0.694416	20371.4	-0.155546	0.0494418	-3.14604	0.00165498	0.0238942	collagen, type II, alpha 1 (COL2A1)	uc001rqv.3	1e-32	Human	Muscle; Muscle; Muscle; Muscle	7; 13; 14; 16	0.795524306; 2.541422174; 2.818434499; 0.257874237	12	0.966	8.16206e-30	6
dd_Smed_v6_870_0_1	5328.14	-0.588182	0.0646328	-9.10036	9e-20	3.75e-17	5328.14	-0.535159	0.0698006	-7.66696	1.76e-14	4.04e-11	5328.14	-0.127367	0.0696271	-1.82927	0.0673587	0.351313	5328.14	-0.318288	0.069625	-4.57146	4.84e-06	0.000350892	FK506 binding protein 15, 133kDa (FKBP15)	uc011lxd.1	1e-48	Human	Cathepsin; Cathepsin; Cathepsin; Intestine	10; 15; 17; 30	0.706512489; 0.615931683; 1.621228809; 1.36819871	2	1	3.7391e-07	1
dd_Smed_v6_1570_0_1	2700.59	-0.386787	0.0426347	-9.07212	1.17e-19	4.63e-17	2700.59	-0.0503639	0.0454231	-1.10877	0.267528	0.608172	2700.59	-0.0883528	0.0457767	-1.93008	0.0535967	0.315871	2700.59	-0.0812517	0.0453973	-1.78979	0.0734875	0.276286	NA	NA	NA	NA	Cathepsin; Phyarnx; Protonephridia; Intestine; Cathepsin	17; 27; 29; 30; 42	0.398237474; 0.356989108; 0.836378793; 0.837777381; 1.076796163	3	0.786	0.000170503	3
dd_Smed_v6_353_0_1	3578.79	0.423354	0.0469648	9.01428	1.98e-19	7.67e-17	3578.79	0.24301	0.0508297	4.78087	1.75e-06	0.00023536	3578.79	0.26086	0.0509996	5.11494	3.14e-07	0.000160986	3578.79	0.129241	0.0509163	2.53829	0.0111394	0.0872233	cell death-inducing p53 target 1 (CDIP1)	uc010uxm.2	2e-07	Human	Epidermal; Muscle; Cathepsin; Neural; Epidermal; Protonephridia; Protonephridia; Intestine; Phyarnx; Parapharyngeal	2; 14; 17; 20; 24; 26; 29; 30; 37; 38	0.388026805; 0.369410799; 0.428791684; 0.534765979; 0.79803579; 0.301881682; 0.811521812; 0.680825669; 0.713887102; 0.262895737	4	1	3.7391e-07	4
dd_Smed_v6_4349_0_1	3684.74	-0.606366	0.0674207	-8.99377	2.39e-19	9.02e-17	3684.74	-0.144746	0.0724255	-1.99855	0.045657	0.266728	3684.74	-0.069586	0.0724868	-0.959982	0.337064	0.679761	3684.74	-0.355836	0.0725679	-4.90349	9.42e-07	0.000104721	carbamoyl-phosphate synthase 1, mitochondrial (CPS1)	uc002vee.4	0	Human	Parapharyngeal; Intestine; Parapharyngeal	12; 19; 38	1.504302851; 1.633334737; 1.481303882	5	1	1.0931e-11	5
dd_Smed_v6_9405_0_1	419.755	-0.657153	0.0746668	-8.80113	1.35e-18	4.99e-16	419.755	-0.273377	0.0780015	-3.50476	0.000457017	0.0158258	419.755	-0.0482753	0.077473	-0.623125	0.533202	0.803367	419.755	-0.334633	0.0781196	-4.28359	1.84e-05	0.000930183	N-acetylglutamate synthase (NAGS)	uc002ies.3	2e-57	Human	NA	NA	NA	1	1	1.41757e-06	2
dd_Smed_v6_9048_0_1	494.031	-0.607434	0.0697466	-8.70916	3.06e-18	1.1e-15	494.031	-0.0523562	0.0718645	-0.72854	0.466283	0.771926	494.031	-0.502016	0.0760377	-6.6022	4.05e-11	2.08e-07	494.031	0.0190447	0.0712151	0.267425	0.789142	0.91281	dispatched homolog 1 (Drosophila) (DISP1)	uc001hnu.2	6e-19	Human	Neural; Neural	8; 9	0.427130921; 0.327903973	6	1	8.21168e-10	5
dd_Smed_v6_3451_0_1	5164.63	-0.471832	0.054977	-8.58236	9.29e-18	3.27e-15	5164.63	-0.0273713	0.0590459	-0.46356	0.642963	0.870499	5164.63	0.000790486	0.0591333	0.0133679	0.989334	0.997134	5164.63	-0.213073	0.0591481	-3.60236	0.000315336	0.00742665	hypothetical protein Smed-FAM115C-like protein	KY348654.1	0	Smed	Parapharyngeal	38	1.07148	NA	NA	NA	NA
dd_Smed_v6_1410_0_1	1269.22	-0.694239	0.0809754	-8.57345	1e-17	3.45e-15	1269.22	-0.198918	0.0864227	-2.30168	0.021353	0.175196	1269.22	-0.109291	0.0865434	-1.26284	0.206646	0.560208	1269.22	-0.387775	0.0867236	-4.47139	7.77e-06	0.000502724	NA	NA	NA	NA	Muscle; Muscle; Muscle; Muscle	7; 13; 14; 16	2.072332017; 1.8901214; 1.403421618; 2.328502703	NA	NA	NA	NA
dd_Smed_v6_1620_0_1	2113.17	0.484951	0.0575182	8.43126	3.42e-17	1.15e-14	2113.17	0.0704449	0.0626425	1.12455	0.260778	0.602264	2113.17	0.0352129	0.0630055	0.558886	0.576239	0.827381	2113.17	0.124368	0.0624641	1.99103	0.0464781	0.209813	unc-51-like kinase 2 (C. elegans) (ULK2)	uc002gwn.3	5e-28	Human	Neural; Epidermal; Phyarnx	20; 24; 37	0.263561662; 1.246438688; 1.343994759	3	0.857	3.43997e-05	4
dd_Smed_v6_4175_0_1	1801.51	-0.403797	0.0480304	-8.40712	4.2e-17	1.38e-14	1801.51	-0.257461	0.0515293	-4.99641	5.84e-07	0.000113469	1801.51	0.00839874	0.0512275	0.16395	0.869771	0.95996	1801.51	-0.0691885	0.0509483	-1.35801	0.174459	0.451515	NA	NA	NA	NA	Cathepsin; Intestine; Intestine	10; 19; 30	0.264214649; 0.267155115; 0.522428819	5	1	1.34608e-06	2
dd_Smed_v6_7343_0_1	1117.36	-0.586286	0.0699242	-8.38459	5.09e-17	1.64e-14	1117.36	-0.430732	0.0751541	-5.73132	9.97e-09	3.68e-06	1117.36	0.0453302	0.0742453	0.610547	0.5415	0.809279	1117.36	-0.416328	0.0749731	-5.55302	2.81e-08	8.07e-06	leucine-rich repeat kinase 2 (LRRK2)	uc001rmg.4	4e-162	Human	Cathepsin; Intestine	10; 30	0.378473213; 0.880532617	NA	NA	NA	NA
dd_Smed_v6_11851_0_1	154.128	0.967613	0.115764	8.35846	6.35e-17	2.01e-14	154.128	0.236917	0.130565	1.81455	0.0695939	0.330168	154.128	-0.0233601	0.136271	-0.171424	0.86389	0.95771	154.128	0.16058	0.13096	1.22618	0.22013	0.508276	RanBP-type and C3HC4-type zinc finger containing 1 (RBCK1)	uc002wdq.4	8e-21	Human	NA	NA	NA	1	0.5	0.0164251	2
dd_Smed_v6_10249_0_1	888.684	-0.663732	0.0796409	-8.33406	7.81e-17	2.42e-14	888.684	-0.343329	0.0850842	-4.03517	5.46e-05	0.00334919	888.684	-0.283542	0.0853709	-3.3213	0.000895998	0.0406728	888.684	-0.29234	0.0847919	-3.44773	0.000565316	0.0111386	NA	NA	NA	NA	Neural; Neural; Parapharyngeal; Muscle; Neural; Protonephridia; Protonephridia	8; 9; 12; 13; 23; 26; 29	0.317482778; 0.520072123; 0.358552889; 0.630941211; 0.465333691; 0.631098861; 0.541109531	NA	NA	NA	NA
dd_Smed_v6_2186_0_1	2425.01	-0.414619	0.0500364	-8.28636	1.17e-16	3.54e-14	2425.01	-0.00586032	0.0533272	-0.109894	0.912494	0.974835	2425.01	-0.0764902	0.0537118	-1.42409	0.154422	0.498651	2425.01	-0.152821	0.0534981	-2.85657	0.00428247	0.0469177	exocyst complex component 6B (EXOC6B)	uc010fep.3	1e-128	Human	Cathepsin; Intestine	17; 30	0.263395257; 0.338719457	11	1	2.91495e-12	6
dd_Smed_v6_8335_0_1	640.284	-0.529575	0.064402	-8.22296	1.99e-16	5.91e-14	640.284	-0.240907	0.0681018	-3.53745	0.000404014	0.0145084	640.284	-0.06324	0.067951	-0.93067	0.352024	0.689944	640.284	-0.335198	0.0683689	-4.90279	9.45e-07	0.000104721	solute carrier family 47, member 1 (SLC47A1)	uc002gvx.3	2e-65	Human	Intestine	30	0.923721	NA	NA	NA	NA
dd_Smed_v6_4743_0_1	568.43	0.543047	0.0661681	8.20709	2.27e-16	6.62e-14	568.43	0.203541	0.0726764	2.80065	0.00509998	0.0745612	568.43	-0.0835358	0.0755658	-1.10547	0.268956	0.620049	568.43	0.513311	0.0708338	7.2467	4.27e-13	1.61e-09	NA	NA	NA	NA	Neural; Neural; Neural; Neural; Neural	8; 9; 18; 21; 23	1.267268321; 0.785552366; 0.506256671; 0.687088361; 0.455876003	10	1	3.06695e-12	6
dd_Smed_v6_3686_0_1	863.143	0.639862	0.0781197	8.19078	2.6e-16	7.44e-14	863.143	0.285005	0.0849862	3.35355	0.000797833	0.0232101	863.143	0.0788493	0.0861788	0.914951	0.360218	0.696395	863.143	-0.15199	0.0863182	-1.76081	0.0782702	0.287263	NA	NA	NA	NA	Neural; Neural; Muscle; Muscle; Neural; Neural; Neural; Neural	8; 9; 13; 14; 20; 21; 23; 36	0.997981455; 0.756154518; 1.061420864; 0.687162132; 0.482562245; 0.273350536; 0.485473186; 0.543707489	5	1	6.19094e-11	5
dd_Smed_v6_41_1_1	1698.13	-0.496156	0.0607879	-8.16208	3.29e-16	9.26e-14	1698.13	-0.0463691	0.0646972	-0.716709	0.473553	0.776407	1698.13	0.0619824	0.0647787	0.956833	0.338652	0.680917	1698.13	-0.099697	0.0647128	-1.54061	0.123412	0.372707	TPX-1 protein (TPX-1)	KU852672.1	0	Smed	NA	NA	NA	NA	NA	NA	NA
dd_Smed_v6_18852_0_1	28.764	2.09742	0.26061	8.04812	8.41e-16	2.32e-13	28.764	0.651315	0.303726	2.14442	0.0319992	NA	28.764	0.194661	0.327318	0.594716	0.552033	NA	28.764	0.348265	0.312814	1.11333	0.265568	0.558913	NA	NA	NA	NA	NA	NA	NA	1	0.917	2.14745e-10	6
dd_Smed_v6_3603_0_1	4191.74	-0.525049	0.0655155	-8.01412	1.11e-15	3.01e-13	4191.74	-0.266983	0.0705753	-3.78296	0.000154976	0.0069177	4191.74	-0.348739	0.070769	-4.92785	8.31e-07	0.000341173	4191.74	-0.261225	0.070536	-3.70343	0.000212703	0.00561483	peroxidasin homolog (Drosophila) (PXDN)	uc002qxa.3	0	Human	Cathepsin; Cathepsin	10; 42	1.228681242; 2.011301862	NA	NA	NA	NA
dd_Smed_v6_518_0_1	2195.04	-0.435296	0.0544089	-8.00045	1.24e-15	3.31e-13	2195.04	-0.0202564	0.0579837	-0.349347	0.726829	0.909803	2195.04	0.116967	0.0580041	2.01653	0.0437447	0.286193	2195.04	0.0807818	0.0577382	1.39911	0.161781	0.433361	NA	NA	NA	NA	Parapharyngeal	12	3.37438	2	0.694	1.13324e-17	5
dd_Smed_v6_1706_0_1	3450	-0.905014	0.113414	-7.97972	1.47e-15	3.85e-13	3450	-0.237617	0.12212	-1.94577	0.0516828	0.282889	3450	-0.0312531	0.122091	-0.255983	0.797964	0.932063	3450	-0.637722	0.122325	-5.21333	1.85e-07	3.21e-05	prosaposin-like 1 (gene/pseudogene) (PSAPL1)	uc011bwj.2	1e-08	Human	Cathepsin; Cathepsin; Cathepsin; Cathepsin	4; 10; 31; 39	0.330329814; 0.263108643; 3.836007224; 0.540268598	NA	NA	NA	NA
dd_Smed_v6_1886_0_1	4103.82	-0.323742	0.040769	-7.94088	2.01e-15	5.18e-13	4103.82	-0.268398	0.0439727	-6.10375	1.04e-09	5.94e-07	4103.82	-0.037457	0.0438598	-0.854017	0.393095	0.717011	4103.82	0.026108	0.0435429	0.599594	0.548777	0.782386	fibrillin 2 (FBN2)	uc003kuv.2	6e-51	Human	Epidermal; Phyarnx; Cathepsin; Phyarnx	24; 27; 31; 37	1.196395037; 2.572796057; 1.058684205; 2.056975874	12	1	4.24367e-19	6
dd_Smed_v6_4841_0_1	957.614	0.454502	0.0573463	7.92556	2.27e-15	5.76e-13	957.614	0.233562	0.0623774	3.74434	0.000180866	0.00773539	957.614	0.0582006	0.0637301	0.913236	0.361118	0.697035	957.614	0.191995	0.0623641	3.07861	0.00207971	0.0277166	carbonic anhydrase VII-like	JN837703.1	0	Smed	Protonephridia	40	3.38926	NA	NA	NA	NA
dd_Smed_v6_1910_0_1	4580.1	-0.626503	0.079145	-7.91588	2.46e-15	6.13e-13	4580.1	-0.204223	0.0852385	-2.3959	0.0165796	0.150582	4580.1	-0.104675	0.085267	-1.22761	0.219593	0.570853	4580.1	-0.368463	0.0853089	-4.31917	1.57e-05	0.000839595	endothelin converting enzyme 1 (ECE1)	uc001bem.2	6e-89	Human	Cathepsin; Cathepsin; Protonephridia	10; 17; 40	0.824931762; 1.383163758; 1.139061964	NA	NA	NA	NA
dd_Smed_v6_324_0_1	4367.75	-0.441181	0.0558352	-7.90149	2.76e-15	6.77e-13	4367.75	-0.416238	0.0603076	-6.90191	5.13e-12	5.35e-09	4367.75	0.123156	0.059956	2.0541	0.0399658	0.274362	4367.75	-0.258348	0.0601128	-4.29772	1.73e-05	0.000890753	NA	NA	NA	NA	Intestine	30	2.91766	2	0.286	0.0465494	1
dd_Smed_v6_1161_1_1	1523.05	-0.585599	0.0743032	-7.88121	3.24e-15	7.84e-13	1523.05	-0.149768	0.0794281	-1.88558	0.0593518	0.303009	1523.05	0.0101947	0.0794077	0.128384	0.897845	0.969739	1523.05	-0.370615	0.0797669	-4.64622	3.38e-06	0.000268195	NA	NA	NA	NA	Cathepsin	31	4.06677	9	0.667	2.36049e-08	5
dd_Smed_v6_3_0_1	244222	-0.461901	0.0588809	-7.84466	4.34e-15	1.03e-12	244222	-0.252322	0.0635956	-3.9676	7.26e-05	0.00405271	244222	-0.0166997	0.0635943	-0.262598	0.792861	0.929277	244222	-0.30836	0.0635958	-4.84874	1.24e-06	0.000130052	actin, beta (ACTB)	uc003sot.4	0	Human	Cathepsin; Intestine; Cathepsin; Intestine; Neoblast; Cathepsin; Intestine; Cathepsin; Cathepsin; Cathepsin; Intestine	4; 6; 10; 19; 22; 28; 30; 31; 39; 42; 43	1.751955269; 1.789668802; 2.250682272; 1.137851276; 0.619478689; 2.374167075; 1.951682979; 0.615628796; 2.293519924; 0.994961122; 1.523298665	6	0.872	7.1227e-205	6
dd_Smed_v6_940_0_1	4888.52	-1.11959	0.142898	-7.83484	4.69e-15	1.1e-12	4888.52	0.0719677	0.153936	0.467516	0.640131	0.868915	4888.52	0.115639	0.153963	0.751084	0.452602	0.755349	4888.52	-0.453892	0.154077	-2.94589	0.0032203	0.0378624	peptidase inhibitor 16 (PI16)	uc003omz.1	2e-17	Human	Parapharyngeal	38	6.8233	1	0.186	0.0443698	1
dd_Smed_v6_4128_0_1	1860.91	-1.12722	0.143919	-7.83231	4.79e-15	1.11e-12	1860.91	0.060866	0.154397	0.394219	0.69342	0.894036	1860.91	0.0654725	0.154493	0.42379	0.671719	0.878191	1860.91	-0.573966	0.154859	-3.70639	0.000210237	0.00555949	NA	NA	NA	NA	Parapharyngeal	38	4.69231	NA	NA	NA	NA
dd_Smed_v6_1360_0_1	3078.98	-0.420817	0.0538744	-7.81107	5.67e-15	1.29e-12	3078.98	0.0928507	0.0575033	1.6147	0.106375	0.407374	3078.98	0.144878	0.0576213	2.51432	0.0119263	0.159728	3078.98	0.00364156	0.0575555	0.0632705	0.949551	0.981506	NA	NA	NA	NA	NA	NA	NA	4	0.742	6.0389e-18	5
dd_Smed_v6_3642_0_1	2487.37	0.34479	0.0442115	7.79865	6.26e-15	1.4e-12	2487.37	0.0396191	0.0481729	0.822435	0.410829	0.735425	2487.37	-0.0146233	0.0486109	-0.300824	0.763549	0.916172	2487.37	0.12278	0.0479242	2.56197	0.0104081	0.0832773	slc6a-13 (slc6a-13)	KT163483.1	0	Smed	Protonephridia; Protonephridia	29; 40	2.223058539; 2.00119748	NA	NA	NA	NA
dd_Smed_v6_6585_0_1	1353.8	-0.506279	0.0651873	-7.76654	8.07e-15	1.78e-12	1353.8	-0.16948	0.0695893	-2.43543	0.0148742	0.142073	1353.8	-0.140213	0.0698913	-2.00617	0.0448385	0.289125	1353.8	-0.0725795	0.0692594	-1.04794	0.294668	0.589319	tenascin XB (TNXB)XB	uc011jpu.1	1e-14	Human	Muscle; Muscle; Muscle	13; 14; 16	1.520432228; 1.235843414; 0.378545248	NA	NA	NA	NA
dd_Smed_v6_2544_0_1	11068.4	-0.462625	0.0596467	-7.75609	8.76e-15	1.91e-12	11068.4	-0.0363622	0.0642884	-0.56561	0.571659	0.831304	11068.4	-0.0629131	0.0643439	-0.977764	0.328191	0.673059	11068.4	-0.204752	0.0643265	-3.18301	0.00145755	0.02208	Smed17304_V2 hypothetical protein	JX010492.1	0	Smed	Muscle; Muscle; Muscle; Muscle	7; 13; 14; 16	0.538942136; 2.013195851; 2.18923437; 1.294009962	NA	NA	NA	NA
dd_Smed_v6_5240_0_1	125.636	-1.21122	0.15698	-7.71575	1.2e-14	2.58e-12	125.636	-0.0503981	0.154277	-0.326673	0.743915	0.917369	125.636	0.105891	0.154204	0.686694	0.492275	NA	125.636	-0.463101	0.158458	-2.92254	0.00347192	0.0399178	NA	NA	NA	NA	Parapharyngeal	38	3.82911	NA	NA	NA	NA
dd_Smed_v6_1831_0_1	374.265	0.598866	0.0778853	7.68907	1.48e-14	3.14e-12	374.265	-0.324135	0.0904214	-3.58472	0.000337439	0.0125472	374.265	0.317481	0.0861791	3.68396	0.000229638	0.0173224	374.265	0.303949	0.0849131	3.57954	0.000344205	0.00788481	NA	NA	NA	NA	Cathepsin; Cathepsin	15; 17	0.355462474; 2.758467131	NA	NA	NA	NA
dd_Smed_v6_5553_0_1	815.428	-0.563046	0.0733294	-7.67832	1.61e-14	3.37e-12	815.428	-0.240455	0.0780583	-3.08045	0.00206686	0.0427962	815.428	0.036213	0.0776091	0.466608	0.64078	0.860294	815.428	-0.388559	0.0784476	-4.9531	7.3e-07	9.1e-05	NA	NA	NA	NA	Intestine	30	0.65441	NA	NA	NA	NA
dd_Smed_v6_3080_0_1	2871.4	-0.369883	0.048278	-7.66151	1.84e-14	3.79e-12	2871.4	-0.181131	0.051865	-3.49235	0.000478785	0.0163816	2871.4	-0.0950202	0.0519637	-1.82859	0.0674612	0.35162	2871.4	-0.292287	0.0519685	-5.62432	1.86e-08	6.31e-06	multiple PDZ domain protein (MPDZ)	uc010mia.1	6e-21	Human	Cathepsin; Cathepsin; Intestine; Phyarnx; Cathepsin; Protonephridia; Cathepsin; Phyarnx; Protonephridia; Cathepsin	10; 17; 19; 27; 28; 29; 31; 37; 40; 42	0.683762717; 0.320444946; 0.317180075; 0.74642222; 0.472445799; 0.70542848; 0.74287943; 0.898334435; 1.11637013; 1.26036959	6	1	6.91314e-16	5
dd_Smed_v6_6906_0_1	437.6	-0.567196	0.0741617	-7.64809	2.04e-14	4.15e-12	437.6	-0.0509584	0.0767205	-0.664208	0.506557	0.794753	437.6	-0.449497	0.0806935	-5.57043	2.54e-08	2.37e-05	437.6	-0.0523919	0.0764581	-0.685236	0.493195	0.746078	peroxisomal biogenesis factor 6 (PEX6)	uc003otf.3	6e-69	Human	NA	NA	NA	1	0.692	0.00180374	2
dd_Smed_v6_7351_0_1	253.082	0.715139	0.0936007	7.64032	2.17e-14	4.35e-12	253.082	0.440652	0.102051	4.31794	1.57e-05	0.0013573	253.082	-0.0864878	0.108699	-0.795661	0.426229	0.739433	253.082	0.10072	0.104625	0.962676	0.33571	0.629036	NA	NA	NA	NA	Muscle; Muscle	13; 14	0.365808805; 0.324210935	2	0.9	2.90976e-08	2
dd_Smed_v6_817_1_1	2264.82	-0.405013	0.0535174	-7.56788	3.79e-14	7.53e-12	2264.82	-0.415909	0.0578697	-7.187	6.62e-13	9.49e-10	2264.82	-0.0027488	0.057367	-0.047916	0.961783	0.989546	2264.82	-0.0931729	0.0571923	-1.62912	0.103288	0.338375	peptidoglycan recognition protein 2 (PGLYRP2)	uc002nbg.3	2e-41	Human	Cathepsin; Epidermal; Phyarnx; Intestine; Phyarnx; Protonephridia; Cathepsin	17; 24; 27; 30; 37; 40; 41	1.123300272; 2.866052157; 2.305886124; 1.75005687; 2.651346392; 1.891615577; 0.833938086	NA	NA	NA	NA
dd_Smed_v6_4243_0_1	1630.19	-0.378912	0.0502264	-7.54408	4.55e-14	8.92e-12	1630.19	-0.264014	0.0539765	-4.89127	1e-06	0.000151101	1630.19	-0.101086	0.0539382	-1.87411	0.0609158	0.334792	1630.19	-0.230793	0.053766	-4.29255	1.77e-05	0.000905296	sorting nexin 13 (SNX13)	uc003stv.3	1e-114	Human	NA	NA	NA	NA	NA	NA	NA
dd_Smed_v6_4120_0_1	1054.44	-0.445374	0.0591291	-7.53224	4.99e-14	9.65e-12	1054.44	-0.128475	0.0627701	-2.04676	0.0406819	0.250159	1054.44	0.131441	0.0624027	2.10634	0.0351748	0.258494	1054.44	-0.313477	0.0632716	-4.95447	7.25e-07	9.1e-05	activin 1	KF652170.1	0	Smed	Intestine; Intestine; Neural	6; 30; 32	0.53225234; 0.481908455; 0.690102561	NA	NA	NA	NA
dd_Smed_v6_34302_0_1	34.089	1.93535	0.258007	7.50114	6.33e-14	1.21e-11	34.089	1.37043	0.279876	4.89658	9.75e-07	NA	34.089	0.738946	0.29956	2.46677	0.0136339	NA	34.089	0.358209	0.3058	1.17138	0.241445	0.53082	NA	NA	NA	NA	NA	NA	NA	NA	NA	NA	NA
dd_Smed_v6_4420_0_1	1943.72	0.29628	0.0395474	7.49178	6.79e-14	1.28e-11	1943.72	0.118637	0.0429875	2.7598	0.00578369	0.0802139	1943.72	-0.0384394	0.0438925	-0.875763	0.381159	0.710845	1943.72	-0.0310223	0.0432774	-0.716823	0.473483	0.732715	NA	NA	NA	NA	Neural; Neural; Muscle; Muscle; Cathepsin; Neural; Neural; Neural; Neural; Phyarnx; Phyarnx; Parapharyngeal	8; 9; 13; 14; 17; 18; 20; 21; 23; 27; 37; 38	0.481837891; 0.646790943; 0.781017579; 0.723346253; 0.394190352; 0.655288381; 1.134960024; 0.962182358; 0.299476777; 0.872683862; 0.855888624; 0.585421381	1	0.333	0.0465839	1
dd_Smed_v6_2828_0_1	2953.56	-0.327647	0.0440019	-7.4462	9.61e-14	1.79e-11	2953.56	-0.267755	0.0474419	-5.64386	1.66e-08	5.78e-06	2953.56	-0.107818	0.0474224	-2.27358	0.0229914	0.215286	2953.56	-0.144089	0.04716	-3.05533	0.0022481	0.029237	ATPase, Na+/K+ transporting, alpha 1 polypeptide (ATP1A1)	uc010oww.2	0	Human	Neural; Neural; Epidermal; Intestine; Neural; Phyarnx; Protonephridia	20; 21; 24; 30; 33; 37; 40	0.628489364; 0.355835756; 0.589932314; 0.402161276; 0.606886809; 0.504664968; 1.009730487	NA	NA	NA	NA
dd_Smed_v6_13973_0_1	517.472	-0.503598	0.0679989	-7.40597	1.3e-13	2.4e-11	517.472	-0.439766	0.073222	-6.00593	1.9e-09	9.48e-07	517.472	-0.142568	0.0722008	-1.97461	0.0483128	0.300936	517.472	0.0834924	0.0697538	1.19696	0.231323	0.521653	scna-1 (scna-1)	KJ187191.1	0	Smed	Neural; Neural	8; 32	0.739407244; 0.606505314	NA	NA	NA	NA
dd_Smed_v6_13975_0_1	471.861	-0.600227	0.0811698	-7.39471	1.42e-13	2.58e-11	471.861	-0.081472	0.0845882	-0.96316	0.335467	0.669415	471.861	-0.124106	0.0857206	-1.4478	0.147673	0.486038	471.861	0.143796	0.0832058	1.72819	0.0839533	0.298732	PKD1L-2 (PKD1L-2)	KT163775.1	0	Smed	Neural; Neural	18; 33	0.94427236; 0.848827253	NA	NA	NA	NA
dd_Smed_v6_1581_0_1	3986.12	-0.387784	0.0526451	-7.36601	1.76e-13	3.16e-11	3986.12	-0.193224	0.0566691	-3.40969	0.000650375	0.0204797	3986.12	-0.0717836	0.0566976	-1.26608	0.205485	0.559616	3986.12	-0.198055	0.0566274	-3.49752	0.000469613	0.00980398	low density lipoprotein receptor-related 1	KY024334.1	0	Smed	Cathepsin; Cathepsin; Cathepsin; Cathepsin; Neural; Cathepsin	4; 10; 28; 31; 32; 42	0.595550877; 1.747529017; 2.649132871; 1.808145674; 0.965977536; 1.108808889	5	1	1.78928e-11	4
dd_Smed_v6_21790_0_1	63.9674	1.26023	0.171144	7.3636	1.79e-13	3.18e-11	63.9674	0.541166	0.191574	2.82483	0.00473054	NA	63.9674	-0.162793	0.210962	-0.771667	0.440311	NA	63.9674	-0.252016	0.208048	-1.21134	0.225766	0.514787	NA	NA	NA	NA	NA	NA	NA	NA	NA	NA	NA
dd_Smed_v6_3759_0_1	4529.03	-0.45318	0.0619915	-7.31037	2.66e-13	4.58e-11	4529.03	-0.10461	0.0666837	-1.56875	0.116707	0.42561	4529.03	0.0715882	0.066663	1.07388	0.282876	0.631423	4529.03	-0.0410351	0.0666037	-0.616108	0.537823	0.775084	hypothetical protein Smed-FAM115A-like protein	KY348653.1	0	Smed	NA	NA	NA	3	0.538	0.015103	1
dd_Smed_v6_6391_0_1	1025.31	-0.3937	0.053854	-7.3105	2.66e-13	4.58e-11	1025.31	-0.28508	0.057797	-4.93243	8.12e-07	0.000136612	1025.31	-0.0702577	0.0575322	-1.22119	0.222014	0.572183	1025.31	-0.298521	0.0576685	-5.1765	2.26e-07	3.63e-05	NA	NA	NA	NA	Cathepsin; Cathepsin; Intestine	10; 17; 30	0.37350094; 0.493473245; 0.382638879	NA	NA	NA	NA
dd_Smed_v6_7422_0_1	1999.43	-0.337521	0.0461674	-7.31081	2.66e-13	4.58e-11	1999.43	0.0800791	0.0488925	1.63786	0.101451	0.399598	1999.43	-0.0909217	0.0496427	-1.83152	0.0670225	0.351164	1999.43	0.000728244	0.0489651	0.0148727	0.988134	0.995514	neural cell adhesion molecule 1 (NCAM1)	uc001pnq.3	9e-08	Human	Neural; Neural; Muscle; Muscle; Cathepsin; Cathepsin; Cathepsin	8; 9; 13; 14; 28; 31; 42	0.586467036; 0.444983431; 0.902376445; 0.645085116; 0.421548154; 1.034765935; 1.653997674	9	1	1.52343e-10	6
dd_Smed_v6_4633_0_1	404.607	-0.610712	0.083859	-7.28261	3.27e-13	5.57e-11	404.607	-0.0964133	0.0871953	-1.10572	0.268849	0.609415	404.607	-0.19259	0.0888346	-2.16796	0.0301616	0.241363	404.607	0.0417581	0.0861237	0.484862	0.627774	0.828782	NA	NA	NA	NA	Neural	33	0.551683	2	1	4.80741e-06	2
dd_Smed_v6_2872_0_1	1776.03	-0.390961	0.0537709	-7.27086	3.57e-13	6.01e-11	1776.03	-0.122839	0.0574639	-2.13767	0.0325437	0.220485	1776.03	0.013041	0.0574936	0.226826	0.820559	0.940993	1776.03	-0.00872279	0.0571187	-0.152713	0.878624	0.954556	guanine nucleotide binding protein (G protein), beta polypeptide 4 (GNB4)	uc003fjv.4	8e-99	Human	Neural; Neural; Neural; Muscle; Muscle; Neural; Neural; Neural	1; 8; 9; 13; 14; 18; 20; 21	0.25744957; 0.475777048; 0.349158184; 0.255401263; 0.253102755; 0.268974535; 0.319344362; 0.394982163	NA	NA	NA	NA
dd_Smed_v6_2514_0_1	2471.03	-0.603989	0.0831835	-7.26092	3.84e-13	6.4e-11	2471.03	-0.505801	0.0897779	-5.63392	1.76e-08	5.94e-06	2471.03	-0.147539	0.089546	-1.64763	0.0994285	0.416641	2471.03	-0.395527	0.0896021	-4.41426	1.01e-05	0.000608653	spectrin, beta, non-erythrocytic 1 (SPTBN1)	uc002rxv.1	1e-169	Human	Epidermal; Intestine; Epidermal; Intestine; Epidermal; Phyarnx; Phyarnx; Protonephridia; Phyarnx; Protonephridia	2; 6; 11; 19; 24; 25; 27; 29; 37; 40	0.259019588; 0.687763991; 0.686257542; 0.614113485; 1.232789043; 1.498589289; 2.717198339; 0.452173701; 2.404088744; 1.54037357	3	1	2.82824e-08	3
dd_Smed_v6_6736_0_1	2140.84	-0.376563	0.052057	-7.23367	4.7e-13	7.74e-11	2140.84	-0.0925784	0.055695	-1.66224	0.0964649	0.39065	2140.84	-0.135616	0.0560692	-2.41872	0.0155752	0.179285	2140.84	-0.247408	0.0559025	-4.42571	9.61e-06	0.000586598	tenascin C (TNC)	uc022bmj.1	6e-19	Human	Cathepsin; Cathepsin; Muscle; Cathepsin; Cathepsin; Cathepsin	4; 10; 13; 28; 31; 42	1.003107316; 0.998896532; 0.396558198; 0.673976308; 1.594000787; 1.318616373	NA	NA	NA	NA
dd_Smed_v6_6114_0_1	1507.86	0.50602	0.0702224	7.20596	5.76e-13	9.39e-11	1507.86	0.258372	0.0761106	3.3947	0.000687047	0.0211692	1507.86	0.0155596	0.0770053	0.202059	0.83987	0.947838	1507.86	0.428512	0.0757086	5.66002	1.51e-08	5.43e-06	NA	uc002pgo.3	8e-45	Human	Neural; Muscle; Neural; Neural; Neural; Neural; Neural; Neural; Neural	1; 7; 8; 9; 18; 20; 21; 23; 33	0.388638181; 0.30712676; 0.634274963; 0.717395958; 0.780533524; 0.52174558; 0.816907748; 0.262130232; 0.484933375	14	1	1.03148e-07	6
dd_Smed_v6_5074_0_1	3151.98	-0.301343	0.0418532	-7.2	6.02e-13	9.71e-11	3151.98	-0.0294444	0.044764	-0.65777	0.510686	0.796759	3151.98	-0.0474752	0.0450362	-1.05416	0.291811	0.640579	3151.98	-0.145956	0.0448763	-3.25241	0.00114432	0.018408	dihydropyrimidine dehydrogenase (DPYD)	uc001drv.3	9e-20	Human	Neural; Neural; Muscle; Muscle; Neural; Neural; Neural; Neural; Neural; Parapharyngeal	8; 9; 13; 14; 18; 20; 21; 23; 36; 38	0.841356014; 0.759122197; 0.391531404; 0.345282185; 0.259897973; 0.40697587; 0.610369859; 0.655380049; 0.690393918; 0.583701767	5	1	1.0931e-11	3
dd_Smed_v6_13298_0_1	434.089	-0.526119	0.0731515	-7.19219	6.38e-13	1.02e-10	434.089	-0.0914314	0.0759938	-1.20314	0.228921	0.5716	434.089	0.0212771	0.0762407	0.279078	0.780185	0.923281	434.089	-0.139022	0.0760127	-1.82893	0.0674101	0.263915	family with sequence similarity 115, member C (FAM115C)	uc003wdi.2	2e-42	Human	Parapharyngeal	38	0.366877	NA	NA	NA	NA
dd_Smed_v6_1113_0_1	3918.66	0.294204	0.0410514	7.16672	7.68e-13	1.21e-10	3918.66	0.0506195	0.0445632	1.1359	0.255997	0.597618	3918.66	0.100208	0.0447053	2.24154	0.0249914	0.22431	3918.66	0.152113	0.0443691	3.42836	0.000607243	0.0116747	RAB2A, member RAS oncogene family (RAB2A)	uc003xud.2	9e-133	Human	Epidermal; Epidermal; Intestine; Protonephridia	2; 3; 19; 40	0.485988118; 0.352024843; 0.302367682; 0.720592626	NA	NA	NA	NA
dd_Smed_v6_3281_0_1	1270.59	0.378662	0.0528955	7.15868	8.15e-13	1.26e-10	1270.59	0.112576	0.0576714	1.95203	0.0509345	0.280847	1270.59	-0.0273642	0.0586803	-0.466326	0.640982	0.860294	1270.59	0.130826	0.0574735	2.27627	0.0228296	0.138419	ariadne homolog, ubiquitin-conjugating enzyme E2 binding protein, 1 (Drosophila) (ARIH1)	uc002aut.4	3e-13	Human	Neural; Muscle; Neural; Neural; Neural; Epidermal; Phyarnx; Intestine; Neural; Phyarnx	9; 13; 20; 21; 23; 24; 27; 30; 33; 37	0.76612803; 0.385421537; 0.408191794; 0.424922813; 0.547866322; 1.042098718; 2.325198393; 0.942906411; 0.679605513; 2.390596139	NA	NA	NA	NA
dd_Smed_v6_7884_0_1	599.595	-0.589877	0.0823895	-7.15962	8.09e-13	1.26e-10	599.595	-0.255666	0.0875601	-2.91989	0.00350158	0.0596362	599.595	-0.0411433	0.087276	-0.471415	0.637344	0.859069	599.595	-0.370502	0.0878748	-4.21624	2.48e-05	0.00115206	kynurenine 3-monooxygenase (kynurenine 3-hydroxylase) (KMO)	uc009xgp.3	5e-105	Human	Cathepsin	31	2.59553	NA	NA	NA	NA
dd_Smed_v6_11830_0_1	353.004	-0.701325	0.0980551	-7.15236	8.53e-13	1.3e-10	353.004	-0.293667	0.103263	-2.84387	0.00445694	0.0685711	353.004	-0.00440358	0.102373	-0.0430151	0.965689	0.990982	353.004	-0.146955	0.102065	-1.43982	0.149918	0.415245	family with sequence similarity 115, member C (FAM115C)	uc003wdi.2	3e-31	Human	Neural	32	1.71825	1	0.583	0.00228833	1
dd_Smed_v6_2393_0_1	4784.7	-0.279105	0.0390268	-7.15162	8.58e-13	1.3e-10	4784.7	0.071177	0.0417586	1.70448	0.0882906	0.373703	4784.7	-0.111924	0.0421381	-2.65612	0.00790444	0.133594	4784.7	-0.175433	0.0419785	-4.17912	2.93e-05	0.00130117	pyruvate carboxylase (PC)	uc001ojp.1	0	Human	Neural; Muscle; Neural; Cathepsin; Neural; Parapharyngeal	8; 13; 21; 31; 32; 38	0.308270696; 0.386889992; 0.411965009; 1.021847677; 1.135626439; 0.905209154	4	1	4.95212e-12	6
dd_Smed_v6_2224_0_1	3564.8	-0.321901	0.0450492	-7.14553	8.97e-13	1.35e-10	3564.8	-0.137224	0.0484135	-2.83441	0.00459107	0.0702609	3564.8	-0.0522361	0.0485004	-1.07702	0.281469	0.629715	3564.8	-0.167469	0.0483932	-3.46059	0.000538989	0.0108322	glutamyl aminopeptidase (aminopeptidase A) (ENPEP)	uc003iab.4	1e-73	Human	Intestine; Protonephridia; Phyarnx; Protonephridia; Intestine	6; 26; 27; 29; 30	0.798243281; 1.408730583; 0.533334877; 1.579158796; 0.826643671	NA	NA	NA	NA
dd_Smed_v6_4428_0_1	4595.56	-0.535421	0.0751508	-7.12463	1.04e-12	1.55e-10	4595.56	-0.160242	0.0809369	-1.97984	0.0477214	0.273405	4595.56	-0.164642	0.0810353	-2.03173	0.0421814	0.282099	4595.56	-0.0397754	0.080841	-0.49202	0.622705	0.82571	hypothetical protein Smed-col6a1	KY348651.1	0	Smed	NA	NA	NA	2	0.385	0.0195652	1
dd_Smed_v6_3209_0_1	1167.37	-0.588637	0.0826674	-7.12054	1.08e-12	1.58e-10	1167.37	-0.178625	0.0883904	-2.02086	0.0432943	0.259268	1167.37	-0.191096	0.0887547	-2.15308	0.0313121	0.246721	1167.37	-0.260329	0.0884686	-2.94261	0.00325458	0.0381464	mannosidase, beta A, lysosomal (MANBA)	uc003hwg.3	6e-123	Human	Cathepsin; Cathepsin; Intestine	17; 28; 30	0.344895221; 0.28252156; 0.409883681	2	0.462	0.0365217	1
dd_Smed_v6_1096_0_1	2127.4	-0.342306	0.0481179	-7.1139	1.13e-12	1.65e-10	2127.4	-0.16105	0.0515867	-3.12192	0.00179673	0.0395281	2127.4	0.0578322	0.0514369	1.12433	0.260872	0.611304	2127.4	-0.0260468	0.0512143	-0.508585	0.611043	0.819126	NME/NM23 nucleoside diphosphate kinase 1	KM981941.1	0	Smed	Muscle; Muscle; Phyarnx	13; 16; 25	0.754028358; 0.284553223; 0.296102634	4	0.96	2.1492e-50	6
dd_Smed_v6_7739_0_1	95.1227	-1.07154	0.151722	-7.0625	1.64e-12	2.36e-10	95.1227	-0.785116	0.159376	-4.92619	8.38e-07	NA	95.1227	0.0788035	0.147158	0.535501	0.592303	NA	95.1227	-0.107681	0.147056	-0.732246	0.464018	0.727671	RAP1B, member of RAS oncogene family (RAP1B)	uc001suc.3	2e-37	Human	Cathepsin; Cathepsin; Cathepsin	10; 28; 39	0.398909521; 0.368851686; 0.630329295	NA	NA	NA	NA
dd_Smed_v6_1532_0_1	9925.37	-0.361058	0.0511788	-7.05484	1.73e-12	2.46e-10	9925.37	-0.147373	0.0551901	-2.67027	0.00757899	0.0944243	9925.37	-0.0300377	0.0552034	-0.544129	0.586353	0.833408	9925.37	-0.211127	0.0551977	-3.82493	0.000130812	0.00391993	phosphorylase, glycogen, muscle (PYGM)	uc001oax.4	0	Human	Neural; Neural; Muscle; Muscle; Muscle; Intestine; Neural; Phyarnx	8; 9; 13; 14; 16; 19; 21; 27	0.337303989; 0.516920523; 1.097405187; 0.804576343; 0.302888683; 0.332237533; 0.399515795; 0.646440288	18	1	6.65106e-66	6
dd_Smed_v6_249_0_1	35322.1	-0.462692	0.0655861	-7.05473	1.73e-12	2.46e-10	35322.1	-0.234421	0.0708208	-3.31006	0.000932765	0.0258871	35322.1	-0.155832	0.0708275	-2.20017	0.0277949	0.23317	35322.1	-0.25915	0.0708189	-3.65934	0.000252865	0.00630868	myosin, heavy chain 7, cardiac muscle, beta (MYH7)	uc001wjx.3	2e-100	Human	Muscle; Muscle; Muscle; Muscle	7; 13; 14; 16	0.386762067; 1.943042672; 2.497256396; 0.740004323	13	0.976	6.04641e-62	6
dd_Smed_v6_566_0_1	1144.55	-1.07341	0.15237	-7.04474	1.86e-12	2.61e-10	1144.55	-0.217662	0.16334	-1.33257	0.182673	0.520561	1144.55	0.444402	0.162818	2.72944	0.00634415	0.121231	1144.55	-0.734718	0.164011	-4.47968	7.48e-06	0.000486816	NA	NA	NA	NA	NA	NA	NA	NA	NA	NA	NA
dd_Smed_v6_734_0_1	4819.73	-0.362111	0.0516717	-7.00791	2.42e-12	3.37e-10	4819.73	-0.198818	0.0556729	-3.57117	0.000355391	0.013098	4819.73	0.0786874	0.055563	1.41618	0.156722	0.50197	4819.73	-0.242634	0.0556713	-4.35834	1.31e-05	0.00073908	NA	NA	NA	NA	Intestine; Intestine	19; 30	1.215433208; 2.229811627	21	0.93	4.37574e-25	6
dd_Smed_v6_7976_0_1	460.911	-0.493266	0.0704042	-7.0062	2.45e-12	3.38e-10	460.911	-0.184676	0.0739651	-2.4968	0.0125319	0.127228	460.911	0.0414327	0.073445	0.564132	0.572664	0.826295	460.911	-0.0952639	0.073073	-1.30368	0.192342	0.475509	RALBP1 associated Eps domain containing 1 (REPS1)	uc003qij.3	6e-14	Human	NA	NA	NA	NA	NA	NA	NA
dd_Smed_v6_6118_0_1	306.516	-0.72411	0.103501	-6.99616	2.63e-12	3.6e-10	306.516	-0.340785	0.109147	-3.12227	0.00179461	0.0395281	306.516	-0.147228	0.108829	-1.35283	0.17611	0.527353	306.516	-0.186859	0.107795	-1.73346	0.0830139	0.296439	UDP-GlcNAc:betaGal beta-1,3-N-acetylglucosaminyltransferase 9 (B3GNT9)	uc021tka.1	4e-24	Human	Protonephridia; Phyarnx; Phyarnx	26; 27; 37	0.29192885; 0.899989595; 0.768997283	5	1	1.41757e-06	1
dd_Smed_v6_15156_0_1	106.203	-1.0483	0.149933	-6.99184	2.71e-12	3.68e-10	106.203	0.128343	0.143386	0.895089	0.37074	0.70134	106.203	0.167784	0.144753	1.1591	0.246414	NA	106.203	-0.413009	0.150359	-2.74682	0.00601758	0.0584427	NA	NA	NA	NA	Parapharyngeal	38	0.546776	NA	NA	NA	NA
dd_Smed_v6_1621_0_1	1660.38	-0.374337	0.0535927	-6.98485	2.85e-12	3.84e-10	1660.38	-0.146876	0.0573454	-2.56126	0.0104294	0.114175	1660.38	-0.0312744	0.0574264	-0.5446	0.586028	0.833389	1660.38	-0.205949	0.0573785	-3.5893	0.000331569	0.00771257	aldehyde dehydrogenase 8 family, member A1 (ALDH8A1)	uc003qew.3	4e-174	Human	Intestine	30	0.933134	3	1	2.09363e-09	2
dd_Smed_v6_6915_0_1	243.966	-0.976411	0.139906	-6.97906	2.97e-12	3.96e-10	243.966	-0.479888	0.147751	-3.24795	0.00116239	0.0300752	243.966	-0.0730402	0.146108	-0.499905	0.617142	0.850102	243.966	-0.445452	0.147213	-3.02589	0.00247899	0.0315323	heparan sulfate proteoglycan 2 (HSPG2)	uc001bfj.3	3e-63	Human	Muscle; Muscle; Muscle; Muscle	7; 13; 14; 16	2.00837979; 1.395672997; 1.407746223; 1.824057404	NA	NA	NA	NA
dd_Smed_v6_4320_0_1	1225.19	-0.360114	0.051939	-6.9334	4.11e-12	5.43e-10	1225.19	-0.0845099	0.0551656	-1.53193	0.125539	0.440714	1225.19	-0.0774961	0.0556595	-1.39232	0.163824	0.512607	1225.19	-0.043512	0.0548868	-0.792759	0.427918	0.701506	calcium/calmodulin-dependent protein kinase II delta (CAMK2D)	uc003ibl.2	2e-165	Human	Neural	32	0.329891	1	1	1.03148e-07	4
dd_Smed_v6_1158_0_1	2023.93	-0.325541	0.0469717	-6.93058	4.19e-12	5.5e-10	2023.93	-0.238513	0.0505487	-4.71848	2.38e-06	0.000299294	2023.93	0.0423024	0.0502412	0.841987	0.399795	0.722827	2023.93	-0.0986318	0.0501242	-1.96775	0.0490967	0.217338	charged multivesicular body protein 5 (CHMP5)	uc003zsm.4	4e-76	Human	Cathepsin; Intestine	17; 30	0.484860355; 0.477463331	NA	NA	NA	NA
dd_Smed_v6_2604_0_1	3595.26	-0.401115	0.0580297	-6.91224	4.77e-12	6.2e-10	3595.26	-0.20165	0.0624825	-3.2273	0.00124966	0.0314804	3595.26	-0.0776401	0.0625081	-1.24208	0.214207	0.566541	3595.26	-0.330742	0.0625707	-5.28588	1.25e-07	2.36e-05	NA	NA	NA	NA	Intestine; Phyarnx; Intestine	6; 27; 30	0.361377812; 0.67076101; 1.441243422	1	0.308	0.0478261	1
dd_Smed_v6_8996_0_1	1254.62	-0.430933	0.0624838	-6.89672	5.32e-12	6.86e-10	1254.62	-0.265924	0.0670642	-3.96522	7.33e-05	0.00406031	1254.62	-0.024978	0.066807	-0.373883	0.708492	0.894795	1254.62	-0.259929	0.0669188	-3.88425	0.000102647	0.00328492	dynein, cytoplasmic 1, heavy chain 1 (DYNC1H1)	uc001yks.2	0	Human	Cathepsin; Intestine	10; 30	0.536311707; 0.589175964	NA	NA	NA	NA
dd_Smed_v6_10374_0_1	489.755	-0.729536	0.106045	-6.87947	6.01e-12	7.68e-10	489.755	-0.252223	0.112537	-2.24124	0.0250105	0.189222	489.755	0.0202398	0.112051	0.180631	0.856657	0.955458	489.755	-0.54234	0.113624	-4.7731	1.81e-06	0.000168794	strawberry notch homolog 1 (Drosophila) (SBNO1)	uc001ueu.2	5e-148	Human	Intestine	30	0.688739	NA	NA	NA	NA
dd_Smed_v6_1240_0_1	1032.21	-0.404032	0.0587881	-6.87269	6.3e-12	7.99e-10	1032.21	-0.122053	0.0625121	-1.95247	0.0508822	0.280847	1032.21	-0.0346187	0.0627305	-0.551864	0.581041	0.830672	1032.21	-0.216587	0.0626866	-3.45508	0.000550132	0.0109873	NA	NA	NA	NA	Intestine	30	1.68136	NA	NA	NA	NA
dd_Smed_v6_7609_0_1	918.011	-0.430206	0.062646	-6.86726	6.54e-12	8.23e-10	918.011	-0.285	0.0671539	-4.24398	2.2e-05	0.00172393	918.011	-0.117092	0.0670774	-1.74562	0.0808762	0.381475	918.011	0.0210678	0.0658737	0.319821	0.749104	0.895065	transient receptor potential cation channel, subfamily C, member 6 (TRPC6)	uc001pgk.4	9e-122	Human	Neural; Neural; Neural; Neural	8; 18; 32; 36	0.295454507; 1.08016457; 1.114010478; 1.908746057	NA	NA	NA	NA
dd_Smed_v6_1893_0_1	4337.64	0.290553	0.0423607	6.85902	6.93e-12	8.65e-10	4337.64	0.256825	0.045712	5.61833	1.93e-08	6.31e-06	4337.64	-0.00066329	0.0462111	-0.0143535	0.988548	0.997003	4337.64	0.131456	0.0457996	2.87023	0.00410173	0.0452271	protein disulfide isomerase family A, member 2 (PDIA2)	uc002cgo.1	3e-33	Human	Phyarnx	37	0.502962	3	0.471	0.0083426	1
dd_Smed_v6_1693_0_1	2260.76	-0.576588	0.0843339	-6.83696	8.09e-12	1e-09	2260.76	-0.205772	0.0906762	-2.26931	0.0232496	0.182719	2260.76	-0.164103	0.0907992	-1.80731	0.0707132	0.358037	2260.76	-0.19381	0.0906135	-2.13886	0.0324467	0.171303	NA	NA	NA	NA	Muscle; Muscle; Muscle; Muscle	7; 13; 14; 16	0.575910324; 1.685194798; 2.227112459; 1.046919703	NA	NA	NA	NA
dd_Smed_v6_8375_0_1	453.318	-0.565841	0.0827814	-6.83537	8.18e-12	1e-09	453.318	-0.325176	0.0881179	-3.69024	0.000224043	0.00920425	453.318	-0.141625	0.0879126	-1.61098	0.107185	0.429506	453.318	-0.32585	0.0878546	-3.70896	0.00020811	0.00552965	NA	NA	NA	NA	Parapharyngeal; Parapharyngeal	12; 38	0.505194927; 0.805825523	NA	NA	NA	NA
dd_Smed_v6_4046_0_1	140.732	0.800041	0.117457	6.81135	9.67e-12	1.18e-09	140.732	0.470058	0.128738	3.65128	0.00026094	0.0101742	140.732	0.178965	0.13483	1.32734	0.184396	NA	140.732	0.426493	0.128726	3.31318	0.000922409	0.0160734	cerebral peptide prohormone like-1	BK007012.1	9.45e-177	Smed	NA	NA	NA	NA	NA	NA	NA
dd_Smed_v6_5175_0_1	2925.45	-0.382433	0.0563428	-6.78761	1.14e-11	1.38e-09	2925.45	-0.0823243	0.0604658	-1.3615	0.173355	0.508703	2925.45	-0.0857928	0.0606675	-1.41415	0.157318	0.502717	2925.45	-0.0760251	0.0604015	-1.25866	0.208152	0.49378	Niemann-Pick disease, type C1 (NPC1)	uc002kum.4	0	Human	Cathepsin; Intestine	10; 30	0.377581437; 0.853270935	NA	NA	NA	NA
dd_Smed_v6_2581_0_1	3095.01	0.453902	0.0669985	6.7748	1.25e-11	1.49e-09	3095.01	0.163922	0.0725412	2.25971	0.0238391	0.184424	3095.01	-0.108288	0.0730221	-1.48294	0.13809	0.476992	3095.01	-0.11803	0.0727942	-1.62141	0.104929	0.341081	zinc finger, NFX1-type containing 1 (ZNFX1)	uc002xui.3	0	Human	Muscle; Neural	13; 21	0.322207484; 0.36428413	NA	NA	NA	NA
dd_Smed_v6_16362_0_1	73.2818	-1.1052	0.163189	-6.77249	1.27e-11	1.51e-09	73.2818	-0.504444	0.164943	-3.0583	0.00222597	NA	73.2818	-0.234171	0.162737	-1.43895	0.150163	NA	73.2818	-1.10956	0.177413	-6.25408	4e-10	2.87e-07	NA	uc003whz.1	1e-67	Human	NA	NA	NA	NA	NA	NA	NA
dd_Smed_v6_10343_0_1	375.845	-0.539043	0.0796946	-6.76387	1.34e-11	1.56e-09	375.845	-0.310362	0.0845141	-3.67231	0.000240367	0.00966699	375.845	0.000435869	0.0833305	0.00523061	0.995827	0.998747	375.845	-0.312887	0.0841934	-3.71628	0.000202174	0.00542237	cytochrome P450, family 3, subfamily A, polypeptide 4 (CYP3A4)	uc003urw.2	4e-95	Human	NA	NA	NA	NA	NA	NA	NA
dd_Smed_v6_11930_0_1	107.039	0.968955	0.143194	6.76675	1.32e-11	1.56e-09	107.039	0.447272	0.158287	2.82571	0.00471757	0.0709778	107.039	-0.015001	0.167652	-0.0894769	0.928703	NA	107.039	-0.0939143	0.165621	-0.567042	0.570685	0.795168	NA	NA	NA	NA	Neoblast	0	0.27633	NA	NA	NA	NA
dd_Smed_v6_701_0_1	24818.5	-0.325238	0.0480785	-6.76473	1.34e-11	1.56e-09	24818.5	0.101239	0.0518546	1.95236	0.050896	0.280847	24818.5	0.0112716	0.0518955	0.217199	0.828054	0.94395	24818.5	-0.143145	0.0518882	-2.75872	0.00580287	0.0572063	collagen, type XXIV, alpha 1 (COL24A1)	uc001dli.3	1e-33	Human	Muscle; Muscle; Muscle; Muscle	7; 13; 14; 16	0.753923984; 2.573312436; 2.966942282; 0.313024339	11	1	5.01757e-68	6
dd_Smed_v6_13694_0_1	83.1274	1.03705	0.15364	6.74988	1.48e-11	1.71e-09	83.1274	0.274308	0.173994	1.57653	0.114903	NA	83.1274	0.263254	0.176932	1.48789	0.136781	NA	83.1274	0.0935756	0.176472	0.530258	0.595933	0.811314	NA	NA	NA	NA	Intestine	30	0.344912	NA	NA	NA	NA
dd_Smed_v6_7229_0_1	848.683	-0.379971	0.0563669	-6.74104	1.57e-11	1.8e-09	848.683	-0.119147	0.0597158	-1.99524	0.046017	0.26774	848.683	-0.106105	0.0603525	-1.75809	0.0787316	0.378158	848.683	-0.0537422	0.0592372	-0.907237	0.364282	0.652376	slc8a-2 (slc8a-2)	KT163506.1	0	Smed	Intestine	30	0.776735	4	1	1.41757e-06	3
dd_Smed_v6_1534_0_1	2276.6	-0.299591	0.0445497	-6.72488	1.76e-11	2e-09	2276.6	-0.155867	0.0478141	-3.25986	0.00111465	0.0292361	2276.6	-0.0713625	0.0479568	-1.48806	0.136736	0.474561	2276.6	-0.0441837	0.0474901	-0.930378	0.352175	0.642112	NA	uc021ulx.1	4e-12	Human	Cathepsin; Cathepsin	10; 31	0.318628384; 0.733066668	8	0.971	1.23916e-18	6
dd_Smed_v6_1062_0_1	7537.18	-0.389594	0.0580284	-6.71385	1.9e-11	2.14e-09	7537.18	-0.170779	0.062572	-2.72932	0.00634647	0.0845159	7537.18	0.00900133	0.0625568	0.143891	0.885587	0.965077	7537.18	-0.258228	0.0625927	-4.12552	3.7e-05	0.0015317	glucosidase, alpha; acid (GAA)	uc002jxq.3	0	Human	Intestine; Intestine	19; 30	0.294969041; 1.620802152	5	0.941	1.15195e-08	3
dd_Smed_v6_585_0_1	482.104	0.724553	0.107946	6.71218	1.92e-11	2.15e-09	482.104	0.569822	0.116599	4.88703	1.02e-06	0.000152385	482.104	0.127845	0.119185	1.07266	0.283424	0.6322	482.104	0.342012	0.117293	2.91587	0.00354693	0.0405637	X1.A5.1	KF730666.1	0	Smed	Cathepsin; Muscle; Neural; Muscle; Muscle; Cathepsin; Muscle	4; 7; 8; 13; 14; 15; 16	0.586083116; 0.829850477; 1.044018399; 0.348333728; 0.601633585; 0.680357762; 0.894685371	NA	NA	NA	NA
dd_Smed_v6_5476_0_1	865.935	-0.428246	0.0638147	-6.71078	1.94e-11	2.16e-09	865.935	-0.22501	0.0681619	-3.30111	0.000963024	0.0263441	865.935	-0.0282487	0.067972	-0.415594	0.677707	0.880968	865.935	-0.199518	0.067883	-2.93914	0.00329125	0.0384864	slc13a-1 (slc13a-1)	KT163530.1	0	Smed	Intestine; Intestine; Cathepsin; Cathepsin	19; 30; 31; 42	1.042837273; 0.332435977; 2.047122212; 3.139745717	NA	NA	NA	NA
dd_Smed_v6_9182_0_1	287.333	-0.723974	0.108041	-6.70094	2.07e-11	2.29e-09	287.333	-0.295685	0.113653	-2.60163	0.00927809	0.105924	287.333	-0.0781133	0.11317	-0.690228	0.490051	0.778723	287.333	-0.276994	0.113203	-2.44688	0.0144101	0.103529	myo-inositol oxygenase (MIOX)	uc003bll.1	2e-103	Human	Cathepsin; Cathepsin	10; 31	0.586060976; 0.797770033	NA	NA	NA	NA
dd_Smed_v6_3982_0_1	1484.79	-0.364089	0.0543844	-6.69474	2.16e-11	2.37e-09	1484.79	-0.163959	0.0582202	-2.81619	0.00485969	0.0721525	1484.79	-0.0316595	0.0582649	-0.543372	0.586874	0.83346	1484.79	-0.220335	0.0582499	-3.78258	0.000155211	0.00438928	ATP-binding cassette, sub-family C (CFTR/MRP), member 1 (ABCC1)	uc010bvi.3	0	Human	Intestine	30	0.989417	NA	NA	NA	NA
dd_Smed_v6_8150_0_1	349.076	-0.536655	0.0802706	-6.68557	2.3e-11	2.51e-09	349.076	-0.136674	0.0836284	-1.6343	0.102195	0.400169	349.076	0.000234198	0.0837219	0.00279733	0.997768	0.999002	349.076	-0.317782	0.0847048	-3.75164	0.000175683	0.00482345	slc26a-1 (slc26a-1)	KT163655.1	0	Smed	Intestine	30	0.387244	NA	NA	NA	NA
dd_Smed_v6_510_0_1	14978.7	-0.295287	0.0441779	-6.68404	2.32e-11	2.52e-09	14978.7	-0.0900479	0.047651	-1.88974	0.0587931	0.301246	14978.7	-0.00108728	0.0476701	-0.0228084	0.981803	0.994409	14978.7	-0.262316	0.0476925	-5.50015	3.79e-08	1e-05	enolase 1, (alpha) (ENO1)	uc001apj.2	0	Human	Neural; Muscle; Muscle; Muscle; Neural; Phyarnx; Phyarnx	9; 13; 14; 16; 21; 25; 27	0.642606652; 1.231939853; 0.62212579; 0.680356147; 0.419196715; 0.58965532; 0.809863859	10	0.993	2.6863e-156	6
dd_Smed_v6_8356_0_1	2096.95	-0.365134	0.0546913	-6.67628	2.45e-11	2.63e-09	2096.95	0.124124	0.0581662	2.13395	0.0328472	0.221468	2096.95	-0.018531	0.0586913	-0.315737	0.752202	0.912015	2096.95	-0.130446	0.0585325	-2.22861	0.0258396	0.149112	heparan sulfate proteoglycan 2 (HSPG2)	uc001bfj.3	2e-46	Human	Muscle; Muscle	13; 16	3.027465629; 1.537025764	1	0.417	0.0186335	1
dd_Smed_v6_692_0_1	8126.65	-0.385776	0.0579081	-6.66188	2.7e-11	2.89e-09	8126.65	-0.342442	0.0625347	-5.47602	4.35e-08	1.31e-05	8126.65	0.000230719	0.0624434	0.00369486	0.997052	0.999002	8126.65	-0.269521	0.0624774	-4.3139	1.6e-05	0.000848332	NA	NA	NA	NA	Cathepsin; Cathepsin; Cathepsin; Cathepsin	10; 28; 31; 42	1.561149866; 0.940866608; 1.720512219; 2.413051795	20	0.994	8.58381e-86	6
dd_Smed_v6_9801_0_1	111.272	-0.970119	0.145983	-6.64544	3.02e-11	3.2e-09	111.272	0.0777929	0.142447	0.546119	0.584984	0.837822	111.272	-0.124734	0.146976	-0.848671	0.396065	NA	111.272	-0.35053	0.147435	-2.37752	0.0174297	0.116247	NA	NA	NA	NA	Parapharyngeal	38	3.00025	NA	NA	NA	NA
dd_Smed_v6_7594_0_1	1305.4	0.349552	0.0526358	6.64096	3.12e-11	3.28e-09	1305.4	0.073691	0.057423	1.2833	0.199387	0.540746	1305.4	0.00197902	0.0581646	0.0340245	0.972858	0.991511	1305.4	0.016981	0.0574592	0.295531	0.767589	0.903619	argonaute RISC catalytic component 2 (AGO2)	uc003yvn.3	4e-104	Human	Neural; Muscle; Muscle; Neural; Neural; Neural; Neural	8; 13; 14; 20; 21; 23; 33	0.56690047; 0.632691707; 0.436842321; 0.274834128; 0.572365285; 0.438799786; 0.258106942	1	0.533	0.00709645	1
dd_Smed_v6_12329_0_1	356.493	0.524226	0.0790567	6.63102	3.33e-11	3.49e-09	356.493	0.137117	0.0872785	1.57103	0.116176	0.425328	356.493	-0.0185666	0.0897783	-0.206804	0.836163	0.946844	356.493	-0.0404857	0.0883119	-0.45844	0.646636	0.840962	DEAH (Asp-Glu-Ala-His) box polypeptide 8 (DHX8)	uc002idu.1	7e-172	Human	Neural	8	0.266132	NA	NA	NA	NA
dd_Smed_v6_646_0_1	3471.93	-0.293592	0.0443116	-6.62562	3.46e-11	3.59e-09	3471.93	0.000532595	0.047454	0.0112234	0.991045	0.996845	3471.93	-0.0700047	0.0477596	-1.46577	0.14271	0.479921	3471.93	-0.164708	0.0476153	-3.45913	0.000541917	0.0108766	glutamate-ammonia ligase (GLUL)	uc001gpd.2	9e-179	Human	Cathepsin; Intestine; Cathepsin; Cathepsin; Cathepsin	10; 19; 28; 31; 42	1.363836244; 0.348228936; 1.572375186; 2.969210268; 2.705282784	5	0.697	4.95337e-09	6
dd_Smed_v6_1070_0_1	19000.2	-0.324244	0.0489497	-6.62403	3.5e-11	3.61e-09	19000.2	0.0808945	0.0527788	1.53271	0.125348	0.440288	19000.2	0.0200583	0.052825	0.379713	0.704158	0.893442	19000.2	-0.17084	0.0528241	-3.23413	0.00122015	0.0193592	collagen, type II, alpha 1 (COL2A1)	uc001rqv.3	4e-30	Human	Muscle; Muscle; Muscle	7; 13; 14	0.818700993; 2.15396558; 2.812015637	NA	NA	NA	NA
dd_Smed_v6_18464_0_1	115.128	-0.985885	0.149066	-6.61374	3.75e-11	3.84e-09	115.128	0.0541107	0.14625	0.369989	0.711391	0.901713	115.128	-0.434784	0.155055	-2.80405	0.00504644	NA	115.128	0.129164	0.144942	0.891139	0.372855	0.659939	NA	NA	NA	NA	NA	NA	NA	NA	NA	NA	NA
dd_Smed_v6_3499_0_1	1078.13	-0.40351	0.0610437	-6.61018	3.84e-11	3.91e-09	1078.13	-0.206922	0.0653254	-3.16755	0.00153728	0.0359464	1078.13	-0.134491	0.0655825	-2.05071	0.0402951	0.274908	1078.13	-0.28501	0.0654342	-4.35568	1.33e-05	0.000743313	slc21a-2 (slc21a-2)	KT163597.1	0	Smed	Intestine	30	0.7908	5	0.833	0.000322097	1
dd_Smed_v6_3315_0_1	2740.99	-0.304143	0.0461163	-6.59513	4.25e-11	4.27e-09	2740.99	-0.11759	0.0494955	-2.37577	0.0175125	0.156813	2740.99	-0.0810853	0.0496913	-1.63178	0.102726	0.422758	2740.99	-0.14279	0.0494616	-2.88688	0.00389086	0.0435712	NODAL modulator 2 (NOMO2)	uc002dff.3	1e-122	Human	NA	NA	NA	5	0.909	1.70109e-05	1
dd_Smed_v6_6337_0_1	3157.64	-0.287615	0.0436104	-6.59509	4.25e-11	4.27e-09	3157.64	0.0130517	0.046634	0.279875	0.779573	0.928554	3157.64	-0.0441232	0.046955	-0.939692	0.347376	0.686124	3157.64	-0.102348	0.0467381	-2.18982	0.0285372	0.157618	phenylalanine hydroxylase (PAH)	uc001tjq.1	0	Human	Cathepsin	10	0.572717	3	0.9	2.90976e-08	4
dd_Smed_v6_6999_0_1	1787.81	-0.324534	0.0493274	-6.57919	4.73e-11	4.72e-09	1787.81	-0.118125	0.0527757	-2.23824	0.0252055	0.189873	1787.81	-0.0864067	0.0530721	-1.6281	0.103504	0.423477	1787.81	-0.0525082	0.052515	-0.99987	0.317373	0.61218	Ptk7	KP003817.1	0	Smed	Muscle; Neural; Neural; Muscle; Muscle; Muscle; Phyarnx; Neural	7; 8; 9; 13; 14; 16; 25; 33	0.540057872; 0.283626562; 0.320207959; 0.541492988; 0.751874515; 0.423370355; 0.358413906; 0.430930895	1	0.727	0.000515996	2
dd_Smed_v6_1054_0_1	11442.4	-0.300267	0.0459197	-6.53896	6.19e-11	6.1e-09	11442.4	-0.0490295	0.0494963	-0.990568	0.321897	0.659324	11442.4	-0.0229742	0.0495459	-0.463694	0.642867	0.860812	11442.4	-0.205583	0.0495409	-4.14975	3.33e-05	0.00142534	low density lipoprotein receptor-related 3	KY024335.1	0	Smed	Cathepsin; Cathepsin; Cathepsin; Cathepsin; Cathepsin	4; 10; 28; 31; 42	0.685778593; 1.985477583; 1.361165957; 1.928118043; 2.299083898	6	0.92	2.80282e-12	6
dd_Smed_v6_1547_0_1	2743.76	-0.431438	0.0659885	-6.53808	6.23e-11	6.1e-09	2743.76	-0.370133	0.0712254	-5.19664	2.03e-07	5.06e-05	2743.76	-0.113517	0.0710912	-1.59677	0.110316	0.435115	2743.76	-0.338037	0.0711277	-4.75253	2.01e-06	0.000179168	threonine synthase-like 2 (S. cerevisiae) (THNSL2)	uc021vkr.1	6e-77	Human	Cathepsin; Cathepsin; Cathepsin	10; 28; 31	1.183138308; 1.360497777; 1.194038711	7	1	1.62352e-21	6
dd_Smed_v6_2871_0_1	1668.95	-0.395213	0.0604452	-6.53837	6.22e-11	6.1e-09	1668.95	-0.389451	0.0653216	-5.96206	2.49e-09	1.14e-06	1668.95	0.0835622	0.0646077	1.29338	0.19588	0.550951	1668.95	-0.228906	0.0648505	-3.52975	0.000415954	0.00896948	cytochrome P450, family 2, subfamily U, polypeptide 1 (CYP2U1)	uc003hyp.3	5e-55	Human	Cathepsin; Intestine; Cathepsin	10; 30; 31	0.446086478; 0.762039611; 0.493736783	2	1	1.41757e-06	1
dd_Smed_v6_1230_0_1	2813.59	-0.335336	0.0514189	-6.52166	6.95e-11	6.74e-09	2813.59	-0.135646	0.0552372	-2.4557	0.0140611	0.136932	2813.59	-0.0397615	0.0553187	-0.718771	0.472282	0.768448	2813.59	0.0216782	0.0549498	0.394509	0.693205	0.864957	secretagogin, EF-hand calcium binding protein (SCGN)	uc003nfb.3	4e-64	Human	Neural; Neural; Neural; Neural; Neural; Neural; Neural; Epidermal; Neural	8; 9; 18; 20; 21; 32; 33; 35; 36	1.292980252; 0.258251259; 2.270570831; 1.90519277; 0.596931684; 0.872391905; 1.181100203; 0.837954854; 2.818835818	6	0.984	2.04782e-36	6
dd_Smed_v6_9450_0_1	647.289	-0.392917	0.0602519	-6.52124	6.97e-11	6.74e-09	647.289	0.0226822	0.0628277	0.361022	0.718083	0.905283	647.289	-0.158816	0.0646788	-2.45546	0.0140705	0.169623	647.289	-0.15518	0.0635283	-2.44269	0.0145783	0.104239	NA	NA	NA	NA	NA	NA	NA	NA	NA	NA	NA
dd_Smed_v6_649_0_1	26468.7	-0.278436	0.0427792	-6.50867	7.58e-11	7.29e-09	26468.7	0.0906915	0.0461376	1.96567	0.0493363	0.277066	26468.7	-0.0412889	0.0461894	-0.893903	0.371374	0.703983	26468.7	-0.148411	0.0461722	-3.21429	0.00130769	0.0203205	collagen, type II, alpha 1 (COL2A1)	uc001rqv.3	1e-36	Human	Muscle; Muscle; Muscle	7; 13; 14	0.663324312; 2.092471311; 2.602392057	11	1	6.11983e-76	6
dd_Smed_v6_2092_0_1	1665.39	-0.519875	0.0799458	-6.50284	7.88e-11	7.53e-09	1665.39	-0.521653	0.0864155	-6.03657	1.57e-09	8.59e-07	1665.39	-0.117278	0.0859643	-1.36426	0.172485	0.523826	1665.39	-0.200316	0.0857909	-2.33494	0.0195466	0.125001	v-ets erythroblastosis virus E26 oncogene homolog 1 (avian) (ETS1)	uc009zch.2	9e-41	Human	Cathepsin; Cathepsin; Cathepsin; Cathepsin; Cathepsin; Cathepsin; Cathepsin; Cathepsin	4; 10; 15; 17; 28; 31; 39; 41	1.086092797; 1.06427443; 0.595431552; 0.686711006; 0.822488514; 0.871669819; 1.057271923; 1.074337928	1	0.308	0.0478261	1
dd_Smed_v6_241_0_1	20345.1	-0.486395	0.0749275	-6.49154	8.5e-11	8.07e-09	20345.1	-0.573153	0.0809507	-7.08027	1.44e-12	1.83e-09	20345.1	0.141111	0.0808671	1.74497	0.0809896	0.381659	20345.1	-0.288982	0.080898	-3.57218	0.000354021	0.00799992	prosaposin (PSAP)	uc001jsm.3	2e-09	Human	Cathepsin; Cathepsin; Cathepsin; Cathepsin; Protonephridia; Intestine; Cathepsin; Cathepsin; Protonephridia; Cathepsin; Cathepsin	10; 15; 17; 28; 29; 30; 31; 39; 40; 41; 42	1.116313609; 0.769071344; 2.810713927; 1.481494953; 0.451538123; 2.845598738; 0.296442409; 1.893881801; 0.36741526; 1.972432884; 0.771591592	18	0.993	8.5003e-157	6
dd_Smed_v6_2685_0_1	1737.72	-0.353855	0.0549869	-6.43525	1.23e-10	1.16e-08	1737.72	-0.276747	0.0592379	-4.67179	2.99e-06	0.000356503	1737.72	0.0398409	0.058849	0.677003	0.498404	0.783075	1737.72	-0.14597	0.0588305	-2.4812	0.0130943	0.0977078	NA	uc001foh.3	1e-14	Human	Cathepsin; Cathepsin; Cathepsin; Intestine	10; 17; 28; 30	0.360679838; 0.444957223; 0.379412596; 0.952501531	7	1	1.41757e-06	2
dd_Smed_v6_9049_0_1	946.957	-0.379443	0.0591943	-6.41012	1.45e-10	1.36e-08	946.957	-0.1778	0.0631742	-2.81444	0.00488619	0.072409	946.957	-0.150615	0.0636728	-2.36545	0.0180083	0.191569	946.957	0.00119705	0.0623512	0.0191985	0.984683	0.994114	calcium channel, voltage-dependent, L type, alpha 1S subunit (CACNA1S)	uc001gvv.3	0	Human	Neural	36	3.44984	NA	NA	NA	NA
dd_Smed_v6_611_0_1	11683.3	-0.260526	0.0407789	-6.38873	1.67e-10	1.56e-08	11683.3	-0.200801	0.0440195	-4.56164	5.08e-06	0.000570352	11683.3	-0.0225637	0.0440058	-0.512745	0.60813	0.844794	11683.3	-0.22816	0.0440109	-5.18417	2.17e-07	3.55e-05	moesin (MSN)	uc004dwf.3	4e-172	Human	Cathepsin; Cathepsin; Intestine; Cathepsin; Cathepsin; Cathepsin; Cathepsin	4; 10; 19; 28; 31; 39; 41	0.494113682; 0.542046181; 0.274962572; 0.599114173; 0.813720035; 0.629549634; 0.617582033	14	0.847	2.97365e-22	6
dd_Smed_v6_6637_0_1	453.429	-0.580529	0.0909441	-6.38336	1.73e-10	1.61e-08	453.429	-0.416461	0.0974556	-4.27334	1.93e-05	0.00158794	453.429	0.151548	0.0952562	1.59095	0.111622	0.438074	453.429	-0.320148	0.0966464	-3.31257	0.000924436	0.0160883	NA	NA	NA	NA	Intestine	30	0.390554	13	1	5.44444e-14	3
dd_Smed_v6_2009_0_1	4679.54	-0.267998	0.0420416	-6.37461	1.83e-10	1.69e-08	4679.54	0.00512563	0.0451089	0.113628	0.909533	0.973968	4679.54	-0.044667	0.0453265	-0.985451	0.324403	0.670436	4679.54	-0.0828411	0.045153	-1.83468	0.0665534	0.262085	acyl-CoA synthetase long-chain family member 5 (ACSL5)	uc001kzt.3	1e-148	Human	Cathepsin; Intestine	10; 30	0.313498742; 1.051430604	NA	NA	NA	NA
dd_Smed_v6_2300_0_1	4686.05	-0.42651	0.0670497	-6.36111	2e-10	1.83e-08	4686.05	-0.286177	0.0723338	-3.95633	7.61e-05	0.00413439	4686.05	-0.136903	0.0723333	-1.89266	0.0584026	0.328468	4686.05	-0.23436	0.0722663	-3.24301	0.00118274	0.018905	ATP-binding cassette, sub-family A (ABC1), member 1 (ABCA1)	uc004bcl.3	0	Human	Neural; Cathepsin; Neural; Neural; Neural; Neural; Epidermal; Intestine; Neural	9; 17; 18; 20; 21; 23; 24; 30; 33	0.318409096; 0.525083927; 0.264368319; 0.609347289; 0.356690582; 0.369170854; 0.791591437; 1.090703451; 0.316006833	2	0.933	1.45696e-06	2
dd_Smed_v6_4411_0_1	91.783	-1.0564	0.16609	-6.36039	2.01e-10	1.83e-08	91.783	-0.686874	0.173684	-3.95474	7.66e-05	NA	91.783	0.520184	0.159477	3.26181	0.00110703	NA	91.783	-1.28225	0.185474	-6.91338	4.73e-12	7.93e-09	Niemann-Pick disease, type C2 (NPC2)	uc001xpy.3	1e-21	Human	NA	NA	NA	NA	NA	NA	NA
dd_Smed_v6_11710_0_1	95.9064	-0.955304	0.150355	-6.35364	2.1e-10	1.9e-08	95.9064	-0.0418562	0.146501	-0.285707	0.775103	NA	95.9064	0.28579	0.144009	1.98453	0.0471966	NA	95.9064	-0.410652	0.151761	-2.70591	0.00681171	0.0630281	family with sequence similarity 115, member C (FAM115C)	uc003wdh.3	1e-17	Human	Parapharyngeal	38	1.69428	NA	NA	NA	NA
dd_Smed_v6_4773_0_1	574.854	-0.49742	0.0784221	-6.34285	2.26e-10	2.03e-08	574.854	-0.305442	0.0838573	-3.6424	0.00027011	0.0104595	574.854	-0.0605603	0.0833911	-0.72622	0.467704	0.765137	574.854	-0.357269	0.0838909	-4.25873	2.06e-05	0.000996767	cathepsin A (CTSA)	uc002xqj.4	2e-114	Human	Cathepsin; Cathepsin; Cathepsin; Cathepsin; Cathepsin; Cathepsin	10; 15; 17; 28; 31; 39	0.816046304; 0.269216797; 0.363570155; 0.514794781; 1.268618378; 0.81362727	NA	NA	NA	NA
dd_Smed_v6_8366_0_1	316.968	-0.553307	0.0872628	-6.3407	2.29e-10	2.05e-08	316.968	-0.377918	0.092938	-4.06634	4.78e-05	0.00304105	316.968	0.199444	0.0894642	2.22932	0.0257929	0.227719	316.968	-0.012098	0.0895895	-0.135038	0.892582	0.960717	NA	NA	NA	NA	Intestine; Intestine; Intestine	6; 19; 30	0.72282665; 0.586820705; 0.520788028	NA	NA	NA	NA
dd_Smed_v6_1103_0_1	631.377	-0.682426	0.10784	-6.32812	2.48e-10	2.19e-08	631.377	-0.519946	0.116031	-4.48109	7.43e-06	0.000773829	631.377	0.139694	0.114394	1.22117	0.222022	0.572183	631.377	-0.318855	0.115171	-2.76853	0.00563104	0.0560242	aquaporin 1 (Colton blood group) (AQP1)	uc003tbv.2	2e-26	Human	Neural; Cathepsin	36; 39	2.19634392; 3.886371777	6	0.909	1.70109e-05	3
dd_Smed_v6_668_0_1	3062.69	0.322877	0.0510165	6.32887	2.47e-10	2.19e-08	3062.69	0.00888032	0.0554198	0.160237	0.872694	0.961152	3062.69	-0.0198824	0.055693	-0.357	0.721092	0.899633	3062.69	0.159609	0.0551531	2.89392	0.00380467	0.0428609	Smed34297_V2 hypothetical protein	JX010619.1	1.5e-60	Smed	Neoblast; Cathepsin; Neoblast; Neoblast	0; 4; 5; 22	0.469006676; 0.299724576; 0.435983453; 0.262583617	1	0.261	0.047958	1
dd_Smed_v6_2134_0_1	1357.67	-0.295184	0.0466599	-6.32628	2.51e-10	2.21e-08	1357.67	-0.13731	0.0498634	-2.75373	0.00589197	0.081033	1357.67	-0.0295485	0.0500074	-0.590883	0.554599	0.816889	1357.67	-0.11272	0.0496287	-2.27126	0.023131	0.139461	lysine (K)-specific demethylase 1B (KDM1B)	uc003nco.1	4e-13	Human	Cathepsin; Intestine; Cathepsin; Cathepsin	10; 30; 31; 42	0.609266642; 0.582613626; 1.110912171; 1.325667403	8	1	1.78928e-11	5
dd_Smed_v6_320_0_1	19879.2	0.267876	0.0423851	6.32005	2.61e-10	2.29e-08	19879.2	-0.0723992	0.0458487	-1.57909	0.114316	0.422264	19879.2	-0.08416	0.0458952	-1.83374	0.0666923	0.35013	19879.2	0.0470576	0.0458059	1.02733	0.304266	0.599347	heat shock 70kDa protein 8 (HSPA8)	uc009zbc.3	4e-85	Human	Neoblast; Epidermal; Cathepsin; Epidermal; Cathepsin	0; 2; 10; 11; 15	0.261141548; 0.42998703; 0.350358502; 0.412365904; 0.29604526	5	0.938	4.27563e-07	4
dd_Smed_v6_10460_0_1	827.307	-0.389849	0.0617331	-6.31507	2.7e-10	2.35e-08	827.307	-0.265764	0.066205	-4.01427	5.96e-05	0.0035973	827.307	-0.362222	0.0673752	-5.37618	7.61e-08	5.58e-05	827.307	0.00473863	0.0649422	0.0729668	0.941833	0.98013	lipoxygenase homology domains 1 (LOXHD1)	uc010xcw.1	0	Human	Neural; Neural; Neural; Neural; Epidermal; Phyarnx; Protonephridia; Neural	18; 20; 21; 23; 24; 27; 29; 33	0.603326497; 1.682999448; 0.511236938; 1.290050944; 0.739832593; 1.029292517; 0.62484698; 1.465721936	NA	NA	NA	NA
dd_Smed_v6_2566_0_1	1129.53	-0.354459	0.0562067	-6.30634	2.86e-10	2.46e-08	1129.53	-0.142715	0.0600038	-2.37843	0.0173864	0.156178	1129.53	0.0135564	0.0599791	0.226018	0.821187	0.941187	1129.53	-0.246288	0.0602053	-4.0908	4.3e-05	0.00169786	NA	uc002zbc.2	3e-23	Human	Neural; Neural	32; 36	3.934089435; 1.171052366	2	1	4.08726e-11	3
dd_Smed_v6_3944_0_1	618.674	0.515582	0.0817556	6.30639	2.86e-10	2.46e-08	618.674	0.312945	0.0886572	3.52984	0.000415816	0.0147557	618.674	-0.0101784	0.0908566	-0.112027	0.910802	0.973629	618.674	0.305478	0.0885081	3.45142	0.000557655	0.011034	NA	NA	NA	NA	Neural; Neural; Neural	1; 8; 21	0.718811382; 0.596305588; 0.34499224	NA	NA	NA	NA
dd_Smed_v6_6917_0_1	436.648	-0.446362	0.0708784	-6.29758	3.02e-10	2.58e-08	436.648	-0.253959	0.0752929	-3.37294	0.00074369	0.0220833	436.648	0.0706967	0.0740802	0.954328	0.339918	0.681267	436.648	-0.398879	0.0760453	-5.24528	1.56e-07	2.77e-05	NA	NA	NA	NA	Intestine	30	0.627364	NA	NA	NA	NA
dd_Smed_v6_6161_0_1	1358.51	-0.386286	0.0615213	-6.2789	3.41e-10	2.9e-08	1358.51	-0.207647	0.0660125	-3.14557	0.00165761	0.0376975	1358.51	-0.141092	0.0662323	-2.13026	0.0331501	0.251748	1358.51	-0.222775	0.0659345	-3.37873	0.00072821	0.0134349	high density lipoprotein binding protein (HDLBP)	uc002wba.3	2e-136	Human	Parapharyngeal; Phyarnx	12; 37	0.442643353; 0.907037305	NA	NA	NA	NA
dd_Smed_v6_3621_0_1	1499.21	-0.355034	0.0565764	-6.2753	3.49e-10	2.95e-08	1499.21	-0.184195	0.0606869	-3.03517	0.00240396	0.047344	1499.21	-0.103657	0.0608674	-1.703	0.0885687	0.396434	1499.21	-0.118252	0.0604094	-1.95752	0.0502869	0.220534	C-type lectin domain family 16, member A (CLEC16A)	uc002dan.4	0	Human	NA	NA	NA	NA	NA	NA	NA
dd_Smed_v6_11459_0_1	170.015	0.721769	0.115045	6.2738	3.52e-10	2.96e-08	170.015	0.270546	0.127428	2.12312	0.0337436	0.224866	170.015	0.176402	0.130456	1.3522	0.176311	0.527524	170.015	0.673471	0.122901	5.47978	4.26e-08	1.07e-05	tumor necrosis factor, alpha-induced protein 8-like 1 (TNFAIP8L1)	uc021unf.1	2e-17	Human	Neural; Neural; Neural; Neural	8; 9; 20; 21	0.47313314; 0.699770462; 0.377143058; 1.304150652	2	0.909	1.70109e-05	1
dd_Smed_v6_1106_0_1	6331.41	-0.234325	0.0375185	-6.2456	4.22e-10	3.53e-08	6331.41	-0.10364	0.0404003	-2.56533	0.0103077	0.113712	6331.41	0.0130324	0.04043	0.322345	0.747191	0.910143	6331.41	-0.0419542	0.0403056	-1.0409	0.29792	0.592811	slc1a-5 (slc1a-5)	KT163445.1	0	Smed	Cathepsin; Muscle; Cathepsin; Cathepsin; Cathepsin; Cathepsin; Cathepsin; Cathepsin; Cathepsin	10; 13; 15; 17; 28; 31; 39; 41; 42	0.581197024; 0.839737304; 0.280086239; 1.495630592; 0.753237553; 2.322691931; 0.668004376; 1.327927008; 2.424108929	7	0.969	5.59307e-16	6
dd_Smed_v6_11375_0_1	95.2786	-0.902147	0.144507	-6.24291	4.3e-10	3.57e-08	95.2786	-0.225754	0.14507	-1.55618	0.119665	NA	95.2786	-0.514877	0.152642	-3.37311	0.00074324	NA	95.2786	-0.287029	0.145324	-1.97509	0.0482575	0.214885	CD9 molecule (CD9)	uc010seu.2	1e-08	Human	Cathepsin; Cathepsin	10; 28	0.497587113; 1.57695064	NA	NA	NA	NA
dd_Smed_v6_4259_0_1	1952.91	-0.323809	0.0518751	-6.2421	4.32e-10	3.57e-08	1952.91	-0.271838	0.055941	-4.85937	1.18e-06	0.000170858	1952.91	-0.0979417	0.0558859	-1.75253	0.0796829	0.379898	1952.91	-0.339804	0.0559914	-6.06887	1.29e-09	7.19e-07	mitogen-activated protein kinase kinase kinase 4 (MAP3K4)	uc003qtq.3	1e-21	Human	Intestine; Intestine	19; 30	0.307573975; 1.037975591	1	0.462	0.0365217	1
dd_Smed_v6_2318_0_1	680.247	-0.391798	0.0628086	-6.23797	4.43e-10	3.63e-08	680.247	-0.342488	0.0676791	-5.06048	4.18e-07	9.22e-05	680.247	0.00416593	0.0666374	0.0625164	0.950152	0.985728	680.247	-0.184727	0.0666118	-2.77319	0.00555101	0.055366	NA	NA	NA	NA	Intestine	30	1.05417	7	1	1.41757e-06	2
dd_Smed_v6_7784_0_1	646.826	-0.39808	0.0638054	-6.23897	4.4e-10	3.63e-08	646.826	-0.303885	0.0685053	-4.43593	9.17e-06	0.000905844	646.826	-0.0312415	0.0678469	-0.460471	0.645179	0.86161	646.826	-0.374947	0.0686513	-5.46162	4.72e-08	1.1e-05	transient receptor potential cation channel, subfamily M, member 2 (TRPM2)	uc010gpt.1	6e-57	Human	Cathepsin; Cathepsin	10; 28	0.561747115; 0.463632499	NA	NA	NA	NA
dd_Smed_v6_9513_0_1	318.411	-0.602749	0.0966731	-6.23492	4.52e-10	3.68e-08	318.411	-0.377964	0.102888	-3.67354	0.000239209	0.00966699	318.411	0.131828	0.100328	1.31397	0.188857	0.541802	318.411	-0.226779	0.101425	-2.23594	0.0253559	0.147397	slc47a-5 (slc47a-5)	KT163752.1	0	Smed	Intestine	30	0.353341	NA	NA	NA	NA
dd_Smed_v6_260_0_1	6571.43	-0.337757	0.0543214	-6.21775	5.04e-10	4.09e-08	6571.43	-0.189308	0.0585862	-3.23127	0.00123243	0.0312594	6571.43	0.0795774	0.0585153	1.35994	0.173848	0.52459	6571.43	-0.329725	0.0586462	-5.62227	1.88e-08	6.31e-06	cofilin 1 (non-muscle) (CFL1)	uc001oft.3	2e-09	Human	Cathepsin; Intestine; Cathepsin; Cathepsin; Cathepsin; Intestine; Epidermal; Phyarnx; Cathepsin; Protonephridia; Intestine; Phyarnx; Cathepsin	4; 6; 10; 15; 17; 19; 24; 27; 28; 29; 30; 37; 39	0.314725506; 0.372616315; 1.147244485; 0.486186842; 1.103709156; 0.417842158; 0.600347606; 0.749521004; 0.704422015; 0.536522427; 1.929063783; 0.595996028; 1.066880387	8	0.202	0.000208721	3
dd_Smed_v6_1196_0_1	1001.87	0.486438	0.0784446	6.20104	5.61e-10	4.52e-08	1001.87	-0.158149	0.0861837	-1.83502	0.0665024	0.322578	1001.87	0.182623	0.0856044	2.13333	0.0328975	0.251337	1001.87	-0.143978	0.0859959	-1.67425	0.0940822	0.319464	transmembrane protein 184C (TMEM184C)	uc003ila.4	6e-118	Human	Neural; Cathepsin; Parapharyngeal; Neural; Neural; Neural; Neural; Neural; Parapharyngeal	9; 10; 12; 18; 20; 21; 23; 33; 38	0.455496291; 0.409839027; 0.727723591; 0.801840832; 1.187813301; 0.93742456; 0.975127284; 1.4951499; 0.545627415	NA	NA	NA	NA
dd_Smed_v6_5344_0_1	995.315	-0.586699	0.0946664	-6.19754	5.74e-10	4.6e-08	995.315	-0.282826	0.101566	-2.78465	0.0053585	0.0768241	995.315	0.0929369	0.101068	0.919548	0.357809	0.694364	995.315	-0.438897	0.101837	-4.3098	1.63e-05	0.000855193	cytochrome P450, family 2, subfamily R, polypeptide 1 (CYP2R1)	uc001mlp.3	4e-17	Human	Cathepsin; Intestine; Cathepsin	10; 30; 31	0.565567789; 1.086045058; 0.85524613	NA	NA	NA	NA
dd_Smed_v6_5233_0_1	559.469	0.388101	0.0627177	6.18806	6.09e-10	4.86e-08	559.469	0.124669	0.068779	1.8126	0.0698931	0.331039	559.469	0.243247	0.0689713	3.52678	0.000420646	0.0253564	559.469	0.125105	0.0685021	1.82629	0.067806	0.264709	NA	NA	NA	NA	Protonephridia; Protonephridia	29; 40	2.431553667; 2.57127799	NA	NA	NA	NA
dd_Smed_v6_390_0_1	11313.7	-0.482182	0.0782773	-6.15993	7.28e-10	5.78e-08	11313.7	-0.584957	0.0845881	-6.91536	4.67e-12	5.35e-09	11313.7	0.187884	0.0844295	2.22534	0.0260586	0.22815	11313.7	-0.269424	0.0844881	-3.1889	0.00142813	0.0217217	prosaposin (PSAP)	uc001jsm.3	9e-07	Human	Cathepsin; Cathepsin; Intestine	17; 28; 30	0.679387465; 0.396876867; 0.879808236	NA	NA	NA	NA
dd_Smed_v6_1745_0_1	7829.57	-0.488459	0.0793196	-6.15811	7.36e-10	5.81e-08	7829.57	-0.0898881	0.0855416	-1.05081	0.293345	0.633444	7829.57	-0.0590265	0.0855804	-0.68972	0.49037	0.778857	7829.57	-0.459916	0.0856564	-5.36931	7.9e-08	1.66e-05	filamin A, alpha (FLNA)	uc010nuu.1	0	Human	Muscle; Muscle; Muscle; Muscle	7; 13; 14; 16	0.570030353; 1.785706717; 1.864991005; 0.767997988	NA	NA	NA	NA
dd_Smed_v6_11734_0_1	262.589	-0.599779	0.0974979	-6.15172	7.66e-10	6.02e-08	262.589	-0.30123	0.102877	-2.92806	0.00341083	0.0587011	262.589	-0.0978634	0.102409	-0.955613	0.339268	0.681267	262.589	-0.334336	0.102774	-3.2531	0.00114153	0.018408	5-oxoprolinase (ATP-hydrolysing) (OPLAH)	uc003zar.3	2e-161	Human	NA	NA	NA	NA	NA	NA	NA
dd_Smed_v6_9709_0_1	372.868	-0.606703	0.0987199	-6.1457	7.96e-10	6.22e-08	372.868	-0.441632	0.105794	-4.17446	2.99e-05	0.00211335	372.868	0.0965783	0.103542	0.932744	0.350952	0.689087	372.868	-0.581249	0.10643	-5.46135	4.73e-08	1.1e-05	NA	NA	NA	NA	Cathepsin; Intestine; Cathepsin; Cathepsin; Phyarnx	4; 6; 10; 15; 25	0.904743139; 0.661462263; 1.807245845; 0.867203172; 0.409385967	NA	NA	NA	NA
dd_Smed_v6_840_0_1	22133.3	-0.294824	0.0480476	-6.13609	8.46e-10	6.58e-08	22133.3	0.069411	0.0518242	1.33936	0.180455	0.518982	22133.3	-0.0346368	0.0518741	-0.66771	0.504319	0.785853	22133.3	-0.12361	0.0518522	-2.38389	0.0171306	0.115138	collagen, type I, alpha 2 (COL1A2)	uc003ung.1	2e-37	Human	Muscle; Muscle; Muscle; Muscle	7; 13; 14; 16	0.391852185; 2.283105844; 2.542992386; 0.323753591	7	1	5.24244e-42	6
dd_Smed_v6_568_0_1	26825.9	-0.50964	0.0832133	-6.12451	9.1e-10	7.04e-08	26825.9	-0.358107	0.0898677	-3.98483	6.75e-05	0.00389543	26825.9	-0.0197405	0.0898496	-0.219706	0.8261	0.943264	26825.9	-0.535356	0.0898817	-5.95623	2.58e-09	1.28e-06	NA	uc010sgm.2	4e-95	Human	Cathepsin; Intestine; Cathepsin; Neoblast	4; 6; 10; 22	0.322018204; 1.127401999; 2.083368027; 0.735620044	NA	NA	NA	NA
dd_Smed_v6_13524_0_1	96.51	-1.00121	0.164305	-6.09361	1.1e-09	8.5e-08	96.51	0.117752	0.159967	0.736099	0.46167	NA	96.51	0.123701	0.161776	0.76464	0.444486	NA	96.51	-0.281118	0.164746	-1.70638	0.0879382	0.307183	NA	NA	NA	NA	Parapharyngeal	38	1.28724	NA	NA	NA	NA
dd_Smed_v6_1518_0_1	5493.83	-0.262427	0.0434671	-6.03738	1.57e-09	1.2e-07	5493.83	-0.197936	0.0468914	-4.22117	2.43e-05	0.00180891	5493.83	-0.0250214	0.0468687	-0.53386	0.593438	0.836966	5493.83	-0.0924112	0.0467556	-1.97648	0.0481009	0.214354	calsyntenin 2 (CLSTN2)	uc003etm.2	1e-51	Human	Epidermal; Neural; Neural; Neural; Epidermal; Phyarnx; Cathepsin; Protonephridia; Intestine; Neural; Phyarnx; Parapharyngeal; Protonephridia; Cathepsin	2; 8; 20; 21; 24; 27; 28; 29; 30; 33; 37; 38; 40; 42	0.25174786; 0.330994506; 0.319045617; 0.644260869; 0.685903211; 0.820534223; 0.421392698; 1.29631279; 0.727938642; 0.37467627; 1.33535059; 0.857909704; 1.515192907; 1.231665211	6	1	5.44444e-14	6
dd_Smed_v6_4049_0_1	2404.2	-0.258828	0.0429654	-6.0241	1.7e-09	1.3e-07	2404.2	0.0283779	0.045799	0.619618	0.53551	0.813435	2404.2	-0.0602752	0.0463031	-1.30175	0.193	0.546762	2404.2	0.0207323	0.0457259	0.453404	0.650258	0.842619	slc44a-1 (slc44a-1)	KT163740.1	0	Smed	NA	NA	NA	4	1	2.09363e-09	5
dd_Smed_v6_1650_0_1	3429.61	-0.234718	0.0390036	-6.01786	1.77e-09	1.34e-07	3429.61	-0.04187	0.0418104	-1.00143	0.316621	0.654955	3429.61	-0.0140527	0.0420069	-0.334532	0.737978	0.905584	3429.61	-0.0942086	0.0418212	-2.25265	0.0242812	0.143845	tetraspanin 7 (TSPAN7)	uc004deg.4	7e-22	Human	Neural; Neural; Muscle; Muscle; Muscle; Neural; Neural; Neural; Parapharyngeal	8; 9; 13; 14; 16; 20; 21; 36; 38	0.419084018; 0.528387987; 1.538800316; 1.02050772; 0.540411003; 0.291087507; 0.389424071; 1.754011218; 1.006442732	NA	NA	NA	NA
dd_Smed_v6_2208_0_1	2359.1	-0.288053	0.0479514	-6.00718	1.89e-09	1.42e-07	2359.1	-0.0835494	0.0513985	-1.62552	0.104051	0.403507	2359.1	0.00050314	0.0515229	0.00976536	0.992208	0.99785	2359.1	-0.0895486	0.0513253	-1.74473	0.0810326	0.292818	NA	NA	NA	NA	Intestine; Protonephridia; Protonephridia	19; 29; 40	0.42860021; 0.923125561; 0.792005634	12	0.857	7.59551e-09	5
dd_Smed_v6_5340_0_1	173.806	-0.783371	0.130434	-6.00588	1.9e-09	1.43e-07	173.806	-0.180484	0.134793	-1.33897	0.180579	0.518982	173.806	0.120689	0.133424	0.90455	0.365704	0.70001	173.806	-0.443897	0.136998	-3.24017	0.00119457	0.0190739	NA	NA	NA	NA	NA	NA	NA	NA	NA	NA	NA
dd_Smed_v6_2480_0_1	1753.53	-0.274333	0.0457392	-5.99776	2e-09	1.5e-07	1753.53	-0.0891634	0.0488918	-1.82369	0.0681994	0.326538	1753.53	0.00734809	0.0490364	0.14985	0.880883	0.964409	1753.53	0.0189931	0.0484959	0.391643	0.695322	0.866595	N-ethylmaleimide-sensitive factor attachment protein, beta (NAPB)	uc002wta.3	1e-89	Human	Neural; Neural; Neural; Neural	8; 9; 18; 21	0.545959623; 0.32888165; 0.346007916; 0.351550977	5	1	5.65847e-10	5
dd_Smed_v6_10187_0_1	286.697	0.540978	0.0902934	5.99133	2.08e-09	1.54e-07	286.697	0.190556	0.0994027	1.91701	0.0552364	0.292299	286.697	0.0334218	0.102286	0.326748	0.743858	0.907833	286.697	0.537139	0.0964195	5.57085	2.53e-08	7.64e-06	NA	NA	NA	NA	Neural; Neural; Neural; Neural; Neural; Neural	1; 8; 9; 18; 20; 21	0.492372119; 0.315094334; 0.290069081; 0.345472903; 0.503559007; 0.664362942	5	0.667	0.000673038	1
dd_Smed_v6_955_0_1	1305.78	0.321849	0.0537217	5.99104	2.09e-09	1.54e-07	1305.78	0.103993	0.0584427	1.7794	0.0751742	0.343655	1305.78	0.123628	0.0588616	2.10032	0.0357009	0.260125	1305.78	0.174791	0.0580953	3.00869	0.00262377	0.03282	NA	NA	NA	NA	Neoblast; Epidermal; Neoblast; Neoblast	0; 3; 5; 22	0.507383984; 0.398360276; 0.44889276; 0.423436937	NA	NA	NA	NA
dd_Smed_v6_2255_0_1	4408.59	-0.251014	0.0419651	-5.9815	2.21e-09	1.63e-07	4408.59	-0.111117	0.045163	-2.46036	0.0138796	0.135431	4408.59	-0.0704644	0.0452914	-1.5558	0.119756	0.451048	4408.59	-0.178886	0.0451886	-3.95865	7.54e-05	0.00262994	methylmalonyl CoA mutase (MUT)	uc003ozg.4	0	Human	Cathepsin; Muscle; Muscle; Intestine; Phyarnx; Phyarnx; Protonephridia	10; 13; 16; 19; 25; 27; 29	0.443170703; 0.830755919; 0.808424377; 0.275010132; 0.781859045; 0.626383213; 0.309587889	NA	NA	NA	NA
dd_Smed_v6_1820_0_1	3629.57	-0.325411	0.054508	-5.96997	2.37e-09	1.73e-07	3629.57	-0.295482	0.0588534	-5.02065	5.15e-07	0.00010732	3629.57	-0.0766523	0.0587736	-1.3042	0.192166	0.545831	3629.57	-0.240111	0.0587395	-4.08772	4.36e-05	0.00171444	cytoplasmic FMR1 interacting protein 2 (CYFIP2)	uc021ygo.1	0	Human	Cathepsin; Cathepsin; Cathepsin; Neural; Neural; Epidermal; Cathepsin; Protonephridia; Cathepsin; Cathepsin	10; 15; 17; 20; 23; 24; 28; 29; 39; 41	0.43429972; 0.259136284; 0.716132206; 0.278576012; 0.264651362; 0.33835463; 0.588580351; 0.429245123; 1.069413846; 0.784704539	4	0.917	5.36212e-05	2
dd_Smed_v6_9565_0_1	773.069	-0.43141	0.072263	-5.97001	2.37e-09	1.73e-07	773.069	-0.109171	0.0768362	-1.42083	0.155366	0.485782	773.069	-0.156126	0.0776091	-2.0117	0.0442517	0.287555	773.069	-0.172866	0.0769048	-2.24779	0.0245895	0.144554	collagen, type XXI, alpha 1 (COL21A1)	uc003pcs.3	2e-33	Human	Muscle; Muscle; Muscle	7; 13; 14	0.640646088; 0.267368964; 1.455584697	NA	NA	NA	NA
dd_Smed_v6_3071_0_1	2140.78	-0.295757	0.0497181	-5.94867	2.7e-09	1.96e-07	2140.78	-0.153646	0.053415	-2.87645	0.00402172	0.0639578	2140.78	-0.0199591	0.0534463	-0.373441	0.70882	0.894989	2140.78	-0.143081	0.0533021	-2.68434	0.00726732	0.0659088	NA	uc002clv.2	7e-148	Human	Intestine	30	0.677018	NA	NA	NA	NA
dd_Smed_v6_452_0_1	12761.4	-0.275577	0.0465332	-5.92216	3.18e-09	2.3e-07	12761.4	-0.193129	0.0502318	-3.84475	0.000120673	0.00578727	12761.4	-0.0850045	0.0502472	-1.69173	0.090698	0.400669	12761.4	-0.116231	0.0501878	-2.31591	0.0205629	0.129034	NA	uc001rtp.3	0	Human	Intestine; Intestine; Intestine; Cathepsin	6; 19; 30; 31	0.6354839; 0.428353184; 2.608303798; 0.803002844	7	0.92	1.65607e-31	3
dd_Smed_v6_4832_0_1	1093.98	-0.341982	0.057814	-5.91521	3.31e-09	2.39e-07	1093.98	-0.348995	0.0625264	-5.58156	2.38e-08	7.38e-06	1093.98	-0.0597611	0.0620196	-0.963584	0.335255	0.678111	1093.98	-0.185862	0.0617894	-3.00799	0.00262978	0.0328679	leucine rich repeat containing 16A (LRRC16A)	uc011djw.2	6e-61	Human	Cathepsin; Cathepsin	10; 39	0.310949884; 0.631905364	NA	NA	NA	NA
dd_Smed_v6_6825_0_1	1004	-0.385923	0.0652605	-5.91358	3.35e-09	2.4e-07	1004	-0.295736	0.0702346	-4.21069	2.55e-05	0.0018706	1004	0.0138048	0.069701	0.198058	0.843	0.949403	1004	-0.358423	0.0702958	-5.09878	3.42e-07	5.05e-05	transient receptor potential cation channel, subfamily M, member 5 (TRPM5)	uc001lwm.4	5e-32	Human	Cathepsin; Muscle	10; 13	1.074254495; 0.260337567	NA	NA	NA	NA
dd_Smed_v6_3185_0_1	3555.69	-0.468605	0.0793045	-5.90894	3.44e-09	2.46e-07	3555.69	0.102579	0.0852266	1.2036	0.228745	0.5716	3555.69	-0.204436	0.0855765	-2.38893	0.0168974	0.185097	3555.69	0.0233431	0.0852487	0.273824	0.78422	0.911096	mucin 6, oligomeric mucus/gel-forming (MUC6)	uc001lsw.2	8e-12	Human	NA	NA	NA	NA	NA	NA	NA
dd_Smed_v6_346_0_1	17989.4	0.171159	0.0289915	5.90375	3.55e-09	2.52e-07	17989.4	0.107908	0.0313178	3.44557	0.000569851	0.0187153	17989.4	0.034088	0.0314135	1.08514	0.277861	0.626913	17989.4	0.0496488	0.0313228	1.58507	0.112951	0.355652	purine-rich element binding protein A (PURA)	uc003lfa.3	1e-70	Human	Epidermal; Epidermal; Intestine; Epidermal	2; 3; 6; 35	0.40328281; 0.367005694; 0.358987951; 0.341971609	NA	NA	NA	NA
dd_Smed_v6_4846_0_1	711.339	-0.415132	0.07044	-5.89341	3.78e-09	2.67e-07	711.339	-0.2435	0.0753922	-3.22978	0.00123887	0.0313463	711.339	-0.0802281	0.0753293	-1.06503	0.286862	0.636108	711.339	-0.281806	0.0753619	-3.73937	0.000184481	0.00500124	adaptor-related protein complex 3, mu 1 subunit (AP3M1)	uc001jwh.3	7e-125	Human	Intestine; Parapharyngeal	30; 38	0.250060191; 0.343095745	NA	NA	NA	NA
dd_Smed_v6_3059_0_1	2837.37	-0.26167	0.0444392	-5.88827	3.9e-09	2.74e-07	2837.37	0.065327	0.0474343	1.37721	0.168447	0.501882	2837.37	-0.0975425	0.0479789	-2.03303	0.0420494	0.281695	2837.37	0.0666774	0.0473617	1.40784	0.15918	0.429523	carboxypeptidase E (CPE)	uc003irg.4	7e-118	Human	Neural; Neural; Neural; Neural; Neural	8; 9; 20; 21; 23	1.190067197; 0.796272516; 0.527333549; 0.716017956; 0.380301193	9	1	6.46292e-25	6
dd_Smed_v6_1978_0_1	2309.07	-0.272808	0.046339	-5.88723	3.93e-09	2.75e-07	2309.07	-0.133159	0.0497715	-2.67542	0.00746363	0.0934953	2309.07	-0.00859832	0.0498206	-0.172586	0.862977	0.957008	2309.07	-0.240221	0.0498977	-4.81427	1.48e-06	0.000147477	adaptor-related protein complex 3, beta 2 subunit (AP3B2)	uc010uoi.2	0	Human	NA	NA	NA	5	1	2.91495e-12	6
dd_Smed_v6_1737_0_1	280.038	0.583851	0.099194	5.88596	3.96e-09	2.76e-07	280.038	0.373252	0.107776	3.46322	0.000533743	0.0177842	280.038	0.301346	0.109561	2.75048	0.00595083	0.117856	280.038	0.507141	0.1065	4.76187	1.92e-06	0.000173124	NA	NA	NA	NA	Neural; Neural	8; 23	3.166514058; 0.84491046	2	0.815	2.02339e-09	5
dd_Smed_v6_1938_0_1	380.57	0.540345	0.09197	5.87523	4.22e-09	2.92e-07	380.57	-0.0431166	0.102329	-0.421352	0.673498	0.883431	380.57	0.268429	0.101188	2.65277	0.00798352	0.134427	380.57	0.531098	0.0985413	5.3896	7.06e-08	1.58e-05	NA	NA	NA	NA	Epidermal; Intestine; Cathepsin; Neoblast; Phyarnx; Neural; Epidermal	2; 6; 15; 22; 25; 33; 35	0.379246309; 0.462861455; 0.390802379; 0.316208744; 0.519806947; 0.350642522; 0.751032366	3	1	1.0931e-11	3
dd_Smed_v6_7272_0_1	111.849	-1.49272	0.254041	-5.87592	4.2e-09	2.92e-07	111.849	-0.264722	0.263186	-1.00584	0.314493	0.65303	111.849	-0.0820243	0.26296	-0.311927	0.755096	NA	111.849	-1.01204	0.269214	-3.75924	0.000170431	0.00472226	hypothetical protein Smed-lactB	KY348669.1	0	Smed	NA	NA	NA	NA	NA	NA	NA
dd_Smed_v6_1549_0_1	1517.64	-0.368739	0.0629482	-5.85782	4.69e-09	3.23e-07	1517.64	-0.323701	0.0679228	-4.76573	1.88e-06	0.000245206	1517.64	-0.0497424	0.0676342	-0.735462	0.462058	0.762344	1517.64	-0.410371	0.0680231	-6.03281	1.61e-09	8.37e-07	NA	NA	NA	NA	Muscle; Muscle; Muscle; Muscle; Phyarnx; Protonephridia; Protonephridia; Neural; Cathepsin; Protonephridia	7; 13; 14; 16; 25; 26; 29; 36; 39; 40	0.688057557; 0.435043644; 0.741567899; 0.592711517; 0.513896914; 1.311071996; 0.314900659; 0.56784483; 1.308314044; 0.604646193	1	0.364	0.0451128	1
dd_Smed_v6_859_0_1	9097.78	-0.266883	0.0455865	-5.85444	4.79e-09	3.28e-07	9097.78	-0.0899689	0.0491455	-1.83066	0.0671507	0.324486	9097.78	0.0584612	0.0491456	1.18955	0.234223	0.586022	9097.78	-0.212409	0.0491856	-4.31852	1.57e-05	0.000839595	catalase (CAT)	uc001mvm.3	0	Human	Intestine; Cathepsin; Intestine; Cathepsin; Cathepsin	6; 10; 19; 28; 31	0.341564511; 0.449265558; 0.413101041; 0.813015612; 1.806557706	NA	NA	NA	NA
dd_Smed_v6_356_0_1	3012.17	-1.02066	0.174581	-5.84634	5.03e-09	3.43e-07	3012.17	0.0337634	0.188076	0.179521	0.857529	0.957504	3012.17	0.311351	0.188032	1.65584	0.0977538	0.41389	3012.17	-0.33821	0.188204	-1.79703	0.0723304	0.274184	NA	NA	NA	NA	Parapharyngeal	38	6.6213	NA	NA	NA	NA
dd_Smed_v6_1161_0_1	3241.67	-0.318517	0.0545363	-5.84045	5.21e-09	3.53e-07	3241.67	-0.13349	0.0586815	-2.27482	0.0229166	0.181946	3241.67	-0.00354527	0.0587044	-0.0603918	0.951844	0.986309	3241.67	-0.1919	0.0586971	-3.26933	0.00107802	0.0178067	hypothetical protein Smed-him-4	KY348666.1	0	Smed	Muscle; Muscle; Muscle; Muscle	7; 13; 14; 16	1.060175839; 1.901347395; 1.946022998; 1.052464269	NA	NA	NA	NA
dd_Smed_v6_12003_0_1	51.1658	-1.38405	0.237018	-5.83945	5.24e-09	3.54e-07	51.1658	-0.0336183	0.225803	-0.148883	0.881646	NA	51.1658	-0.0744236	0.229077	-0.324885	0.745268	NA	51.1658	-0.394063	0.231462	-1.70249	0.0886633	0.308488	NA	NA	NA	NA	Parapharyngeal	38	2.95765	NA	NA	NA	NA
dd_Smed_v6_2998_0_1	2583.72	-0.264136	0.0452526	-5.83693	5.32e-09	3.58e-07	2583.72	-0.0105972	0.0484094	-0.218907	0.826722	0.947042	2583.72	-0.145631	0.0489511	-2.97502	0.00292967	0.0805776	2583.72	-0.0253539	0.0483566	-0.524311	0.600062	0.812791	adenylate cyclase 9 (ADCY9)	uc002cvx.3	1e-70	Human	Neural; Neural; Muscle; Muscle; Neural; Neural; Neural; Neural; Phyarnx	8; 9; 13; 14; 18; 20; 21; 23; 27	0.810495671; 0.65561207; 0.282823969; 0.345317481; 0.264616217; 0.409537492; 0.4484399; 0.446391438; 0.974795727	7	0.947	1.02418e-08	4
dd_Smed_v6_9862_0_1	423.387	-0.664584	0.113984	-5.83053	5.53e-09	3.7e-07	423.387	-0.380003	0.121899	-3.11736	0.00182476	0.0397631	423.387	-0.500152	0.12329	-4.05671	4.98e-05	0.00706745	423.387	-0.0233573	0.120227	-0.194277	0.845959	0.93937	chromosome 9 open reading frame 117 (C9orf117)	uc004brn.1	1e-46	Human	Neural; Neural; Neural; Epidermal; Phyarnx; Protonephridia	18; 20; 21; 24; 27; 29	0.312846796; 0.593785165; 0.469340449; 0.565904648; 0.535681208; 0.521133525	NA	NA	NA	NA
dd_Smed_v6_1942_0_1	3613.32	-0.35463	0.0609199	-5.82125	5.84e-09	3.9e-07	3613.32	-0.187133	0.0656406	-2.85087	0.00436	0.0678078	3613.32	0.0747231	0.0655323	1.14025	0.254183	0.604326	3613.32	-0.316813	0.0657265	-4.82017	1.43e-06	0.000144137	mannosidase, alpha, class 2B, member 1 (MAN2B1)	uc010dyv.1	0	Human	Cathepsin; Cathepsin; Cathepsin; Intestine; Cathepsin; Cathepsin	10; 17; 28; 30; 39; 42	0.892287823; 0.856412134; 0.971152465; 1.335108103; 0.623057995; 1.648065923	NA	NA	NA	NA
dd_Smed_v6_4582_0_1	679.308	-0.347124	0.059653	-5.81905	5.92e-09	3.91e-07	679.308	-0.0618808	0.0629386	-0.983193	0.325513	0.662011	679.308	-0.0638547	0.0637473	-1.00168	0.316496	0.661424	679.308	-0.201254	0.0634358	-3.17257	0.00151096	0.0225677	NA	NA	NA	NA	Intestine; Cathepsin	30; 31	0.400212098; 0.357613182	1	0.727	0.000515996	2
dd_Smed_v6_708_0_1	1206.12	-0.412107	0.0708116	-5.81977	5.89e-09	3.91e-07	1206.12	-0.214415	0.0760028	-2.82115	0.00478522	0.0716034	1206.12	-0.129217	0.0761705	-1.69642	0.0898059	0.398667	1206.12	-0.119466	0.0756567	-1.57906	0.114323	0.357435	NA	NA	NA	NA	Epidermal; Phyarnx; Phyarnx; Phyarnx	24; 25; 27; 37	2.016571287; 0.283133214; 1.993408118; 1.827867697	NA	NA	NA	NA
dd_Smed_v6_801_0_1	2771.64	-0.337488	0.0580747	-5.81127	6.2e-09	4.08e-07	2771.64	-0.184718	0.0625292	-2.9541	0.00313582	0.0558985	2771.64	0.00223206	0.0624782	0.0357254	0.971501	0.99141	2771.64	-0.290226	0.0626118	-4.63532	3.56e-06	0.000278183	calumenin (CALU)	uc022ald.1	7e-52	Human	Parapharyngeal	12	4.10322	NA	NA	NA	NA
dd_Smed_v6_9714_0_1	920.45	0.38373	0.0660854	5.80657	6.38e-09	4.18e-07	920.45	0.165093	0.0718155	2.29885	0.0215137	0.176064	920.45	-0.0325499	0.0731658	-0.444879	0.656407	0.868513	920.45	0.259693	0.07135	3.6397	0.000272954	0.00666812	NA	NA	NA	NA	Neural; Neural; Parapharyngeal; Neural; Neural; Neural; Neural; Neural; Parapharyngeal	8; 9; 12; 18; 20; 21; 23; 33; 38	0.411319887; 1.481316133; 0.275203837; 0.81368717; 1.040586093; 1.610597942; 0.495519302; 0.860054204; 0.766550089	NA	NA	NA	NA
dd_Smed_v6_1247_0_1	8858.87	-0.228695	0.0394607	-5.79552	6.81e-09	4.45e-07	8858.87	-0.000995527	0.0424804	-0.023435	0.981303	0.994703	8858.87	0.0238129	0.0425548	0.559581	0.575766	0.827193	8858.87	-0.216233	0.0425839	-5.07781	3.82e-07	5.35e-05	propionyl CoA carboxylase, alpha polypeptide (PCCA)	uc001voo.3	0	Human	Muscle; Muscle; Muscle; Phyarnx; Phyarnx; Protonephridia; Cathepsin	13; 14; 16; 25; 27; 29; 31	1.003105004; 0.382700686; 0.960028601; 1.025621024; 0.85247514; 0.367332723; 0.624674896	11	0.971	5.33526e-52	6
dd_Smed_v6_3383_0_1	640.513	1.10185	0.190542	5.78271	7.35e-09	4.78e-07	640.513	0.549263	0.20628	2.66271	0.00775151	0.0959265	640.513	-0.132808	0.208161	-0.638007	0.523469	0.799266	640.513	0.54613	0.206209	2.64843	0.00808666	0.0706201	ADP-ribosylation factor 1 (ARF1)	uc001hrv.3	4e-64	Human	Neural; Cathepsin; Cathepsin; Neural; Neural	8; 10; 28; 33; 36	0.290954569; 0.280372163; 0.398919347; 0.530438132; 0.738755176	2	0.364	0.0451128	1
dd_Smed_v6_6816_0_1	1625.15	-0.304256	0.0526444	-5.77945	7.49e-09	4.85e-07	1625.15	-0.169565	0.0565282	-2.99965	0.00270286	0.0507041	1625.15	-0.106731	0.0567555	-1.88054	0.0600339	0.332107	1625.15	-0.0751059	0.0561849	-1.33676	0.1813	0.460213	myoferlin (MYOF)	uc001kio.3	0	Human	Neural; Parapharyngeal; Parapharyngeal	8; 12; 38	1.043955593; 1.657354442; 1.906040817	NA	NA	NA	NA
dd_Smed_v6_933_0_1	2765.03	-0.335808	0.0581294	-5.77692	7.61e-09	4.91e-07	2765.03	-0.0755735	0.0624359	-1.21042	0.226119	0.569705	2765.03	0.101589	0.0623992	1.62804	0.103516	0.423477	2765.03	-0.226916	0.0625786	-3.6261	0.000287729	0.00693301	NA	NA	NA	NA	Intestine; Cathepsin; Cathepsin; Cathepsin; Intestine; Phyarnx; Cathepsin; Intestine; Cathepsin; Phyarnx	6; 10; 15; 17; 19; 27; 28; 30; 31; 37	0.283030024; 0.770246593; 0.262269839; 0.639730189; 0.984520668; 0.517946934; 0.443028497; 0.689896134; 1.031957076; 0.642848602	NA	NA	NA	NA
dd_Smed_v6_13301_0_1	161.972	-0.673991	0.116696	-5.77562	7.67e-09	4.92e-07	161.972	0.0777167	0.117075	0.663818	0.506807	0.794753	161.972	-0.264095	0.122957	-2.14785	0.0317253	0.247742	161.972	0.0531441	0.116869	0.454733	0.649301	0.841988	NA	NA	NA	NA	NA	NA	NA	NA	NA	NA	NA
dd_Smed_v6_27_0_1	29667.1	-0.415368	0.07207	-5.76339	8.24e-09	5.27e-07	29667.1	-0.177799	0.0778208	-2.28472	0.022329	0.179361	29667.1	0.0509313	0.0778129	0.654535	0.512767	0.791764	29667.1	-0.254359	0.0778239	-3.2684	0.00108159	0.0178173	NA	NA	NA	NA	NA	NA	NA	1	0.33	3.37109e-19	6
dd_Smed_v6_4286_0_1	1748	-0.313248	0.0544104	-5.75713	8.56e-09	5.45e-07	1748	-0.22161	0.0585753	-3.78333	0.000154743	0.0069177	1748	-0.0341698	0.0584862	-0.584236	0.559062	0.818677	1748	-0.277736	0.0586004	-4.73949	2.14e-06	0.000188861	testis expressed 2 (TEX2)	uc002jed.3	3e-80	Human	Neural; Cathepsin; Cathepsin; Neural; Epidermal; Intestine	9; 15; 17; 23; 24; 30	0.379356028; 0.38425049; 1.292242005; 0.431057466; 0.39713346; 0.704205392	NA	NA	NA	NA
dd_Smed_v6_329_0_1	12934.6	-0.237076	0.0412271	-5.75049	8.9e-09	5.64e-07	12934.6	-0.0996603	0.0444726	-2.24094	0.0250303	0.189246	12934.6	0.0388235	0.0444767	0.872895	0.382721	0.711604	12934.6	-0.137218	0.0444693	-3.08568	0.00203087	0.0273269	cathepsin D (CTSD)	uc001luc.2	9e-123	Human	Cathepsin; Cathepsin; Cathepsin; Epidermal; Cathepsin; Intestine; Cathepsin; Cathepsin; Cathepsin	10; 15; 17; 24; 28; 30; 31; 39; 41	0.410316461; 1.009507992; 2.236769136; 0.290159293; 0.97002032; 2.182493153; 1.971841671; 1.185564918; 1.824236077	13	0.963	3.1372e-127	6
dd_Smed_v6_2400_0_1	2482.21	-0.393104	0.0684373	-5.74401	9.25e-09	5.84e-07	2482.21	-0.210427	0.0736977	-2.85527	0.00429998	0.0672392	2482.21	0.0132655	0.0736036	0.180228	0.856973	0.955458	2482.21	-0.327005	0.0737911	-4.4315	9.36e-06	0.000579432	F-spondin	KY024329.1	0	Smed	Cathepsin; Cathepsin; Cathepsin	10; 28; 41	1.655397785; 1.246686275; 0.933918345	4	0.9	2.90976e-08	5
dd_Smed_v6_2643_0_1	1454.31	-0.305594	0.0532088	-5.74329	9.29e-09	5.84e-07	1454.31	-0.181188	0.0571333	-3.17132	0.00151747	0.035715	1454.31	0.0490656	0.0569071	0.862205	0.388575	0.714985	1454.31	-0.260706	0.0572322	-4.55524	5.23e-06	0.000371243	iron/zinc purple acid phosphatase-like protein (PAPL)	uc002oki.3	1e-114	Human	Cathepsin; Cathepsin; Intestine; Cathepsin; Cathepsin	10; 17; 30; 39; 41	0.39421704; 0.609901173; 1.42482998; 0.938151742; 0.739214169	1	0.727	0.000515996	1
dd_Smed_v6_3372_0_1	2186.14	-0.370825	0.0645782	-5.74226	9.34e-09	5.85e-07	2186.14	-0.200655	0.0695005	-2.8871	0.00388809	0.0628566	2186.14	-0.012752	0.0694403	-0.18364	0.854296	0.954394	2186.14	-0.232935	0.0694798	-3.35256	0.000800672	0.014488	maestro heat-like repeat family member 1 (MROH1)	uc010mft.3	0	Human	Cathepsin; Cathepsin	10; 17	0.352744957; 0.496694955	2	1	1.41757e-06	2
dd_Smed_v6_13199_0_1	226.34	0.6266	0.109145	5.741	9.41e-09	5.87e-07	226.34	0.494706	0.117884	4.19654	2.71e-05	0.00196608	226.34	0.026976	0.123465	0.218491	0.827047	0.943475	226.34	0.0982023	0.120803	0.812912	0.416269	0.693996	zinc finger, CCHC domain containing 6 (ZCCHC6)	uc004aoq.3	5e-28	Human	Parapharyngeal	38	0.364215	NA	NA	NA	NA
dd_Smed_v6_2033_0_1	4279.18	-0.227799	0.0397224	-5.73478	9.76e-09	6.07e-07	4279.18	-0.0775301	0.0427091	-1.81531	0.0694769	0.329749	4279.18	-0.0607997	0.0428805	-1.41789	0.156224	0.501	4279.18	-0.105122	0.042687	-2.46263	0.0137921	0.100917	microtubule-associated protein 1B (MAP1B)	uc010iyy.1	2e-11	Human	Muscle	13	0.25252	NA	NA	NA	NA
dd_Smed_v6_2708_0_1	870.436	0.383277	0.0669006	5.72906	1.01e-08	6.25e-07	870.436	0.191744	0.0726381	2.63972	0.00829742	0.0994822	870.436	0.0505241	0.073839	0.684247	0.493819	0.780422	870.436	0.555649	0.0712831	7.79497	6.44e-15	4.86e-11	NA	NA	NA	NA	Neural; Neural; Neural; Neural; Neural	8; 18; 20; 21; 23	1.4527979; 1.235281101; 2.346499204; 3.843078363; 1.323284698	NA	NA	NA	NA
dd_Smed_v6_1517_0_1	3269.62	-0.29794	0.0520308	-5.72623	1.03e-08	6.31e-07	3269.62	-0.287345	0.0561964	-5.11323	3.17e-07	7.26e-05	3269.62	0.051553	0.0559494	0.921422	0.35683	0.693581	3269.62	-0.205952	0.0560279	-3.67589	0.000237024	0.00606968	glutathione S-transferase mu 4 (GSTM4)	uc001dyf.3	1e-78	Human	Cathepsin; Cathepsin; Protonephridia	4; 17; 29	0.295206162; 0.302548019; 0.373970301	6	1	1.91253e-16	5
dd_Smed_v6_5177_0_1	1319.39	-0.369257	0.0644813	-5.72658	1.02e-08	6.31e-07	1319.39	-0.293721	0.0694891	-4.22686	2.37e-05	0.00180891	1319.39	-0.0989226	0.0693693	-1.42603	0.15386	0.497306	1319.39	-0.373318	0.0695806	-5.36526	8.08e-08	1.67e-05	ZFP64 zinc finger protein (ZFP64)	uc002xwl.3	4e-11	Human	Cathepsin; Intestine; Cathepsin; Intestine; Protonephridia; Cathepsin; Cathepsin; Cathepsin	4; 6; 10; 19; 26; 28; 31; 39	1.338722408; 0.782209802; 0.847024398; 0.649169905; 0.527482657; 0.659879854; 0.679579969; 0.742938126	NA	NA	NA	NA
dd_Smed_v6_9529_0_1	1862.76	-0.370367	0.0647076	-5.72371	1.04e-08	6.37e-07	1862.76	0.0543516	0.0691377	0.786136	0.431788	0.748624	1862.76	-0.0226392	0.0695295	-0.325605	0.744723	0.90878	1862.76	-0.118871	0.0693519	-1.71403	0.0865237	0.304144	ATPase, Ca++ transporting, cardiac muscle, fast twitch 1 (ATP2A1)b	uc002dro.1	0	Human	Muscle; Muscle	13; 16	1.906249446; 1.4045756	NA	NA	NA	NA
dd_Smed_v6_7616_0_1	295.227	-0.60605	0.105898	-5.72295	1.05e-08	6.38e-07	295.227	-0.419632	0.113247	-3.70547	0.000210999	0.00876257	295.227	-0.109268	0.112092	-0.974806	0.329657	0.674635	295.227	-0.388889	0.112689	-3.45099	0.000558544	0.011034	collagen, type VI, alpha 6 (COL6A6)	uc010htl.3	3e-28	Human	Phyarnx; Phyarnx; Phyarnx	25; 27; 37	0.686633019; 1.67081587; 3.470947147	NA	NA	NA	NA
dd_Smed_v6_194_0_1	47184.2	-0.454248	0.079427	-5.71907	1.07e-08	6.47e-07	47184.2	-0.0444602	0.0857684	-0.518375	0.604197	0.847638	47184.2	-0.233458	0.0857879	-2.72134	0.00650169	0.122163	47184.2	-0.260415	0.0857776	-3.03593	0.00239797	0.0308191	NA	NA	NA	NA	Intestine	30	4.07144	10	0.966	5.82148e-31	6
dd_Smed_v6_7243_0_1	875.741	0.441708	0.0772257	5.7197	1.07e-08	6.47e-07	875.741	0.280254	0.0836042	3.35216	0.00080185	0.0232679	875.741	-0.0641219	0.0854114	-0.750742	0.452808	0.755349	875.741	0.589422	0.0826217	7.13398	9.75e-13	2.94e-09	synaptotagmin XI (SYT11)	uc001fmg.3	2e-80	Human	Neural; Neural; Neural; Neural; Neural; Neural	8; 9; 18; 20; 21; 23	1.445169676; 0.716159756; 0.47509412; 0.681354115; 1.373262911; 0.335297683	NA	NA	NA	NA
dd_Smed_v6_2228_0_1	3801.45	-0.299756	0.0524468	-5.71542	1.09e-08	6.59e-07	3801.45	-0.124313	0.0564603	-2.20177	0.0276814	0.200433	3801.45	0.00759955	0.0564783	0.134557	0.892962	0.967667	3801.45	-0.241509	0.0565385	-4.27159	1.94e-05	0.000965506	APOBEC1 complementation factor (A1CF)	uc001jji.3	5e-115	Human	Cathepsin; Cathepsin; Cathepsin; Cathepsin; Protonephridia; Cathepsin; Protonephridia; Intestine; Cathepsin; Cathepsin; Cathepsin; Cathepsin	4; 10; 15; 17; 26; 28; 29; 30; 31; 39; 41; 42	0.954515216; 1.018956577; 1.107447029; 1.286611493; 0.636128053; 1.142703628; 0.70435066; 0.673274832; 0.845908756; 1.657442404; 1.269531637; 1.259721833	NA	NA	NA	NA
dd_Smed_v6_321_0_1	36855.4	-0.302352	0.0529307	-5.71223	1.12e-08	6.69e-07	36855.4	0.0871929	0.0571287	1.52625	0.126947	0.443151	36855.4	-0.101613	0.0571662	-1.77751	0.0754846	0.369993	36855.4	0.0346857	0.0571294	0.607142	0.543757	0.77961	mmp2 protein	HE577119.1	0	Smed	NA	NA	NA	5	0.281	3.67147e-10	6
dd_Smed_v6_2929_0_1	1503.82	-0.459092	0.0803948	-5.71047	1.13e-08	6.73e-07	1503.82	0.008593	0.0859973	0.0999216	0.920407	0.978524	1503.82	-0.184206	0.0866236	-2.12651	0.0334611	0.251771	1503.82	0.0690219	0.0858303	0.804167	0.4213	0.697266	GLI pathogenesis-related 2 (GLIPR2)	uc003zyz.3	5e-26	Human	Cathepsin; Cathepsin; Cathepsin	10; 17; 31	0.960166049; 0.741262308; 1.737623411	2	0.9	2.90976e-08	3
dd_Smed_v6_8108_0_1	597.382	-0.347817	0.0609589	-5.70575	1.16e-08	6.89e-07	597.382	-0.165879	0.0648046	-2.55968	0.0104768	0.114258	597.382	-0.0819364	0.0652017	-1.25666	0.208876	0.560391	597.382	-0.203977	0.0647651	-3.14948	0.00163559	0.0237279	slc12a-5 (slc12a-5)	KT163529.1	0	Smed	Intestine; Parapharyngeal	19; 38	0.3145546; 0.407563082	NA	NA	NA	NA
dd_Smed_v6_1653_0_1	3882.97	-0.270573	0.0474612	-5.70093	1.19e-08	7.06e-07	3882.97	-0.141129	0.0511142	-2.76105	0.00576164	0.0800484	3882.97	-0.0947134	0.0512364	-1.84856	0.064522	0.345475	3882.97	-0.241863	0.051179	-4.72583	2.29e-06	0.000198527	phosphoserine aminotransferase 1 (PSAT1)	uc004ala.3	2e-137	Human	Cathepsin; Cathepsin; Cathepsin; Cathepsin	10; 31; 39; 42	1.068825151; 1.500134264; 0.659740267; 1.505557087	NA	NA	NA	NA
dd_Smed_v6_1774_0_1	450.613	-0.634185	0.111329	-5.69649	1.22e-08	7.22e-07	450.613	-0.274128	0.11868	-2.3098	0.0208992	0.17287	450.613	0.124668	0.117651	1.05965	0.289305	0.638112	450.613	-0.382883	0.118969	-3.21834	0.00128936	0.0201185	NA	NA	NA	NA	Cathepsin; Cathepsin	10; 15	0.849163055; 0.395094314	NA	NA	NA	NA
dd_Smed_v6_2265_0_1	3918.43	-0.771513	0.135876	-5.67806	1.36e-08	8.02e-07	3918.43	-0.290157	0.146565	-1.97972	0.0477353	0.273405	3918.43	-0.180485	0.146581	-1.2313	0.218211	0.569619	3918.43	-0.298453	0.14655	-2.03653	0.0416976	0.196963	NA	uc009zui.1	7e-104	Human	Muscle; Muscle; Muscle; Muscle	7; 13; 14; 16	0.830993227; 2.015278917; 2.685445832; 1.290620205	NA	NA	NA	NA
dd_Smed_v6_2004_0_1	3301.3	-0.235645	0.0415596	-5.67005	1.43e-08	8.37e-07	3301.3	-0.0722846	0.0446279	-1.61972	0.105293	0.406079	3301.3	-0.022988	0.0447853	-0.513293	0.607746	0.844598	3301.3	-0.164422	0.0447004	-3.6783	0.000234792	0.00605997	glutamic-oxaloacetic transaminase 1, soluble (GOT1)	uc001kpr.3	6e-157	Human	Neural; Neural; Muscle; Muscle; Cathepsin; Neural; Neural; Protonephridia; Cathepsin; Neural	8; 9; 13; 14; 17; 20; 21; 29; 31; 33	0.453399146; 0.571598196; 0.752142884; 0.631582948; 0.409945388; 0.35503598; 0.669514293; 1.379730183; 0.835505372; 0.409794966	5	1	5.00439e-26	6
dd_Smed_v6_1294_0_1	5906.36	-0.301195	0.0532587	-5.65533	1.56e-08	9.08e-07	5906.36	-0.158626	0.0574294	-2.7621	0.00574304	0.0799838	5906.36	-0.112364	0.0575022	-1.95408	0.0506915	0.307467	5906.36	-0.142366	0.0573878	-2.48078	0.0131096	0.0977735	NA	NA	NA	NA	Cathepsin; Cathepsin; Cathepsin; Cathepsin; Epidermal; Phyarnx; Cathepsin; Epidermal; Phyarnx; Cathepsin	4; 10; 15; 17; 24; 27; 28; 35; 37; 41	0.627743235; 1.268797144; 1.262051714; 2.117973485; 0.371722317; 0.567074538; 1.589269371; 0.328829706; 0.875983773; 1.650966746	6	1	5.27601e-17	6
dd_Smed_v6_12688_0_1	134.587	-0.715453	0.126538	-5.65405	1.57e-08	9.12e-07	134.587	-0.211309	0.130066	-1.62463	0.104242	0.403718	134.587	-0.137488	0.131056	-1.04908	0.294141	NA	134.587	-0.189007	0.129224	-1.46263	0.14357	0.405621	astacin-like metallo-endopeptidase (M12 family) (ASTL)	uc010yui.2	1e-19	Human	NA	NA	NA	NA	NA	NA	NA
dd_Smed_v6_351_0_1	22242.5	-0.293464	0.0520079	-5.64268	1.67e-08	9.7e-07	22242.5	-0.381418	0.0561942	-6.78751	1.14e-11	9.34e-09	22242.5	-0.178711	0.056183	-3.18088	0.0014683	0.0537973	22242.5	-0.17459	0.0561456	-3.1096	0.00187343	0.0260159	protease, serine, 12 (neurotrypsin, motopsin) (PRSS12)	uc003ica.2	2e-33	Human	Epidermal; Epidermal	24; 35	3.134150991; 0.939226642	13	1	9.61323e-65	6
dd_Smed_v6_4526_0_1	920.015	-0.493419	0.0875839	-5.63368	1.76e-08	1.01e-06	920.015	-0.444966	0.0945433	-4.70648	2.52e-06	0.000307324	920.015	-0.313566	0.0945972	-3.31475	0.000917249	0.0407362	920.015	0.0559325	0.0931316	0.600575	0.548123	0.781929	CCDC151	KM281511.1	0	Smed	Neural; Neural; Neural; Neural; Epidermal; Phyarnx; Protonephridia; Neural	9; 18; 20; 21; 24; 27; 29; 33	0.370543458; 0.70338231; 1.144291109; 0.506791619; 0.890407439; 1.432538488; 0.97392854; 0.976728727	NA	NA	NA	NA
dd_Smed_v6_9357_0_1	737.991	-0.385584	0.0684164	-5.63584	1.74e-08	1.01e-06	737.991	-0.251263	0.0733518	-3.42545	0.000613787	0.0197245	737.991	0.0285887	0.072776	0.392831	0.694444	0.888982	737.991	-0.100678	0.0725077	-1.38852	0.164978	0.437725	ATP-binding cassette, sub-family C (CFTR/MRP), member 1 (ABCC1)	uc010bvi.3	0	Human	Intestine; Cathepsin	30; 31	0.55626891; 1.052843322	NA	NA	NA	NA
dd_Smed_v6_3369_0_1	2585.16	-0.303912	0.0540623	-5.62151	1.89e-08	1.08e-06	2585.16	-0.164356	0.0581804	-2.82494	0.00472901	0.0710405	2585.16	0.0184765	0.0581277	0.31786	0.750591	0.910867	2585.16	-0.205398	0.0581734	-3.53079	0.000414322	0.00896065	KIAA0196 (KIAA0196)	uc003yrt.3	0	Human	Cathepsin; Intestine	17; 30	0.345094038; 0.355278035	7	1	2.09363e-09	4
dd_Smed_v6_421_0_1	1097.54	0.417497	0.0743292	5.61686	1.94e-08	1.11e-06	1097.54	0.114378	0.0808323	1.415	0.157069	0.488422	1097.54	0.236623	0.0809077	2.9246	0.00344899	0.0863004	1097.54	0.369151	0.0800667	4.61054	4.02e-06	0.000302678	heat shock 10kDa protein 1 (chaperonin 10) (HSPE1)	uc002uul.3	5e-37	Human	Neoblast; Epidermal; Epidermal; Cathepsin; Neoblast; Intestine; Intestine; Neoblast	0; 2; 3; 4; 5; 6; 19; 22	0.508756001; 0.303619742; 0.5865378; 0.39431343; 0.454812688; 0.645169198; 0.270373555; 0.991369782	1	0.125	0.0477734	1
dd_Smed_v6_7247_0_1	231.233	0.533296	0.0952154	5.60095	2.13e-08	1.21e-06	231.233	0.0531197	0.106305	0.499692	0.617292	0.855653	231.233	0.136798	0.107009	1.27837	0.201118	0.555526	231.233	0.30961	0.103404	2.99417	0.00275191	0.0340554	E74-like factor 5 (ets domain transcription factor) (ELF5)	uc009ykd.2	6e-07	Human	NA	NA	NA	NA	NA	NA	NA
dd_Smed_v6_2972_0_1	824.875	-0.363637	0.0652838	-5.5701	2.55e-08	1.44e-06	824.875	-0.102957	0.0694893	-1.48162	0.13844	0.460713	824.875	-0.245232	0.0707334	-3.46699	0.00052633	0.0279481	824.875	-0.0280603	0.0690396	-0.406438	0.684421	0.861053	matrix metalloproteinase (mmpb gene)	HE998773.1	0	Smed	Muscle; Muscle	13; 14	1.769892822; 1.431197473	NA	NA	NA	NA
dd_Smed_v6_3902_0_1	828.815	-0.339108	0.0608974	-5.56852	2.57e-08	1.45e-06	828.815	-0.0470451	0.0645344	-0.728993	0.466006	0.771926	828.815	-0.174947	0.0657738	-2.65983	0.00781797	0.133009	828.815	-0.00210098	0.0641756	-0.0327379	0.973884	0.989908	matrix metalloproteinase (mmpb gene)	HE998773.1	0	Smed	Muscle; Muscle	13; 14	1.23683234; 0.888469844	NA	NA	NA	NA
dd_Smed_v6_6156_0_1	1419.63	-0.419636	0.0753755	-5.56728	2.59e-08	1.46e-06	1419.63	-0.22974	0.0810544	-2.83439	0.00459129	0.0702609	1419.63	-0.0846901	0.0810619	-1.04476	0.296135	0.6442	1419.63	-0.354514	0.0812192	-4.36491	1.27e-05	0.000723365	dedicator of cytokinesis 4 (DOCK4)	uc003vfx.3	5e-29	Human	Intestine; Phyarnx; Protonephridia	30; 37; 40	1.30668731; 0.790087164; 1.926381441	NA	NA	NA	NA
dd_Smed_v6_3136_0_1	1545.47	-0.381883	0.0686572	-5.56216	2.66e-08	1.49e-06	1545.47	-0.317845	0.0740571	-4.29189	1.77e-05	0.00149311	1545.47	-0.103441	0.0739188	-1.39938	0.161698	0.509307	1545.47	-0.335928	0.0739985	-4.53965	5.63e-06	0.000393202	phosphoinositide kinase, FYVE finger containing (PIKFYVE)	uc002vcz.3	4e-68	Human	Intestine; Cathepsin; Cathepsin; Cathepsin; Intestine	6; 10; 15; 17; 19	0.321645275; 0.562510572; 0.480569507; 1.120223633; 0.528410061	NA	NA	NA	NA
dd_Smed_v6_1781_0_1	4094.06	-0.278236	0.0500419	-5.56006	2.7e-08	1.5e-06	4094.06	-0.135524	0.0539028	-2.51423	0.0119294	0.123044	4094.06	-0.154177	0.0540863	-2.85058	0.00436402	0.0988311	4094.06	-0.161015	0.053882	-2.98829	0.0028054	0.0344909	NA	uc002gsr.1	0	Human	Cathepsin; Cathepsin; Epidermal; Phyarnx; Protonephridia; Intestine	15; 17; 24; 27; 29; 30	0.365364937; 0.450068126; 0.315307007; 0.414144809; 0.536125129; 0.410404127	10	0.964	1.02632e-13	5
dd_Smed_v6_711_0_1	18527.4	-0.43109	0.077518	-5.56115	2.68e-08	1.5e-06	18527.4	-0.173202	0.0836913	-2.06953	0.0384965	0.242748	18527.4	-0.0999914	0.0837027	-1.1946	0.232243	0.583608	18527.4	-0.229905	0.0836929	-2.747	0.00601423	0.0584427	myosin, heavy chain 1, skeletal muscle, adult (MYH1)	uc002gmo.3	5e-88	Human	Muscle; Muscle; Muscle; Muscle	7; 13; 14; 16	0.505131798; 2.580306254; 2.69344401; 1.556058029	NA	NA	NA	NA
dd_Smed_v6_4769_0_1	590.244	-0.43388	0.0780887	-5.55624	2.76e-08	1.53e-06	590.244	-0.226017	0.0834087	-2.70975	0.00673338	0.0872068	590.244	0.0515484	0.0828137	0.622463	0.533638	0.803668	590.244	-0.330578	0.0837004	-3.94954	7.83e-05	0.00270701	NA	NA	NA	NA	Cathepsin; Intestine	10; 30	0.325419252; 0.254519038	NA	NA	NA	NA
dd_Smed_v6_16527_0_1	112.694	0.7448	0.134209	5.54953	2.86e-08	1.58e-06	112.694	0.0363879	0.152735	0.238241	0.811694	0.940767	112.694	0.294455	0.150996	1.95008	0.0511667	NA	112.694	0.461608	0.145965	3.16247	0.00156439	0.0230375	GCR102 (gcr102)	KX018905.1	0	Smed	NA	NA	NA	NA	NA	NA	NA
dd_Smed_v6_3166_0_1	457.046	-0.569352	0.102666	-5.54567	2.93e-08	1.61e-06	457.046	0.162628	0.107463	1.51334	0.130194	0.448267	457.046	0.0864995	0.108411	0.797888	0.424935	0.73841	457.046	-0.161041	0.108656	-1.48212	0.13831	0.397321	NA	NA	NA	NA	NA	NA	NA	NA	NA	NA	NA
dd_Smed_v6_13583_0_1	64.8925	-1.0321	0.186316	-5.53949	3.03e-08	1.66e-06	64.8925	0.0263506	0.179115	0.147115	0.883041	NA	64.8925	0.241748	0.178027	1.35793	0.174486	NA	64.8925	-0.482013	0.188072	-2.56291	0.0103799	0.0832216	NA	NA	NA	NA	Parapharyngeal	38	2.72542	NA	NA	NA	NA
dd_Smed_v6_2387_0_1	3405.23	-0.364364	0.0657797	-5.53915	3.04e-08	1.66e-06	3405.23	-0.303469	0.0710027	-4.27405	1.92e-05	0.00158794	3405.23	-0.0655877	0.0709136	-0.924895	0.35502	0.69203	3405.23	-0.254644	0.0709085	-3.59116	0.000329205	0.0076932	NA	uc002upc.3	6e-144	Human	Cathepsin; Epidermal; Cathepsin; Intestine; Cathepsin	10; 24; 28; 30; 39	0.403098054; 0.262008785; 0.547506453; 0.502455143; 1.112658819	9	1	5.65847e-10	4
dd_Smed_v6_3808_0_1	941.986	-0.338463	0.0611506	-5.53491	3.11e-08	1.7e-06	941.986	-0.178588	0.0654844	-2.72718	0.00638783	0.0847268	941.986	-0.0980308	0.0657433	-1.49112	0.135931	0.473335	941.986	-0.365004	0.0660316	-5.52772	3.24e-08	8.89e-06	regucalcin (senescence marker protein-30) (RGN)	uc004dha.1	5e-43	Human	Intestine; Cathepsin; Intestine; Cathepsin; Cathepsin	6; 10; 19; 28; 31	0.767687831; 0.605846462; 0.554782017; 0.637436597; 0.613012239	1	0.583	0.0135954	1
dd_Smed_v6_810_0_1	13502.8	-0.350136	0.0632724	-5.53379	3.13e-08	1.7e-06	13502.8	-0.12974	0.0682875	-1.89991	0.0574446	0.297663	13502.8	-0.168822	0.0683366	-2.47044	0.0134945	0.168763	13502.8	-0.125558	0.0682754	-1.83899	0.0659162	0.260639	filamin B, beta (FLNB)	uc003djk.2	0	Human	Muscle; Muscle; Muscle; Muscle; Neural	7; 13; 14; 16; 36	0.687230551; 1.389059961; 1.610903323; 0.902113942; 0.484378715	9	1	1.16463e-25	6
dd_Smed_v6_4849_0_1	1933.59	-0.304877	0.0551335	-5.5298	3.21e-08	1.73e-06	1933.59	-0.19254	0.0593306	-3.2452	0.00117367	0.0301276	1933.59	-0.0264107	0.059295	-0.445412	0.656022	0.868454	1933.59	-0.220114	0.0592938	-3.71226	0.000205419	0.00548987	mitogen-activated protein kinase kinase kinase 5 (MAP3K5)	uc003qhc.3	0	Human	Cathepsin; Muscle; Cathepsin; Cathepsin; Cathepsin	4; 14; 15; 28; 39	1.711691966; 0.293506904; 0.922815257; 0.35848834; 1.233821702	NA	NA	NA	NA
dd_Smed_v6_20567_0_1	39.0764	-1.26862	0.229452	-5.52892	3.22e-08	1.74e-06	39.0764	-0.145616	0.217189	-0.670456	0.502567	NA	39.0764	-0.687461	0.235822	-2.91516	0.00355502	NA	39.0764	-0.421641	0.222624	-1.89396	0.0582303	0.241659	ribonucleotide reductase M2 (RRM2)	uc021vdr.1	3e-17	Human	NA	NA	NA	NA	NA	NA	NA
dd_Smed_v6_777_0_1	2150.78	-0.262062	0.0474149	-5.527	3.26e-08	1.75e-06	2150.78	-0.0574035	0.0507717	-1.13062	0.258214	0.599849	2150.78	0.019763	0.0509237	0.38809	0.69795	0.890733	2150.78	-0.0794573	0.0507237	-1.56647	0.117238	0.361893	NA	NA	NA	NA	Phyarnx; Intestine; Phyarnx; Protonephridia	27; 30; 37; 40	1.459179701; 1.834434526; 1.434621807; 1.823986138	2	0.406	0.000242132	3
dd_Smed_v6_9762_0_1	340.139	-0.430896	0.0781239	-5.51554	3.48e-08	1.86e-06	340.139	-0.266332	0.0831027	-3.20485	0.00135132	0.0330252	340.139	0.0448766	0.0817345	0.549053	0.582969	0.831459	340.139	-0.0595013	0.0810325	-0.73429	0.462772	0.727282	slc38a-1 (slc38a-1)	KT163710.1	0	Smed	Cathepsin	31	0.508091	NA	NA	NA	NA
dd_Smed_v6_829_0_1	2629.31	-0.283108	0.0514686	-5.5006	3.79e-08	2.02e-06	2629.31	0.00871967	0.0551031	0.158243	0.874265	0.961784	2629.31	0.148858	0.0551167	2.70078	0.00691764	0.126808	2629.31	0.0955042	0.0549055	1.73943	0.0819595	0.294417	NA	uc003ozp.2	3e-26	Human	Parapharyngeal	12	4.15597	NA	NA	NA	NA
dd_Smed_v6_4075_0_1	1127.41	-0.290271	0.0530233	-5.47441	4.39e-08	2.33e-06	1127.41	-0.150529	0.056776	-2.65129	0.00801861	0.0982987	1127.41	-0.0549365	0.0569733	-0.96425	0.334921	0.6779	1127.41	-0.179799	0.0567189	-3.17	0.00152439	0.0227044	GATA456 (gata456)	JF802198.1	0	Smed	Intestine; Neural; Intestine; Neoblast; Intestine; Neural	6; 8; 19; 22; 30; 32	1.202938734; 0.418131504; 1.831323898; 1.365990674; 0.385223942; 0.955656494	NA	NA	NA	NA
dd_Smed_v6_1648_0_1	5659.04	-0.249335	0.0456872	-5.45744	4.83e-08	2.56e-06	5659.04	-0.15371	0.049267	-3.11994	0.00180891	0.0396345	5659.04	-0.0793293	0.0493309	-1.60811	0.107812	0.430535	5659.04	-0.180667	0.0492514	-3.66825	0.000244217	0.00619301	vacuolar protein sorting 13 homolog A (S. cerevisiae) (VPS13A)A	uc004akr.3	0	Human	Cathepsin; Intestine; Neural; Cathepsin; Cathepsin; Neural	17; 19; 23; 28; 31; 36	0.569805767; 0.298078793; 0.462316881; 0.431163949; 1.020127186; 0.420231149	8	1	3.94308e-23	6
dd_Smed_v6_3684_0_1	655.379	-0.587734	0.107992	-5.4424	5.26e-08	2.78e-06	655.379	-0.185329	0.115422	-1.60567	0.108346	0.410419	655.379	-0.169693	0.115836	-1.46494	0.142936	0.480248	655.379	-0.158902	0.115212	-1.37921	0.167829	0.441409	NA	NA	NA	NA	Muscle; Muscle; Muscle	13; 14; 16	0.896903795; 1.239688702; 0.468453481	NA	NA	NA	NA
dd_Smed_v6_2041_0_1	155.265	-0.67828	0.124785	-5.43559	5.46e-08	2.87e-06	155.265	-0.621703	0.134684	-4.61603	3.91e-06	0.00045749	155.265	0.322968	0.125003	2.58368	0.0097751	0.147961	155.265	0.0857151	0.125418	0.683434	0.494333	0.746778	NA	NA	NA	NA	NA	NA	NA	2	0.273	0.0472861	1
dd_Smed_v6_10682_0_1	326.782	-0.452343	0.0832393	-5.43425	5.5e-08	2.89e-06	326.782	-0.630499	0.0919355	-6.85805	6.98e-12	6.3e-09	326.782	-0.0859392	0.0882481	-0.973837	0.330137	0.674969	326.782	0.160139	0.0850495	1.88289	0.0597149	0.245536	cytochrome P450, family 2, subfamily C, polypeptide 18 (CYP2C18)	uc001kjv.4	1e-43	Human	NA	NA	NA	7	1	3.7391e-07	4
dd_Smed_v6_12635_0_1	376.915	-0.552612	0.101743	-5.43143	5.59e-08	2.92e-06	376.915	-0.259606	0.108276	-2.39763	0.0165015	0.150111	376.915	-0.0591063	0.107981	-0.547376	0.58412	0.832103	376.915	-0.22142	0.107803	-2.05392	0.0399831	0.192299	NA	NA	NA	NA	Parapharyngeal; Parapharyngeal	12; 38	0.543042799; 0.745578525	NA	NA	NA	NA
dd_Smed_v6_1637_0_1	3809.58	-0.197844	0.0364339	-5.4302	5.63e-08	2.93e-06	3809.58	-0.0694238	0.03914	-1.77373	0.0761076	0.346329	3809.58	-0.0542397	0.0393568	-1.37815	0.168156	0.518184	3809.58	0.0475294	0.0389009	1.22181	0.22178	0.510521	unknown	AY067780.1	0	Smed	Neural; Neural; Neural; Neural; Neural; Neural; Protonephridia	1; 8; 9; 18; 20; 21; 29	0.420073711; 0.38982755; 0.47037149; 0.397622033; 0.523202076; 0.296792709; 0.795197317	NA	NA	NA	NA
dd_Smed_v6_3135_0_1	2623	0.368506	0.0678867	5.42825	5.69e-08	2.95e-06	2623	0.211481	0.0734063	2.88097	0.00396453	0.0636435	2623	-0.114611	0.0740593	-1.54756	0.121728	0.453098	2623	0.36042	0.0731935	4.92421	8.47e-07	9.84e-05	synapsin II (SYN2)IIb	uc003bwl.1	1e-121	Human	Neural; Neural; Neural; Neural; Neural; Neural; Neural; Neural; Neural; Neural; Neural	1; 8; 9; 18; 20; 21; 23; 32; 33; 34; 36	0.317712772; 1.531340573; 1.412719197; 1.221390117; 1.505124099; 1.321749945; 0.983524877; 0.751784942; 0.993613697; 0.530716653; 0.463549147	NA	NA	NA	NA
dd_Smed_v6_34919_0_1	161.118	0.740971	0.136504	5.42821	5.69e-08	2.95e-06	161.118	0.770174	0.145847	5.28072	1.29e-07	3.28e-05	161.118	-0.426583	0.162887	-2.61889	0.00882172	0.141409	161.118	1.01403	0.143707	7.05622	1.71e-12	4.3e-09	sulfotransferase family, cytosolic, 1C, member 4 (SULT1C4)	uc002tea.1	2e-39	Human	NA	NA	NA	NA	NA	NA	NA
dd_Smed_v6_3419_0_1	1002.44	-0.34544	0.0636832	-5.42435	5.82e-08	3e-06	1002.44	-0.185482	0.068256	-2.71744	0.00657886	0.0860809	1002.44	0.076578	0.0678765	1.1282	0.259237	0.609783	1002.44	-0.237153	0.0682783	-3.47333	0.000514051	0.0104892	aminoadipate aminotransferase (AADAT)	uc003ist.3	5e-13	Human	Cathepsin; Cathepsin; Cathepsin	10; 28; 31	0.677865821; 0.551358363; 1.013370631	3	1	6.43717e-11	4
dd_Smed_v6_4080_0_1	915.457	-0.334215	0.0616574	-5.42051	5.94e-08	3.06e-06	915.457	-0.163834	0.0659454	-2.48439	0.0129774	0.130595	915.457	0.0689823	0.0656221	1.05121	0.293164	0.641274	915.457	-0.0963762	0.065515	-1.47106	0.141276	0.402011	tetraspanin 9 (TSPAN9)	uc021qtd.1	2e-16	Human	Cathepsin	17	0.34101	1	0.292	0.0239618	1
dd_Smed_v6_1008_0_1	2412.1	-0.256024	0.0472729	-5.41588	6.1e-08	3.12e-06	2412.1	-0.136851	0.0508233	-2.69268	0.00708796	0.0902691	2412.1	0.135484	0.0505882	2.67817	0.00740251	0.128716	2412.1	-0.00395619	0.0504898	-0.0783564	0.937545	0.978392	ribonuclease T2 (RNASET2)	uc003qve.3	1e-17	Human	Cathepsin; Intestine; Cathepsin	17; 30; 31	0.480889604; 1.72098145; 0.41398592	NA	NA	NA	NA
dd_Smed_v6_7241_0_1	570.327	-0.455173	0.0841724	-5.40763	6.39e-08	3.26e-06	570.327	-0.288672	0.0902112	-3.19996	0.00137448	0.0334175	570.327	0.185871	0.0887955	2.09325	0.0363266	0.262817	570.327	-0.420079	0.0906382	-4.63468	3.57e-06	0.000278183	slc47a-2 (slc47a-2)	KT163749.1	0	Smed	Intestine; Cathepsin	30; 31	0.38425655; 1.00472441	NA	NA	NA	NA
dd_Smed_v6_4145_0_1	2533.34	-0.274553	0.050807	-5.40384	6.52e-08	3.31e-06	2533.34	-0.103216	0.0545874	-1.89084	0.0586457	0.301164	2533.34	-0.0550386	0.0547601	-1.00508	0.314856	0.660284	2533.34	-0.0784953	0.0544734	-1.44098	0.149589	0.414782	ATPase, Ca++ transporting, plasma membrane 3 (ATP2B3)	uc004fht.1	0	Human	Neural; Neural; Cathepsin; Muscle; Muscle; Cathepsin; Neural; Intestine; Neural; Neural	8; 9; 10; 13; 14; 17; 18; 19; 21; 23	0.616701694; 0.542902088; 0.263048051; 0.446008136; 0.316299619; 0.291595869; 0.378127707; 1.118344416; 0.579852585; 0.442932127	17	1	5.31826e-13	6
dd_Smed_v6_6202_0_1	1566.03	-0.402188	0.0744165	-5.40455	6.5e-08	3.31e-06	1566.03	-0.0782207	0.0797865	-0.980375	0.326901	0.663424	1566.03	-0.183558	0.0802732	-2.28666	0.0222156	0.211615	1566.03	-0.0547867	0.0796679	-0.687688	0.491649	0.745223	spectrin, beta, non-erythrocytic 1 (SPTBN1)	uc002rxu.3	0	Human	Neural; Parapharyngeal; Neural; Neural; Neural; Neural; Neural; Parapharyngeal	9; 12; 18; 20; 21; 23; 33; 38	0.813294615; 0.478252956; 0.71547241; 1.241771449; 0.634003015; 0.855296669; 1.547174614; 1.252142861	NA	NA	NA	NA
dd_Smed_v6_5076_0_1	2061.5	-0.23241	0.0430299	-5.40113	6.62e-08	3.35e-06	2061.5	-0.0824224	0.0461001	-1.7879	0.0737919	0.340914	2061.5	-0.0881708	0.0464944	-1.89637	0.0579108	0.327512	2061.5	0.0321212	0.0457317	0.702383	0.482441	0.738707	collagen, type IV, alpha 3 (Goodpasture antigen) binding protein (COL4A3BP)	uc003kds.3	2e-79	Human	Neural; Neural; Cathepsin; Cathepsin	8; 9; 31; 42	0.414530489; 0.340974351; 0.732825698; 1.682907442	NA	NA	NA	NA
dd_Smed_v6_1179_0_1	15539.3	-0.30578	0.0566771	-5.39512	6.85e-08	3.45e-06	15539.3	0.00939249	0.0611425	0.153616	0.877912	0.963283	15539.3	-0.108978	0.0612075	-1.78047	0.0749985	0.369635	15539.3	-0.170362	0.0611736	-2.7849	0.0053545	0.0539855	non-gastric H+,K+-ATPase alpha subunit (ATP12A)	JX174182.1	0	Smed	Cathepsin; Neural; Cathepsin; Intestine; Neural; Phyarnx; Protonephridia; Cathepsin; Protonephridia; Cathepsin	4; 9; 10; 19; 21; 25; 29; 31; 40; 42	0.318655396; 0.454611511; 0.500424985; 0.984207558; 0.701532879; 0.333960113; 0.300694578; 1.423515683; 1.602847094; 1.028396628	NA	NA	NA	NA
dd_Smed_v6_4124_0_1	2455.91	-0.276015	0.0512131	-5.38953	7.06e-08	3.55e-06	2455.91	-0.22427	0.055235	-4.06029	4.9e-05	0.00310376	2455.91	-0.192174	0.0554474	-3.46588	0.000528505	0.0279481	2455.91	-0.230304	0.0551668	-4.17469	2.98e-05	0.00131512	ATP-binding cassette, sub-family B (MDR/TAP), member 1 (ABCB1)	uc003uiz.2	0	Human	Neural; Neural; Neural; Neural; Epidermal; Phyarnx; Neural; Parapharyngeal	9; 20; 21; 23; 24; 27; 33; 38	0.29833539; 0.909844055; 0.59558589; 0.53757983; 0.903060386; 0.386280309; 0.955531596; 0.681976045	5	1	1.15195e-08	4
dd_Smed_v6_159_0_1	15566.1	-0.7729	0.143609	-5.38197	7.37e-08	3.69e-06	15566.1	-0.102135	0.155049	-0.658724	0.510073	0.796759	15566.1	-0.0213334	0.155055	-0.137586	0.890568	0.966652	15566.1	-0.39801	0.155073	-2.5666	0.0102701	0.0826447	peptidase inhibitor 16 (PI16)	uc003omz.1	2e-30	Human	NA	NA	NA	NA	NA	NA	NA
dd_Smed_v6_9571_0_1	209.869	-0.532669	0.0989834	-5.38139	7.39e-08	3.69e-06	209.869	0.0125879	0.101519	0.123996	0.901318	0.972272	209.869	-0.724426	0.112079	-6.46354	1.02e-10	3.5e-07	209.869	-0.0706783	0.101873	-0.693792	0.487813	0.742528	NA	NA	NA	NA	NA	NA	NA	NA	NA	NA	NA
dd_Smed_v6_13385_0_1	351.205	-0.461861	0.0859286	-5.37494	7.66e-08	3.81e-06	351.205	-0.266588	0.0914794	-2.91419	0.00356615	0.0601991	351.205	0.107743	0.0898825	1.19871	0.230641	0.581506	351.205	-0.331745	0.0916345	-3.6203	0.000294258	0.00705144	family with sequence similarity 115, member C (FAM115C)	uc003wdi.2	1e-39	Human	Neural	32	1.25069	NA	NA	NA	NA
dd_Smed_v6_718_0_1	2201.12	-0.387904	0.0722642	-5.36786	7.97e-08	3.95e-06	2201.12	-0.143764	0.0777361	-1.84938	0.0644024	0.316949	2201.12	0.00548806	0.0777354	0.0705992	0.943717	0.98312	2201.12	-0.477795	0.0781508	-6.11376	9.73e-10	6.31e-07	tubulin, alpha 1b (TUBA1B)	uc001rtl.3	0	Human	Cathepsin; Cathepsin; Muscle; Cathepsin; Cathepsin; Intestine; Cathepsin; Cathepsin; Neural; Cathepsin; Cathepsin; Cathepsin	4; 10; 14; 15; 17; 19; 28; 31; 36; 39; 41; 42	0.564204476; 0.397250077; 0.382957344; 1.033549107; 1.561220443; 0.277260269; 1.716387202; 1.40417706; 0.64035197; 1.329087599; 0.850975747; 1.886071625	1	0.5	0.00361513	2
dd_Smed_v6_774_0_1	3722.79	0.192944	0.035949	5.36714	8e-08	3.95e-06	3722.79	0.0138251	0.0390208	0.3543	0.723114	0.908492	3722.79	0.0307773	0.0392458	0.784218	0.432912	0.741567	3722.79	0.0374956	0.0389105	0.963638	0.335227	0.629016	NA	uc002ekf.1	2e-18	Human	NA	NA	NA	NA	NA	NA	NA
dd_Smed_v6_1586_0_1	1776.38	-0.277848	0.0517836	-5.36557	8.07e-08	3.98e-06	1776.38	-0.191153	0.0557241	-3.43034	0.000602825	0.0195186	1776.38	0.137423	0.0552937	2.48533	0.0129431	0.164743	1776.38	0.0322599	0.0550983	0.585497	0.558214	0.787455	transmembrane BAX inhibitor motif containing 1 (TMBIM1)	uc002vhp.1	2e-64	Human	Neural; Cathepsin; Cathepsin; Protonephridia	8; 10; 17; 29	0.269548513; 0.260551745; 0.341707598; 0.604188432	9	1	1.6253e-42	6
dd_Smed_v6_6832_0_1	770.132	0.367738	0.0685984	5.36073	8.29e-08	4.07e-06	770.132	0.197188	0.07442	2.64967	0.00805713	0.0985601	770.132	-0.115137	0.0765216	-1.50464	0.132418	0.469298	770.132	0.308369	0.0738364	4.17639	2.96e-05	0.00130917	NA	NA	NA	NA	Neural; Neural; Muscle; Muscle; Neural; Neural; Neural	8; 9; 13; 14; 18; 20; 21	0.27920368; 0.552227805; 0.722318827; 0.435209918; 0.347554862; 0.402204528; 0.696078987	2	0.882	1.05673e-06	2
dd_Smed_v6_6998_0_1	231.222	-0.488382	0.0911604	-5.35739	8.44e-08	4.13e-06	231.222	-0.280025	0.0963925	-2.90505	0.00367198	0.061212	231.222	0.172593	0.0932864	1.85014	0.0642932	0.34538	231.222	-0.264608	0.0957349	-2.76396	0.00571037	0.0566266	NA	NA	NA	NA	Epidermal	24	0.373723	NA	NA	NA	NA
dd_Smed_v6_9208_0_1	1400.35	-0.329807	0.0616851	-5.34663	8.96e-08	4.37e-06	1400.35	-0.0138188	0.065852	-0.209846	0.833788	0.95042	1400.35	-0.0988873	0.0664358	-1.48846	0.136628	0.474499	1400.35	-0.17206	0.0661224	-2.60215	0.00926407	0.0771636	ATP-binding cassette, sub-family C (CFTR/MRP), member 2 (ABCC2)	uc001kqf.2	0	Human	Intestine; Cathepsin	30; 31	0.569782297; 0.505769836	4	1	3.7391e-07	3
dd_Smed_v6_1612_0_1	790.45	-0.314419	0.0589897	-5.33007	9.82e-08	4.78e-06	790.45	-0.147059	0.0629496	-2.33614	0.0194842	0.166689	790.45	-0.00640824	0.0629894	-0.101735	0.918967	0.975422	790.45	-0.131709	0.0626714	-2.10157	0.0355906	0.180322	SET domain and mariner transposase fusion gene (SETMAR)5	uc003bpy.4	2e-38	Human	Epidermal; Phyarnx; Phyarnx; Phyarnx; Protonephridia	24; 25; 27; 37; 40	1.993985083; 0.703091777; 2.675906821; 3.670030812; 1.257414103	4	0.81	3.59107e-07	3
dd_Smed_v6_1424_0_1	2001.55	0.263798	0.0495072	5.32848	9.9e-08	4.8e-06	2001.55	0.109661	0.053654	2.04385	0.0409679	0.251109	2001.55	0.169334	0.0538524	3.14441	0.00166421	0.0592502	2001.55	0.0609433	0.0536612	1.13571	0.25608	0.547541	voltage-dependent anion channel 2 (VDAC2)	uc001jwz.3	7e-47	Human	Phyarnx	25	0.33599	10	1	3.12606e-11	6
dd_Smed_v6_1684_0_1	7640.21	-0.272059	0.0510841	-5.3257	1.01e-07	4.86e-06	7640.21	-0.0830226	0.0550713	-1.50755	0.13167	0.450105	7640.21	-0.0818711	0.0551549	-1.48438	0.137707	0.476374	7640.21	-0.0626602	0.0550364	-1.13852	0.254902	0.546534	spectrin, beta, non-erythrocytic 1 (SPTBN1)	uc002rxu.3	0	Human	Neural; Neural; Parapharyngeal; Muscle; Muscle; Neural; Neural; Neural; Neural; Neural; Neural; Neural; Neural; Parapharyngeal	8; 9; 12; 13; 14; 18; 20; 21; 23; 32; 33; 34; 36; 38	1.357468605; 1.534137754; 0.350038584; 0.359646598; 0.263438644; 0.78129016; 1.237713974; 1.000575025; 0.997492558; 0.699952337; 1.131519656; 0.619149293; 1.166090794; 0.425766479	13	1	2.58244e-34	6
dd_Smed_v6_702_0_1	22046.4	-0.234457	0.0440291	-5.32505	1.01e-07	4.87e-06	22046.4	0.0774531	0.0474866	1.63105	0.10288	0.401775	22046.4	0.0869943	0.0475161	1.83084	0.0671248	0.351164	22046.4	-0.119043	0.0475187	-2.50518	0.0122387	0.093413	collagen, type II, alpha 1 (COL2A1)	uc001rqt.3	1e-26	Human	Muscle; Muscle; Muscle; Muscle	7; 13; 14; 16	0.855214948; 2.330873273; 2.975377617; 0.290237023	NA	NA	NA	NA
dd_Smed_v6_3240_0_1	4256.25	-0.353916	0.0665612	-5.31716	1.05e-07	5.07e-06	4256.25	-0.182229	0.071769	-2.53911	0.0111134	0.118876	4256.25	-0.0542748	0.0717847	-0.756078	0.449602	0.753302	4256.25	-0.348571	0.0718637	-4.85045	1.23e-06	0.00012984	NA	NA	NA	NA	Cathepsin; Cathepsin; Cathepsin; Cathepsin; Neural; Cathepsin	10; 15; 17; 28; 36; 41	0.681835607; 0.419120224; 0.365396698; 0.638026638; 0.59052124; 1.098663897	NA	NA	NA	NA
dd_Smed_v6_8886_0_1	188.226	0.56591	0.106756	5.30095	1.15e-07	5.52e-06	188.226	-0.0231836	0.1203	-0.192715	0.847182	0.953492	188.226	0.207037	0.119335	1.73492	0.0827558	0.384333	188.226	0.348183	0.115803	3.00667	0.00264123	0.032929	E74-like factor 5 (ets domain transcription factor) (ELF5)	uc021qft.1	5e-07	Human	Epidermal	24	0.27567	NA	NA	NA	NA
dd_Smed_v6_1367_0_1	1613.99	-0.27521	0.0519506	-5.29752	1.17e-07	5.61e-06	1613.99	-0.0774027	0.0555853	-1.3925	0.16377	0.496333	1613.99	0.123916	0.0554517	2.23466	0.0254397	0.225571	1613.99	-0.0470682	0.0553939	-0.8497	0.395492	0.679732	NA	NA	NA	NA	Muscle; Muscle; Muscle; Cathepsin; Muscle; Cathepsin; Cathepsin; Neural; Neural; Cathepsin; Cathepsin	7; 13; 14; 15; 16; 17; 28; 32; 36; 39; 41	0.462739241; 1.277602192; 1.231133532; 0.355711202; 0.862902865; 0.617355541; 0.343643306; 0.295436002; 0.790728457; 0.374570546; 0.721181853	18	0.959	1.89117e-23	6
dd_Smed_v6_4520_0_1	1061.12	-0.274612	0.0518444	-5.29685	1.18e-07	5.61e-06	1061.12	-0.0668546	0.0551885	-1.21139	0.225747	0.569686	1061.12	-0.105833	0.0559449	-1.89173	0.0585269	0.328468	1061.12	-0.127662	0.0552487	-2.31068	0.0208505	0.130208	multiple PDZ domain protein (MPDZ)	uc003zkz.4	6e-62	Human	Neural; Cathepsin; Neural; Cathepsin; Protonephridia	9; 10; 21; 28; 29	0.300365918; 0.264546973; 0.669499858; 0.440589016; 0.352698533	NA	NA	NA	NA
dd_Smed_v6_5256_0_1	981.011	-0.34	0.0642561	-5.29133	1.21e-07	5.76e-06	981.011	-0.207467	0.0689609	-3.00847	0.00262567	0.0497767	981.011	0.116231	0.0683653	1.70014	0.0891039	0.397524	981.011	-0.193241	0.0687507	-2.81075	0.00494258	0.0514499	endothelin converting enzyme 2 (ECE2)	uc003fnk.4	1e-44	Human	Protonephridia	29	3.82486	NA	NA	NA	NA
dd_Smed_v6_4119_0_1	847.893	-0.323881	0.0612228	-5.2902	1.22e-07	5.78e-06	847.893	-0.200868	0.0656376	-3.06026	0.00221145	0.0450224	847.893	0.0702174	0.0651333	1.07806	0.281009	0.629715	847.893	-0.298663	0.0658678	-4.53428	5.78e-06	0.00040149	spinster homolog 1 (Drosophila) (SPNS1)	uc002dsa.2	1e-111	Human	Intestine	30	0.983407	NA	NA	NA	NA
dd_Smed_v6_1171_0_1	2295.42	-0.396422	0.0751195	-5.27723	1.31e-07	6.19e-06	2295.42	-0.35553	0.0811071	-4.38346	1.17e-05	0.00111571	2295.42	0.164175	0.0806437	2.0358	0.0417701	0.280553	2295.42	-0.281095	0.0809441	-3.47271	0.000515239	0.0104892	slc13a-3 (slc13a-3)	KT163532.1	0	Smed	Intestine	30	1.95181	4	0.889	1.15195e-08	3
dd_Smed_v6_14676_0_1	179.653	-0.557187	0.10561	-5.27587	1.32e-07	6.21e-06	179.653	-0.29815	0.11119	-2.68144	0.00733052	0.092258	179.653	0.0243252	0.109168	0.222823	0.823673	0.94212	179.653	-0.225457	0.109799	-2.05337	0.0400371	0.192498	slc10a-3 (slc10a-3)	KT163520.1	0	Smed	NA	NA	NA	3	1	1.41757e-06	1
dd_Smed_v6_9673_0_1	62.1922	0.894627	0.169637	5.27377	1.34e-07	6.27e-06	62.1922	0.532217	0.186341	2.85615	0.00428817	NA	62.1922	0.0443258	0.200888	0.220649	0.825366	NA	62.1922	0.614557	0.184037	3.33931	0.000839882	0.0149817	NA	NA	NA	NA	NA	NA	NA	NA	NA	NA	NA
dd_Smed_v6_1144_0_1	7240.35	-0.267875	0.0508962	-5.26315	1.42e-07	6.62e-06	7240.35	-0.0856508	0.0548691	-1.561	0.118523	0.428148	7240.35	-0.104414	0.0549676	-1.89955	0.0574915	0.327001	7240.35	-0.289406	0.0549617	-5.26558	1.4e-07	2.51e-05	NA	NA	NA	NA	Intestine; Neoblast; Intestine	6; 22; 30	1.76388849; 1.073447492; 1.419176203	NA	NA	NA	NA
dd_Smed_v6_6221_0_1	1636.66	-0.301315	0.0572661	-5.26167	1.43e-07	6.65e-06	1636.66	-0.333814	0.0619577	-5.38778	7.13e-08	1.9e-05	1636.66	-0.0757979	0.0616923	-1.22864	0.219206	0.570624	1636.66	-0.241825	0.0616267	-3.92403	8.71e-05	0.00294298	SET domain and mariner transposase fusion gene (SETMAR)5	uc003bpy.4	4e-10	Human	Cathepsin; Cathepsin; Intestine	10; 17; 30	0.655170477; 0.875450197; 0.681596075	NA	NA	NA	NA
dd_Smed_v6_4176_0_1	3873.27	-0.332007	0.0631539	-5.25712	1.46e-07	6.8e-06	3873.27	-0.307978	0.0682023	-4.51565	6.31e-06	0.000669911	3873.27	-0.402157	0.0684509	-5.87512	4.23e-09	4.82e-06	3873.27	0.00173704	0.067905	0.0255804	0.979592	0.992231	dynein, axonemal, heavy chain 5 (DNAH5)	uc003jfd.2	0	Human	Neural; Neural; Neural; Neural; Epidermal; Neural	9; 18; 20; 23; 24; 33	0.28463995; 1.057522571; 0.687694856; 1.046137408; 1.433701268; 1.006315477	NA	NA	NA	NA
dd_Smed_v6_3116_0_1	801.761	0.31459	0.0600613	5.23781	1.62e-07	7.53e-06	801.761	-0.015469	0.0660108	-0.234341	0.81472	0.942504	801.761	0.104032	0.0661553	1.57253	0.115827	0.444212	801.761	0.267578	0.0645753	4.14365	3.42e-05	0.00145484	NA	NA	NA	NA	Neural; Neural; Cathepsin; Neural; Phyarnx; Neural; Phyarnx	8; 9; 17; 21; 27; 33; 37	0.277763166; 0.803320596; 0.516869652; 0.617682742; 1.677833669; 0.618340746; 1.238304142	11	1	1.58866e-18	5
dd_Smed_v6_1264_0_1	1340.01	0.25774	0.0494181	5.21549	1.83e-07	8.46e-06	1340.01	0.0959455	0.0536758	1.7875	0.0738569	0.340914	1340.01	0.116054	0.0541103	2.14477	0.0319715	0.248075	1340.01	0.0887036	0.0535547	1.65632	0.0976576	0.326674	NA	uc004boj.3	1e-96	Human	Epidermal; Neoblast	3; 5	0.341074258; 0.264704265	NA	NA	NA	NA
dd_Smed_v6_1926_0_1	4273.31	-0.350547	0.067218	-5.21508	1.84e-07	8.46e-06	4273.31	-0.135118	0.0724461	-1.86508	0.0621701	0.311521	4273.31	-0.014005	0.0724664	-0.193262	0.846754	0.951358	4273.31	-0.341964	0.0725702	-4.71219	2.45e-06	0.000208698	protease, serine, 12 (neurotrypsin, motopsin) (PRSS12)	uc003ica.2	5e-89	Human	Intestine; Intestine	6; 30	1.264875247; 1.314434426	1	0.364	0.0451128	1
dd_Smed_v6_15545_0_1	343.983	-0.460794	0.0884178	-5.21155	1.87e-07	8.6e-06	343.983	-0.0814631	0.0928227	-0.877621	0.380149	0.710454	343.983	-0.0327115	0.0935305	-0.349741	0.726533	0.900962	343.983	-0.198586	0.0933274	-2.12784	0.0333504	0.173701	NA	NA	NA	NA	Intestine	30	0.793048	NA	NA	NA	NA
dd_Smed_v6_8407_0_1	718.548	-0.289824	0.0556284	-5.21	1.89e-07	8.65e-06	718.548	-0.157037	0.0593797	-2.64462	0.00817825	0.0992999	718.548	-0.00801592	0.0593808	-0.134992	0.892618	0.967396	718.548	-0.139436	0.0590416	-2.36166	0.0181935	0.119647	SID1 transmembrane family, member 1 (SIDT1)	uc003eak.3	2e-132	Human	NA	NA	NA	2	0.364	0.0451128	1
dd_Smed_v6_1123_0_1	3330.74	-0.318461	0.0611746	-5.20577	1.93e-07	8.79e-06	3330.74	-0.154147	0.0659031	-2.33899	0.019336	0.166341	3330.74	0.0933508	0.0658012	1.41868	0.155993	0.500729	3330.74	-0.284582	0.0659961	-4.31211	1.62e-05	0.000851207	dipeptidyl-peptidase 7 (DPP7)	uc004clh.3	6e-137	Human	Cathepsin; Cathepsin; Intestine; Cathepsin; Intestine	10; 17; 19; 28; 30	0.308138508; 0.7437551; 0.26019376; 0.422888562; 1.275748735	6	0.963	2.81864e-14	3
dd_Smed_v6_2923_0_1	1038.85	-0.492405	0.0945878	-5.2058	1.93e-07	8.79e-06	1038.85	-0.504723	0.102271	-4.93515	8.01e-07	0.000136612	1038.85	0.0129152	0.101438	0.127321	0.898686	0.969772	1038.85	-0.478745	0.102093	-4.6893	2.74e-06	0.000227037	enolase superfamily member 1 (ENOSF1)	uc002kku.4	7e-180	Human	Intestine	19	1.3916	1	1	1.41757e-06	1
dd_Smed_v6_2912_0_1	3143.38	-0.411391	0.0790543	-5.2039	1.95e-07	8.86e-06	3143.38	-0.328454	0.0853285	-3.84929	0.00011846	0.00570852	3143.38	-0.100028	0.0852557	-1.17327	0.240689	0.59066	3143.38	-0.187104	0.0851638	-2.19699	0.0280209	0.156015	myosin, heavy chain 9, non-muscle (MYH9)	uc003apg.3	0	Human	Neural; Cathepsin; Muscle; Neural; Protonephridia; Protonephridia; Neural; Cathepsin	1; 10; 16; 18; 26; 29; 33; 39	0.294168163; 0.33925087; 0.330697291; 0.30646727; 0.388898256; 0.426135579; 0.701723175; 0.888772324	NA	NA	NA	NA
dd_Smed_v6_2032_0_1	4178.7	-0.37814	0.072737	-5.19873	2.01e-07	9.08e-06	4178.7	-0.300784	0.0785186	-3.83073	0.000127763	0.00597707	4178.7	-0.133287	0.0785046	-1.69783	0.0895407	0.398456	4178.7	-0.267927	0.0784614	-3.41476	0.000638385	0.0120733	erythrocyte membrane protein band 4.1-like 2 (EPB41L2)	uc010kfk.2	2e-73	Human	Epidermal; Epidermal; Intestine; Epidermal; Intestine; Epidermal; Phyarnx; Phyarnx; Protonephridia; Intestine; Epidermal; Phyarnx; Protonephridia	2; 3; 6; 11; 19; 24; 25; 27; 29; 30; 35; 37; 40	0.9860305; 0.540803278; 0.640963905; 0.965373991; 0.563779043; 1.416232513; 0.801337389; 1.330533343; 0.769551357; 0.862513985; 1.21032262; 1.643732331; 1.393367979	NA	NA	NA	NA
dd_Smed_v6_1718_0_1	335.433	0.557668	0.107407	5.1921	2.08e-07	9.38e-06	335.433	0.444905	0.115975	3.83621	0.000124946	0.0059179	335.433	0.0453984	0.119476	0.379979	0.703961	0.893408	335.433	0.356273	0.116209	3.06579	0.00217099	0.0285046	NA	NA	NA	NA	NA	NA	NA	NA	NA	NA	NA
dd_Smed_v6_4567_0_1	577.113	-0.350291	0.0676449	-5.17838	2.24e-07	1.01e-05	577.113	-0.321446	0.0729864	-4.4042	1.06e-05	0.00103136	577.113	0.0728942	0.0715946	1.01815	0.308605	0.655482	577.113	-0.217586	0.0721172	-3.01712	0.00255191	0.0322152	NA	NA	NA	NA	Intestine	30	0.547532	9	1	8.21168e-10	3
dd_Smed_v6_8655_0_1	752.684	-0.324584	0.0627233	-5.17486	2.28e-07	1.02e-05	752.684	-0.182419	0.0671128	-2.7181	0.00656582	0.0860809	752.684	-0.265868	0.068295	-3.89293	9.9e-05	0.0100905	752.684	0.118472	0.0656426	1.80481	0.0711051	0.271815	spondin 1, extracellular matrix protein (SPON1)	uc001mle.3	5e-38	Human	Neural; Neural; Muscle; Neural; Neural; Neural; Neural; Neural	8; 9; 13; 18; 20; 23; 33; 34	1.047097983; 1.722051165; 0.485575846; 0.791763512; 1.109153499; 0.366578201; 0.990380858; 0.656554175	NA	NA	NA	NA
dd_Smed_v6_3542_0_1	1970.55	-0.270044	0.0521943	-5.17382	2.29e-07	1.03e-05	1970.55	-0.179537	0.0561904	-3.19515	0.00139759	0.0336539	1970.55	-0.0235412	0.0561753	-0.419067	0.675167	0.879672	1970.55	-0.283413	0.056317	-5.03246	4.84e-07	6.52e-05	vinculin (VCL)	uc009xrr.3	5e-109	Human	Cathepsin; Muscle	10; 14	0.459507657; 0.417360201	NA	NA	NA	NA
dd_Smed_v6_4971_0_1	1074.94	-0.306259	0.0592457	-5.16931	2.35e-07	1.05e-05	1074.94	-0.11335	0.0633295	-1.78985	0.0734782	0.340552	1074.94	0.0975654	0.0631213	1.54568	0.122182	0.453497	1074.94	-0.126214	0.0632198	-1.99644	0.0458865	0.208327	transmembrane protein 144 (TMEM144)	uc003ipx.3	5e-82	Human	Intestine	30	0.510311	3	0.765	2.95551e-05	3
dd_Smed_v6_12035_0_1	62.6184	-1.02239	0.197866	-5.16707	2.38e-07	1.06e-05	62.6184	-0.506772	0.204367	-2.47972	0.0131485	NA	62.6184	-0.105542	0.199989	-0.527742	0.597679	NA	62.6184	-0.871129	0.210961	-4.12933	3.64e-05	0.00152311	bmp-like protein	KF652171.1	0	Smed	NA	NA	NA	NA	NA	NA	NA
dd_Smed_v6_7852_0_1	276.644	-0.489921	0.0951431	-5.1493	2.61e-07	1.16e-05	276.644	-0.100697	0.0995977	-1.01104	0.311998	0.650796	276.644	-0.0722485	0.100591	-0.718243	0.472608	0.768448	276.644	-0.217478	0.100181	-2.17086	0.0299415	0.162768	ceroid-lipofuscinosis, neuronal 8 (epilepsy, progressive with mental retardation) (CLN8)	uc003wpo.4	3e-48	Human	Intestine	30	1.13019	5	1	6.29847e-08	3
dd_Smed_v6_24671_0_1	64.1333	0.944773	0.183653	5.14435	2.68e-07	1.19e-05	64.1333	0.416678	0.203841	2.04413	0.0409404	NA	64.1333	0.122787	0.213201	0.575924	0.564666	NA	64.1333	0.708287	0.198227	3.57311	0.000352762	0.00799992	NA	NA	NA	NA	NA	NA	NA	NA	NA	NA	NA
dd_Smed_v6_2223_0_1	259.368	0.480924	0.0936061	5.13774	2.78e-07	1.23e-05	259.368	0.496764	0.100146	4.96037	7.04e-07	0.000126006	259.368	0.153092	0.104573	1.46398	0.1432	0.480528	259.368	0.332865	0.101098	3.2925	0.000993014	0.0169127	NA	NA	NA	NA	NA	NA	NA	NA	NA	NA	NA
dd_Smed_v6_3252_0_1	1376.36	-0.27403	0.0533757	-5.13398	2.84e-07	1.25e-05	1376.36	-0.239011	0.0575608	-4.15233	3.29e-05	0.00230018	1376.36	0.128259	0.0569138	2.25356	0.0242236	0.220744	1376.36	-0.17441	0.057224	-3.04785	0.00230483	0.0298597	slc16a-1 (slc16a-1)	KT163546.1	0	Smed	Cathepsin; Intestine	10; 30	0.455059102; 0.771392791	15	1	2.82824e-08	4
dd_Smed_v6_1967_0_1	3666.85	-0.4156	0.0809974	-5.13104	2.88e-07	1.26e-05	3666.85	-0.435435	0.0875199	-4.97527	6.52e-07	0.000120458	3666.85	-0.179619	0.0874353	-2.05431	0.0399459	0.274362	3666.85	-0.246751	0.0873425	-2.8251	0.00472663	0.0500664	tolloid-like 1 (TLL1)	uc021xud.1	5e-18	Human	Cathepsin; Cathepsin; Phyarnx; Cathepsin; Cathepsin; Cathepsin	4; 10; 25; 28; 31; 42	0.328987359; 2.414218202; 0.253155762; 1.963775252; 2.632899458; 2.474627611	2	1	1.41757e-06	3
dd_Smed_v6_4431_0_1	1076.86	-0.279229	0.0544333	-5.12974	2.9e-07	1.26e-05	1076.86	-0.248638	0.0587032	-4.23551	2.28e-05	0.00175419	1076.86	-0.0643454	0.0585665	-1.09867	0.271911	0.62114	1076.86	-0.116805	0.0580467	-2.01225	0.0441932	0.203323	NA	NA	NA	NA	Cathepsin; Cathepsin; Cathepsin; Epidermal; Phyarnx; Phyarnx; Cathepsin; Protonephridia; Cathepsin; Phyarnx; Protonephridia; Cathepsin; Cathepsin	10; 15; 17; 24; 25; 27; 28; 29; 31; 37; 40; 41; 42	0.715190237; 0.573684907; 0.895756027; 0.680747412; 0.494626062; 1.053694506; 0.767339555; 0.34277264; 1.065355469; 1.207007614; 1.08536797; 1.351996782; 1.441004967	NA	NA	NA	NA
dd_Smed_v6_768_0_1	6041.37	-0.355763	0.0693309	-5.13138	2.88e-07	1.26e-05	6041.37	-0.437664	0.0749414	-5.84009	5.22e-09	2.14e-06	6041.37	0.0206069	0.074775	0.275585	0.782867	0.924747	6041.37	-0.333553	0.0748564	-4.4559	8.35e-06	0.000529091	protein tyrosine phosphatase, receptor type, F (PTPRF)	uc001cju.3	4e-45	Human	Cathepsin; Cathepsin; Cathepsin; Cathepsin; Cathepsin; Cathepsin; Cathepsin	4; 10; 15; 17; 28; 39; 42	0.308723944; 2.01822523; 0.944570702; 2.170369763; 0.71319738; 2.954495048; 1.483203981	NA	NA	NA	NA
dd_Smed_v6_7819_0_1	583.108	-0.410208	0.0799875	-5.1284	2.92e-07	1.27e-05	583.108	-0.279369	0.0858393	-3.25456	0.00113568	0.0295845	583.108	-0.0112101	0.0852724	-0.131462	0.89541	0.969041	583.108	-0.19176	0.0852103	-2.25043	0.0244215	0.144016	NA	uc001hxi.2	2e-112	Human	NA	NA	NA	1	1	3.7391e-07	1
dd_Smed_v6_6093_0_1	2084.49	-0.460941	0.0899604	-5.12382	2.99e-07	1.3e-05	2084.49	-0.282258	0.0969757	-2.91061	0.00360726	0.0605364	2084.49	-0.0924042	0.0969272	-0.953336	0.34042	0.681267	2084.49	-0.252238	0.0968874	-2.60341	0.00923011	0.0771206	laminin, beta 1 (LAMB1)	uc003vev.2	0	Human	Intestine; Phyarnx; Phyarnx; Intestine; Intestine	6; 25; 27; 30; 43	0.255722453; 0.567365427; 0.53616659; 0.406340039; 2.69635337	1	0.833	0.000322097	1
dd_Smed_v6_13372_0_1	151.552	0.601588	0.117467	5.12135	3.03e-07	1.31e-05	151.552	0.407457	0.127615	3.19287	0.00140864	0.0337626	151.552	0.219154	0.1318	1.66277	0.0963588	NA	151.552	0.316128	0.128144	2.46697	0.0136262	0.100176	NA	NA	NA	NA	Neural; Neural	9; 34	0.509594286; 0.380730107	NA	NA	NA	NA
dd_Smed_v6_2578_0_1	1061.19	-0.369118	0.0721085	-5.11893	3.07e-07	1.32e-05	1061.19	0.00639687	0.07684	0.0832492	0.933653	0.981162	1061.19	-0.068494	0.0774634	-0.884212	0.376582	0.707703	1061.19	-0.14401	0.077121	-1.86733	0.0618562	0.251565	tetraspanin 6 (TSPAN6)	uc004ega.1	1e-12	Human	Parapharyngeal; Parapharyngeal	12; 38	0.719949454; 0.709503999	NA	NA	NA	NA
dd_Smed_v6_3016_0_1	785.603	-0.439058	0.0858023	-5.11708	3.1e-07	1.33e-05	785.603	-0.286612	0.0922147	-3.10809	0.001883	0.0405695	785.603	0.169745	0.0912517	1.86018	0.0628597	0.340664	785.603	-0.304843	0.0921215	-3.30915	0.000935811	0.0161905	NA	NA	NA	NA	Intestine; Intestine; Protonephridia; Protonephridia; Intestine; Protonephridia	6; 19; 26; 29; 30; 40	1.003146982; 1.104844027; 0.911977337; 1.185106246; 0.590633035; 0.92764411	NA	NA	NA	NA
dd_Smed_v6_3774_0_1	1939.58	-0.311852	0.0610055	-5.11186	3.19e-07	1.37e-05	1939.58	-0.29346	0.0658767	-4.45469	8.4e-06	0.000845563	1939.58	-0.0246038	0.0656475	-0.374787	0.707819	0.894416	1939.58	-0.145823	0.0655167	-2.22573	0.0260321	0.149479	hepatocyte growth factor (hepapoietin A; scatter factor) (HGF)	uc003uho.1	2e-11	Human	Cathepsin; Cathepsin	10; 28	1.181253877; 0.79822707	NA	NA	NA	NA
dd_Smed_v6_565_0_1	2953.85	0.308763	0.060425	5.10985	3.22e-07	1.38e-05	2953.85	0.0651653	0.0654624	0.995462	0.319512	0.656904	2953.85	0.0415081	0.0656889	0.631888	0.52746	0.801892	2953.85	0.175064	0.0652793	2.68178	0.00732323	0.0662961	NA	NA	NA	NA	Neoblast; Neoblast; Neoblast	0; 5; 22	0.820955093; 0.756402835; 0.494185329	8	0.953	3.58376e-54	6
dd_Smed_v6_1687_0_1	1231.65	0.335764	0.0657561	5.10621	3.29e-07	1.4e-05	1231.65	0.172737	0.071236	2.42485	0.0153148	0.144074	1231.65	0.074203	0.0719415	1.03144	0.302337	0.650791	1231.65	0.286887	0.070838	4.0499	5.12e-05	0.00193563	NA	NA	NA	NA	Epidermal; Epidermal; Epidermal	2; 11; 24	0.876466197; 0.331499315; 0.781366467	NA	NA	NA	NA
dd_Smed_v6_1789_0_1	6244.05	-0.303218	0.0595431	-5.09241	3.54e-07	1.5e-05	6244.05	-0.105985	0.0642022	-1.65079	0.0987806	0.394228	6244.05	-0.035394	0.0642466	-0.550909	0.581696	0.831055	6244.05	-0.372305	0.064334	-5.78706	7.16e-09	2.92e-06	NA	NA	NA	NA	Intestine; Cathepsin; Cathepsin; Cathepsin; Cathepsin	6; 10; 28; 31; 42	0.418330477; 2.713689872; 2.060103032; 2.942195216; 2.031288438	7	0.667	5.0547e-09	4
dd_Smed_v6_11227_0_1	108.864	-0.68821	0.135402	-5.08271	3.72e-07	1.58e-05	108.864	-0.428357	0.142697	-3.00186	0.00268332	0.0504329	108.864	-0.277975	0.14268	-1.94824	0.0513864	NA	108.864	-0.249155	0.139333	-1.7882	0.0737438	0.276503	NA	NA	NA	NA	NA	NA	NA	NA	NA	NA	NA
dd_Smed_v6_267_0_1	31411.3	-0.2177	0.0428531	-5.08015	3.77e-07	1.59e-05	31411.3	-0.107693	0.0462679	-2.3276	0.0199332	0.169013	31411.3	0.0101252	0.0462729	0.218815	0.826794	0.943475	31411.3	-0.119202	0.0462625	-2.57663	0.00997675	0.0811571	cathepsin L2 (CTSL2)	uc010msi.3	1e-116	Human	Intestine	30	3.74093	6	0.989	9.46751e-49	6
dd_Smed_v6_4618_0_1	1210.64	-0.278163	0.0547774	-5.07806	3.81e-07	1.61e-05	1210.64	0.022988	0.0581788	0.395127	0.69275	0.893885	1210.64	-0.0302786	0.0588381	-0.514609	0.606826	0.84424	1210.64	-0.046292	0.0582529	-0.794674	0.426803	0.70109	PDZ and LIM domain 3 (PDLIM3)	uc003ixz.2	7e-21	Human	Muscle; Muscle; Muscle	13; 14; 16	1.115877355; 1.101979791; 0.42256072	12	0.897	4.05191e-12	5
dd_Smed_v6_12523_0_1	399.152	-0.508745	0.100221	-5.07622	3.85e-07	1.62e-05	399.152	-0.232007	0.106807	-2.17221	0.0298395	0.210604	399.152	-0.126762	0.107048	-1.18416	0.23635	0.587227	399.152	-0.231142	0.106559	-2.16916	0.0300708	0.16324	arylformamidase (AFMID)	uc002jva.3	1e-34	Human	Intestine; Intestine	6; 19	0.290765964; 0.612408592	3	0.636	0.00193498	3
dd_Smed_v6_2743_0_1	1117.02	-0.349024	0.0687935	-5.0735	3.91e-07	1.64e-05	1117.02	-0.379531	0.0744406	-5.09844	3.42e-07	7.7e-05	1117.02	-0.179591	0.0742874	-2.41752	0.0156267	0.179285	1117.02	-0.363451	0.0742569	-4.89451	9.86e-07	0.000107274	soc-2 suppressor of clear homolog (C. elegans) (SHOC2)	uc009xxx.3	6e-59	Human	Cathepsin; Protonephridia; Cathepsin	10; 29; 31	0.327163282; 0.387878404; 0.402874137	1	1	4.80741e-06	3
dd_Smed_v6_1015_0_1	1057.58	0.417261	0.0823204	5.06874	4e-07	1.67e-05	1057.58	0.291728	0.0889885	3.27827	0.00104445	0.0282347	1057.58	0.064328	0.0900003	0.714753	0.474762	0.769444	1057.58	0.435106	0.0885682	4.91267	8.98e-07	0.000101822	neuropeptide precursor-2	BK007035.1	0	Smed	Neural; Neural	8; 21	2.015389418; 0.570553893	NA	NA	NA	NA
dd_Smed_v6_7872_0_1	1471.55	-0.318455	0.0628694	-5.06535	4.08e-07	1.7e-05	1471.55	-0.231892	0.0677167	-3.42444	0.000616068	0.0197245	1471.55	-0.0744788	0.0676957	-1.1002	0.271245	0.620719	1471.55	-0.0984505	0.0673027	-1.4628	0.143522	0.405621	HEAT repeat containing 5B (HEATR5B)	uc002rpp.1	0	Human	Neural; Muscle; Neural; Protonephridia; Neural	8; 13; 23; 29; 33	0.330223479; 0.663477305; 0.260497417; 0.346702179; 0.271224423	NA	NA	NA	NA
dd_Smed_v6_606_0_1	5517.91	-0.341941	0.0675771	-5.06	4.19e-07	1.74e-05	5517.91	-0.308108	0.0729782	-4.22191	2.42e-05	0.00180891	5517.91	0.0178634	0.0728733	0.24513	0.806356	0.936534	5517.91	-0.253387	0.0729172	-3.475	0.000510853	0.0104892	N-acetylgalactosaminidase, alpha- (NAGA)	uc003bbw.4	3e-71	Human	Cathepsin; Cathepsin; Cathepsin; Cathepsin; Intestine; Cathepsin; Cathepsin; Cathepsin	10; 15; 17; 28; 30; 39; 41; 42	1.356008152; 1.549728157; 3.353877734; 1.797974889; 0.965120377; 0.865602861; 2.730239275; 1.415615972	13	0.645	1.43423e-13	6
dd_Smed_v6_5158_0_1	1126.8	-0.266923	0.0527646	-5.05875	4.22e-07	1.75e-05	1126.8	-0.172238	0.0566549	-3.04012	0.00236484	0.0467436	1126.8	-0.0293344	0.0566776	-0.517567	0.604761	0.843073	1126.8	-0.205498	0.0566113	-3.62999	0.000283434	0.00689064	extended synaptotagmin-like protein 2 (ESYT2)	uc003wob.1	2e-81	Human	Cathepsin; Cathepsin; Cathepsin; Cathepsin; Neural; Neural; Cathepsin; Cathepsin	4; 10; 15; 17; 20; 33; 39; 41	0.277575692; 0.39828337; 0.351358808; 0.536768003; 0.301805141; 0.43178331; 0.650931514; 0.917042088	NA	NA	NA	NA
dd_Smed_v6_7358_0_1	269.774	-0.437409	0.0865096	-5.05619	4.28e-07	1.77e-05	269.774	-0.115433	0.0904208	-1.27662	0.201737	0.543278	269.774	-0.0590597	0.0913158	-0.646763	0.517785	0.794615	269.774	0.0165465	0.0888497	0.18623	0.852265	0.941664	calcium/calmodulin-dependent protein kinase II gamma (CAMK2G)	uc001jvr.2	3e-72	Human	NA	NA	NA	NA	NA	NA	NA
dd_Smed_v6_2541_0_1	4091.35	-0.331001	0.0654864	-5.05451	4.32e-07	1.78e-05	4091.35	0.131922	0.0703625	1.87489	0.0608073	0.307307	4091.35	-0.0270407	0.0706027	-0.382998	0.701721	0.891733	4091.35	-0.0102922	0.0704324	-0.146129	0.883819	0.957095	carboxypeptidase A2 (pancreatic) (CPA2)	uc003vpq.3	1e-70	Human	NA	NA	NA	NA	NA	NA	NA
dd_Smed_v6_8948_0_1	231.57	0.498281	0.098595	5.05382	4.33e-07	1.78e-05	231.57	0.13044	0.108867	1.19816	0.230857	0.573057	231.57	0.0637769	0.111139	0.573849	0.56607	0.8221	231.57	0.448013	0.105662	4.24005	2.23e-05	0.00106596	NA	NA	NA	NA	Neural; Neural; Neural; Neural; Neural	8; 9; 18; 20; 21	0.406091323; 0.420462489; 0.377014375; 0.509999046; 1.014535776	2	0.929	4.91069e-06	3
dd_Smed_v6_1019_0_1	2782.66	-0.231516	0.0458647	-5.0478	4.47e-07	1.83e-05	2782.66	-0.0535496	0.0492308	-1.08773	0.276716	0.616107	2782.66	-0.0519518	0.0494848	-1.04985	0.293786	0.641949	2782.66	-0.0629588	0.0491722	-1.28037	0.200414	0.485254	NA	NA	NA	NA	Cathepsin	17	0.707078	17	0.818	1.41356e-18	6
dd_Smed_v6_7124_0_1	485.408	0.356354	0.0707457	5.03711	4.73e-07	1.93e-05	485.408	0.0129713	0.0780209	0.166254	0.867957	0.959541	485.408	0.186478	0.0778599	2.39504	0.0166186	0.184115	485.408	0.144765	0.0769048	1.88239	0.0597834	0.245736	NA	NA	NA	NA	Cathepsin; Cathepsin; Cathepsin; Cathepsin; Cathepsin	10; 15; 17; 39; 41	0.330402923; 0.475195736; 1.256118496; 1.570378321; 1.437686429	3	1	1.41757e-06	1
dd_Smed_v6_1527_0_1	2408.24	0.198002	0.0393285	5.03458	4.79e-07	1.96e-05	2408.24	-0.00667523	0.0428037	-0.15595	0.876072	0.962571	2408.24	-0.0415701	0.0432542	-0.961064	0.33652	0.679331	2408.24	0.0325242	0.0426138	0.763232	0.445325	0.714996	DnaJ (Hsp40) homolog, subfamily A, member 1 (DNAJA1)	uc003zsd.1	1e-116	Human	NA	NA	NA	8	1	2.82824e-08	5
dd_Smed_v6_4947_0_1	734.102	-0.409565	0.0813744	-5.03309	4.83e-07	1.97e-05	734.102	-0.0251575	0.0865355	-0.290719	0.771266	0.927018	734.102	0.0777963	0.0866901	0.897407	0.369502	0.702872	734.102	-0.438838	0.0879169	-4.99151	5.99e-07	7.85e-05	monoacylglycerol O-acyltransferase 2 (MOGAT2)	uc010rru.2	9e-118	Human	Intestine; Intestine	6; 19	0.795419803; 0.683107707	7	0.841	2.44584e-15	3
dd_Smed_v6_11_0_1	35320.6	-0.320426	0.0638052	-5.02194	5.12e-07	2.08e-05	35320.6	-0.159698	0.068902	-2.31775	0.0204628	0.171557	35320.6	0.0776834	0.0688937	1.12758	0.259496	0.609849	35320.6	-0.199433	0.0689014	-2.89446	0.00379806	0.0428505	NA	NA	NA	NA	Cathepsin; Cathepsin; Cathepsin; Intestine; Intestine; Cathepsin; Intestine	10; 15; 17; 19; 30; 39; 43	1.335073047; 0.924370084; 2.186401721; 0.995065495; 3.093146607; 0.840797358; 2.070322782	1	0.112	0.00564136	1
dd_Smed_v6_2622_0_1	3466.16	-0.252956	0.0503934	-5.01964	5.18e-07	2.1e-05	3466.16	-0.0879552	0.0542264	-1.622	0.104803	0.404599	3466.16	-0.126374	0.0544648	-2.32029	0.0203254	0.201868	3466.16	-0.13772	0.0542313	-2.53949	0.0111013	0.0869696	contactin associated protein-like 2 (CNTNAP2)	uc003weu.2	2e-162	Human	Epidermal; Neural; Epidermal; Neural; Protonephridia	11; 20; 24; 33; 40	0.276424364; 0.253327928; 0.538984664; 0.490250863; 0.697076274	4	0.818	0.000110571	2
dd_Smed_v6_10499_0_1	599.014	-0.368245	0.0734188	-5.01567	5.28e-07	2.14e-05	599.014	-0.261591	0.0788388	-3.31804	0.000906502	0.0253955	599.014	-0.166789	0.0791171	-2.10813	0.0350196	0.257723	599.014	-0.290053	0.0787553	-3.68296	0.000230539	0.00598092	epidermal growth factor receptor Smed-egfr-2	KU850497.1	0	Smed	Intestine	30	0.33595	NA	NA	NA	NA
dd_Smed_v6_12996_0_1	80.313	-0.888979	0.17766	-5.00382	5.62e-07	2.26e-05	80.313	-0.556233	0.186987	-2.97472	0.00293255	NA	80.313	-0.0781685	0.181889	-0.42976	0.66737	NA	80.313	-0.677169	0.188319	-3.59586	0.000323321	0.00756741	spectrin, beta, non-erythrocytic 1 (SPTBN1)	uc002rxu.3	0	Human	Neural; Neural; Muscle; Muscle; Muscle; Neural; Neural	8; 9; 13; 14; 16; 23; 34	0.347188671; 0.408073086; 0.844188152; 0.733231793; 0.574736912; 0.283664527; 0.547733598	NA	NA	NA	NA
dd_Smed_v6_4056_0_1	1314.74	-0.298997	0.0597564	-5.0036	5.63e-07	2.26e-05	1314.74	-0.131043	0.0640788	-2.04503	0.0408523	0.250803	1314.74	0.0598684	0.0639635	0.935978	0.349285	0.687526	1314.74	-0.135857	0.0639675	-2.12384	0.0336833	0.17465	galactosidase, beta 1 (GLB1)	uc003cfi.1	3e-167	Human	Cathepsin; Cathepsin; Cathepsin; Intestine	10; 17; 28; 30	0.262361333; 0.72752175; 0.521537213; 0.601285722	3	1	1.02418e-08	5
dd_Smed_v6_4590_0_1	380.945	-0.435442	0.0870937	-4.99969	5.74e-07	2.3e-05	380.945	-0.293046	0.0932008	-3.14425	0.00166515	0.0377939	380.945	0.00917616	0.0921527	0.0995755	0.920681	0.97565	380.945	-0.0152576	0.0911023	-0.167477	0.866994	0.948911	ubiquitin-fold modifier conjugating enzyme 1 (UFC1)	uc001fyd.4	6e-94	Human	Epidermal; Epidermal	2; 3	0.534665809; 0.65185084	2	0.455	0.0175439	1
dd_Smed_v6_2226_1_1	2069.26	-0.210954	0.0422211	-4.9964	5.84e-07	2.34e-05	2069.26	-0.0520375	0.0451977	-1.15133	0.249596	0.592068	2069.26	-0.0576683	0.0455899	-1.26494	0.205894	0.560134	2069.26	-0.0485609	0.0450819	-1.07717	0.281404	0.57529	eukaryotic elongation factor-2 kinase (EEF2K)	uc002dki.3	3e-110	Human	NA	NA	NA	NA	NA	NA	NA
dd_Smed_v6_4299_0_1	784.009	-0.284156	0.0569792	-4.98702	6.13e-07	2.45e-05	784.009	0.0223755	0.0601067	0.372263	0.709697	0.901605	784.009	-0.220922	0.0620582	-3.55992	0.000370962	0.02385	784.009	-0.158507	0.0607304	-2.61	0.00905415	0.0763211	kynureninase (KYNU)	uc002tvl.3	4e-136	Human	Cathepsin; Cathepsin; Cathepsin; Cathepsin; Cathepsin; Cathepsin	10; 17; 28; 31; 39; 42	1.661401713; 0.305999365; 0.749303294; 0.55645069; 1.071525285; 1.553612038	2	0.462	0.0234885	2
dd_Smed_v6_770_0_1	3560.02	0.227892	0.0458662	4.96863	6.74e-07	2.68e-05	3560.02	0.0637669	0.0496709	1.28379	0.199216	0.540709	3560.02	0.146414	0.0497607	2.94237	0.00325711	0.0835368	3560.02	0.019639	0.049669	0.395397	0.69255	0.864813	NA	NA	NA	NA	Epidermal; Neural; Epidermal; Neural; Neural; Epidermal; Phyarnx; Phyarnx; Epidermal; Phyarnx; Parapharyngeal; Protonephridia	2; 9; 11; 18; 21; 24; 25; 27; 35; 37; 38; 40	0.535927933; 0.31668483; 0.289389203; 0.352489093; 0.624950911; 1.295380237; 0.461921623; 1.560920288; 0.588453942; 1.57331967; 0.586299081; 1.697569635	21	1	7.02618e-45	6
dd_Smed_v6_1095_0_1	2121.25	0.23562	0.0474318	4.96755	6.78e-07	2.69e-05	2121.25	0.070615	0.051444	1.37266	0.169859	0.503601	2121.25	0.0438996	0.0518464	0.846723	0.397149	0.72036	2121.25	0.187191	0.0511114	3.6624	0.000249859	0.00625603	high mobility group box 2 (HMGB2)	uc003itb.2	8e-30	Human	Neoblast; Neural; Neoblast; Neoblast; Protonephridia	0; 1; 5; 22; 26	0.810557173; 0.463731293; 0.77321361; 0.523878612; 0.316217654	7	0.895	8.40495e-15	6
dd_Smed_v6_2479_0_1	1558.49	-0.344943	0.069521	-4.9617	6.99e-07	2.77e-05	1558.49	-0.186846	0.0747889	-2.49831	0.0124787	0.126856	1558.49	-0.033461	0.0747797	-0.447461	0.654542	0.867385	1558.49	-0.316214	0.0749609	-4.21838	2.46e-05	0.00114471	NA	NA	NA	NA	Muscle; Muscle; Muscle; Muscle; Phyarnx; Protonephridia; Cathepsin	7; 13; 14; 16; 25; 26; 39	0.710157541; 0.451325274; 0.571241038; 0.654469569; 0.474073808; 1.378785979; 1.23234686	NA	NA	NA	NA
dd_Smed_v6_8479_0_1	722.33	-0.39796	0.0804441	-4.94704	7.53e-07	2.97e-05	722.33	-0.259379	0.0864082	-3.00179	0.00268401	0.0504329	722.33	0.0680184	0.0857489	0.793227	0.427646	0.739502	722.33	-0.309851	0.0864283	-3.58507	0.000336992	0.00779062	NA	NA	NA	NA	Intestine; Intestine; Intestine	6; 19; 30	0.708434832; 1.247501064; 0.901076742	NA	NA	NA	NA
dd_Smed_v6_2493_0_1	2921.78	-0.255534	0.0517142	-4.94127	7.76e-07	3.06e-05	2921.78	-0.112726	0.0556497	-2.02563	0.0428028	0.258078	2921.78	0.00369251	0.0556962	0.0662973	0.947141	0.984348	2921.78	-0.143767	0.0556291	-2.58438	0.00975542	0.0799135	echinoderm microtubule associated protein like 1 (EML1)	uc001ygr.3	0	Human	Parapharyngeal; Parapharyngeal	12; 38	1.211060504; 1.904394379	NA	NA	NA	NA
dd_Smed_v6_10921_0_1	652.013	0.409294	0.0829176	4.93615	7.97e-07	3.12e-05	652.013	0.339752	0.0894762	3.79712	0.000146387	0.00663197	652.013	-0.117803	0.0921722	-1.27808	0.201222	0.555526	652.013	0.409355	0.089074	4.59567	4.31e-06	0.00031924	hypothetical protein Smed-ski	KY348682.1	0	Smed	Neural; Neural; Neural	1; 8; 21	1.214102487; 1.210651397; 1.094464745	2	1	1.93698e-08	5
dd_Smed_v6_17493_0_1	53.8864	-0.97237	0.196974	-4.93653	7.95e-07	3.12e-05	53.8864	-0.151401	0.194194	-0.779637	0.435605	NA	53.8864	-0.531519	0.206545	-2.57338	0.0100711	NA	53.8864	0.0434685	0.189745	0.229088	0.8188	0.927172	NA	NA	NA	NA	NA	NA	NA	NA	NA	NA	NA
dd_Smed_v6_1094_0_1	1679.23	-0.250245	0.0507049	-4.93533	8e-07	3.13e-05	1679.23	-0.0936911	0.0543663	-1.72333	0.0848286	0.366631	1679.23	-0.0316466	0.0545891	-0.579725	0.5621	0.820399	1679.23	-0.15493	0.0544062	-2.84765	0.00440432	0.0478632	nucleotide binding protein 2 (NUBP2)	uc002cmw.4	4e-67	Human	Neoblast; Neoblast; Intestine; Neoblast	0; 5; 6; 22	0.39800083; 0.346254139; 0.276281438; 0.439698556	NA	NA	NA	NA
dd_Smed_v6_3689_0_1	1252.37	-0.257209	0.0521951	-4.92783	8.31e-07	3.24e-05	1252.37	-0.0633282	0.055742	-1.13609	0.255917	0.597618	1252.37	0.0146074	0.0559717	0.260979	0.794109	0.929996	1252.37	-0.327655	0.0564852	-5.80072	6.6e-09	2.76e-06	NA	NA	NA	NA	Intestine	30	0.927166	6	0.853	2.53817e-13	3
dd_Smed_v6_1275_0_1	2989.52	-0.389972	0.0792423	-4.92126	8.6e-07	3.34e-05	2989.52	-0.287688	0.0855083	-3.36444	0.000766986	0.0225995	2989.52	0.0430895	0.0853442	0.504891	0.613636	0.847556	2989.52	-0.409674	0.0855833	-4.78685	1.69e-06	0.000161627	lengsin, lens protein with glutamine synthetase domain (LGSN)	uc003peh.3	7e-39	Human	Cathepsin; Intestine; Cathepsin; Cathepsin; Cathepsin; Cathepsin; Intestine; Cathepsin; Cathepsin; Cathepsin; Cathepsin	4; 6; 10; 15; 17; 28; 30; 31; 39; 41; 42	0.706251623; 0.561146951; 1.498636192; 1.024890582; 1.88813154; 1.462131394; 0.285540694; 1.504599021; 0.732418975; 1.110806409; 1.734954113	2	0.476	0.00181279	3
dd_Smed_v6_739_0_1	683.682	0.418318	0.0850462	4.91871	8.71e-07	3.38e-05	683.682	0.109965	0.0926383	1.18704	0.235212	0.578044	683.682	0.278215	0.0925632	3.00568	0.00264987	0.0757244	683.682	0.231178	0.0920229	2.51218	0.0119988	0.0920862	signal recognition particle 9kDa (SRP9)	uc001hpg.3	3e-25	Human	NA	NA	NA	5	1	6.1178e-30	6
dd_Smed_v6_6371_0_1	1141.17	-0.350112	0.0712208	-4.91587	8.84e-07	3.42e-05	1141.17	-0.206952	0.0765652	-2.70295	0.00687267	0.0886102	1141.17	-0.0432897	0.0765253	-0.565691	0.571604	0.825958	1141.17	-0.276059	0.0766295	-3.60252	0.000315151	0.00742665	transmembrane protein 131 (TMEM131)	uc002syh.4	4e-150	Human	Phyarnx; Phyarnx; Phyarnx	25; 27; 37	0.367076901; 0.686403336; 1.162402423	NA	NA	NA	NA
dd_Smed_v6_7179_0_1	1232.18	-0.287949	0.0585844	-4.91511	8.87e-07	3.42e-05	1232.18	-0.19478	0.0630096	-3.09128	0.00199297	0.042153	1232.18	-0.0593411	0.0630511	-0.941158	0.346624	0.685827	1232.18	-0.189921	0.0628582	-3.02142	0.00251595	0.031868	dynamin binding protein (DNMBP)	uc001kqg.2	1e-37	Human	Cathepsin; Cathepsin; Epidermal; Intestine	10; 17; 24; 30	0.253013366; 0.395231784; 0.302811557; 0.460608004	NA	NA	NA	NA
dd_Smed_v6_196_0_1	33983	-0.234106	0.047637	-4.91438	8.91e-07	3.43e-05	33983	0.0182083	0.0514205	0.354107	0.723259	0.908492	33983	-0.051476	0.051449	-1.00053	0.317056	0.661996	33983	-0.265367	0.0514517	-5.1576	2.5e-07	3.89e-05	phosphoenolpyruvate carboxykinase 2 (mitochondrial) (PCK2)	uc001wlt.3	0	Human	Intestine; Neural; Muscle; Muscle; Intestine; Neural; Phyarnx; Phyarnx; Cathepsin	6; 9; 13; 16; 19; 21; 25; 27; 31	0.558873319; 0.603017599; 1.53102892; 0.663531572; 1.252106322; 0.73387612; 0.765237617; 1.2019396; 0.566023646	NA	NA	NA	NA
dd_Smed_v6_17273_0_1	137.415	-0.590428	0.120244	-4.91024	9.1e-07	3.49e-05	137.415	-0.047374	0.122673	-0.386182	0.699362	0.896354	137.415	-0.133945	0.125808	-1.06468	0.287021	NA	137.415	-0.165094	0.123599	-1.33572	0.181641	0.460689	SV2 related protein homolog (rat) (SVOP)	uc010sxh.1	3e-57	Human	Parapharyngeal	38	1.04928	NA	NA	NA	NA
dd_Smed_v6_5998_0_1	1135.86	-0.334239	0.0680898	-4.9088	9.16e-07	3.51e-05	1135.86	-0.167367	0.073103	-2.28947	0.0220523	0.178505	1135.86	-0.113249	0.0733698	-1.54354	0.122701	0.454253	1135.86	-0.365261	0.0735408	-4.96679	6.81e-07	8.77e-05	tectonin beta-propeller repeat containing 2 (TECPR2)	uc010awl.3	5e-23	Human	Cathepsin; Cathepsin	17; 31	0.396862338; 0.707925821	NA	NA	NA	NA
dd_Smed_v6_2586_0_1	3091.45	-0.295511	0.0602311	-4.90628	9.28e-07	3.55e-05	3091.45	-0.181319	0.0649272	-2.79265	0.00522774	0.0755544	3091.45	-0.0835328	0.0649881	-1.28535	0.198668	0.553199	3091.45	-0.160602	0.0648508	-2.47648	0.0132684	0.0987009	CDC42 binding protein kinase alpha (DMPK-like) (CDC42BPA)A	uc001hqs.3	0	Human	Cathepsin; Muscle; Muscle; Cathepsin; Neural; Neural; Protonephridia	10; 13; 14; 17; 21; 23; 29	0.436284072; 0.32506308; 0.274087341; 0.405709779; 0.311788484; 0.389509441; 0.405487745	2	0.818	0.000110571	3
dd_Smed_v6_7121_0_1	1010.28	-0.256267	0.0522524	-4.90441	9.37e-07	3.57e-05	1010.28	-0.117682	0.0558687	-2.1064	0.03517	0.230169	1010.28	-0.0709705	0.056302	-1.26053	0.207477	0.560208	1010.28	-0.0848221	0.0555573	-1.52675	0.126823	0.378385	slc24a-8 (slc24a-8)	KT163618.1	0	Smed	Intestine	30	0.396777	2	0.941	1.24271e-07	3
dd_Smed_v6_7292_0_1	422.932	0.361711	0.0737961	4.90149	9.51e-07	3.62e-05	422.932	0.341652	0.0793021	4.30823	1.65e-05	0.00139721	422.932	0.0247108	0.0827065	0.298777	0.765111	0.91644	422.932	0.384464	0.0787629	4.88129	1.05e-06	0.000113473	spermidine synthase (SRM)	uc001arz.1	7e-112	Human	Neural; Neural; Cathepsin; Cathepsin; Cathepsin	18; 21; 28; 39; 41	0.523498467; 0.533791884; 0.392728946; 0.45290127; 0.689888286	2	0.364	0.0451128	1
dd_Smed_v6_1933_0_1	1596.96	-0.338579	0.0692221	-4.89121	1e-06	3.8e-05	1596.96	0.00320522	0.0740866	0.0432631	0.965492	0.990548	1596.96	0.00303226	0.0743771	0.0407687	0.96748	0.99106	1596.96	0.0552604	0.0739112	0.747659	0.454666	0.721725	NA	NA	NA	NA	NA	NA	NA	NA	NA	NA	NA
dd_Smed_v6_703_0_1	8107.07	-0.172191	0.0352553	-4.88411	1.04e-06	3.93e-05	8107.07	0.00737911	0.0379382	0.194503	0.845782	0.953253	8107.07	-0.0263612	0.0380767	-0.692317	0.488738	0.777743	8107.07	-0.0867308	0.0379733	-2.28399	0.0223719	0.136247	deoxyhypusine hydroxylase/monooxygenase (DOHH)	uc010xhl.2	6e-70	Human	Neural; Neural; Muscle; Muscle; Muscle; Intestine; Neural; Neural; Phyarnx; Phyarnx; Phyarnx	8; 9; 13; 14; 16; 19; 20; 21; 25; 27; 37	0.633630195; 0.977808041; 2.05647499; 0.896195236; 0.89224195; 0.262174279; 0.309523346; 0.882634856; 0.52666917; 1.147835956; 0.684236797	13	0.767	2.76969e-21	6
dd_Smed_v6_1465_1_1	1205.96	0.258531	0.0529594	4.88168	1.05e-06	3.97e-05	1205.96	0.102797	0.0574901	1.78808	0.0737626	0.340914	1205.96	0.123762	0.0579347	2.13624	0.0326597	0.250675	1205.96	0.0504409	0.0575142	0.877016	0.380478	0.666981	transmembrane emp24 protein transport domain containing 7 (TMED7)	uc003krf.3	4e-57	Human	Epidermal; Epidermal	2; 3	0.495958495; 0.520423849	4	1	4.11024e-31	6
dd_Smed_v6_653_0_1	4248.47	0.262799	0.0538408	4.88104	1.06e-06	3.97e-05	4248.47	-0.00844275	0.0583436	-0.144707	0.884942	0.965831	4248.47	0.12556	0.0583584	2.15154	0.0314337	0.247489	4248.47	0.0859665	0.05821	1.47683	0.13972	0.399318	dual specificity phosphatase 6 (DUSP6)	uc001tay.3	1e-31	Human	Cathepsin; Cathepsin; Epidermal; Phyarnx; Cathepsin; Intestine; Phyarnx	10; 17; 24; 27; 28; 30; 37	0.645775307; 0.747875675; 0.971409576; 1.038233741; 0.370487738; 1.007178092; 1.285403399	NA	NA	NA	NA
dd_Smed_v6_3039_0_1	626.751	-0.300134	0.0616176	-4.87091	1.11e-06	4.17e-05	626.751	-0.222007	0.0661365	-3.3568	0.000788489	0.0230553	626.751	0.0437988	0.065452	0.669174	0.503385	0.785075	626.751	0.0465211	0.0644016	0.72236	0.470073	0.731661	NA	uc002jlo.3	5e-21	Human	NA	NA	NA	7	1	1.0931e-11	5
dd_Smed_v6_10259_0_1	524.739	-0.332451	0.0683808	-4.86176	1.16e-06	4.36e-05	524.739	-0.0558596	0.0722118	-0.773551	0.439196	0.753828	524.739	0.129883	0.0720021	1.80388	0.0712496	0.359695	524.739	-0.38203	0.0739905	-5.16323	2.43e-07	3.81e-05	Smed29274_V2 disintegrin/metalloproteinase with thrombospondin motifs-1	JX010612.1	0	Smed	Muscle	14	0.330828	NA	NA	NA	NA
dd_Smed_v6_2583_0_1	1827.8	-0.245056	0.0504094	-4.8613	1.17e-06	4.36e-05	1827.8	-0.177063	0.0542887	-3.26152	0.00110818	0.0291716	1827.8	-0.148856	0.0545893	-2.72684	0.00639449	0.121231	1827.8	-0.0819282	0.053967	-1.51812	0.128985	0.381963	NA	uc001gif.3	0	Human	Cathepsin; Protonephridia	17; 29	0.446279168; 0.391019492	4	1	1.03148e-07	4
dd_Smed_v6_973_0_1	3715.7	-0.276727	0.0569946	-4.85532	1.2e-06	4.48e-05	3715.7	-0.215393	0.0614994	-3.50235	0.000461166	0.0158735	3715.7	0.0943392	0.0613337	1.53813	0.124017	0.456481	3715.7	-0.129874	0.061363	-2.11649	0.0343033	0.17665	ectonucleotide pyrophosphatase/phosphodiesterase 4 (putative) (ENPP4)	uc003oxy.3	8e-83	Human	Cathepsin; Cathepsin; Cathepsin; Intestine; Cathepsin	10; 17; 28; 30; 39	1.162281693; 2.054996561; 1.25688151; 0.964724631; 0.97202909	9	1	1.58866e-18	6
dd_Smed_v6_12964_0_1	307.161	-0.395246	0.0814351	-4.85351	1.21e-06	4.49e-05	307.161	-0.16984	0.0860424	-1.97392	0.0483912	0.275266	307.161	-0.0848324	0.0866238	-0.97932	0.327422	0.673054	307.161	-0.0411853	0.0845809	-0.486934	0.626305	0.828169	slc13a-2 (slc13a-2)	KT163531.1	3.74e-143	Smed	Muscle; Intestine; Protonephridia; Intestine	16; 19; 29; 30	0.332247849; 0.276002668; 0.543561514; 0.575274777	NA	NA	NA	NA
dd_Smed_v6_4436_0_1	2219.46	-0.212532	0.0437834	-4.85418	1.21e-06	4.49e-05	2219.46	-0.127769	0.0470948	-2.71302	0.00666721	0.0865454	2219.46	-0.0286718	0.0472076	-0.607355	0.543615	0.810839	2219.46	-0.17864	0.0471072	-3.7922	0.000149319	0.00427465	dual serine/threonine and tyrosine protein kinase (DSTYK)	uc001hbw.3	1e-174	Human	Cathepsin; Cathepsin; Intestine; Cathepsin	10; 28; 30; 31	0.500796694; 0.440260317; 0.438324394; 1.166841102	NA	NA	NA	NA
dd_Smed_v6_5953_0_1	607.475	0.383658	0.0790378	4.85411	1.21e-06	4.49e-05	607.475	0.193554	0.0857977	2.25593	0.0240748	0.184826	607.475	-0.0667429	0.0878216	-0.759983	0.447265	0.750965	607.475	0.26561	0.0853086	3.11352	0.0018487	0.0258252	NA	NA	NA	NA	Neural; Epidermal; Phyarnx	20; 24; 27	0.32956358; 0.483796962; 0.619824811	3	0.857	3.43997e-05	1
dd_Smed_v6_10294_0_1	588.267	0.399065	0.0822828	4.84993	1.24e-06	4.55e-05	588.267	0.204979	0.0893144	2.29503	0.0217315	0.177406	588.267	0.064356	0.0907127	0.709448	0.478046	0.771355	588.267	0.359619	0.0884901	4.06394	4.83e-05	0.00185531	NA	NA	NA	NA	Neural; Neural; Muscle; Muscle; Neural; Neural; Neural; Phyarnx; Protonephridia; Phyarnx	8; 9; 13; 16; 18; 20; 21; 27; 29; 37	0.689462231; 0.86307143; 0.815761485; 0.335572211; 0.42190283; 0.48202577; 0.912571402; 0.425581904; 0.474591755; 0.717185664	1	0.364	0.0451128	1
dd_Smed_v6_1111_0_1	9872.74	-0.36559	0.0753911	-4.84925	1.24e-06	4.55e-05	9872.74	-0.252538	0.0814017	-3.10236	0.00191984	0.0412856	9872.74	-0.178309	0.0814243	-2.18988	0.0285331	0.234626	9872.74	-0.275097	0.0813949	-3.37978	0.000725432	0.0134001	NA	NA	NA	NA	Epidermal; Intestine; Muscle; Cathepsin; Parapharyngeal; Muscle; Phyarnx; Parapharyngeal	2; 6; 7; 10; 12; 16; 37; 38	0.272075739; 0.766526373; 0.53278239; 0.37804453; 1.02237294; 0.370985988; 0.573896906; 1.486127344	NA	NA	NA	NA
dd_Smed_v6_2153_0_1	4097.53	-0.235254	0.0485152	-4.84908	1.24e-06	4.55e-05	4097.53	-0.0470022	0.0521936	-0.900536	0.367835	0.698266	4097.53	0.0191568	0.0522824	0.366411	0.714059	0.8973	4097.53	-0.16438	0.0522704	-3.1448	0.00166201	0.0239726	acyl-CoA synthetase long-chain family member 3 (ACSL3)	uc002vnj.3	0	Human	Cathepsin; Intestine; Neural; Phyarnx; Cathepsin; Phyarnx	17; 19; 21; 27; 28; 37	0.81824596; 0.346817495; 0.388940705; 1.631216105; 0.497012138; 1.286554844	6	1	5.00439e-26	6
dd_Smed_v6_7348_0_1	750.304	-0.330959	0.0682319	-4.85051	1.23e-06	4.55e-05	750.304	-0.0597403	0.0725749	-0.823154	0.41042	0.735199	750.304	-0.132005	0.0735276	-1.79531	0.0726037	0.362806	750.304	-0.140905	0.0727208	-1.93761	0.052671	0.227087	ATP-binding cassette, sub-family B (MDR/TAP), member 6 (ABCB6)	uc002vkc.2	0	Human	Cathepsin	31	1.41524	NA	NA	NA	NA
dd_Smed_v6_13056_0_1	245.433	0.534334	0.11027	4.84567	1.26e-06	4.62e-05	245.433	0.381864	0.119377	3.19881	0.00137994	0.0334394	245.433	-0.147886	0.125546	-1.17794	0.238822	0.589118	245.433	0.503128	0.118223	4.25574	2.08e-05	0.0010066	hypothetical protein Smed-tcf7	KY348683.1	0	Smed	Neural; Neural	8; 21	0.748040083; 1.248066679	NA	NA	NA	NA
dd_Smed_v6_1386_0_1	4301.69	-0.168981	0.0349399	-4.83635	1.32e-06	4.83e-05	4301.69	-0.0833958	0.0376024	-2.21783	0.0265661	0.196199	4301.69	-0.0439383	0.0377656	-1.16345	0.244649	0.594188	4301.69	-0.0107361	0.0374388	-0.286766	0.774292	0.906618	prominin 1 (PROM1)	uc003gou.2	2e-07	Human	Neural; Neural; Cathepsin; Cathepsin; Neural; Neural; Neural; Cathepsin; Cathepsin	8; 9; 10; 17; 18; 20; 21; 39; 42	0.815597673; 0.446307874; 0.326456619; 0.563287842; 0.424641839; 0.384894707; 0.625934589; 1.008093904; 1.133875279	2	0.846	0.00010634	4
dd_Smed_v6_10633_0_1	1182.98	0.36683	0.0758926	4.83355	1.34e-06	4.87e-05	1182.98	0.247206	0.0820457	3.01303	0.00258655	0.0493416	1182.98	-0.14821	0.0834684	-1.77565	0.0757912	0.371319	1182.98	0.044124	0.0824062	0.535445	0.592342	0.80897	zinc finger, NFX1-type containing 1 (ZNFX1)	uc002xui.3	0	Human	Neural; Neural; Muscle; Muscle; Neural; Neural; Neural; Neural; Neural	8; 9; 13; 14; 18; 20; 21; 23; 33	0.743417; 0.500937332; 0.662771663; 0.463858751; 0.32960315; 0.332263472; 0.735615869; 1.160287803; 0.496186512	NA	NA	NA	NA
dd_Smed_v6_210_0_1	10175.6	-0.287608	0.0595042	-4.8334	1.34e-06	4.87e-05	10175.6	0.000227002	0.0641671	0.00353767	0.997177	0.998509	10175.6	0.0922641	0.0641866	1.43744	0.150594	0.491727	10175.6	-0.0828339	0.0641799	-1.29065	0.196824	0.48096	GLI pathogenesis-related 1 (GLIPR1)	uc001sxs.3	6e-26	Human	Neural	36	6.39222	4	0.978	3.3758e-135	6
dd_Smed_v6_7528_0_1	608.384	-0.348121	0.072026	-4.83327	1.34e-06	4.87e-05	608.384	-0.332074	0.0777931	-4.26868	1.97e-05	0.00160987	608.384	-0.0401697	0.0770614	-0.521269	0.60218	0.842193	608.384	-0.281242	0.0772948	-3.63856	0.000274163	0.00668683	NA	NA	NA	NA	Cathepsin; Cathepsin; Cathepsin; Epidermal	10; 15; 17; 24	0.264883724; 0.422270135; 0.517884233; 0.347826353	NA	NA	NA	NA
dd_Smed_v6_3798_0_1	2033.28	-0.202468	0.0419189	-4.83	1.37e-06	4.94e-05	2033.28	-0.16564	0.0451749	-3.66663	0.00024577	0.00978132	2033.28	0.00400729	0.0451214	0.0888112	0.929232	0.977724	2033.28	-0.170615	0.0450714	-3.78543	0.000153444	0.00435568	mitogen-activated protein kinase 8 interacting protein 3 (MAPK8IP3)	uc021tah.1	3e-106	Human	Cathepsin; Cathepsin; Cathepsin; Cathepsin	10; 15; 28; 31	0.698853008; 0.250691957; 0.623194943; 0.468090181	4	1	1.03148e-07	2
dd_Smed_v6_9301_0_1	699.506	-0.329695	0.0682727	-4.82909	1.37e-06	4.95e-05	699.506	-0.313513	0.0737283	-4.25228	2.12e-05	0.00169612	699.506	-0.339292	0.0746213	-4.54685	5.45e-06	0.00164308	699.506	-0.0511951	0.0723773	-0.707336	0.479358	0.736831	sperm associated antigen 17 (SPAG17)	uc001ehk.2	5e-59	Human	Neural; Neural; Neural; Neural; Epidermal; Phyarnx; Protonephridia; Neural; Protonephridia	9; 18; 20; 23; 24; 27; 29; 33; 40	0.279451927; 0.343835365; 0.751286078; 0.475405215; 0.758077662; 1.028087534; 0.761803011; 0.838494586; 1.17366635	NA	NA	NA	NA
dd_Smed_v6_12062_0_1	135.867	0.566993	0.117465	4.8269	1.39e-06	4.98e-05	135.867	0.497991	0.126275	3.94371	8.02e-05	0.0042574	135.867	0.119814	0.13349	0.89755	0.369426	NA	135.867	0.227367	0.129096	1.76123	0.0782001	0.28721	ATPase, Na+/K+ transporting, beta 4 polypeptide (ATP1B4)	uc011mtx.2	7e-14	Human	Protonephridia	40	1.2689	NA	NA	NA	NA
dd_Smed_v6_198_0_1	15589.9	-0.307126	0.063621	-4.82743	1.38e-06	4.98e-05	15589.9	-0.184529	0.0686926	-2.6863	0.00722491	0.0916545	15589.9	0.00630553	0.0686835	0.0918056	0.926852	0.977085	15589.9	-0.338743	0.0687172	-4.92953	8.24e-07	9.76e-05	chymotrypsin-like elastase family, member 1 (CELA1)	uc001ryi.1	1e-32	Human	Cathepsin; Cathepsin; Cathepsin; Cathepsin; Cathepsin; Cathepsin; Cathepsin	4; 10; 15; 17; 28; 41; 42	0.928336936; 3.121247168; 0.55455546; 1.169773772; 0.563580668; 0.878934532; 1.285228935	2	0.261	0.047958	1
dd_Smed_v6_8973_0_1	686.087	-0.29227	0.0605685	-4.82545	1.4e-06	5e-05	686.087	-0.0904853	0.0643847	-1.40538	0.159907	0.491381	686.087	-0.139886	0.0654579	-2.13704	0.0325947	0.250667	686.087	-0.0879075	0.0641468	-1.37041	0.170559	0.445903	leukocyte receptor tyrosine kinase (LTK)	uc010bcg.2	3e-60	Human	Neoblast; Neoblast; Neoblast; Neural	0; 5; 22; 32	0.677409736; 0.669348529; 0.576622158; 1.093128085	NA	NA	NA	NA
dd_Smed_v6_6335_0_1	304.264	-0.55553	0.115279	-4.81902	1.44e-06	5.14e-05	304.264	0.121056	0.120404	1.00541	0.314697	0.653098	304.264	-0.191017	0.123193	-1.55055	0.12101	0.451762	304.264	-0.142799	0.121624	-1.1741	0.240354	0.530163	NA	NA	NA	NA	NA	NA	NA	NA	NA	NA	NA
dd_Smed_v6_6606_1_1	718.805	-0.291661	0.0605197	-4.81928	1.44e-06	5.14e-05	718.805	-0.1974	0.0649197	-3.04068	0.00236042	0.0467436	718.805	0.0347763	0.0645023	0.539148	0.589785	0.834681	718.805	-0.21263	0.0647681	-3.28294	0.00102732	0.0171937	monoamine oxidase B (MAOB)	uc004dfz.4	3e-59	Human	Intestine	30	0.418365	1	1	1.41757e-06	2
dd_Smed_v6_1921_0_1	1568.18	0.268727	0.0557898	4.81677	1.46e-06	5.19e-05	1568.18	0.0618002	0.0605858	1.02004	0.307707	0.648276	1568.18	-0.0331514	0.0612399	-0.541337	0.588275	0.833945	1568.18	0.13797	0.0602965	2.2882	0.022126	0.135406	Smed02590_V2 peptidyl prolyl cis trans isomerase FKBP-1	JX010484.1	0	Smed	Epidermal; Cathepsin; Neoblast	3; 4; 5	0.251936184; 0.330143093; 0.274871258	NA	NA	NA	NA
dd_Smed_v6_15272_0_1	193.389	-0.489998	0.1018	-4.81335	1.48e-06	5.27e-05	193.389	-0.0227536	0.104858	-0.216995	0.828212	0.947402	193.389	-0.28084	0.109592	-2.56258	0.0103897	0.152332	193.389	-0.0323885	0.104502	-0.309933	0.756612	0.898765	family with sequence similarity 115, member C (FAM115C)	uc003wdi.2	8e-39	Human	NA	NA	NA	NA	NA	NA	NA
dd_Smed_v6_1679_0_1	1039.79	0.357358	0.0742819	4.81084	1.5e-06	5.32e-05	1039.79	0.0697481	0.0807959	0.863263	0.387993	0.71704	1039.79	0.244538	0.0807199	3.02947	0.00244986	0.0718155	1039.79	0.205638	0.0802912	2.56116	0.0104324	0.0834208	peptidoglycan recognition protein 2 (PGLYRP2)	uc002nbg.3	1e-45	Human	NA	NA	NA	1	0.151	0.0463286	1
dd_Smed_v6_3814_1_1	1714.18	-0.264286	0.0549689	-4.80792	1.53e-06	5.39e-05	1714.18	0.000550191	0.058757	0.00936382	0.992529	0.99714	1714.18	-0.154692	0.0594887	-2.60035	0.00931278	0.145588	1714.18	0.0941587	0.058468	1.61043	0.107304	0.345052	inositol 1,4,5-trisphosphate receptor, type 1 (ITPR1)	uc011asv.2	6e-42	Human	Neural; Neural; Muscle; Muscle; Neural; Neural; Neural	8; 9; 13; 14; 18; 23; 32	0.343675843; 0.761556672; 1.15587103; 0.329177656; 2.020587086; 0.878904953; 1.246228636	5	1	3.7915e-15	6
dd_Smed_v6_3577_0_1	268.854	0.435945	0.0907637	4.80307	1.56e-06	5.5e-05	268.854	0.19345	0.0992831	1.94847	0.0513583	0.282335	268.854	0.111651	0.10149	1.10012	0.271279	0.620719	268.854	0.436507	0.096932	4.50323	6.69e-06	0.000447835	NA	NA	NA	NA	Neural; Neural; Neural; Muscle; Neural; Neural; Neural; Neural; Neural	1; 8; 9; 14; 18; 20; 21; 34; 36	0.471978451; 1.133380136; 0.956235426; 0.539136351; 0.841001313; 0.721028934; 1.35206552; 0.56619578; 0.434816162	NA	NA	NA	NA
dd_Smed_v6_603_0_1	4280	-0.318596	0.0663321	-4.80305	1.56e-06	5.5e-05	4280	-0.195181	0.0715558	-2.72768	0.00637812	0.0847268	4280	0.00104096	0.0715196	0.0145549	0.988387	0.996975	4280	-0.272627	0.0715806	-3.80867	0.000139715	0.00411312	calmodulin 2 (phosphorylase kinase, delta) (CALM2)	uc002rvt.2	6e-34	Human	Neural; Neural; Intestine; Epidermal; Phyarnx; Phyarnx	9; 18; 19; 24; 27; 37	0.259169524; 0.544037164; 2.377700655; 0.978668234; 0.643848652; 0.426160189	6	0.98	2.61939e-28	6
dd_Smed_v6_7676_0_1	309.154	-0.404048	0.0841702	-4.80037	1.58e-06	5.56e-05	309.154	-0.319377	0.0903327	-3.53556	0.000406912	0.0145297	309.154	0.164514	0.0875417	1.87926	0.0602089	0.332445	309.154	-0.287482	0.0896442	-3.20692	0.00134166	0.020699	cytochrome P450, family 46, subfamily A, polypeptide 1 (CYP46A1)	uc001ygo.3	7e-68	Human	Neoblast; Intestine	22; 30	0.276316401; 0.475992916	3	1	1.41757e-06	3
dd_Smed_v6_37_0_1	90035.5	-0.222386	0.0463772	-4.79516	1.63e-06	5.69e-05	90035.5	0.0650754	0.0500783	1.29947	0.193782	0.53346	90035.5	-0.0308564	0.0500907	-0.616011	0.537887	0.806163	90035.5	-0.157935	0.0500871	-3.15321	0.00161484	0.0235401	actin, gamma 1 (ACTG1)	uc002kal.2	0	Human	Neural; Muscle; Muscle; Muscle; Cathepsin; Muscle; Cathepsin; Protonephridia; Cathepsin	1; 7; 13; 14; 15; 16; 17; 26; 41	0.7206122; 1.471714092; 1.384457961; 1.441474757; 0.754016548; 1.353257974; 0.930418142; 0.410697004; 1.095968954	10	0.931	3.4848e-261	6
dd_Smed_v6_6208_0_1	2104.29	0.381414	0.0795772	4.793	1.64e-06	5.74e-05	2104.29	0.285776	0.0859614	3.32446	0.000885894	0.0250101	2104.29	-0.0735229	0.086693	-0.848083	0.396392	0.719876	2104.29	0.409024	0.0857688	4.76891	1.85e-06	0.000169666	choline O-acetyltransferase (CHAT)S	uc001jia.2	1e-131	Human	Neural; Neural; Neural; Neural; Neural; Neural	1; 8; 9; 20; 21; 23	0.79809664; 1.394755602; 0.814478209; 0.301094859; 1.335942391; 1.930704828	9	1	1.02632e-13	6
dd_Smed_v6_13255_0_1	165.871	0.61552	0.1285	4.79002	1.67e-06	5.81e-05	165.871	0.462591	0.139003	3.32793	0.000874936	0.0247618	165.871	0.0919946	0.144649	0.635985	0.524786	0.799968	165.871	0.501289	0.138252	3.62592	0.000287937	0.00693301	synaptosomal-associated protein, 25kDa (SNAP25)	uc010gca.2	3e-58	Human	Neural; Neural; Neural	8; 9; 21	0.467362888; 0.62134828; 0.565369003	NA	NA	NA	NA
dd_Smed_v6_3945_0_1	122.023	-0.594893	0.124641	-4.77286	1.82e-06	6.32e-05	122.023	-0.239115	0.129353	-1.84855	0.0645221	0.317132	122.023	0.211854	0.125088	1.69364	0.0903341	NA	122.023	-0.19766	0.128062	-1.54348	0.122715	0.37172	NA	NA	NA	NA	NA	NA	NA	NA	NA	NA	NA
dd_Smed_v6_4284_0_1	1219.5	-0.252515	0.0529903	-4.7653	1.89e-06	6.54e-05	1219.5	-0.0564447	0.0565808	-0.997595	0.318476	0.656165	1219.5	-0.0737883	0.0571441	-1.29127	0.196611	0.55113	1219.5	-0.15434	0.056753	-2.71951	0.00653784	0.0612841	NA	uc004amo.1	1e-55	Human	Parapharyngeal; Parapharyngeal	12; 38	0.48745245; 1.080858479	NA	NA	NA	NA
dd_Smed_v6_21480_0_1	64.1204	0.814034	0.170862	4.76428	1.9e-06	6.56e-05	64.1204	0.188321	0.192981	0.975848	0.32914	NA	64.1204	0.0416017	0.199809	0.208207	0.835067	NA	64.1204	0.608857	0.184386	3.30208	0.000959709	0.0164945	NA	NA	NA	NA	Neural; Neural	9; 21	0.401797758; 0.775321938	NA	NA	NA	NA
dd_Smed_v6_5528_0_1	881.319	-0.350378	0.0736134	-4.75971	1.94e-06	6.7e-05	881.319	-0.23894	0.0791606	-3.01842	0.00254094	0.0491134	881.319	0.123982	0.0784568	1.58026	0.114047	0.441028	881.319	-0.27877	0.0791412	-3.52243	0.000427604	0.00916825	slc46a-2 (slc46a-2)	KT163744.1	0	Smed	Intestine	30	0.724877	3	0.923	1.63452e-05	3
dd_Smed_v6_12459_0_1	165.547	0.531591	0.111893	4.75089	2.03e-06	6.98e-05	165.547	0.390867	0.121146	3.22641	0.00125354	0.0315088	165.547	-0.138343	0.130047	-1.0638	0.287421	0.636299	165.547	0.523985	0.11935	4.39031	1.13e-05	0.000653687	NA	NA	NA	NA	Neural; Neural	21; 32	0.280296962; 0.419719082	NA	NA	NA	NA
dd_Smed_v6_2164_0_1	6985.13	-0.279759	0.0589348	-4.74693	2.07e-06	7.05e-05	6985.13	-0.0375967	0.0635324	-0.591772	0.554003	0.821294	6985.13	-0.160478	0.063677	-2.52018	0.0117294	0.159169	6985.13	-0.201534	0.063592	-3.16918	0.0015287	0.022724	lethal giant larvae homolog 1 (Drosophila) (LLGL1)	uc002gsp.3	7e-15	Human	Neural; Neural; Neural; Parapharyngeal; Neural; Neural; Neural; Neural; Neural; Neural; Neural; Neural; Parapharyngeal	1; 8; 9; 12; 18; 20; 21; 23; 32; 33; 34; 36; 38	0.731036207; 1.457600276; 1.043503668; 0.675792478; 1.134913321; 1.211489025; 1.114661614; 1.037793729; 0.544699624; 0.911842717; 0.715239952; 1.05978112; 0.819817259	NA	NA	NA	NA
dd_Smed_v6_3599_0_1	1107.91	-0.313701	0.0660816	-4.74717	2.06e-06	7.05e-05	1107.91	-0.312154	0.0714057	-4.37156	1.23e-05	0.00113716	1107.91	-0.0155048	0.0709501	-0.218532	0.827015	0.943475	1107.91	-0.176858	0.0708545	-2.49608	0.0125574	0.0948315	phosphatidylinositol-4,5-bisphosphate 3-kinase, catalytic subunit delta (PIK3CD)	uc021ogb.1	3e-122	Human	Cathepsin; Cathepsin; Cathepsin; Protonephridia; Cathepsin	10; 17; 39; 40; 41	0.268927357; 0.77147244; 0.8156726; 0.572444746; 0.720385967	2	0.538	0.015103	1
dd_Smed_v6_6789_0_1	329.12	-0.430755	0.0907148	-4.74845	2.05e-06	7.05e-05	329.12	-0.364329	0.0976376	-3.73145	0.000190383	0.00805313	329.12	0.011214	0.095901	0.116933	0.906913	0.973089	329.12	-0.0658018	0.0950939	-0.691967	0.488958	0.7434	NA	NA	NA	NA	Intestine; Neural	19; 32	0.481703805; 0.471838749	NA	NA	NA	NA
dd_Smed_v6_884_0_1	5133.12	0.176774	0.0372334	4.74774	2.06e-06	7.05e-05	5133.12	0.0691443	0.0402732	1.71688	0.0860006	0.369329	5133.12	0.0459564	0.0404728	1.13549	0.25617	0.606496	5133.12	-0.0833158	0.0403946	-2.06255	0.0391555	0.190016	dynamin 2 (DNM2)	uc002mps.2	3e-21	Human	Neural; Neural; Neural; Parapharyngeal; Muscle; Muscle; Cathepsin; Muscle; Cathepsin; Neural; Neural; Neural; Neural	1; 8; 9; 12; 13; 14; 15; 16; 17; 18; 20; 21; 23	0.370267861; 0.79332379; 0.570192589; 0.430629873; 0.619355162; 0.310765317; 0.530966255; 0.441163712; 1.116883884; 0.326145899; 0.404213049; 0.716119472; 0.952836109	10	1	2.83852e-40	6
dd_Smed_v6_67651_0_1	21.5914	1.34512	0.283625	4.74262	2.11e-06	7.19e-05	21.5914	0.541995	0.320391	1.69167	0.0907098	NA	21.5914	0.0450629	0.345989	0.130244	0.896374	NA	21.5914	-0.15064	0.346086	-0.435268	0.663368	NA	NA	NA	NA	NA	NA	NA	NA	NA	NA	NA	NA
dd_Smed_v6_4488_0_1	672.816	0.327994	0.0692159	4.73871	2.15e-06	7.31e-05	672.816	0.0542339	0.0756443	0.71696	0.473399	0.776377	672.816	0.16932	0.075809	2.23351	0.0255155	0.225982	672.816	0.133295	0.0750708	1.77559	0.0757998	0.282036	Smed03896_V2 ephrin receptor A-1	JX010524.1	0	Smed	Epidermal	2	0.271351	4	1	1.41757e-06	1
dd_Smed_v6_3851_0_1	1585.21	-0.351871	0.0743019	-4.7357	2.18e-06	7.41e-05	1585.21	-0.0991258	0.0797918	-1.2423	0.214124	0.556289	1585.21	-0.0667879	0.0800089	-0.834756	0.403855	0.724787	1585.21	-0.0582801	0.0796412	-0.731783	0.464301	0.727671	phospholipase A2, group III (PLA2G3)	uc003aka.3	1e-21	Human	Cathepsin; Cathepsin; Intestine; Cathepsin; Cathepsin	10; 28; 30; 31; 42	2.238573946; 1.993982507; 0.566136275; 2.17655491; 2.775350703	NA	NA	NA	NA
dd_Smed_v6_13139_0_1	64.6981	-0.822073	0.17366	-4.7338	2.2e-06	7.46e-05	64.6981	-0.660317	0.184967	-3.56991	0.000357105	NA	64.6981	0.265637	0.168758	1.57406	0.115472	NA	64.6981	-0.149119	0.172656	-0.863677	0.387765	0.672898	cathepsin S (CTSS)	uc001evn.3	5e-70	Human	NA	NA	NA	NA	NA	NA	NA
dd_Smed_v6_1694_0_1	3051.42	-0.261091	0.0551785	-4.73175	2.23e-06	7.5e-05	3051.42	-0.115009	0.0594149	-1.9357	0.0529046	0.286169	3051.42	-0.224298	0.0597634	-3.7531	0.000174664	0.0150578	3051.42	-0.17413	0.0594316	-2.92992	0.00339052	0.0392513	HNF4 (hnf4)	JF802199.1	0	Smed	Cathepsin; Intestine; Cathepsin; Cathepsin; Cathepsin; Intestine; Neoblast; Cathepsin; Cathepsin; Cathepsin; Cathepsin; Cathepsin	4; 6; 10; 15; 17; 19; 22; 28; 31; 39; 41; 42	1.106991839; 0.897749877; 0.961071971; 0.837400176; 0.972747778; 0.981212307; 0.586715561; 0.987897971; 1.175060993; 0.934192617; 1.144366262; 1.666475403	6	1	4.08726e-11	5
dd_Smed_v6_7816_0_1	549.026	-0.31561	0.0666955	-4.73211	2.22e-06	7.5e-05	549.026	-0.283753	0.0719142	-3.94572	7.96e-05	0.0042415	549.026	-0.10091	0.0717018	-1.40736	0.159321	0.50541	549.026	-0.0755975	0.0704197	-1.07353	0.283034	0.576655	asparaginase homolog (S. cerevisiae) (ASPG)	uc001yoq.2	4e-114	Human	Cathepsin	31	1.81312	NA	NA	NA	NA
dd_Smed_v6_15648_0_1	78.7784	0.76057	0.160798	4.72997	2.25e-06	7.55e-05	78.7784	0.110627	0.181752	0.608672	0.542742	NA	78.7784	0.264411	0.181668	1.45547	0.14554	NA	78.7784	0.467557	0.174972	2.67218	0.00753598	0.0673954	NA	NA	NA	NA	NA	NA	NA	NA	NA	NA	NA
dd_Smed_v6_1440_0_1	3017.64	0.265112	0.0561551	4.72107	2.35e-06	7.87e-05	3017.64	0.179129	0.0606746	2.95229	0.00315425	0.0560527	3017.64	-0.115324	0.0613008	-1.88128	0.0599344	0.332107	3017.64	0.284429	0.0605005	4.70126	2.59e-06	0.000217722	NA	NA	NA	NA	Neural; Neural; Neural; Neural; Neural; Neural	8; 9; 18; 20; 21; 23	2.788176136; 2.193060161; 0.334994212; 0.556818577; 1.503165784; 0.806380682	2	0.273	0.0472861	1
dd_Smed_v6_7128_0_1	416.049	0.357949	0.0759425	4.71342	2.44e-06	8.16e-05	416.049	0.330692	0.0816911	4.04809	5.16e-05	0.00321673	416.049	-0.0916896	0.0857609	-1.06913	0.285011	0.634257	416.049	0.0599346	0.083133	0.720949	0.470941	0.731886	signal transducer and activator of transcription 5A (STAT5A)	uc010cyc.2	4e-12	Human	Neural; Neural	8; 21	0.275911616; 0.335543377	3	0.364	0.0451128	1
dd_Smed_v6_2824_0_1	3422.57	-0.252491	0.0535867	-4.71181	2.46e-06	8.2e-05	3422.57	-0.327672	0.0579807	-5.65141	1.59e-08	5.7e-06	3422.57	-0.0578906	0.057827	-1.0011	0.316779	0.661745	3422.57	-0.0767186	0.0576252	-1.33134	0.183078	0.462543	unknown mRNA	KP954680.1	0	Smed	Neural; Neural; Neural; Neural	8; 21; 23; 33	0.374336057; 0.276962567; 0.277344764; 0.544046657	7	1	8.21168e-10	6
dd_Smed_v6_5926_0_1	1388.32	-0.236113	0.0501127	-4.71163	2.46e-06	8.2e-05	1388.32	-0.155097	0.0538756	-2.8788	0.00399187	0.0639033	1388.32	-0.0641845	0.0540601	-1.18728	0.235117	0.586592	1388.32	-0.23033	0.0539703	-4.26772	1.97e-05	0.000972773	NA	NA	NA	NA	Epidermal; Phyarnx; Intestine; Phyarnx	24; 27; 30; 37	0.452978637; 0.790502722; 0.492072428; 0.746955882	NA	NA	NA	NA
dd_Smed_v6_354_0_1	15369.2	-0.216142	0.0459459	-4.70427	2.55e-06	8.48e-05	15369.2	-0.12805	0.0495986	-2.58173	0.00983053	0.110252	15369.2	0.0335866	0.0495946	0.677223	0.498264	0.783075	15369.2	-0.171461	0.0495978	-3.45703	0.000546171	0.0109329	tetraspanin 3 (TSPAN3)	uc002bcj.3	8e-14	Human	Intestine; Cathepsin; Intestine; Intestine; Cathepsin	6; 17; 19; 30; 31	0.465198223; 0.604450837; 0.740598234; 2.694151877; 0.776475228	3	0.538	1.10755e-28	3
dd_Smed_v6_6485_0_1	482.97	-0.344317	0.0732918	-4.69789	2.63e-06	8.73e-05	482.97	-0.268916	0.0787775	-3.41361	0.000641086	0.0202428	482.97	-0.0138474	0.078129	-0.177237	0.859322	0.955695	482.97	-0.465008	0.0797793	-5.82869	5.59e-09	2.41e-06	TNF receptor-associated factor 3 (TRAF3)	uc001ymd.2	4e-28	Human	Intestine; Cathepsin; Intestine; Intestine	6; 10; 19; 30	0.469706231; 0.295323748; 0.823937426; 0.356806727	NA	NA	NA	NA
dd_Smed_v6_860_0_1	2402.45	0.247912	0.0527822	4.69688	2.64e-06	8.75e-05	2402.45	0.0767714	0.0571859	1.34249	0.179438	0.517414	2402.45	0.0578305	0.0574916	1.00589	0.314466	0.659837	2402.45	0.203783	0.056905	3.58111	0.000342137	0.00784936	Aly/REF export factor (ALYREF)	uc002kbu.2	2e-26	Human	Neoblast; Neoblast; Neoblast	0; 5; 22	0.50657415; 0.472197626; 0.310663449	5	0.583	4.42508e-05	3
dd_Smed_v6_76_0_1	62827.6	-0.299843	0.063846	-4.69634	2.65e-06	8.76e-05	62827.6	0.120154	0.0689391	1.74289	0.081352	0.35919	62827.6	-0.0388386	0.0689552	-0.563244	0.573269	0.826732	62827.6	-0.0127319	0.0689433	-0.184673	0.853486	0.942116	clone A24.race.2.contig unknown	AY068371.1	0	Smed	NA	NA	NA	5	0.155	0.00691945	1
dd_Smed_v6_4123_0_1	478.358	-0.480931	0.102441	-4.69474	2.67e-06	8.81e-05	478.358	-0.213157	0.109485	-1.9469	0.0515466	0.282595	478.358	0.0516719	0.108982	0.474131	0.635407	0.859069	478.358	-0.263334	0.109507	-2.40473	0.0161844	0.111595	NA	NA	NA	NA	Cathepsin	10	0.275548	2	0.786	0.000170503	1
dd_Smed_v6_10425_0_1	654.587	-0.33855	0.0721535	-4.69207	2.7e-06	8.89e-05	654.587	-0.224943	0.077449	-2.9044	0.00367956	0.061212	654.587	-0.226079	0.078194	-2.89126	0.00383699	0.0919713	654.587	-0.0427842	0.0764474	-0.559655	0.575715	0.79788	dynein, axonemal, heavy chain 8 (DNAH8)	uc003ooe.2	8e-56	Human	Muscle; Neural; Neural; Epidermal; Protonephridia; Neural; Neural	16; 20; 23; 24; 29; 32; 33	0.251112282; 0.323756365; 0.352585645; 0.488247303; 0.282237377; 0.492980957; 0.599196722	NA	NA	NA	NA
dd_Smed_v6_367_0_1	6098.17	0.299928	0.0639298	4.69152	2.71e-06	8.89e-05	6098.17	0.262873	0.0690317	3.808	0.000140094	0.00640983	6098.17	0.191251	0.0691571	2.76546	0.00568434	0.115681	6098.17	0.334056	0.0689724	4.84333	1.28e-06	0.000131816	NA	NA	NA	NA	NA	NA	NA	NA	NA	NA	NA
dd_Smed_v6_9020_0_1	370.698	-0.415312	0.0885117	-4.69217	2.7e-06	8.89e-05	370.698	-0.148589	0.0938425	-1.58339	0.113333	0.420397	370.698	0.102407	0.0931809	1.09901	0.271762	0.621135	370.698	-0.181639	0.0937628	-1.93722	0.0527184	0.227165	NA	NA	NA	NA	Intestine	30	0.385174	5	1	1.41757e-06	1
dd_Smed_v6_11121_0_1	276.049	0.452329	0.0968464	4.67058	3e-06	9.83e-05	276.049	0.21563	0.105647	2.04104	0.0412469	0.252285	276.049	0.0130398	0.108756	0.1199	0.904563	0.972125	276.049	0.376411	0.104118	3.61523	0.000300077	0.00713417	synapse defective 1, Rho GTPase, homolog 2 (C. elegans) (SYDE2)	uc009wcm.3	6e-50	Human	Neural; Neural	21; 33	0.311272194; 0.426237134	NA	NA	NA	NA
dd_Smed_v6_4759_0_1	1632.88	-0.236603	0.0507002	-4.66671	3.06e-06	9.99e-05	1632.88	-0.0900523	0.0543753	-1.65612	0.0976969	0.392225	1632.88	-0.147638	0.0549392	-2.68729	0.00720347	0.126808	1632.88	-0.074139	0.0542221	-1.36732	0.171525	0.447531	raptor	JF894290.2	0	Smed	NA	NA	NA	3	0.727	0.000515996	1
dd_Smed_v6_13333_0_1	277.789	0.436141	0.0935394	4.66265	3.12e-06	0.000101693	277.789	0.146658	0.102549	1.43013	0.152679	0.481167	277.789	0.0464814	0.10479	0.443566	0.657356	0.869084	277.789	0.277428	0.101163	2.74239	0.00609944	0.0588962	potassium channel, subfamily K, member 18 (KCNK18)	uc010qsr.2	1e-16	Human	Neural; Neural; Neural; Neural; Parapharyngeal	8; 18; 20; 21; 38	0.311807515; 0.368334228; 0.788725703; 0.37817799; 0.581874528	NA	NA	NA	NA
dd_Smed_v6_4344_0_1	915.926	-0.2668	0.0573164	-4.65486	3.24e-06	0.000105393	915.926	-0.0859043	0.061163	-1.40451	0.160166	0.491641	915.926	-0.0960194	0.0618389	-1.55273	0.120487	0.451048	915.926	-0.0817169	0.0609671	-1.34034	0.180133	0.45864	FYVE, RhoGEF and PH domain containing 2 (FGD2)	uc003ong.2	2e-21	Human	Cathepsin; Epidermal; Phyarnx; Cathepsin; Cathepsin; Phyarnx; Cathepsin; Cathepsin	10; 24; 27; 28; 31; 37; 41; 42	0.482497204; 0.504347702; 0.932842753; 0.508114569; 0.426046384; 0.557850453; 0.733663888; 1.191073334	3	1	1.34608e-06	2
dd_Smed_v6_2903_0_1	679.752	-0.476458	0.102383	-4.65369	3.26e-06	0.000105773	679.752	-0.373848	0.110321	-3.38874	0.000702151	0.0213476	679.752	0.231286	0.108955	2.12276	0.0337737	0.252908	679.752	-0.478543	0.11053	-4.32952	1.49e-05	0.000811188	aminopeptidase-like 1 (NPEPL1)	uc010zzs.1	1e-16	Human	Cathepsin; Intestine; Cathepsin; Phyarnx	4; 6; 10; 25	0.275864159; 0.381359614; 0.751338435; 0.540244165	4	1	2.82824e-08	2
dd_Smed_v6_81_0_1	20701.3	-0.243312	0.0523101	-4.65134	3.3e-06	0.000106758	20701.3	-0.146547	0.0564812	-2.59461	0.00946979	0.107256	20701.3	0.10497	0.056461	1.85915	0.0630057	0.341253	20701.3	-0.198336	0.0564825	-3.51146	0.00044566	0.00942737	cathepsin B (CTSB)	uc003wuq.3	7e-131	Human	Cathepsin; Cathepsin; Cathepsin; Protonephridia; Intestine; Cathepsin; Cathepsin; Cathepsin; Cathepsin	10; 17; 28; 29; 30; 31; 39; 41; 42	1.854438982; 1.50859337; 1.510534594; 1.495229754; 3.050967552; 0.971924214; 0.429283309; 0.869128126; 1.356834869	5	0.533	1.30419e-20	3
dd_Smed_v6_416_0_1	15948.3	-0.715108	0.153824	-4.64886	3.34e-06	0.000107824	15948.3	-0.482108	0.166131	-2.90198	0.00370813	0.061598	15948.3	0.0558283	0.166099	0.336115	0.736784	0.905487	15948.3	-0.959997	0.166178	-5.77691	7.61e-09	3.02e-06	NA	NA	NA	NA	Parapharyngeal	12	1.06357	NA	NA	NA	NA
dd_Smed_v6_5388_0_1	700.959	-0.322675	0.0694877	-4.64363	3.42e-06	0.000110364	700.959	-0.22183	0.0746394	-2.97202	0.00295848	0.0537402	700.959	0.000699364	0.0743112	0.0094113	0.992491	0.997938	700.959	-0.314839	0.0748616	-4.20562	2.6e-05	0.00118926	NA	NA	NA	NA	Intestine; Cathepsin; Cathepsin; Cathepsin; Intestine	6; 10; 15; 17; 19	0.484811094; 0.358472307; 0.296725041; 0.67976936; 0.433389054	15	1	2.30502e-10	5
dd_Smed_v6_10312_0_1	88.7283	-0.699689	0.150748	-4.64146	3.46e-06	0.000111294	88.7283	0.00459594	0.151716	0.030293	0.975833	NA	88.7283	-0.450407	0.161866	-2.7826	0.0053926	NA	88.7283	-0.357395	0.156599	-2.28222	0.0224761	0.136771	NA	NA	NA	NA	Parapharyngeal; Muscle	12; 13	0.371994766; 0.398252048	NA	NA	NA	NA
dd_Smed_v6_8406_0_1	797.004	-0.292792	0.063095	-4.6405	3.48e-06	0.00011158	797.004	-0.157225	0.0675784	-2.32656	0.0199888	0.169211	797.004	-0.042989	0.0677312	-0.6347	0.525624	0.800531	797.004	-0.16375	0.0674128	-2.42907	0.0151378	0.107224	proprotein convertase subtilisin/kexin type 1 (PCSK1)	uc003kls.2	4e-159	Human	NA	NA	NA	NA	NA	NA	NA
dd_Smed_v6_13495_0_1	93.2964	-0.640627	0.138408	-4.62855	3.68e-06	0.000117973	93.2964	-0.233543	0.142775	-1.63574	0.101894	NA	93.2964	-0.448197	0.149587	-2.99622	0.00273346	NA	93.2964	-0.0886071	0.139754	-0.634021	0.526067	0.767982	F-box and WD repeat domain containing 7, E3 ubiquitin protein ligase (FBXW7)	uc011cih.2	3e-26	Human	Cathepsin	31	0.578859	NA	NA	NA	NA
dd_Smed_v6_1381_0_1	2048.62	-0.276465	0.0597542	-4.62671	3.72e-06	0.000118777	2048.62	-0.212899	0.0644354	-3.30408	0.000952896	0.0261609	2048.62	0.0703559	0.0642026	1.09584	0.273148	0.62244	2048.62	-0.434278	0.0647729	-6.70462	2.02e-11	3.04e-08	WD repeat and SOCS box containing 1 (WSB1)	uc002gzd.1	8e-35	Human	Cathepsin; Intestine; Phyarnx; Cathepsin	10; 19; 27; 31	0.432415071; 0.35163237; 0.493050579; 1.201447371	8	1	4.70951e-18	6
dd_Smed_v6_986_0_1	2888.32	0.202187	0.0437071	4.62595	3.73e-06	0.000118969	2888.32	0.134446	0.0472238	2.847	0.00441337	0.0683675	2888.32	0.0247609	0.0476879	0.519229	0.603601	0.842673	2888.32	0.145428	0.0471325	3.08551	0.00203203	0.0273269	heterogeneous nuclear ribonucleoprotein A1 A2/B1	KM981929.1	0	Smed	Neoblast; Epidermal; Neoblast; Neoblast	0; 3; 5; 22	0.336137412; 0.366215906; 0.395426715; 0.311445763	9	0.652	1.16212e-05	3
dd_Smed_v6_1676_0_1	3561.39	-0.194307	0.0420184	-4.62433	3.76e-06	0.000119657	3561.39	-0.105564	0.0452471	-2.33306	0.0196451	0.167539	3561.39	-0.0525782	0.0453901	-1.15836	0.246716	0.595725	3561.39	-0.0685948	0.045131	-1.5199	0.128535	0.381559	NA	NA	NA	NA	Epidermal; Phyarnx; Intestine; Phyarnx	24; 27; 30; 37	0.874843722; 0.358627604; 0.462100941; 0.883819332	12	1	3.7553e-49	6
dd_Smed_v6_541_0_1	794.846	0.443675	0.0959933	4.62193	3.8e-06	0.0001208	794.846	0.313016	0.103768	3.0165	0.00255714	0.0492755	794.846	0.0742414	0.104961	0.707322	0.479366	0.772507	794.846	0.47301	0.10325	4.58123	4.62e-06	0.000336596	secreted peptide prohormone 1	GU295176.1	3.17e-152	Smed	Neural; Neural; Neural	8; 9; 34	1.703778826; 3.356503012; 0.609444642	5	0.814	1.1118e-18	6
dd_Smed_v6_12500_0_1	103.805	0.69472	0.150334	4.62119	3.82e-06	0.000120985	103.805	0.437318	0.16378	2.67016	0.00758157	NA	103.805	0.413593	0.166153	2.48923	0.0128019	NA	103.805	0.288878	0.165172	1.74895	0.0802996	0.291933	thyrotropin-releasing hormone receptor (TRHR)	uc003ymz.4	2e-07	Human	NA	NA	NA	NA	NA	NA	NA
dd_Smed_v6_1642_0_1	1209.65	0.228617	0.0495042	4.61813	3.87e-06	0.000122528	1209.65	0.137608	0.0535704	2.56874	0.0102069	0.113144	1209.65	0.0710161	0.054371	1.30614	0.191505	0.545586	1209.65	0.081117	0.0536102	1.51309	0.130257	0.384371	eukaryotic translation initiation factor 3, subunit F (EIF3F)	uc001mfw.3	4e-65	Human	NA	NA	NA	3	1	2.09363e-09	5
dd_Smed_v6_14792_0_1	68.402	-0.958355	0.207594	-4.61648	3.9e-06	0.000123254	68.402	-0.122236	0.20905	-0.58472	0.558736	NA	68.402	0.335666	0.204653	1.64017	0.100969	NA	68.402	-0.197442	0.209528	-0.942317	0.346031	0.637625	NA	NA	NA	NA	Parapharyngeal	38	0.407049	NA	NA	NA	NA
dd_Smed_v6_1301_0_1	4688.98	-0.398574	0.0863779	-4.6143	3.94e-06	0.000124302	4688.98	-0.407944	0.0933155	-4.37167	1.23e-05	0.00113716	4688.98	-0.11282	0.0932322	-1.21009	0.226243	0.576795	4688.98	-0.243053	0.0931982	-2.60791	0.00910966	0.0765811	NA	NA	NA	NA	Neural; Muscle; Neural; Cathepsin; Cathepsin; Cathepsin; Neural; Neural; Neural; Neural; Protonephridia; Cathepsin; Neural; Neural; Neural; Cathepsin; Cathepsin	1; 7; 8; 10; 15; 17; 18; 20; 21; 23; 26; 28; 32; 33; 36; 39; 41	0.811998996; 0.466449362; 0.604180194; 0.296720261; 0.53221878; 1.192374292; 0.577455165; 0.440487426; 0.458488861; 0.534408397; 0.528835852; 0.270244031; 0.537519959; 0.487434269; 0.508905805; 0.782886497; 1.314309408	NA	NA	NA	NA
dd_Smed_v6_3864_0_1	1711.97	-0.238497	0.0516933	-4.6137	3.96e-06	0.00012441	1711.97	-0.115838	0.0555312	-2.086	0.0369784	0.237316	1711.97	-0.0622199	0.0557691	-1.11567	0.264564	0.614659	1711.97	-0.152934	0.0555113	-2.75501	0.00586904	0.0575563	calpain 5 (CAPN5)	uc001oxx.3	1e-107	Human	Epidermal; Intestine	11; 19	0.423863424; 1.156848028	NA	NA	NA	NA
dd_Smed_v6_5008_0_1	884.455	-0.291279	0.0631646	-4.61142	4e-06	0.000125273	884.455	-0.0773989	0.0674065	-1.14824	0.250869	0.59349	884.455	0.0020078	0.0676723	0.0296695	0.976331	0.992969	884.455	-0.250931	0.0679063	-3.69525	0.000219671	0.00572856	5-oxoprolinase (ATP-hydrolysing) (OPLAH)	uc003zar.3	2e-73	Human	Neural; Cathepsin	21; 31	0.362247866; 0.728371627	NA	NA	NA	NA
dd_Smed_v6_5643_0_1	889.21	-0.277513	0.0601774	-4.61158	4e-06	0.000125273	889.21	-0.0482651	0.064047	-0.753589	0.451096	0.762381	889.21	-0.0525802	0.0646907	-0.812794	0.416336	0.733417	889.21	0.103088	0.0633081	1.62835	0.103451	0.338539	1-acylglycerol-3-phosphate O-acyltransferase 3 (AGPAT3)	uc002zdw.3	1e-57	Human	Epidermal; Phyarnx	2; 27	0.457023638; 0.526729431	NA	NA	NA	NA
dd_Smed_v6_6958_0_1	1335.79	-0.243301	0.0527845	-4.60932	4.04e-06	0.000126289	1335.79	-0.129122	0.0566566	-2.27903	0.0226655	0.180537	1335.79	-0.041438	0.0568502	-0.728899	0.466064	0.764242	1335.79	-0.0823433	0.0563799	-1.46051	0.144151	0.406428	laeverin (AQPEP)	uc003kro.3	7e-78	Human	Cathepsin; Cathepsin; Cathepsin; Cathepsin	10; 28; 31; 42	0.390610731; 0.762055653; 0.700043382; 1.511525672	4	0.75	0.00137973	1
dd_Smed_v6_14502_0_1	100.051	0.667402	0.144853	4.60745	4.08e-06	0.000127171	100.051	0.119155	0.162316	0.734089	0.462894	NA	100.051	0.274091	0.162225	1.68957	0.0911103	NA	100.051	0.39609	0.157582	2.51355	0.0119522	0.0918692	DIRAS family, GTP-binding RAS-like 2 (DIRAS2)	uc022bjs.1	7e-61	Human	NA	NA	NA	NA	NA	NA	NA
dd_Smed_v6_3719_0_1	1195.77	-0.261701	0.0568449	-4.60378	4.15e-06	0.000129177	1195.77	-0.0887303	0.0608429	-1.45835	0.144744	0.469987	1195.77	-0.0193892	0.0610993	-0.317339	0.750987	0.911113	1195.77	-0.104016	0.0607497	-1.7122	0.0868591	0.304897	F-box and leucine-rich repeat protein 20 (FBXL20)	uc002hrt.3	3e-10	Human	Muscle; Muscle	13; 14	0.786186431; 0.831072528	8	1	1.34608e-06	4
dd_Smed_v6_5350_0_1	2119.15	-0.230122	0.0500085	-4.60166	4.19e-06	0.000130233	2119.15	-0.325863	0.0542279	-6.00913	1.87e-09	9.48e-07	2119.15	-0.189297	0.054256	-3.48896	0.000484899	0.0270504	2119.15	0.00843281	0.0534629	0.157732	0.874668	0.952661	dynein, axonemal, heavy chain 7 (DNAH7)	uc002utj.4	0	Human	Neural; Neural; Neural; Neural; Epidermal; Phyarnx; Protonephridia; Neural	9; 18; 20; 23; 24; 27; 29; 33	0.274540135; 0.407015493; 0.680887383; 0.668094459; 0.865511826; 0.785316478; 0.779569503; 1.111766603	NA	NA	NA	NA
dd_Smed_v6_3260_0_1	705.483	-0.306217	0.0665571	-4.60081	4.21e-06	0.000130503	705.483	0.105652	0.0699347	1.51073	0.130858	0.449339	705.483	-0.0394282	0.0713203	-0.552833	0.580378	0.829839	705.483	0.219374	0.0692865	3.16619	0.00154452	0.0228775	NA	NA	NA	NA	NA	NA	NA	8	0.842	6.45631e-07	4
dd_Smed_v6_2963_0_1	2223.85	-0.226043	0.0491641	-4.59773	4.27e-06	0.000132187	2223.85	-0.263281	0.0531833	-4.95045	7.4e-07	0.000128584	2223.85	0.0304903	0.0528843	0.576547	0.564245	0.82098	2223.85	-0.100621	0.0527626	-1.90706	0.056513	0.237012	ubiquitin specific peptidase 9, Y-linked (USP9Y)	uc004fst.1	0	Human	Neural; Neural	21; 23	0.299271874; 0.357983886	NA	NA	NA	NA
dd_Smed_v6_3172_0_1	2207.84	-0.245409	0.0533869	-4.59679	4.29e-06	0.000132517	2207.84	-0.177569	0.0575374	-3.08615	0.00202768	0.0426445	2207.84	0.0400504	0.0574096	0.697626	0.485411	0.776037	2207.84	-0.157206	0.0574149	-2.73807	0.00618	0.0594455	NA	NA	NA	NA	Cathepsin; Cathepsin; Intestine	10; 28; 30	1.241847536; 0.520407465; 0.50477785	6	1	4.24367e-19	5
dd_Smed_v6_127_0_1	33536.5	0.126226	0.0274784	4.59366	4.36e-06	0.000134253	33536.5	0.0608798	0.029684	2.05093	0.0402735	0.248581	33536.5	0.0608565	0.0297199	2.04767	0.0405925	0.276336	33536.5	0.0117719	0.0296847	0.396563	0.69169	0.864532	hypothetical protein Smed-rpl3	KY348678.1	0	Smed	Neoblast; Epidermal; Cathepsin; Neoblast; Intestine; Intestine; Neoblast	0; 3; 4; 5; 6; 19; 22	0.397292199; 0.334539634; 0.360805227; 0.365351448; 0.483991687; 0.322757223; 0.46143982	NA	NA	NA	NA
dd_Smed_v6_1908_0_1	915.417	0.324708	0.0707635	4.58864	4.46e-06	0.000137252	915.417	0.0747415	0.0770093	0.970551	0.331772	0.667013	915.417	0.217877	0.0770298	2.82847	0.00467708	0.103543	915.417	0.358701	0.075958	4.72236	2.33e-06	0.000199656	selenoprotein W, 1 (SEPW1)	uc021uwp.1	4e-23	Human	Epidermal; Epidermal; Neural; Neural; Neural; Neural; Epidermal; Neural; Epidermal	2; 11; 18; 20; 21; 23; 24; 33; 35	0.643039048; 0.666926166; 1.268782983; 1.856261306; 1.043142734; 0.281770795; 0.89558137; 1.042082705; 0.476822913	NA	NA	NA	NA
dd_Smed_v6_833_0_1	8868.97	-0.239718	0.0522507	-4.58785	4.48e-06	0.000137498	8868.97	-0.183963	0.0564105	-3.26114	0.00110965	0.0291716	8868.97	-0.0713859	0.0564279	-1.26508	0.205842	0.560134	8868.97	-0.179837	0.0563872	-3.18932	0.00142606	0.0217122	ATPase, H+ transporting, lysosomal V0 subunit a1 (ATP6V0A1)	uc002hzr.3	0	Human	Intestine; Cathepsin; Cathepsin; Phyarnx; Cathepsin; Intestine	6; 10; 17; 25; 28; 30	0.291994917; 1.152765421; 0.93730731; 0.503858269; 0.572824328; 1.598165109	12	0.976	2.04832e-40	6
dd_Smed_v6_1598_0_1	1628.04	-0.216986	0.0473189	-4.58562	4.53e-06	0.000138698	1628.04	-0.155393	0.050931	-3.05105	0.00228043	0.0457764	1628.04	-0.0896125	0.0511736	-1.75115	0.0799205	0.38	1628.04	-0.150294	0.0507905	-2.9591	0.0030854	0.0369097	NA	NA	NA	NA	Neural; Neural	20; 21	0.383561428; 0.373143948	NA	NA	NA	NA
dd_Smed_v6_162_0_1	6480.79	-0.286853	0.06264	-4.5794	4.66e-06	0.000142604	6480.79	-0.268379	0.0676519	-3.96706	7.28e-05	0.00405271	6480.79	0.0554506	0.0675575	0.820791	0.411765	0.731777	6480.79	-0.246514	0.0676141	-3.6459	0.000266461	0.00657344	granulin (GRN)	uc002igp.1	7e-12	Human	Cathepsin; Intestine; Cathepsin	17; 30; 39	0.434989281; 0.375071414; 0.653216836	NA	NA	NA	NA
dd_Smed_v6_1771_0_1	665.674	0.307407	0.0673268	4.56589	4.97e-06	0.000151806	665.674	0.0171098	0.0737317	0.232055	0.816495	0.94319	665.674	0.134655	0.0738913	1.82234	0.0684031	0.352865	665.674	0.0813157	0.0732022	1.11084	0.266639	0.560045	proteasome (prosome, macropain) subunit, beta type, 1 (PSMB1)	uc011ehe.2	4e-77	Human	Neoblast; Neoblast	0; 5	0.354742499; 0.358817971	5	0.615	0.000823799	2
dd_Smed_v6_1795_0_1	1973.87	-0.299118	0.0655361	-4.56417	5.01e-06	0.000152753	1973.87	-0.188176	0.0706085	-2.66506	0.00769756	0.0954864	1973.87	-0.156853	0.070814	-2.215	0.02676	0.229926	1973.87	-0.176144	0.0705135	-2.49801	0.0124892	0.0945027	tyrosyl-tRNA synthetase (YARS)	uc001bvy.1	7e-114	Human	Epidermal; Phyarnx; Phyarnx	24; 27; 37	0.834839404; 0.627607309; 0.614299036	5	1	4.08726e-11	6
dd_Smed_v6_7286_0_1	372.429	-0.475473	0.104194	-4.56333	5.03e-06	0.000152912	372.429	-0.550699	0.113236	-4.86329	1.15e-06	0.000169651	372.429	0.157356	0.109993	1.43061	0.152543	0.495703	372.429	-0.298142	0.111365	-2.67717	0.00742477	0.0668984	phospholipase A2, group XV (PLA2G15)	uc002evr.3	3e-56	Human	Intestine	30	0.890883	NA	NA	NA	NA
dd_Smed_v6_7447_0_1	678.672	-0.295499	0.0647579	-4.56313	5.04e-06	0.000152912	678.672	-0.0831544	0.068896	-1.20696	0.227449	0.571089	678.672	0.00357088	0.0692053	0.0515984	0.958849	0.988283	678.672	-0.0934776	0.068729	-1.36009	0.173802	0.45082	solute carrier family 6 (neurotransmitter transporter, GABA), member 1 (SLC6A1)	uc010hdq.3	3e-17	Human	Intestine	30	0.399092	3	1	3.7391e-07	3
dd_Smed_v6_1296_0_1	297.024	0.556069	0.121912	4.56123	5.09e-06	0.000153997	297.024	-0.322833	0.136573	-2.36382	0.0180877	0.159943	297.024	0.395136	0.13269	2.97789	0.00290237	0.0804742	297.024	0.149125	0.132987	1.12135	0.262139	0.55555	NA	NA	NA	NA	Cathepsin; Intestine; Cathepsin; Cathepsin; Intestine; Neoblast; Intestine	4; 6; 15; 17; 19; 22; 30	0.348069276; 0.394307919; 0.924243515; 0.949953742; 0.543274244; 0.486440757; 0.41340739	NA	NA	NA	NA
dd_Smed_v6_832_0_1	25747.2	-0.2195	0.0481885	-4.55503	5.24e-06	0.000158304	25747.2	0.126032	0.0519898	2.42417	0.0153434	0.144153	25747.2	0.0155602	0.052033	0.299045	0.764905	0.91644	25747.2	-0.133843	0.0520249	-2.57268	0.0100915	0.0816118	collagen, type I, alpha 2 (COL1A2)	uc003ung.1	8e-37	Human	Muscle; Muscle; Muscle; Muscle	7; 13; 14; 16	0.928064384; 2.356706861; 2.900464659; 0.280834471	28	0.971	1.07837e-42	6
dd_Smed_v6_4081_0_1	837.983	-0.269359	0.0591709	-4.55221	5.31e-06	0.00015981	837.983	-0.0506253	0.0629573	-0.804122	0.421326	0.742504	837.983	0.00226623	0.0633743	0.0357595	0.971474	0.99141	837.983	-0.174965	0.0632994	-2.76409	0.00570821	0.0566266	ATP-binding cassette, sub-family G (WHITE), member 2 (ABCG2)	uc003hrg.3	4e-75	Human	Intestine	30	0.399749	2	0.545	0.00619195	1
dd_Smed_v6_6254_0_1	780.149	-0.355378	0.0780645	-4.55236	5.3e-06	0.00015981	780.149	-0.0217406	0.0831442	-0.261481	0.793722	0.933953	780.149	0.00558815	0.0835647	0.0668721	0.946684	0.984224	780.149	-0.183541	0.0835464	-2.19688	0.0280292	0.156015	phosphoglycerate dehydrogenase (PHGDH)	uc001ehz.3	8e-110	Human	Cathepsin; Cathepsin	10; 31	0.50258023; 0.896075484	NA	NA	NA	NA
dd_Smed_v6_5671_0_1	1109.48	-0.385875	0.0848058	-4.5501	5.36e-06	0.000161112	1109.48	-0.284107	0.0913948	-3.10857	0.00187995	0.0405695	1109.48	-0.177922	0.0914983	-1.94454	0.05183	0.311314	1109.48	-0.21116	0.0911219	-2.31733	0.0204856	0.129008	microsomal triglyceride transfer protein (MTTP)	uc011cej.2	3e-09	Human	Intestine; Intestine	6; 30	0.651912484; 0.924576616	NA	NA	NA	NA
dd_Smed_v6_1432_0_1	6558.25	-0.22364	0.0491798	-4.54741	5.43e-06	0.000162868	6558.25	-0.13142	0.0530556	-2.47702	0.0132486	0.131977	6558.25	-0.0262625	0.0530853	-0.494724	0.620795	0.852347	6558.25	-0.156717	0.053042	-2.95459	0.00313085	0.0373343	ankyrin 3, node of Ranvier (ankyrin G) (ANK3)	uc001jkz.4	0	Human	Intestine; Neural; Muscle; Muscle; Cathepsin; Intestine; Phyarnx; Protonephridia; Cathepsin; Protonephridia	6; 9; 13; 14; 15; 19; 25; 26; 31; 40	0.338922871; 0.560984303; 0.960840083; 0.572695986; 0.317851632; 0.527304188; 0.537334082; 0.371281728; 0.885565926; 1.198133285	NA	NA	NA	NA
dd_Smed_v6_2615_1_1	308.075	-0.391041	0.0861078	-4.54129	5.59e-06	0.000167341	308.075	-0.256401	0.0919729	-2.78779	0.00530691	0.0764168	308.075	0.159878	0.0898007	1.78037	0.0750155	0.369635	308.075	-0.224705	0.0913153	-2.46076	0.0138643	0.101248	NA	NA	NA	NA	Intestine	30	0.402879	NA	NA	NA	NA
dd_Smed_v6_2388_0_1	1018.01	-0.298965	0.0659591	-4.53258	5.83e-06	0.000173725	1018.01	-0.357607	0.071486	-5.00248	5.66e-07	0.000111849	1018.01	0.0629786	0.0705762	0.892349	0.372206	0.704597	1018.01	-0.189178	0.070757	-2.67363	0.00750361	0.0672025	palmitoyl-protein thioesterase 1 (PPT1)	uc001cfb.2	2e-115	Human	Cathepsin; Cathepsin; Epidermal; Cathepsin; Intestine; Cathepsin; Cathepsin	10; 17; 24; 28; 30; 39; 41	0.617258758; 2.030520292; 0.491750868; 0.804942492; 0.813032551; 1.030430384; 1.447335953	11	1	2.62124e-16	6
dd_Smed_v6_485_0_1	8882.91	-0.295777	0.0652519	-4.53285	5.82e-06	0.000173725	8882.91	-0.258814	0.0704681	-3.67278	0.000239924	0.00966699	8882.91	0.110134	0.0703864	1.56471	0.117651	0.448525	8882.91	-0.271667	0.0704551	-3.85589	0.000115311	0.00357629	phospholipase B domain containing 2 (PLBD2)	uc001tve.2	1e-121	Human	Cathepsin; Cathepsin; Cathepsin; Intestine; Cathepsin; Cathepsin	10; 17; 28; 30; 39; 42	1.176702709; 0.696903457; 1.663702216; 1.73187271; 0.752601644; 1.623211772	10	0.875	1.43138e-21	6
dd_Smed_v6_1960_0_1	1082.19	-0.450349	0.0993756	-4.53179	5.85e-06	0.000174039	1082.19	-0.388837	0.107255	-3.62535	0.000288566	0.0110251	1082.19	0.114885	0.106548	1.07824	0.280928	0.629715	1082.19	-0.437153	0.107261	-4.07561	4.59e-05	0.00178414	NA	NA	NA	NA	Cathepsin; Cathepsin; Cathepsin; Cathepsin; Cathepsin; Cathepsin; Cathepsin; Cathepsin	4; 10; 15; 17; 28; 39; 41; 42	0.461269572; 1.403190737; 1.056584176; 0.836088933; 1.006173451; 1.070603522; 1.179795349; 1.534709809	3	0.364	0.0451128	2
dd_Smed_v6_10748_0_1	258.537	0.490912	0.108351	4.53074	5.88e-06	0.000174236	258.537	0.198978	0.118276	1.68232	0.0925072	0.382461	258.537	-0.237722	0.123319	-1.92771	0.0538917	0.316428	258.537	-0.0337397	0.119696	-0.281878	0.778037	0.90776	NA	NA	NA	NA	NA	NA	NA	2	0.455	0.0175439	1
dd_Smed_v6_1769_0_1	1914.07	-0.215438	0.0475469	-4.53105	5.87e-06	0.000174236	1914.07	-0.173899	0.0512507	-3.3931	0.000691062	0.0212131	1914.07	0.0786755	0.0510031	1.54256	0.122936	0.454371	1914.07	-0.187936	0.0511743	-3.67248	0.000240208	0.00612632	aspartate dehydrogenase domain containing (ASPDH)	uc010enz.3	4e-59	Human	Intestine; Intestine; Intestine	6; 19; 30	0.44195845; 0.360432373; 0.799445709	7	1	1.64509e-30	6
dd_Smed_v6_20646_0_1	160.348	0.506523	0.111907	4.52628	6e-06	0.000177614	160.348	0.215958	0.122932	1.75673	0.078963	0.353113	160.348	-0.058789	0.128686	-0.456839	0.647786	0.863	160.348	0.496307	0.119404	4.15653	3.23e-05	0.00139552	NA	NA	NA	NA	Neural	8	0.298925	NA	NA	NA	NA
dd_Smed_v6_17045_0_1	70.9577	0.802968	0.177653	4.51988	6.19e-06	0.000182722	70.9577	0.520982	0.193747	2.68898	0.00716705	NA	70.9577	0.433622	0.198067	2.18928	0.0285768	NA	70.9577	0.876019	0.187722	4.66658	3.06e-06	0.000250883	NA	NA	NA	NA	Neural; Neural	18; 21	0.490040262; 0.365008656	NA	NA	NA	NA
dd_Smed_v6_10988_0_1	240.114	0.475558	0.105258	4.51802	6.24e-06	0.00018397	240.114	0.310938	0.114187	2.72305	0.00646824	0.0853153	240.114	0.332933	0.115284	2.88794	0.00387773	0.0925155	240.114	0.351187	0.113499	3.09418	0.00197359	0.0267999	NA	NA	NA	NA	Neoblast	0	0.623019	NA	NA	NA	NA
dd_Smed_v6_6956_0_1	1158.78	-0.227242	0.0503011	-4.51763	6.25e-06	0.00018397	1158.78	-0.051199	0.0536619	-0.954102	0.340032	0.674215	1158.78	0.0161236	0.0539664	0.298771	0.765115	0.91644	1158.78	-0.101256	0.0536802	-1.88629	0.059256	0.244686	folylpolyglutamate synthase (FPGS)	uc004bsg.1	4e-78	Human	Intestine; Intestine	6; 30	0.279147143; 0.428894965	NA	NA	NA	NA
dd_Smed_v6_3673_0_1	1257.03	-0.250402	0.0554643	-4.51466	6.34e-06	0.000186156	1257.03	-0.166813	0.0596461	-2.79672	0.00516242	0.0749958	1257.03	0.107081	0.059262	1.80691	0.0707767	0.358037	1257.03	-0.23187	0.0597099	-3.88328	0.000103058	0.00329108	alkylglycerol monooxygenase (AGMO)	uc003stb.1	1e-106	Human	Intestine	30	0.856679	9	1	4.426e-19	6
dd_Smed_v6_5332_0_1	220.024	-0.461676	0.102269	-4.51432	6.35e-06	0.000186156	220.024	-0.31616	0.109278	-2.89317	0.0038138	0.0622703	220.024	-0.286447	0.110488	-2.59255	0.00952664	0.146747	220.024	-0.443248	0.110103	-4.02577	5.68e-05	0.00208777	NA	NA	NA	NA	NA	NA	NA	1	0.455	0.0175439	1
dd_Smed_v6_5321_0_1	1939.28	-0.321056	0.0711616	-4.51164	6.43e-06	0.000188168	1939.28	0.109643	0.0761938	1.439	0.150151	0.477692	1939.28	-0.180607	0.0768985	-2.34864	0.0188421	0.194991	1939.28	0.094448	0.0761522	1.24025	0.214882	0.501685	peptidase inhibitor 16 (PI16)	uc003omz.1	4e-11	Human	Muscle; Muscle	7; 14	1.076209919; 1.849416821	NA	NA	NA	NA
dd_Smed_v6_3635_0_1	138.478	0.631546	0.140058	4.50918	6.51e-06	0.000190005	138.478	0.200159	0.154441	1.29602	0.194969	0.535428	138.478	0.363978	0.154271	2.35934	0.0183074	NA	138.478	0.294063	0.152894	1.92331	0.0544407	0.230826	NA	uc003vuw.4	1e-13	Human	NA	NA	NA	NA	NA	NA	NA
dd_Smed_v6_941_0_1	218.445	0.543419	0.120533	4.50848	6.53e-06	0.000190273	218.445	0.14498	0.132549	1.09379	0.274047	0.614798	218.445	0.434493	0.131321	3.30864	0.000937498	0.041456	218.445	0.580118	0.128764	4.50529	6.63e-06	0.000446012	NA	NA	NA	NA	NA	NA	NA	1	0.833	0.000283607	5
dd_Smed_v6_3455_0_1	2516.39	-0.304833	0.067621	-4.50796	6.55e-06	0.000190378	2516.39	-0.13458	0.0728259	-1.84796	0.0646075	0.31728	2516.39	-0.0530624	0.0729118	-0.727761	0.46676	0.764324	2516.39	-0.220674	0.0728771	-3.02803	0.00246152	0.0313631	NA	NA	NA	NA	Epidermal; Intestine	11; 19	0.342368954; 2.131502438	NA	NA	NA	NA
dd_Smed_v6_2533_0_1	2860.15	-0.229939	0.0510257	-4.50633	6.6e-06	0.000191487	2860.15	-0.192214	0.0550565	-3.49121	0.000480831	0.0164026	2860.15	-0.145971	0.0552176	-2.64356	0.00820388	0.135226	2860.15	-0.124786	0.0548912	-2.27333	0.0230063	0.139043	diaphanous-related formin 2 (DIAPH2)56	uc004efu.4	3e-82	Human	Cathepsin; Epidermal; Phyarnx; Protonephridia; Intestine; Cathepsin; Phyarnx	17; 24; 27; 29; 30; 31; 37	0.300891423; 0.610797129; 0.629530208; 0.386341874; 0.503074907; 0.682263307; 0.691745757	10	1	7.22301e-14	6
dd_Smed_v6_6887_0_1	410.266	-0.323087	0.0717102	-4.50546	6.62e-06	0.000191916	410.266	-0.179222	0.0764409	-2.34458	0.0190483	0.164873	410.266	0.0264506	0.0760249	0.347921	0.7279	0.901766	410.266	-0.274375	0.0768255	-3.57141	0.000355068	0.00799992	NA	NA	NA	NA	Cathepsin; Cathepsin	17; 28	0.342768531; 0.308837277	NA	NA	NA	NA
dd_Smed_v6_12538_0_1	184.436	-0.448726	0.0997632	-4.49791	6.86e-06	0.000198486	184.436	-0.116563	0.104003	-1.12076	0.262389	0.603892	184.436	0.00168373	0.104357	0.0161343	0.987127	0.996844	184.436	-0.517072	0.108466	-4.76715	1.87e-06	0.000169666	NA	NA	NA	NA	NA	NA	NA	NA	NA	NA	NA
dd_Smed_v6_5621_0_1	279.403	-0.41473	0.0922391	-4.49625	6.92e-06	0.000199671	279.403	0.0350388	0.0958854	0.365424	0.714795	0.903504	279.403	-0.170248	0.0989312	-1.72087	0.0852748	0.389161	279.403	-0.0329742	0.0960651	-0.343249	0.731411	0.884381	transmembrane emp24 domain trafficking protein 2 (TMED2)	uc001ufg.3	1e-32	Human	NA	NA	NA	3	0.769	5.3843e-05	1
dd_Smed_v6_1298_0_1	1242.55	-0.321429	0.0715063	-4.49512	6.95e-06	0.000200357	1242.55	-0.18688	0.0769124	-2.42978	0.0151081	0.142879	1242.55	0.119195	0.0765367	1.55735	0.119387	0.450768	1242.55	-0.238849	0.0769288	-3.10481	0.00190404	0.0262576	NA	NA	NA	NA	Intestine	30	0.679333	NA	NA	NA	NA
dd_Smed_v6_1601_0_1	187.196	0.610383	0.135815	4.49422	6.98e-06	0.000200836	187.196	0.272678	0.148418	1.83723	0.0661755	0.3214	187.196	0.253483	0.149986	1.69005	0.091018	0.400925	187.196	0.640115	0.145212	4.40813	1.04e-05	0.000621186	NA	NA	NA	NA	NA	NA	NA	1	0.647	5.77559e-05	5
dd_Smed_v6_579_0_1	25161.9	-0.35977	0.0801085	-4.49104	7.09e-06	0.000203478	25161.9	-0.0736136	0.0864972	-0.851052	0.39474	0.722304	25161.9	-0.123663	0.0865184	-1.42933	0.152909	0.49658	25161.9	-0.238379	0.0865096	-2.75552	0.00585984	0.0575098	myosin, heavy chain 7, cardiac muscle, beta (MYH7)	uc001wjx.3	0	Human	Muscle; Muscle; Muscle	13; 14; 16	3.340565221; 2.158035299; 2.13968343	NA	NA	NA	NA
dd_Smed_v6_3919_0_1	2601.71	-0.245927	0.0547662	-4.4905	7.11e-06	0.00020362	2601.71	-0.18314	0.0590577	-3.10103	0.0019285	0.0413942	2601.71	0.0423737	0.0589409	0.718917	0.472192	0.768448	2601.71	-0.241663	0.059078	-4.09058	4.3e-05	0.00169786	cytochrome P450, family 2, subfamily J, polypeptide 2 (CYP2J2)	uc001czq.3	1e-64	Human	Cathepsin; Epidermal; Protonephridia; Intestine	17; 24; 29; 30	0.608296886; 0.651756603; 0.472930452; 1.165476739	3	0.733	0.000241984	2
dd_Smed_v6_6558_0_1	821.373	-0.25032	0.0558079	-4.48539	7.28e-06	0.000208168	821.373	-0.0884971	0.0595012	-1.48732	0.136932	0.457716	821.373	-0.00309	0.0598078	-0.0516656	0.958795	0.988283	821.373	-0.0570969	0.0591497	-0.965295	0.334397	0.628318	ERO1-like beta (S. cerevisiae) (ERO1LB)	uc001hxt.3	4e-131	Human	Cathepsin; Parapharyngeal	17; 38	0.368641907; 0.522635311	7	1	2.06691e-15	5
dd_Smed_v6_6776_0_1	291.004	0.364871	0.0813658	4.48432	7.31e-06	0.00020883	291.004	0.0454164	0.0899543	0.504883	0.613641	0.8529	291.004	0.156558	0.0903171	1.73343	0.0830192	0.384849	291.004	0.0997309	0.0890523	1.11991	0.26275	0.55618	protein tyrosine phosphatase, receptor type, N (PTPRN)	uc010zlc.2	2e-33	Human	Parapharyngeal	12	0.351057	NA	NA	NA	NA
dd_Smed_v6_3230_0_1	2072.71	-0.25839	0.0576389	-4.48292	7.36e-06	0.000209821	2072.71	0.0471902	0.0617183	0.764606	0.444506	0.756531	2072.71	-0.0424142	0.0621348	-0.682616	0.49485	0.781265	2072.71	-0.307194	0.0622711	-4.93317	8.09e-07	9.76e-05	glyoxylate reductase/hydroxypyruvate reductase (GRHPR)	uc003zzu.1	4e-103	Human	Neural; Neural; Muscle; Muscle; Phyarnx	8; 9; 13; 14; 27	0.409638725; 0.691990922; 0.954255133; 1.383472524; 0.599249705	4	1	3.20895e-19	6
dd_Smed_v6_19048_0_1	218.087	0.436126	0.0972956	4.48248	7.38e-06	0.000209867	218.087	0.209006	0.106303	1.96613	0.0492832	0.27702	218.087	-0.226664	0.113029	-2.00535	0.0449253	0.28914	218.087	0.287615	0.10516	2.73503	0.00623742	0.0598083	calcium channel, voltage-dependent, alpha 2/delta subunit 1 (CACNA2D1)	uc003uhr.1	3e-47	Human	Neural	9	0.294735	NA	NA	NA	NA
dd_Smed_v6_1680_0_1	2427.95	-0.203478	0.0454424	-4.4777	7.54e-06	0.000214222	2427.95	-0.0875267	0.0488455	-1.79191	0.0731476	0.339847	2427.95	0.0257935	0.048915	0.527313	0.597976	0.840016	2427.95	-0.190767	0.0489595	-3.89642	9.76e-05	0.00316447	aldehyde dehydrogenase 3 family, member B1 (ALDH3B1)	uc001omz.3	3e-139	Human	Intestine; Cathepsin; Intestine; Cathepsin; Cathepsin; Cathepsin	6; 10; 19; 28; 39; 41	0.435079126; 0.312199467; 0.613906545; 0.780976866; 1.073585018; 0.758131507	8	0.976	1.89117e-23	6
dd_Smed_v6_1398_1_1	4211.71	-0.238185	0.0532127	-4.47609	7.6e-06	0.000215454	4211.71	0.00044028	0.0572475	0.00769081	0.993864	0.997956	4211.71	-0.0314464	0.057418	-0.547675	0.583915	0.831998	4211.71	-0.253632	0.0574461	-4.41513	1.01e-05	0.000608632	glucose-6-phosphate isomerase (GPI)	uc002nvf.3	0	Human	Cathepsin; Muscle; Muscle; Muscle; Phyarnx; Cathepsin	10; 13; 14; 16; 25; 42	0.255181166; 0.536130665; 0.32199782; 0.697486731; 0.358577117; 1.779235241	NA	NA	NA	NA
dd_Smed_v6_13327_0_1	333.612	-0.387127	0.0865203	-4.47441	7.66e-06	0.000216361	333.612	-0.102603	0.0912883	-1.12394	0.261038	0.6025	333.612	-0.113431	0.0925584	-1.2255	0.220386	0.571203	333.612	0.122411	0.089408	1.36913	0.170959	0.446515	PKD2-4 (PKD2-4)	KT163780.1	0	Smed	Neural; Neural; Neural; Neural; Neural	18; 20; 21; 23; 33	0.706292349; 2.694625065; 1.34324665; 1.407282303; 0.944385049	NA	NA	NA	NA
dd_Smed_v6_2534_0_1	3526.5	-0.275743	0.0616238	-4.47461	7.65e-06	0.000216361	3526.5	-0.221645	0.0665103	-3.33249	0.000860721	0.0244804	3526.5	-0.0579407	0.066495	-0.871354	0.383561	0.711858	3526.5	-0.242219	0.0664847	-3.64323	0.000269241	0.00662497	NA	uc002luz.3	0	Human	Neural; Intestine	20; 30	0.270662513; 0.820022774	11	1	1.34608e-06	1
dd_Smed_v6_10271_0_1	702.577	-0.372122	0.0831956	-4.47286	7.72e-06	0.000217543	702.577	-0.412418	0.0900964	-4.57752	4.71e-06	0.000533967	702.577	-0.289508	0.0902055	-3.20942	0.00133002	0.0518809	702.577	-0.0644248	0.0886514	-0.726721	0.467397	0.729757	WD repeat domain 96 (WDR96)	uc001kxw.3	0	Human	Neural; Neural; Neural; Neural; Neural; Epidermal; Phyarnx; Protonephridia; Neural	9; 18; 20; 21; 23; 24; 27; 29; 33	0.618409473; 0.677268598; 1.325730194; 0.633898653; 1.082967679; 1.024410788; 1.494616224; 1.335352374; 1.271913379	NA	NA	NA	NA
dd_Smed_v6_10846_0_1	135.086	-0.595791	0.133454	-4.4644	8.03e-06	0.000225901	135.086	-0.436402	0.142569	-3.06098	0.00220616	0.0449946	135.086	-0.445582	0.144721	-3.0789	0.00207766	NA	135.086	-0.207446	0.139301	-1.48919	0.136438	0.394131	dynein, axonemal, heavy chain 3 (DNAH3)	uc010vbe.2	0	Human	Neoblast; Neoblast; Neoblast	0; 5; 22	0.461107614; 0.40324244; 0.282373898	3	1	3.7391e-07	1
dd_Smed_v6_2649_0_1	4304.72	-0.355741	0.0797232	-4.4622	8.11e-06	0.000227822	4304.72	-0.248835	0.0860486	-2.89179	0.00383049	0.062379	4304.72	-0.3162	0.0862002	-3.66821	0.000244253	0.0178985	4304.72	-0.0159204	0.0858834	-0.185372	0.852937	0.941861	hypothetical protein Smed-fibrillin-like protein	KY348656.1	0	Smed	Parapharyngeal; Muscle	12; 16	1.257228695; 0.251417993	NA	NA	NA	NA
dd_Smed_v6_12647_0_1	394.982	0.387641	0.0868865	4.46146	8.14e-06	0.000228196	394.982	0.318611	0.0937367	3.399	0.000676335	0.0210085	394.982	-0.0984864	0.0976318	-1.00875	0.313093	0.658838	394.982	0.356789	0.0932714	3.82528	0.000130625	0.00391993	synaptotagmin XV (SYT15)a	uc001jeb.3	2e-23	Human	Neural; Neural; Neural; Neural; Neural; Neural	8; 9; 18; 21; 23; 34	0.610694123; 0.620243305; 0.352138007; 0.457883596; 0.450180178; 0.587091312	NA	NA	NA	NA
dd_Smed_v6_6577_0_1	2675.53	-0.408682	0.0916822	-4.45759	8.29e-06	0.00023193	2675.53	-0.170691	0.0988272	-1.72717	0.084137	0.365095	2675.53	-0.146605	0.0989384	-1.48178	0.1384	0.477258	2675.53	-0.276262	0.0988794	-2.79393	0.00520713	0.052996	dystonin (DST)eA	uc003pcy.4	1e-67	Human	Intestine; Neural; Intestine; Neoblast; Neural; Intestine	6; 18; 19; 22; 23; 30	1.380181732; 0.291750839; 1.60640703; 0.406109276; 0.48308848; 1.098342261	NA	NA	NA	NA
dd_Smed_v6_7127_0_1	1415.13	-0.237802	0.053442	-4.44972	8.6e-06	0.00024016	1415.13	-0.0248421	0.0571165	-0.434937	0.663608	0.880254	1415.13	-0.0729037	0.0576813	-1.2639	0.206264	0.560208	1415.13	-0.188593	0.0574476	-3.28286	0.00102758	0.0171937	lethal giant larvae homolog 2 (Drosophila) (LLGL2)	uc002joh.3	1e-56	Human	Muscle; Phyarnx; Protonephridia	13; 27; 40	0.262500161; 0.344248357; 0.836781196	NA	NA	NA	NA
dd_Smed_v6_12112_0_1	306.912	0.477659	0.107395	4.44769	8.68e-06	0.000242006	306.912	0.171803	0.117261	1.46514	0.142884	0.466787	306.912	-0.154067	0.120959	-1.27371	0.202767	0.556498	306.912	0.562461	0.11472	4.90292	9.44e-07	0.000104721	G protein alpha subunit (Gpas)	HQ121519.1	0	Smed	Neural; Neural; Neural; Neural	8; 9; 21; 34	0.559265804; 1.865210059; 2.287076233; 0.447396454	NA	NA	NA	NA
dd_Smed_v6_983_0_1	8521.01	-0.250322	0.0563231	-4.4444	8.81e-06	0.000245292	8521.01	-0.315653	0.0608694	-5.18574	2.15e-07	5.25e-05	8521.01	0.0907928	0.0607491	1.49455	0.135031	0.472444	8521.01	-0.129315	0.0607601	-2.12828	0.0333139	0.173631	macrophage expressed 1 (MPEG1)	uc001nnu.4	7e-108	Human	Cathepsin; Epidermal; Cathepsin; Intestine	10; 24; 28; 30	0.796465629; 0.352848156; 0.82307005; 1.134598676	7	1	1.41757e-06	2
dd_Smed_v6_2787_0_1	534.665	0.299034	0.0673048	4.44298	8.87e-06	0.00024648	534.665	0.0529949	0.0736952	0.71911	0.472073	0.775312	534.665	0.108935	0.074278	1.46659	0.142488	0.479921	534.665	0.0663211	0.073348	0.904197	0.365891	0.653819	H2A histone family, member J (H2AFJ)	uc009zia.3	1e-54	Human	Neoblast; Neoblast; Neoblast	0; 5; 22	0.87170862; 0.722416316; 0.603568197	1	0.462	0.0365217	2
dd_Smed_v6_2721_0_1	650.398	0.305415	0.0688303	4.43722	9.11e-06	0.00025271	650.398	0.0600244	0.0751528	0.798697	0.424466	0.744288	650.398	0.153558	0.0754344	2.03565	0.0417858	0.280553	650.398	0.188367	0.0743338	2.53406	0.0112748	0.0879636	ubiquitin-conjugating enzyme E2Z (UBE2Z)	uc002ioi.3	2e-76	Human	NA	NA	NA	NA	NA	NA	NA
dd_Smed_v6_475_0_1	15165.1	-0.203538	0.0458899	-4.43535	9.19e-06	0.000254455	15165.1	-0.192263	0.0495619	-3.87925	0.000104779	0.00524445	15165.1	-0.0229873	0.0495552	-0.463872	0.642739	0.860812	15165.1	-0.0459877	0.0495029	-0.928989	0.352895	0.642684	NA	uc021vta.1	2e-23	Human	Muscle; Muscle; Muscle; Muscle	7; 13; 14; 16	0.631459001; 2.026014359; 2.239147382; 0.954965026	11	1	6.9663e-100	6
dd_Smed_v6_4612_0_1	3383.83	-0.272971	0.0615698	-4.43352	9.27e-06	0.000256172	3383.83	-0.0242699	0.0662457	-0.366362	0.714095	0.903018	3383.83	-0.125377	0.06651	-1.88509	0.0594175	0.331105	3383.83	-0.080587	0.066256	-1.2163	0.223872	0.513035	fibronectin type III domain containing 3A (FNDC3A)	uc001vcq.3	2e-158	Human	Muscle; Muscle; Parapharyngeal	13; 14; 38	0.378677388; 0.346767912; 0.846368338	NA	NA	NA	NA
dd_Smed_v6_6111_0_1	602.288	0.306111	0.0690698	4.4319	9.34e-06	0.000257642	602.288	0.297932	0.0742843	4.0107	6.05e-05	0.00363295	602.288	0.099368	0.0761192	1.30543	0.191748	0.545831	602.288	0.184286	0.0746157	2.46981	0.0135186	0.0997873	aquaporin 4 (AQP4)a	uc002kwa.3	1e-36	Human	Neural; Neural; Parapharyngeal; Neural; Neural; Neural; Neural; Neural; Parapharyngeal	8; 9; 12; 18; 20; 21; 23; 33; 38	0.612453658; 1.148356453; 0.314674402; 0.776805707; 2.101746108; 1.957128646; 0.608558388; 0.915865364; 0.856489708	NA	NA	NA	NA
dd_Smed_v6_1091_0_1	2407.12	-0.256746	0.0579627	-4.42951	9.44e-06	0.000260053	2407.12	0.124827	0.0619931	2.01357	0.0440547	0.261385	2407.12	0.149463	0.0621778	2.4038	0.0162256	0.182885	2407.12	0.116148	0.061941	1.87513	0.0607742	0.248252	NA	NA	NA	NA	NA	NA	NA	NA	NA	NA	NA
dd_Smed_v6_1241_0_1	648.085	0.280081	0.063262	4.42731	9.54e-06	0.000261778	648.085	0.137772	0.0686936	2.0056	0.0448992	0.264164	648.085	0.123175	0.0695771	1.77034	0.0766706	0.372879	648.085	0.0909038	0.0687036	1.32313	0.185792	0.466741	proteasome (prosome, macropain) subunit, beta type, 3 (PSMB3)	uc002hqr.3	9e-94	Human	NA	NA	NA	1	0.364	0.0451128	1
dd_Smed_v6_1979_0_1	777.709	0.261781	0.0591273	4.42742	9.54e-06	0.000261778	777.709	0.0518806	0.0645309	0.803966	0.421417	0.742548	777.709	0.219083	0.0644432	3.39962	0.00067479	0.0339346	777.709	0.178749	0.0637365	2.8045	0.00503952	0.0521708	NA	NA	NA	NA	Neoblast; Neoblast	5; 22	0.266587236; 0.286021558	4	0.643	0.00221205	1
dd_Smed_v6_276_0_1	13096.9	0.146842	0.0331917	4.42406	9.69e-06	0.000265287	13096.9	0.080262	0.0358587	2.23828	0.0252025	0.189873	13096.9	0.130674	0.0359084	3.63909	0.000273602	0.0193397	13096.9	0.0332773	0.0358593	0.927997	0.353409	0.642751	ribosomal protein L7 (RPL7)	uc003xzg.3	4e-81	Human	Neoblast; Epidermal; Neoblast; Intestine; Intestine; Neoblast	0; 3; 5; 6; 19; 22	0.372685749; 0.26848806; 0.332692442; 0.410626833; 0.278036456; 0.40667162	NA	NA	NA	NA
dd_Smed_v6_826_0_1	495.998	-0.429788	0.0972109	-4.42119	9.82e-06	0.000268358	495.998	0.0986731	0.102502	0.962641	0.335728	0.669819	495.998	0.245956	0.102509	2.39936	0.0164239	0.183468	495.998	0.0688706	0.102438	0.672318	0.501381	0.751299	NA	NA	NA	NA	NA	NA	NA	NA	NA	NA	NA
dd_Smed_v6_15147_0_1	195.072	0.446874	0.101099	4.42016	9.86e-06	0.000269162	195.072	0.195343	0.11076	1.76367	0.077788	0.349924	195.072	0.0815307	0.113786	0.716526	0.473667	0.76864	195.072	0.193647	0.110309	1.7555	0.0791745	0.289331	NA	NA	NA	NA	Muscle	13	0.337649	NA	NA	NA	NA
dd_Smed_v6_5702_0_1	1162.79	-0.235704	0.0533387	-4.419	9.92e-06	0.000270137	1162.79	0.0160431	0.0567235	0.28283	0.777307	0.927617	1162.79	0.0819005	0.0570044	1.43674	0.150792	0.491727	1162.79	-0.180919	0.0572479	-3.16027	0.00157623	0.0231422	slc39a-13 (slc39a-13)	KT163728.1	0	Smed	Intestine	30	0.609377	12	0.969	5.59307e-16	3
dd_Smed_v6_2438_0_1	8815.04	-0.198438	0.0449554	-4.41411	1.01e-05	0.000275834	8815.04	0.0415785	0.0484255	0.858609	0.390556	0.718765	8815.04	-0.0404355	0.0485496	-0.83287	0.404918	0.725595	8815.04	-0.168476	0.0485118	-3.47289	0.000514878	0.0104892	titin (TTN)IC	uc002umz.1	3e-30	Human	Parapharyngeal; Muscle; Muscle; Muscle	12; 13; 14; 16	0.418763015; 1.804729891; 1.588967852; 1.075414378	NA	NA	NA	NA
dd_Smed_v6_1997_0_1	4111.72	-0.234038	0.0530806	-4.40912	1.04e-05	0.000281771	4111.72	-0.0909075	0.0571893	-1.58959	0.111928	0.417343	4111.72	-0.102009	0.0573519	-1.77866	0.0752957	0.369635	4111.72	-0.133663	0.0571865	-2.33733	0.0194222	0.124894	histone deacetylase 6 (HDAC6)	uc004dkt.1	0	Human	Cathepsin; Muscle; Intestine; Epidermal; Protonephridia; Intestine; Neural	15; 16; 19; 24; 29; 30; 34	0.344842364; 0.451739148; 0.396601425; 0.840441966; 0.25846258; 0.426705978; 0.572817571	NA	NA	NA	NA
dd_Smed_v6_5549_0_1	91.5893	-0.681729	0.15464	-4.40848	1.04e-05	0.000282099	91.5893	-0.331625	0.161628	-2.05178	0.0401907	NA	91.5893	0.279884	0.154964	1.80613	0.0708986	NA	91.5893	-0.687403	0.167261	-4.10977	3.96e-05	0.00160046	NA	NA	NA	NA	NA	NA	NA	NA	NA	NA	NA
dd_Smed_v6_2654_0_1	2615.21	-0.199062	0.0451615	-4.40778	1.04e-05	0.000282527	2615.21	-0.16741	0.0487135	-3.43662	0.000589014	0.0192344	2615.21	-0.023559	0.048723	-0.483529	0.62872	0.855763	2615.21	-0.093676	0.0484963	-1.93161	0.0534074	0.228113	protocadherin 1 (PCDH1)	uc011dbf.2	3e-75	Human	Epidermal; Cathepsin; Epidermal; Cathepsin; Intestine; Cathepsin	2; 10; 11; 17; 30; 39	0.295835508; 0.448317737; 0.278724821; 0.366610462; 0.505878691; 0.72440819	10	1	2.90903e-09	6
dd_Smed_v6_6967_0_1	1389.41	-0.240418	0.0545511	-4.4072	1.05e-05	0.000282784	1389.41	-0.0585962	0.058397	-1.00341	0.315662	0.654389	1389.41	-0.0174204	0.0587049	-0.296746	0.766661	0.916696	1389.41	-0.155007	0.0585404	-2.64786	0.00810019	0.0706563	protein kinase, cGMP-dependent, type I (PRKG1)	uc001jjo.3	0	Human	Muscle; Intestine; Cathepsin	13; 30; 31	0.668080775; 0.43489514; 0.499261297	NA	NA	NA	NA
dd_Smed_v6_7794_0_1	1267.35	-0.288082	0.0653902	-4.40559	1.05e-05	0.000284405	1267.35	-0.186361	0.0703723	-2.64822	0.00809176	0.0988781	1267.35	-0.058455	0.0704281	-0.829995	0.406541	0.726858	1267.35	-0.218876	0.0703382	-3.11176	0.00185975	0.0259556	zinc finger, FYVE domain containing 26 (ZFYVE26)	uc001xka.2	4e-62	Human	Neural	23	0.258987	3	0.909	1.70109e-05	2
dd_Smed_v6_2345_0_1	4552.01	-0.199976	0.0454124	-4.40355	1.06e-05	0.000286096	4552.01	0.0164367	0.0488213	0.336672	0.736364	0.91364	4552.01	-0.0276714	0.0490208	-0.564482	0.572426	0.826093	4552.01	-0.167543	0.0489618	-3.42191	0.000621834	0.0118945	adducin 1 (alpha) (ADD1)	uc003gfp.3	3e-90	Human	Neural; Neural; Epidermal; Neural; Intestine; Neural; Phyarnx; Neural; Neural	8; 9; 11; 18; 19; 20; 27; 33; 36	0.474895007; 0.328206929; 0.26580117; 0.437840523; 0.311636153; 0.500443855; 0.42529844; 0.41589067; 0.760964621	8	1	2.91495e-12	6
dd_Smed_v6_4789_0_1	3238.42	-0.201491	0.0457539	-4.4038	1.06e-05	0.000286096	3238.42	0.0317881	0.0490769	0.647719	0.517167	0.800076	3238.42	-0.109797	0.0495062	-2.21784	0.0265656	0.229384	3238.42	-0.0982293	0.0491934	-1.9968	0.0458471	0.208274	notch 1 (NOTCH1)	uc004chz.3	8e-31	Human	Muscle; Muscle; Muscle; Cathepsin; Phyarnx; Phyarnx; Protonephridia; Cathepsin	13; 14; 16; 17; 27; 37; 40; 42	1.810966083; 1.888624493; 0.627046969; 0.284038696; 0.866839924; 1.099537387; 1.087627892; 1.617439463	NA	NA	NA	NA
dd_Smed_v6_3418_0_1	2058.18	-0.324281	0.0736955	-4.40028	1.08e-05	0.000289934	2058.18	-0.228983	0.0794735	-2.88125	0.00396098	0.0636435	2058.18	-0.264747	0.0797606	-3.31927	0.000902532	0.0407362	2058.18	-0.0736849	0.0791989	-0.930378	0.352176	0.642112	NA	NA	NA	NA	Muscle; Muscle; Muscle; Cathepsin; Protonephridia	13; 14; 16; 17; 29	0.926496639; 0.698891011; 0.396476048; 0.635563922; 0.62483835	NA	NA	NA	NA
dd_Smed_v6_2686_0_1	1319.94	0.225435	0.0512426	4.39937	1.09e-05	0.000290144	1319.94	0.1166	0.0554913	2.10123	0.0356204	0.232506	1319.94	0.0599376	0.0561694	1.06709	0.285933	0.635482	1319.94	0.0470435	0.0555672	0.846605	0.397215	0.680675	proteasome (prosome, macropain) 26S subunit, ATPase, 2 (PSMC2)	uc003vbs.3	0	Human	NA	NA	NA	NA	NA	NA	NA
dd_Smed_v6_6121_0_1	535.609	-0.31561	0.0717385	-4.39945	1.09e-05	0.000290144	535.609	-0.241729	0.0771073	-3.13497	0.0017187	0.0382851	535.609	-0.049265	0.0768499	-0.641055	0.521487	0.797308	535.609	-0.0366773	0.0757136	-0.484422	0.628086	0.828804	pantothenate kinase 4 (PANK4)	uc001ajm.1	3e-13	Human	Neural	36	0.559123	2	0.909	1.70109e-05	1
dd_Smed_v6_14350_0_1	303.959	-0.513641	0.116785	-4.39819	1.09e-05	0.000291218	303.959	-0.250571	0.124588	-2.0112	0.0443046	0.262033	303.959	-0.382055	0.126509	-3.01997	0.00252798	0.073469	303.959	0.0631344	0.122583	0.515032	0.60653	0.816927	forkhead-associated (FHA) phosphopeptide binding domain 1 (FHAD1)	uc001awb.2	3e-23	Human	Neural; Neural; Neural; Epidermal; Phyarnx; Protonephridia; Neural	9; 20; 21; 24; 27; 29; 33	0.3787791; 0.688487757; 0.301037469; 0.458855909; 0.7927265; 0.546260893; 0.66330761	NA	NA	NA	NA
dd_Smed_v6_3421_0_1	55.4225	-0.906267	0.206082	-4.3976	1.09e-05	0.000291513	55.4225	-0.0164758	0.204403	-0.0806046	0.935756	NA	55.4225	-0.50098	0.217666	-2.30161	0.0213574	NA	55.4225	0.0275189	0.202915	0.135618	0.892124	0.96043	NA	NA	NA	NA	NA	NA	NA	NA	NA	NA	NA
dd_Smed_v6_44_0_1	26604.6	-0.24553	0.0558414	-4.39692	1.1e-05	0.000291923	26604.6	-0.229645	0.0603133	-3.80752	0.000140365	0.00640983	26604.6	0.0797243	0.0602896	1.32235	0.18605	0.536902	26604.6	-0.154302	0.0602952	-2.55911	0.0104941	0.0838249	NA	NA	NA	NA	Intestine	30	4.71273	NA	NA	NA	NA
dd_Smed_v6_851_0_1	722.683	-0.85075	0.194037	-4.38447	1.16e-05	0.000308078	722.683	-0.024908	0.208158	-0.119659	0.904753	0.973535	722.683	0.321761	0.207896	1.5477	0.121693	0.453098	722.683	-0.191108	0.208337	-0.917304	0.358984	0.648081	NA	NA	NA	NA	Parapharyngeal	38	4.44219	NA	NA	NA	NA
dd_Smed_v6_974_0_1	3622.93	-0.215169	0.0490719	-4.38478	1.16e-05	0.000308078	3622.93	-0.174961	0.0529515	-3.30417	0.000952569	0.0261609	3622.93	-0.0518279	0.0529833	-0.978194	0.327979	0.673059	3622.93	-0.2685	0.0530115	-5.06493	4.09e-07	5.6e-05	TNF receptor-associated factor 2 (TRAF2)	uc010nbw.3	6e-30	Human	Intestine; Cathepsin; Cathepsin; Cathepsin; Cathepsin; Intestine	6; 10; 15; 17; 28; 30	0.311826259; 0.545291613; 0.387779263; 0.992374366; 0.338448721; 1.016551868	NA	NA	NA	NA
dd_Smed_v6_1297_0_1	4191.74	-0.203445	0.0464185	-4.38284	1.17e-05	0.000309849	4191.74	-0.229773	0.0501651	-4.58033	4.64e-06	0.000532124	4191.74	0.0703659	0.0499939	1.40749	0.159282	0.50541	4191.74	-0.200352	0.0500781	-4.00079	6.31e-05	0.00228201	peptidase D (PEPD)	uc002nur.4	0	Human	Cathepsin; Cathepsin; Epidermal; Cathepsin; Protonephridia; Intestine	10; 17; 24; 28; 29; 30	0.304577872; 0.845210951; 0.685179116; 0.424664673; 0.396005891; 0.885079009	3	0.333	0.0465839	1
dd_Smed_v6_5093_0_1	699.609	0.253849	0.0579281	4.38213	1.18e-05	0.000310331	699.609	-0.0197158	0.063652	-0.309744	0.756756	0.922107	699.609	0.0106934	0.0643343	0.166216	0.867987	0.959401	699.609	0.129466	0.0626382	2.06689	0.0387442	0.18875	NA	NA	NA	NA	Epidermal; Intestine; Phyarnx; Protonephridia	24; 30; 37; 40	0.403543803; 0.372286182; 0.488253198; 0.637748706	NA	NA	NA	NA
dd_Smed_v6_407_0_1	3010.6	0.233324	0.053324	4.37559	1.21e-05	0.000318759	3010.6	0.145858	0.0576268	2.53109	0.011371	0.120235	3010.6	0.20134	0.0577527	3.48625	0.00048984	0.0270504	3010.6	0.054846	0.0576871	0.95075	0.341731	0.633863	NA	NA	NA	NA	Cathepsin; Cathepsin; Cathepsin; Protonephridia; Intestine; Parapharyngeal; Cathepsin	15; 17; 28; 29; 30; 38; 41	0.450875042; 0.78026637; 0.447454213; 0.431460811; 0.500485215; 0.527395727; 0.918978296	NA	NA	NA	NA
dd_Smed_v6_5125_0_1	729.25	-0.345666	0.0789995	-4.37555	1.21e-05	0.000318759	729.25	-0.20138	0.0848114	-2.37445	0.0175752	0.156969	729.25	0.113659	0.0842094	1.34972	0.177107	0.52781	729.25	-0.434853	0.0855761	-5.08148	3.75e-07	5.33e-05	solute carrier family 47, member 2 (SLC47A2)	uc002gwe.4	8e-25	Human	Intestine	30	0.562024	NA	NA	NA	NA
dd_Smed_v6_4660_0_1	2008.54	-0.357458	0.0817242	-4.37396	1.22e-05	0.000320005	2008.54	-0.347553	0.088279	-3.93699	8.25e-05	0.00434276	2008.54	-0.0473382	0.0880718	-0.537496	0.590925	0.835768	2008.54	-0.281075	0.0881235	-3.18956	0.00142489	0.0217122	NA	NA	NA	NA	Cathepsin; Epidermal; Epidermal; Phyarnx; Protonephridia; Phyarnx; Protonephridia; Intestine; Phyarnx; Protonephridia	10; 11; 24; 25; 26; 27; 29; 30; 37; 40	0.297574809; 0.352901739; 0.890719439; 0.304352374; 0.394142628; 1.239569263; 2.222190428; 0.865020156; 1.454422508; 2.787851429	NA	NA	NA	NA
dd_Smed_v6_6348_0_1	679.716	-0.327994	0.0749877	-4.37397	1.22e-05	0.000320005	679.716	-0.171121	0.0803382	-2.13001	0.0331708	0.222472	679.716	0.0962962	0.079841	1.2061	0.227779	0.578248	679.716	-0.210874	0.0803144	-2.6256	0.00864956	0.0739722	slc28a-3 (slc28a-3)	KT163668.1	0	Smed	Cathepsin; Protonephridia	10; 29	0.924902306; 0.431921485	NA	NA	NA	NA
dd_Smed_v6_2272_0_1	4048.07	-0.280548	0.0642067	-4.36945	1.25e-05	0.000326135	4048.07	-0.135651	0.0692326	-1.95935	0.0500719	0.278721	4048.07	-0.0559353	0.06929	-0.807263	0.419515	0.734813	4048.07	-0.295904	0.0693294	-4.26809	1.97e-05	0.000972773	filamin B, beta (FLNB)	uc003djj.2	0	Human	Cathepsin; Cathepsin; Epidermal; Phyarnx	4; 10; 24; 37	0.495256188; 1.310226663; 0.285707324; 0.880654676	13	1	1.09049e-18	6
dd_Smed_v6_5320_0_1	1429.36	-0.206624	0.0473724	-4.36169	1.29e-05	0.000337341	1429.36	-0.136546	0.0509314	-2.68098	0.00734072	0.092258	1429.36	0.0214668	0.0509023	0.421726	0.673225	0.878762	1429.36	-0.167044	0.0508843	-3.28282	0.00102772	0.0171937	RB1-inducible coiled-coil 1 (RB1CC1)	uc003xrf.4	7e-07	Human	NA	NA	NA	NA	NA	NA	NA
dd_Smed_v6_7984_0_1	223.396	0.412743	0.0946811	4.35929	1.3e-05	0.000340488	223.396	0.20802	0.103342	2.01292	0.0441232	0.261466	223.396	0.0491552	0.106671	0.460811	0.644934	0.86161	223.396	0.252898	0.102484	2.46767	0.0135996	0.100176	LIM domains containing 1 (LIMD1)	uc003coq.3	9e-61	Human	Muscle; Muscle; Muscle; Cathepsin	13; 14; 16; 17	0.502460924; 0.489109642; 0.28297224; 0.334386044	NA	NA	NA	NA
dd_Smed_v6_1811_0_1	932.652	0.27065	0.0621305	4.35616	1.32e-05	0.00034424	932.652	-0.0178518	0.0679056	-0.262892	0.792634	0.93344	932.652	0.0700221	0.0681482	1.0275	0.304186	0.652173	932.652	0.0496075	0.0674823	0.735118	0.462267	0.726944	DnaJ (Hsp40) homolog, subfamily C, member 7 (DNAJC7)	uc002hyo.3	8e-103	Human	NA	NA	NA	1	0.818	0.000110571	1
dd_Smed_v6_71_0_1	5577.74	0.346303	0.0794909	4.35651	1.32e-05	0.00034424	5577.74	-0.260327	0.0861248	-3.02267	0.00250555	0.0486755	5577.74	0.27461	0.0859204	3.1961	0.00139299	0.0529418	5577.74	-0.169519	0.0860463	-1.97009	0.0488279	0.216529	WAP, follistatin/kazal, immunoglobulin, kunitz and netrin domain containing 2 (WFIKKN2)	uc010dbu.3	6e-14	Human	NA	NA	NA	1	0.448	1.2962e-36	3
dd_Smed_v6_1885_0_1	6898.83	-0.264313	0.0606827	-4.35565	1.33e-05	0.000344465	6898.83	-0.147376	0.065484	-2.25057	0.0244127	0.185679	6898.83	-0.0259905	0.0654982	-0.396812	0.691506	0.887661	6898.83	-0.189881	0.0654823	-2.89973	0.00373481	0.0423269	NA	uc003lvo.3	6e-53	Human	Epidermal	3	0.278191	NA	NA	NA	NA
dd_Smed_v6_3030_1_1	172.628	-0.466803	0.107336	-4.34898	1.37e-05	0.000354511	172.628	-0.136804	0.112282	-1.21839	0.223075	0.566795	172.628	-0.25831	0.115547	-2.23554	0.0253817	0.225571	172.628	-0.330164	0.114011	-2.89589	0.00378088	0.0427526	NA	NA	NA	NA	NA	NA	NA	NA	NA	NA	NA
dd_Smed_v6_2083_0_1	3265.86	-0.298504	0.0686697	-4.34695	1.38e-05	0.000357201	3265.86	-0.0447561	0.0739312	-0.605374	0.54493	0.817447	3265.86	0.0506384	0.07398	0.684488	0.493667	0.780381	3265.86	-0.377526	0.0742162	-5.08684	3.64e-07	5.23e-05	NA	uc002opt.3	1e-71	Human	Intestine; Cathepsin; Intestine; Intestine; Cathepsin	6; 10; 19; 30; 31	0.653728486; 0.518654509; 0.650302001; 0.585548855; 1.041917606	4	0.733	3.28032e-06	3
dd_Smed_v6_1503_0_1	576.624	0.335971	0.0773033	4.34615	1.39e-05	0.000357918	576.624	-0.0338811	0.084929	-0.398934	0.689942	0.89236	576.624	0.0344267	0.0853765	0.403234	0.686776	0.88513	576.624	0.453466	0.0824871	5.49741	3.85e-08	1e-05	NA	NA	NA	NA	Neoblast; Intestine; Neoblast; Epidermal	0; 6; 22; 24	0.296391182; 0.278167057; 0.520347702; 0.446532247	4	0.957	6.43717e-11	5
dd_Smed_v6_6321_0_1	776.808	-0.286085	0.06584	-4.34515	1.39e-05	0.00035895	776.808	-0.0487482	0.070104	-0.695369	0.486824	0.783911	776.808	-0.189897	0.0714103	-2.65924	0.00783166	0.133022	776.808	0.090404	0.0693904	1.30283	0.192633	0.475836	spermatogenesis associated 18 (SPATA18)	uc003gzk.1	3e-60	Human	Phyarnx	27	1.66226	7	0.957	6.43717e-11	4
dd_Smed_v6_2913_0_1	2754.41	-0.234965	0.0541538	-4.33885	1.43e-05	0.000368774	2754.41	-0.0937872	0.0582826	-1.60918	0.107577	0.409368	2754.41	-0.0489549	0.0584364	-0.837747	0.402173	0.723557	2754.41	-0.0955934	0.0582209	-1.64191	0.100609	0.333219	ATPase, class II, type 9B (ATP9B)	uc002lmw.1	0	Human	Parapharyngeal; Cathepsin; Phyarnx; Phyarnx	12; 17; 25; 37	0.338898146; 0.503866375; 0.454693; 0.773936037	8	1	9.97763e-16	6
dd_Smed_v6_13119_0_1	256.117	-0.388774	0.0896695	-4.33564	1.45e-05	0.000373296	256.117	-0.26623	0.095849	-2.7776	0.00547622	0.0776364	256.117	-0.178766	0.0964534	-1.85339	0.0638266	0.344449	256.117	-0.372052	0.0964474	-3.85756	0.000114524	0.00355922	transient receptor potential cation channel, subfamily M, member 3 (TRPM3)9	uc004aic.3	1e-105	Human	NA	NA	NA	NA	NA	NA	NA
dd_Smed_v6_6604_0_1	525.739	-0.308819	0.0712349	-4.33523	1.46e-05	0.000373296	525.739	-0.0510455	0.0754234	-0.676786	0.498542	0.790473	525.739	-0.0962273	0.0766025	-1.25619	0.209047	0.560391	525.739	0.125499	0.0742408	1.69043	0.0909459	0.313578	Smed-NDK-3	GU592832.1	0	Smed	Muscle; Muscle; Muscle; Muscle	7; 13; 14; 16	0.402432777; 0.446256459; 0.597679207; 0.358215246	NA	NA	NA	NA
dd_Smed_v6_7673_0_1	776.54	-0.334687	0.0772045	-4.33508	1.46e-05	0.000373296	776.54	-0.228985	0.0830377	-2.75761	0.00582261	0.0805051	776.54	-0.0569547	0.0829528	-0.686592	0.49234	0.779803	776.54	-0.293595	0.0831094	-3.53264	0.000411433	0.00894218	KIAA0100 (KIAA0100)	uc002hbu.3	3e-160	Human	Cathepsin	17	0.268602	NA	NA	NA	NA
dd_Smed_v6_3251_0_1	833.781	-0.651386	0.150451	-4.32954	1.49e-05	0.000382165	833.781	-0.781282	0.162878	-4.79674	1.61e-06	0.000222705	833.781	-0.130882	0.161917	-0.808327	0.418902	0.73444	833.781	-0.452131	0.16213	-2.7887	0.00529198	0.0535577	NA	NA	NA	NA	Cathepsin; Cathepsin; Cathepsin; Cathepsin; Cathepsin	10; 15; 17; 28; 39	1.242267073; 1.040622518; 1.700342596; 0.567571409; 2.395322993	NA	NA	NA	NA
dd_Smed_v6_10218_0_1	342.427	-0.348219	0.0804397	-4.32895	1.5e-05	0.000382263	342.427	-0.139131	0.0852641	-1.63177	0.102728	0.401456	342.427	-0.00575843	0.0853905	-0.0674364	0.946234	0.984224	342.427	-0.132445	0.0848622	-1.56071	0.118593	0.364435	slc2a-10 (slc2a-10)	KT163454.1	0	Smed	NA	NA	NA	NA	NA	NA	NA
dd_Smed_v6_10917_0_1	233.797	-0.473677	0.109426	-4.32876	1.5e-05	0.000382263	233.797	-0.190406	0.115837	-1.64375	0.100229	0.397104	233.797	0.00647436	0.115433	0.0560876	0.955272	0.986823	233.797	-0.233473	0.115821	-2.01582	0.0438189	0.202771	NA	NA	NA	NA	Intestine	30	0.280915	NA	NA	NA	NA
dd_Smed_v6_4964_0_1	549.2	-0.305023	0.0705093	-4.326	1.52e-05	0.000386451	549.2	-0.124816	0.0751444	-1.66102	0.0967093	0.39065	549.2	0.0570816	0.0749598	0.761496	0.446361	0.750322	549.2	-0.0813099	0.074655	-1.08914	0.276091	0.569627	RAB11A, member RAS oncogene family (RAB11A)	uc002apk.3	9e-65	Human	Epidermal; Phyarnx; Phyarnx; Intestine; Epidermal; Protonephridia; Cathepsin	24; 25; 27; 30; 35; 40; 42	0.598857952; 0.558046032; 0.504432482; 0.547756591; 0.697714885; 1.275195859; 1.351252674	1	0.385	0.0195652	1
dd_Smed_v6_6394_0_1	500.524	0.386174	0.0892895	4.32496	1.53e-05	0.000387632	500.524	0.289262	0.0964805	2.99813	0.00271638	0.0507914	500.524	-0.0999495	0.0993468	-1.00607	0.314383	0.659837	500.524	0.343049	0.0960524	3.57148	0.000354968	0.00799992	vesicle-associated membrane protein 2 (synaptobrevin 2) (VAMP2)	uc010cnt.1	3e-35	Human	Neural	8	0.350005	NA	NA	NA	NA
dd_Smed_v6_5701_0_1	524.43	0.297881	0.0688852	4.32431	1.53e-05	0.000388151	524.43	0.109541	0.0750659	1.45927	0.144492	0.469568	524.43	0.118696	0.0759328	1.56317	0.118013	0.448805	524.43	0.115451	0.0747694	1.54409	0.122566	0.371711	NA	NA	NA	NA	NA	NA	NA	NA	NA	NA	NA
dd_Smed_v6_9633_0_1	346.182	-0.338894	0.0783903	-4.32316	1.54e-05	0.000389529	346.182	-0.111701	0.0828857	-1.34765	0.17777	0.514545	346.182	-0.106139	0.0840731	-1.26246	0.206784	0.560208	346.182	-0.0774793	0.0822755	-0.941706	0.346343	0.637961	asic	KF134121.1	0	Smed	Neural	36	1.81889	NA	NA	NA	NA
dd_Smed_v6_2163_0_1	5080.4	-0.217743	0.0503897	-4.32117	1.55e-05	0.000392421	5080.4	0.094357	0.0541609	1.74216	0.0814802	0.359202	5080.4	0.0550232	0.0543136	1.01306	0.311029	0.657636	5080.4	-0.0932205	0.0542743	-1.71758	0.0858732	0.302847	endothelin converting enzyme 1 (ECE1)	uc001bem.2	9e-99	Human	NA	NA	NA	NA	NA	NA	NA
dd_Smed_v6_3042_0_1	775.843	0.279495	0.0646932	4.32031	1.56e-05	0.00039331	775.843	0.0989734	0.0703222	1.40743	0.159301	0.490967	775.843	0.00857906	0.071405	0.120147	0.904367	0.9721	775.843	0.0249117	0.0704446	0.353635	0.723613	0.880583	slc30a-7 (slc30a-7)	KT163677.1	0	Smed	Neural	32	0.354081	6	0.929	4.91069e-06	3
dd_Smed_v6_11824_0_1	378.725	0.381129	0.0883284	4.31491	1.6e-05	0.000402401	378.725	0.337691	0.0951578	3.54875	0.000387067	0.0139954	378.725	-0.109265	0.0991854	-1.10162	0.270625	0.620719	378.725	0.0100713	0.0968819	0.103954	0.917206	0.970723	zinc finger, NFX1-type containing 1 (ZNFX1)	uc002xui.3	4e-73	Human	NA	NA	NA	NA	NA	NA	NA
dd_Smed_v6_1972_0_1	2152.23	-0.254478	0.0589841	-4.31435	1.6e-05	0.000402755	2152.23	-0.241696	0.0636928	-3.79471	0.000147818	0.00667045	2152.23	-0.0348869	0.0635904	-0.548619	0.583267	0.831722	2152.23	-0.191952	0.0635267	-3.02159	0.0025145	0.031868	inhibitor of kappa light polypeptide gene enhancer in B-cells, kinase epsilon (IKBKE)	uc009xbv.2	7e-51	Human	Cathepsin; Cathepsin; Cathepsin; Cathepsin	10; 17; 28; 41	0.306589345; 0.99043106; 0.574218973; 0.684620433	NA	NA	NA	NA
dd_Smed_v6_1552_1_1	1967.6	0.267734	0.0621012	4.31126	1.62e-05	0.000407771	1967.6	-0.026972	0.0674777	-0.399717	0.689365	0.892339	1967.6	0.057512	0.0676036	0.850723	0.394923	0.718736	1967.6	0.269142	0.0668921	4.02352	5.73e-05	0.0021027	NA	NA	NA	NA	Epidermal; Epidermal; Epidermal; Epidermal; Phyarnx; Phyarnx; Epidermal; Phyarnx	2; 3; 11; 24; 25; 27; 35; 37	0.471331267; 0.352746041; 0.922434258; 0.854096824; 0.588141838; 1.425157471; 0.444268094; 1.532047606	7	0.87	1.13453e-20	6
dd_Smed_v6_4575_0_1	2075.68	-0.242146	0.0561925	-4.30923	1.64e-05	0.000410854	2075.68	-0.0914264	0.0604087	-1.51346	0.130162	0.448267	2075.68	0.000498523	0.0605148	0.00823803	0.993427	0.99824	2075.68	-0.128428	0.0603932	-2.12654	0.0334585	0.174083	cubilin-like	JN837700.1	0	Smed	Protonephridia; Protonephridia	26; 29	0.740086497; 2.880603269	NA	NA	NA	NA
dd_Smed_v6_5065_0_1	652.283	-0.335835	0.0780196	-4.30449	1.67e-05	0.000419071	652.283	-0.156796	0.0835338	-1.87703	0.0605136	0.306093	652.283	-0.380325	0.085309	-4.4582	8.26e-06	0.00206804	652.283	0.0567478	0.0825273	0.687624	0.49169	0.745223	armadillo repeat containing 4 (ARMC4)	uc010qdt.2	0	Human	Neural; Epidermal; Phyarnx; Protonephridia; Neural	20; 24; 27; 29; 33	0.575880783; 0.33360387; 0.511365668; 0.62423384; 0.569898933	NA	NA	NA	NA
dd_Smed_v6_11247_0_1	196.175	0.438964	0.102077	4.30031	1.71e-05	0.00042637	196.175	0.101934	0.112727	0.904259	0.365858	0.696127	196.175	0.0160929	0.11551	0.13932	0.889197	0.966302	196.175	0.316928	0.110074	2.87924	0.00398641	0.0442794	NA	NA	NA	NA	Neural; Neural; Phyarnx; Phyarnx; Phyarnx	20; 21; 25; 27; 37	0.638038386; 0.270698656; 0.250510747; 0.326718073; 0.606412291	NA	NA	NA	NA
dd_Smed_v6_442_0_1	2750.3	-0.302005	0.0703826	-4.29091	1.78e-05	0.000444109	2750.3	-0.289516	0.0760168	-3.80858	0.000139768	0.00640983	2750.3	0.110347	0.0757341	1.45703	0.145107	0.480831	2750.3	-0.225551	0.0758874	-2.97218	0.00295696	0.0357994	granulin (GRN)	uc002igp.1	7e-45	Human	Cathepsin; Cathepsin; Cathepsin; Cathepsin; Intestine; Cathepsin	10; 15; 17; 28; 30; 39	0.407797508; 0.648984769; 1.363688379; 0.257939271; 1.822510681; 2.183190179	NA	NA	NA	NA
dd_Smed_v6_3495_0_1	745.166	0.258638	0.0603053	4.28882	1.8e-05	0.000447593	745.166	-0.0756055	0.0664429	-1.1379	0.255162	0.597358	745.166	0.119801	0.0662014	1.80964	0.0703509	0.357477	745.166	0.236461	0.0647471	3.65206	0.000260142	0.00645985	NA	NA	NA	NA	Cathepsin	17	0.459266	12	1	9.97763e-16	6
dd_Smed_v6_1796_0_1	4152.72	-0.178256	0.0415732	-4.28777	1.8e-05	0.000448257	4152.72	-0.140584	0.0448473	-3.13472	0.00172019	0.0382851	4152.72	-0.0260026	0.0448917	-0.579229	0.562434	0.820453	4152.72	-0.0765938	0.0447118	-1.71305	0.0867025	0.304418	reticulon 1 (RTN1)	uc001xen.1	2e-13	Human	Neural; Neural; Muscle; Muscle; Cathepsin; Neural; Neural; Neural; Protonephridia; Neural	8; 9; 13; 14; 17; 18; 20; 21; 29; 36	0.780873032; 0.690753734; 0.383852177; 0.484679918; 0.337480786; 0.386673111; 0.719116177; 0.653210604; 0.32008055; 1.377114221	4	1	2.62124e-16	6
dd_Smed_v6_7894_0_1	650.821	-0.291029	0.0678695	-4.28807	1.8e-05	0.000448257	650.821	-0.0698507	0.0722253	-0.967122	0.333483	0.667907	650.821	-0.0392794	0.072812	-0.539463	0.589567	0.834589	650.821	-0.112049	0.0722117	-1.55168	0.120739	0.368474	NA	NA	NA	NA	Phyarnx; Intestine; Phyarnx	27; 30; 37	0.377570214; 0.318559875; 0.579595516	NA	NA	NA	NA
dd_Smed_v6_11630_0_1	440.589	0.321268	0.075002	4.28346	1.84e-05	0.000455663	440.589	0.215961	0.0811839	2.66015	0.0078106	0.0961602	440.589	-0.212416	0.0853934	-2.4875	0.0128645	0.164743	440.589	0.282588	0.0805285	3.50917	0.000449507	0.00945656	slc18a-6 (slc18a-6)	KT163591.1	0	Smed	Neural; Neural; Neural; Neural	8; 9; 20; 21	0.81852297; 0.514289257; 0.507986325; 0.631691993	10	1	3.7391e-07	5
dd_Smed_v6_2598_0_1	804.847	0.286424	0.0668682	4.28342	1.84e-05	0.000455663	804.847	0.223134	0.0721941	3.09075	0.00199653	0.042153	804.847	0.071255	0.0734572	0.970021	0.332036	0.676462	804.847	0.268284	0.0718596	3.73345	0.000188875	0.005102	NA	NA	NA	NA	Neural; Neural; Neural; Neural; Neural; Neural; Neural	8; 9; 18; 20; 21; 23; 33	1.287372778; 0.475844945; 0.832124903; 1.453775421; 0.376611926; 1.084948182; 1.272743931	7	1	4.55531e-32	6
dd_Smed_v6_5406_0_1	167.507	0.44831	0.104673	4.28295	1.84e-05	0.000455889	167.507	0.251778	0.114129	2.20609	0.0273779	0.199653	167.507	-0.132539	0.121125	-1.09423	0.273855	0.623221	167.507	0.0345908	0.116159	0.297788	0.765865	0.902805	NA	NA	NA	NA	NA	NA	NA	NA	NA	NA	NA
dd_Smed_v6_7631_0_1	1169.2	-0.246031	0.0574589	-4.28187	1.85e-05	0.000457387	1169.2	-0.3392	0.0623952	-5.43631	5.44e-08	1.56e-05	1169.2	-0.245688	0.0625963	-3.92497	8.67e-05	0.00931352	1169.2	-0.0258776	0.0612536	-0.422466	0.672685	0.854821	EF-hand calcium binding domain 6 (EFCAB6)	uc003bdy.2	2e-26	Human	Epidermal; Neural	24; 33	0.462480456; 0.54438519	2	1	1.41757e-06	4
dd_Smed_v6_1260_0_1	3173.63	-0.16769	0.0391759	-4.28044	1.87e-05	0.000459598	3173.63	0.0790198	0.0418847	1.8866	0.0592139	0.302725	3173.63	-0.106388	0.0424674	-2.50518	0.012239	0.161103	3173.63	-0.149942	0.0421889	-3.55405	0.000379349	0.00838406	thymidylate synthetase (TYMS)	uc010dka.1	7e-126	Human	Neoblast; Neoblast; Cathepsin; Neoblast	0; 5; 10; 22	0.440961582; 0.365198728; 0.765079913; 0.394967478	3	1	1.09283e-17	6
dd_Smed_v6_5902_0_1	1101.44	-0.229704	0.0536964	-4.27782	1.89e-05	0.0004643	1101.44	-0.0112705	0.0571909	-0.197068	0.843775	0.952998	1101.44	0.040711	0.0575389	0.707539	0.479232	0.772507	1101.44	-0.191913	0.0576831	-3.32703	0.000877774	0.0155472	cytochrome P450, family 3, subfamily A, polypeptide 4 (CYP3A4)	uc003urv.2	3e-98	Human	Intestine	30	0.406319	NA	NA	NA	NA
dd_Smed_v6_11349_0_1	327.829	0.394792	0.0923301	4.27588	1.9e-05	0.000467619	327.829	0.173232	0.100616	1.72172	0.0851197	0.366846	327.829	-0.223801	0.105163	-2.12814	0.0333256	0.251771	327.829	0.449002	0.0985801	4.5547	5.25e-06	0.000371243	CUGBP, Elav-like family member 6 (CELF6)	uc010ukl.1	1e-83	Human	Neural; Neural; Neural; Neural; Neural; Neural; Neural; Neural; Neural	1; 8; 9; 18; 20; 21; 23; 33; 34	0.646169753; 0.815179411; 0.95536773; 0.787094506; 0.726840445; 0.833920859; 1.068985065; 0.910586503; 1.074431145	NA	NA	NA	NA
dd_Smed_v6_1869_0_1	5066.65	-0.177924	0.0416241	-4.27453	1.92e-05	0.000468224	5066.65	-0.0397305	0.0448085	-0.886674	0.375254	0.705785	5066.65	0.0096756	0.0449106	0.215441	0.829423	0.944477	5066.65	-0.106261	0.0448294	-2.37035	0.0177711	0.117761	oxoglutarate dehydrogenase-like (OGDHL)	uc009xog.3	0	Human	Cathepsin; Protonephridia; Protonephridia	28; 29; 40	0.516801522; 0.444598123; 1.197323278	NA	NA	NA	NA
dd_Smed_v6_4462_0_1	1301.44	-0.222229	0.0519875	-4.27465	1.91e-05	0.000468224	1301.44	-0.128098	0.0558432	-2.2939	0.0217964	0.177437	1301.44	-0.0695275	0.0561418	-1.23843	0.215558	0.567465	1301.44	-0.113098	0.0556536	-2.03218	0.0421355	0.1981	docking protein 2, 56kDa (DOK2)	uc003wzx.1	2e-09	Human	Neural; Neural	8; 36	0.320458056; 0.507716059	5	1	2.90976e-08	4
dd_Smed_v6_9736_0_1	468.997	-0.434027	0.101535	-4.27466	1.91e-05	0.000468224	468.997	-0.466926	0.109955	-4.24653	2.17e-05	0.00171617	468.997	-0.113229	0.108976	-1.03902	0.298794	0.647376	468.997	-0.452833	0.109657	-4.12953	3.63e-05	0.00152311	slc24a-4 (slc24a-4)	KT163614.1	0	Smed	Intestine	19	0.884992	NA	NA	NA	NA
dd_Smed_v6_9771_0_1	124.517	-0.532035	0.124523	-4.27258	1.93e-05	0.000471592	124.517	-0.525379	0.134998	-3.89175	9.95e-05	0.00507404	124.517	0.131515	0.127576	1.03087	0.3026	NA	124.517	-0.287834	0.130605	-2.20384	0.0275356	0.154464	NA	NA	NA	NA	NA	NA	NA	NA	NA	NA	NA
dd_Smed_v6_2205_0_1	1876.51	0.212596	0.0497643	4.27206	1.94e-05	0.000471955	1876.51	0.0331757	0.054019	0.614149	0.539117	0.814896	1876.51	0.0726119	0.0542835	1.33764	0.181013	0.531647	1876.51	0.0281192	0.0539263	0.521437	0.602062	0.814183	NA	NA	NA	NA	Neural; Cathepsin; Epidermal; Intestine	9; 10; 24; 30	0.40715368; 0.366672075; 1.442384579; 0.753411955	NA	NA	NA	NA
dd_Smed_v6_2701_0_1	995.506	0.298419	0.0699094	4.26866	1.97e-05	0.000478453	995.506	0.0301539	0.0760705	0.396394	0.691815	0.893574	995.506	-0.145972	0.0771818	-1.89127	0.0585882	0.328626	995.506	-0.0512455	0.0761825	-0.672668	0.501158	0.751299	granulin (GRN)	uc002igp.1	1e-19	Human	Cathepsin; Neural; Cathepsin; Cathepsin	10; 21; 28; 42	0.965410276; 0.501691606; 1.478521106; 1.505424562	NA	NA	NA	NA
dd_Smed_v6_3324_0_1	1136.08	-0.389588	0.0912808	-4.26801	1.97e-05	0.000479092	1136.08	-0.140348	0.0981019	-1.43064	0.152535	0.481167	1136.08	0.0392829	0.0980415	0.400676	0.688659	0.886143	1136.08	-0.649304	0.0991741	-6.54711	5.87e-11	8.04e-08	activin 2	KF652169.1	0	Smed	Cathepsin	10	0.3453	3	0.833	0.000322097	3
dd_Smed_v6_343_0_1	687.394	-0.418319	0.0980706	-4.26548	1.99e-05	0.000483793	687.394	-0.136807	0.105075	-1.302	0.192918	0.532788	687.394	-0.0625739	0.105305	-0.594215	0.552368	0.816058	687.394	-0.540941	0.106295	-5.08908	3.6e-07	5.23e-05	pmp-10 (pmp-10)	KJ187185.1	0	Smed	Epidermal; Epidermal	11; 24	3.290357706; 1.559913917	NA	NA	NA	NA
dd_Smed_v6_5647_0_1	1804.48	-0.207428	0.0486352	-4.26497	2e-05	0.000483947	1804.48	-0.067485	0.05217	-1.29356	0.195818	0.536696	1804.48	0.00793828	0.0523538	0.151628	0.879481	0.964018	1804.48	-0.0464959	0.0520115	-0.893953	0.371347	0.658585	actinin, alpha 1 (ACTN1)	uc001xkl.3	0	Human	Muscle; Muscle; Muscle; Muscle	7; 13; 14; 16	0.290798641; 0.771581048; 0.921010939; 0.408363371	3	1	3.7391e-07	3
dd_Smed_v6_5815_0_1	1208.73	-0.242532	0.0568695	-4.26471	2e-05	0.000483947	1208.73	-0.365013	0.0618537	-5.90123	3.61e-09	1.56e-06	1208.73	0.00103307	0.0611328	0.0168988	0.986517	0.996844	1208.73	-0.218741	0.0612126	-3.57347	0.000352286	0.00799992	vacuolar protein sorting 39 homolog (S. cerevisiae) (VPS39)	uc001zpc.3	2e-102	Human	Cathepsin; Cathepsin; Cathepsin	17; 28; 31	0.436156446; 0.389331086; 0.421461103	4	0.938	4.27563e-07	2
dd_Smed_v6_14927_0_1	157.797	-0.468061	0.109764	-4.26424	2.01e-05	0.000484216	157.797	-0.304203	0.116768	-2.60518	0.00918251	0.105355	157.797	-0.152528	0.116738	-1.30659	0.191353	0.545302	157.797	-0.457758	0.118214	-3.87228	0.000107821	0.00340461	cytochrome P450, family 2, subfamily C, polypeptide 18 (CYP2C18)	uc001kjv.4	3e-47	Human	Intestine	30	0.421	NA	NA	NA	NA
dd_Smed_v6_2412_0_1	132.426	0.553481	0.129811	4.26376	2.01e-05	0.000484501	132.426	0.533347	0.139075	3.83495	0.000125589	0.00592385	132.426	0.251272	0.144649	1.73711	0.0823672	NA	132.426	0.60521	0.137802	4.39188	1.12e-05	0.000653687	neuropeptide Y prohormone-9	BK007040.1	1.43e-155	Smed	NA	NA	NA	NA	NA	NA	NA
dd_Smed_v6_10749_0_1	157.938	-0.547745	0.128523	-4.26183	2.03e-05	0.000487937	157.938	-0.133321	0.134403	-0.991953	0.32122	0.658881	157.938	-0.164623	0.13639	-1.20701	0.22743	0.577955	157.938	-0.112591	0.133733	-0.841912	0.399837	0.682594	NA	NA	NA	NA	Epidermal; Phyarnx; Phyarnx	24; 27; 37	0.821814296; 0.832369972; 0.609171355	NA	NA	NA	NA
dd_Smed_v6_3690_0_1	1238.93	-0.248693	0.0584488	-4.25489	2.09e-05	0.000501763	1238.93	-0.192444	0.0629665	-3.05629	0.00224097	0.0454618	1238.93	0.030801	0.0627438	0.490901	0.623497	0.853757	1238.93	-0.287355	0.0631213	-4.55242	5.3e-06	0.000373012	serine/threonine kinase 11 interacting protein (STK11IP)	uc002vmm.1	6e-14	Human	Intestine	30	0.387812	2	0.545	0.00619195	1
dd_Smed_v6_7414_0_1	599.905	0.271834	0.063886	4.25499	2.09e-05	0.000501763	599.905	0.091447	0.0696172	1.31357	0.188991	0.527661	599.905	0.108219	0.0703979	1.53725	0.124232	0.456481	599.905	0.184417	0.0688689	2.6778	0.0074108	0.066848	delta(4)-desaturase, sphingolipid 2 (DEGS2)	uc001ygx.2	4e-96	Human	Phyarnx; Protonephridia	27; 29	0.948111542; 0.679509643	NA	NA	NA	NA
dd_Smed_v6_19414_0_1	40.5086	-0.935428	0.220018	-4.25159	2.12e-05	0.000508435	40.5086	-0.244417	0.219029	-1.11591	0.264461	NA	40.5086	-0.0504873	0.217923	-0.231675	0.81679	NA	40.5086	-0.299443	0.219296	-1.36547	0.172104	0.448501	heat shock 70kDa protein 8 (HSPA8)	uc009zbd.2	1e-121	Human	NA	NA	NA	NA	NA	NA	NA
dd_Smed_v6_10040_0_1	153.534	-0.45699	0.107497	-4.25119	2.13e-05	0.00050855	153.534	-0.301711	0.114327	-2.63902	0.00831454	0.0994868	153.534	-0.183398	0.114753	-1.59819	0.110001	0.434373	153.534	-0.339114	0.114232	-2.96864	0.00299116	0.03615	NA	NA	NA	NA	Phyarnx	27	1.16808	NA	NA	NA	NA
dd_Smed_v6_9237_0_1	348.99	-0.406143	0.0955607	-4.2501	2.14e-05	0.000510243	348.99	-0.259661	0.102351	-2.53698	0.0111813	0.119329	348.99	-0.0312832	0.101833	-0.3072	0.758691	0.914025	348.99	-0.381531	0.102876	-3.70864	0.000208375	0.00552965	WNK lysine deficient protein kinase 1 (WNK1)	uc001qio.4	5e-53	Human	NA	NA	NA	NA	NA	NA	NA
dd_Smed_v6_19445_0_1	68.7163	0.716353	0.168686	4.24666	2.17e-05	0.000517347	68.7163	0.309899	0.186502	1.66164	0.0965843	NA	68.7163	0.187583	0.191835	0.977836	0.328155	NA	68.7163	0.254002	0.186708	1.36042	0.173696	0.450633	NA	NA	NA	NA	NA	NA	NA	NA	NA	NA	NA
dd_Smed_v6_5582_0_1	3630.78	-0.249574	0.0588163	-4.24329	2.2e-05	0.000524379	3630.78	-0.0502156	0.0633252	-0.79298	0.427789	0.746337	3630.78	-0.0722597	0.0635001	-1.13795	0.255143	0.605205	3630.78	-0.114508	0.0633432	-1.80774	0.0706467	0.271025	ryanodine receptor 2 (cardiac) (RYR2)	uc001hyl.1	0	Human	Muscle; Muscle; Muscle; Muscle; Neural	7; 13; 14; 16; 23	0.253096265; 1.361067465; 1.481779667; 0.990159591; 0.35737479	6	1	1.14286e-13	5
dd_Smed_v6_8408_0_1	509.397	0.31328	0.0738432	4.2425	2.21e-05	0.000525407	509.397	0.176656	0.0800969	2.20553	0.0274171	0.199653	509.397	0.145006	0.0811734	1.78637	0.0740388	0.367117	509.397	0.245613	0.0794779	3.09033	0.00199934	0.0270521	G protein-coupled receptor 158 (GPR158)	uc001isj.3	7e-64	Human	Neural; Neural; Muscle; Muscle; Neural	8; 9; 13; 14; 21	0.364887651; 0.306219262; 0.367725077; 0.313664911; 0.40285786	NA	NA	NA	NA
dd_Smed_v6_1356_0_1	923.807	-0.385968	0.0909919	-4.24178	2.22e-05	0.000525479	923.807	-0.404199	0.0983875	-4.10823	3.99e-05	0.00261135	923.807	0.224433	0.0971897	2.30923	0.0209307	0.204923	923.807	-0.58689	0.0988063	-5.9398	2.85e-09	1.34e-06	NA	NA	NA	NA	Intestine; Epidermal	19; 24	0.965197924; 0.478272326	1	0.917	5.36212e-05	2
dd_Smed_v6_4559_0_1	1820.69	-0.23744	0.0559744	-4.24193	2.22e-05	0.000525479	1820.69	-0.027837	0.0600129	-0.463849	0.642756	0.870499	1820.69	-0.101087	0.0604916	-1.67109	0.0947038	0.40908	1820.69	-0.122497	0.060113	-2.03778	0.0415722	0.196447	ATPase, Ca++ transporting, plasma membrane 3 (ATP2B3)	uc004fhs.1	4e-174	Human	Neural; Epidermal; Muscle; Muscle; Neural; Epidermal; Phyarnx; Phyarnx; Phyarnx	8; 11; 13; 14; 23; 24; 25; 27; 37	0.376638899; 0.269871515; 0.723251715; 0.807084528; 0.568548096; 0.288176099; 0.549069646; 0.665233142; 1.013351414	NA	NA	NA	NA
dd_Smed_v6_2860_0_1	1156.47	0.210228	0.0495679	4.2412	2.22e-05	0.000526036	1156.47	0.105664	0.0537023	1.96758	0.0491163	0.276917	1156.47	0.02515	0.0545974	0.460645	0.645053	0.86161	1156.47	0.0230038	0.0538405	0.427259	0.669191	0.853155	NIF3 NGG1 interacting factor 3-like 1 (S. cerevisiae) (NIF3L1)	uc002uwq.2	2e-31	Human	Neural	1	0.286045	NA	NA	NA	NA
dd_Smed_v6_1488_0_1	772.006	-0.428518	0.101093	-4.23886	2.25e-05	0.00053073	772.006	-0.34055	0.108981	-3.12486	0.00177888	0.0394382	772.006	0.436052	0.10735	4.06197	4.87e-05	0.00703121	772.006	-0.418267	0.109084	-3.83434	0.000125901	0.00380302	NA	NA	NA	NA	NA	NA	NA	NA	NA	NA	NA
dd_Smed_v6_43_0_1	24668	-0.337754	0.079702	-4.23771	2.26e-05	0.000531688	24668	-0.217976	0.0860752	-2.53239	0.0113288	0.120183	24668	0.0462677	0.0860625	0.537606	0.590849	0.835768	24668	-0.220943	0.0860704	-2.567	0.0102582	0.082611	NA	NA	NA	NA	NA	NA	NA	3	0.408	5.74766e-15	6
dd_Smed_v6_7019_0_1	608.333	-0.330614	0.0780223	-4.23743	2.26e-05	0.000531688	608.333	-0.272855	0.0840596	-3.24597	0.00117052	0.0301276	608.333	-0.0449453	0.0836965	-0.537004	0.591265	0.835768	608.333	-0.439134	0.0846533	-5.18744	2.13e-07	3.55e-05	acyl-CoA synthetase short-chain family member 3 (ACSS3)	uc001szl.1	3e-139	Human	Cathepsin; Cathepsin	10; 31	0.699436276; 1.608182484	NA	NA	NA	NA
dd_Smed_v6_8726_0_1	277.685	0.369099	0.0870915	4.23806	2.25e-05	0.000531688	277.685	0.0472415	0.0960814	0.491682	0.622944	0.858814	277.685	-0.0495176	0.0984907	-0.502764	0.61513	0.848813	277.685	0.190476	0.0944653	2.01636	0.0437621	0.20265	NA	NA	NA	NA	Epidermal	24	0.462926	NA	NA	NA	NA
dd_Smed_v6_1372_1_1	2872	-0.236248	0.0558545	-4.22971	2.34e-05	0.000549443	2872	-0.149298	0.0602106	-2.4796	0.013153	0.131668	2872	-0.0928505	0.0603387	-1.53882	0.123848	0.456378	2872	-0.197919	0.0602147	-3.28688	0.00101303	0.0171701	ATPase, aminophospholipid transporter (APLT), class I, type 8A, member 1 (ATP8A1)	uc003gwr.2	0	Human	Neural; Cathepsin; Cathepsin; Cathepsin; Neural; Parapharyngeal; Cathepsin	9; 10; 28; 31; 33; 38; 39	0.494901237; 1.088244696; 0.767690736; 0.954713114; 0.605101537; 0.948885189; 0.906846832	NA	NA	NA	NA
dd_Smed_v6_13874_0_1	48.4459	0.848283	0.200617	4.22837	2.35e-05	0.000551883	48.4459	0.653813	0.217015	3.01275	0.00258891	NA	48.4459	0.332539	0.227945	1.45886	0.144605	NA	48.4459	0.726787	0.214731	3.38464	0.000712716	0.0132137	insulin-like prohormone-1	BK007034.1	0	Smed	NA	NA	NA	NA	NA	NA	NA
dd_Smed_v6_149_0_1	7707.22	0.198622	0.0469833	4.2275	2.36e-05	0.000553191	7707.22	0.117354	0.0507607	2.31191	0.0207828	0.172559	7707.22	0.162272	0.0508239	3.19284	0.00140882	0.0529418	7707.22	0.117817	0.050734	2.32225	0.0202193	0.128223	ribosomal protein L32 (RPL32)	uc003bxn.3	2e-41	Human	Neoblast; Epidermal; Cathepsin; Neoblast; Intestine; Muscle; Cathepsin; Neoblast	0; 3; 4; 5; 6; 7; 15; 22	0.397642383; 0.286288246; 0.322434004; 0.423850723; 0.364324236; 0.286525807; 0.295330557; 0.389582056	NA	NA	NA	NA
dd_Smed_v6_1918_0_1	1849.24	0.174187	0.0412085	4.22697	2.37e-05	0.000553642	1849.24	0.103706	0.044556	2.32755	0.019936	0.169013	1849.24	-0.0139023	0.0453482	-0.306569	0.759172	0.914125	1849.24	0.088606	0.0444749	1.99227	0.0463417	0.209511	selenophosphate synthetase 1 (SEPHS1)	uc001imh.3	4e-97	Human	Epidermal; Epidermal; Intestine; Intestine	2; 3; 6; 19	0.251445082; 0.311169839; 0.534967418; 0.309813322	12	0.927	6.67876e-21	6
dd_Smed_v6_11906_0_1	214.655	-0.395544	0.0935952	-4.22612	2.38e-05	0.000554914	214.655	-0.253911	0.0996799	-2.54726	0.0108572	0.116304	214.655	0.057648	0.0979087	0.588793	0.556	0.817104	214.655	-0.236497	0.0989844	-2.38924	0.0168833	0.114168	chymase 1, mast cell (CMA1)	uc001wpp.1	1e-19	Human	NA	NA	NA	NA	NA	NA	NA
dd_Smed_v6_11255_0_1	109.505	0.664456	0.157282	4.2246	2.39e-05	0.000557813	109.505	0.224112	0.173393	1.29251	0.196181	0.537282	109.505	-0.0292904	0.179246	-0.163408	0.870197	NA	109.505	0.520253	0.169453	3.07018	0.00213929	0.0282113	NA	NA	NA	NA	Neural; Neural; Neural; Neural; Neural	8; 9; 18; 20; 21	1.041819597; 0.98820753; 0.38072316; 0.894352583; 1.56903149	NA	NA	NA	NA
dd_Smed_v6_11962_0_1	389.765	-0.306943	0.0726846	-4.22294	2.41e-05	0.000561093	389.765	0.000503051	0.0761843	0.00660308	0.994732	0.998082	389.765	-0.0875332	0.0780184	-1.12196	0.261881	0.61213	389.765	-0.110767	0.0766734	-1.44465	0.148555	0.413741	ectonucleoside triphosphate diphosphohydrolase 8 (ENTPD8)	uc004cmw.3	6e-71	Human	Neural; Cathepsin; Neural; Parapharyngeal; Cathepsin	9; 28; 36; 38; 41	0.384151067; 0.423151909; 1.239046524; 0.396551232; 0.844009174	NA	NA	NA	NA
dd_Smed_v6_1120_0_1	4378.72	-0.224322	0.0531529	-4.22032	2.44e-05	0.000566824	4378.72	-0.196287	0.0573835	-3.42062	0.000624782	0.0199478	4378.72	0.0968397	0.0572503	1.69151	0.0907386	0.400669	4378.72	-0.282389	0.0574232	-4.91768	8.76e-07	0.000100002	NA	NA	NA	NA	Intestine; Intestine; Intestine	6; 19; 30	0.347570725; 0.718661933; 1.471649456	NA	NA	NA	NA
dd_Smed_v6_4876_0_1	769.265	-0.245003	0.0581677	-4.21202	2.53e-05	0.000587182	769.265	-0.101001	0.0621368	-1.62547	0.104063	0.403507	769.265	-0.0243895	0.0624871	-0.390312	0.696306	0.889615	769.265	-0.275605	0.0627748	-4.39038	1.13e-05	0.000653687	NA	NA	NA	NA	Cathepsin; Intestine	10; 30	0.46405746; 0.814117056	1	0.364	0.0451128	1
dd_Smed_v6_2314_0_1	1117.14	0.212463	0.0504538	4.21103	2.54e-05	0.000588864	1117.14	0.0436677	0.0549085	0.795281	0.42645	0.745458	1117.14	0.123616	0.0551838	2.24008	0.0250859	0.224962	1117.14	0.11765	0.0544617	2.16023	0.0307545	0.165696	EMP24	KF730686.1	0	Smed	Epidermal; Epidermal	2; 3	0.50465425; 0.59967223	NA	NA	NA	NA
dd_Smed_v6_2111_0_1	1681.26	0.213853	0.0508266	4.2075	2.58e-05	0.000597252	1681.26	0.0905335	0.0550519	1.64451	0.100071	0.397026	1681.26	0.0794298	0.0554698	1.43195	0.152159	0.495083	1681.26	0.0431504	0.0550571	0.78374	0.433193	0.706275	heterogeneous nuclear ribonucleoprotein K (HNRNPK)	uc011lsx.2	2e-36	Human	Neoblast	5	0.261366	NA	NA	NA	NA
dd_Smed_v6_14195_0_1	168.519	-0.488989	0.116383	-4.20154	2.65e-05	0.000612275	168.519	-0.289651	0.123589	-2.34366	0.0190957	0.164873	168.519	0.101316	0.120885	0.83812	0.401963	0.723461	168.519	-0.191983	0.121949	-1.57429	0.11542	0.359004	NA	NA	NA	NA	Cathepsin; Muscle; Epidermal; Neural	15; 16; 24; 34	0.409390754; 0.537558242; 0.354696522; 0.581859153	NA	NA	NA	NA
dd_Smed_v6_7461_0_1	743.922	-0.287059	0.0683885	-4.19748	2.7e-05	0.000622436	743.922	-0.186484	0.0734489	-2.53897	0.0111181	0.118876	743.922	0.111426	0.0728228	1.5301	0.125991	0.458836	743.922	-0.25551	0.073555	-3.47373	0.000513271	0.0104892	NA	NA	NA	NA	Cathepsin; Intestine	10; 30	0.312272823; 0.257071388	1	0.364	0.0451128	1
dd_Smed_v6_12825_0_1	352.119	0.347087	0.0827072	4.19658	2.71e-05	0.000623974	352.119	0.225133	0.0896203	2.51208	0.0120022	0.123602	352.119	-0.0395173	0.0929437	-0.425175	0.670709	0.87743	352.119	0.339455	0.0885492	3.83352	0.000126322	0.00380809	cyclic nucleotide gated channel alpha 3 (CNGA3)	uc002syu.3	2e-130	Human	Neural; Neural; Neural; Neural	8; 9; 21; 23	0.596047772; 0.723729416; 0.81178368; 0.830649857	NA	NA	NA	NA
dd_Smed_v6_8448_0_1	987.818	-0.257518	0.061384	-4.1952	2.73e-05	0.000626854	987.818	-0.16718	0.0659887	-2.53347	0.011294	0.120115	987.818	-0.202496	0.0666838	-3.03666	0.00239216	0.0713407	987.818	-0.174031	0.0658539	-2.64268	0.00822523	0.0713849	CD163 molecule (CD163)	uc001qsz.3	6e-08	Human	NA	NA	NA	NA	NA	NA	NA
dd_Smed_v6_4290_0_1	403.87	-0.367555	0.0876522	-4.19333	2.75e-05	0.000631102	403.87	-0.427756	0.0952292	-4.49186	7.06e-06	0.000742426	403.87	0.215885	0.0921258	2.34337	0.0191104	0.195725	403.87	-0.190511	0.0933413	-2.04102	0.0412489	0.195456	slc6a-5 (slc6a-5)	KT163475.1	0	Smed	Epidermal; Intestine; Protonephridia	11; 30; 40	0.384616131; 0.610650733; 0.770441015	NA	NA	NA	NA
dd_Smed_v6_4130_0_1	1785.43	-0.174038	0.0415265	-4.19101	2.78e-05	0.000636635	1785.43	-0.0579811	0.0444921	-1.30318	0.192514	0.532608	1785.43	-0.0533114	0.0449259	-1.18665	0.235365	0.586826	1785.43	-0.0424416	0.0443213	-0.95759	0.338269	0.631032	carnitine palmitoyltransferase 1A (liver) (CPT1A)	uc001oog.4	0	Human	NA	NA	NA	1	0.333	0.0465839	1
dd_Smed_v6_1483_0_1	842.692	0.281438	0.0671764	4.18953	2.8e-05	0.000639872	842.692	0.24509	0.0724321	3.38372	0.000715105	0.0215661	842.692	0.0539889	0.0738116	0.731441	0.46451	0.763198	842.692	0.391977	0.0717757	5.46114	4.73e-08	1.1e-05	neuropeptide precursor-22	BK007038.1	0	Smed	Neural; Neural; Neural; Neural; Neural; Neural	8; 9; 20; 23; 32; 36	2.805212788; 0.80338818; 2.111787344; 1.04290427; 0.557384893; 1.559646519	2	1	1.52343e-10	6
dd_Smed_v6_1626_0_1	6057.51	-0.216186	0.0516643	-4.18443	2.86e-05	0.000653428	6057.51	-0.212543	0.0557999	-3.80903	0.000139513	0.00640983	6057.51	-0.0775055	0.0558097	-1.38875	0.16491	0.513691	6057.51	-0.225507	0.0557767	-4.04303	5.28e-05	0.00197354	NA	uc002aga.3	0	Human	Neoblast; Neoblast; Neoblast	0; 5; 22	0.550907747; 0.418984084; 0.280403238	NA	NA	NA	NA
dd_Smed_v6_637_0_1	3151.44	-0.198623	0.0474936	-4.18211	2.89e-05	0.000659161	3151.44	-0.184551	0.0512727	-3.59941	0.000318945	0.0121034	3151.44	-0.0252785	0.0512571	-0.49317	0.621892	0.852564	3151.44	-0.214487	0.0512496	-4.18515	2.85e-05	0.00127463	cortactin (CTTN)	uc001opv.4	1e-119	Human	Cathepsin; Cathepsin; Cathepsin	10; 17; 28	0.343630528; 0.7573621; 0.54313709	1	0.364	0.0451128	1
dd_Smed_v6_6373_0_1	514.924	-0.290327	0.0694824	-4.17842	2.94e-05	0.000668952	514.924	-0.138791	0.0741184	-1.87255	0.0611299	0.308087	514.924	-0.179019	0.0753782	-2.37494	0.0175519	0.188946	514.924	0.217016	0.0718884	3.01879	0.00253785	0.0320915	NA	NA	NA	NA	Neural; Epidermal; Phyarnx; Phyarnx	20; 24; 27; 37	0.323476603; 0.979890661; 1.151569871; 0.815450104	NA	NA	NA	NA
dd_Smed_v6_4236_0_1	1632.13	-0.23595	0.0565122	-4.1752	2.98e-05	0.000676505	1632.13	-0.0750061	0.0606603	-1.23649	0.216275	0.558514	1632.13	-0.0410437	0.0609299	-0.673621	0.500552	0.783865	1632.13	-0.224323	0.0609033	-3.68327	0.000230261	0.00598092	ubiquitin protein ligase E3 component n-recognin 2 (UBR2)	uc011dur.2	3e-89	Human	Neural	23	0.297953	6	1	1.78385e-09	6
dd_Smed_v6_618_0_1	4240.03	0.166204	0.0398071	4.17524	2.98e-05	0.000676505	4240.03	0.114808	0.0429941	2.67031	0.00757815	0.0944243	4240.03	0.0520922	0.0432756	1.20373	0.228694	0.578953	4240.03	0.128415	0.0429222	2.99181	0.00277325	0.0342633	set nuclear proto-oncogene	KM981949.1	0	Smed	Neoblast; Neural; Neoblast; Neoblast	0; 1; 5; 22	0.627767145; 0.3132011; 0.614233563; 0.368692456	7	0.97	1.00657e-17	6
dd_Smed_v6_3486_0_1	858.953	0.325107	0.0778805	4.17443	2.99e-05	0.000677798	858.953	0.130783	0.0844729	1.54823	0.121567	0.433811	858.953	0.0439042	0.0852787	0.514832	0.606671	0.844157	858.953	0.102744	0.0844182	1.21708	0.223573	0.512789	RanBP-type and C3HC4-type zinc finger containing 1 (RBCK1)	uc002wdq.4	2e-18	Human	Neural; Parapharyngeal	33; 38	0.312550259; 0.867696603	2	0.323	0.00287167	1
dd_Smed_v6_2645_0_1	1305.16	-0.338027	0.0809919	-4.17359	3e-05	0.000679308	1305.16	-0.526049	0.0879471	-5.98143	2.21e-09	1.06e-06	1305.16	-0.020719	0.0871604	-0.237711	0.812105	0.93896	1305.16	-0.306752	0.0873452	-3.51195	0.000444832	0.00942737	protein tyrosine phosphatase, receptor type, J (PTPRJ)	uc001ngp.4	8e-41	Human	Cathepsin; Cathepsin; Cathepsin; Cathepsin; Cathepsin; Cathepsin; Cathepsin; Cathepsin	4; 10; 15; 17; 28; 31; 39; 41	0.362130504; 1.145999393; 1.200887264; 2.125566135; 1.05632153; 0.613037197; 2.585680635; 2.423475992	NA	NA	NA	NA
dd_Smed_v6_3375_0_1	1953.46	-0.236652	0.0567222	-4.17212	3.02e-05	0.000682706	1953.46	-0.253433	0.0613045	-4.134	3.56e-05	0.00243224	1953.46	-0.0194229	0.0611315	-0.317724	0.750695	0.910867	1953.46	-0.169659	0.0610457	-2.7792	0.00544922	0.0546118	apaf1	JN621807.1	0	Smed	Epidermal	24	0.511091	6	1	6.43717e-11	5
dd_Smed_v6_1132_0_1	7386.55	-0.240188	0.0576408	-4.16697	3.09e-05	0.000697278	7386.55	-0.00548064	0.0621386	-0.0882002	0.929718	0.979365	7386.55	0.0241271	0.0621976	0.387911	0.698082	0.890733	7386.55	-0.16453	0.0621946	-2.6454	0.00815934	0.0709669	villin 1 (VIL1)	uc002vic.1	2e-58	Human	Muscle; Muscle; Muscle; Muscle; Neural	7; 13; 14; 16; 32	0.518705951; 1.865052547; 2.136884185; 0.668715877; 0.336310494	NA	NA	NA	NA
dd_Smed_v6_2408_0_1	996.917	-0.342262	0.0821484	-4.16639	3.09e-05	0.000697929	996.917	-0.161459	0.0882579	-1.8294	0.0673399	0.324716	996.917	0.10886	0.0879459	1.23781	0.215788	0.56774	996.917	-0.267915	0.088424	-3.02989	0.00244641	0.0312188	quinoid dihydropteridine reductase (QDPR)	uc003gpd.3	2e-65	Human	Cathepsin; Cathepsin; Neural	4; 10; 18	1.405510641; 0.991312324; 0.261713637	3	0.957	2.49133e-15	6
dd_Smed_v6_2565_0_1	1385.02	0.206239	0.049504	4.1661	3.1e-05	0.000697929	1385.02	0.149281	0.0534652	2.79211	0.00523653	0.0755544	1385.02	0.0953373	0.054124	1.76146	0.0781606	0.376797	1385.02	0.166566	0.0532789	3.1263	0.00177024	0.025125	NA	uc001rvz.3	5e-140	Human	Neural; Protonephridia	21; 29	0.274565441; 0.335605296	5	1	4.71283e-11	5
dd_Smed_v6_10170_0_1	342.17	-0.319456	0.0767691	-4.16126	3.16e-05	0.000711464	342.17	-0.268563	0.0825876	-3.25185	0.00114655	0.0297999	342.17	-0.0259391	0.0817924	-0.317133	0.751142	0.911194	342.17	-0.215516	0.0817567	-2.63606	0.00838739	0.0723658	NA	NA	NA	NA	Intestine; Cathepsin; Cathepsin	6; 10; 31	0.366716799; 0.353296198; 0.421246186	2	0.909	2.536e-09	1
dd_Smed_v6_9234_0_1	70.1634	-0.694842	0.166987	-4.16105	3.17e-05	0.000711464	70.1634	-0.57848	0.178878	-3.23394	0.00122095	NA	70.1634	-0.144453	0.172904	-0.835449	0.403465	NA	70.1634	-0.0215566	0.16732	-0.128834	0.897489	0.962924	NA	NA	NA	NA	NA	NA	NA	NA	NA	NA	NA
dd_Smed_v6_872_0_1	1247.05	0.233485	0.0561787	4.15612	3.24e-05	0.000725932	1247.05	0.0164612	0.061152	0.269185	0.787787	0.931596	1247.05	0.179229	0.0611077	2.933	0.00335701	0.0846798	1247.05	0.132917	0.0606567	2.1913	0.02843	0.157314	thioredoxin 2 (TXN2)	uc003apk.1	3e-27	Human	NA	NA	NA	5	0.978	4.07455e-24	6
dd_Smed_v6_10741_0_1	218.503	0.407136	0.098053	4.1522	3.29e-05	0.00073741	218.503	0.229624	0.106729	2.15147	0.0314389	0.21708	218.503	-0.0130431	0.111015	-0.117489	0.906472	0.973056	218.503	0.375121	0.104984	3.57312	0.000352759	0.00799992	ring finger protein 167 (RNF167)	uc002fzs.3	4e-15	Human	Protonephridia	40	3.51659	2	0.583	0.00228833	1
dd_Smed_v6_8840_0_1	91.8268	-0.777043	0.187189	-4.15111	3.31e-05	0.000739851	91.8268	-0.297711	0.196297	-1.51663	0.12936	NA	91.8268	-0.243154	0.197486	-1.23125	0.21823	NA	91.8268	-0.626927	0.200096	-3.13314	0.00172947	0.0247798	NA	NA	NA	NA	NA	NA	NA	NA	NA	NA	NA
dd_Smed_v6_12219_0_1	621.05	-0.32345	0.0779445	-4.14975	3.33e-05	0.000743198	621.05	-0.224174	0.0837773	-2.67583	0.00745438	0.0934815	621.05	-0.111994	0.0839487	-1.33408	0.182178	0.532411	621.05	-0.176404	0.0833615	-2.11613	0.0343337	0.176686	helicase with zinc finger 2, transcriptional coactivator (HELZ2)	uc002yfm.2	2e-42	Human	Neural; Neural; Neural	8; 9; 23	0.365562276; 0.305463139; 0.382663114	NA	NA	NA	NA
dd_Smed_v6_7182_0_1	1733	-0.21408	0.0516227	-4.14701	3.37e-05	0.000751068	1733	-0.15297	0.0556029	-2.75112	0.00593916	0.0812346	1733	-0.0276222	0.0556613	-0.496254	0.619715	0.851421	1733	-0.149291	0.0554841	-2.69069	0.00713036	0.0649402	piezo-type mechanosensitive ion channel component 1 (PIEZO1)	uc010vpb.2	6e-131	Human	Neural; Cathepsin; Muscle; Neural; Neural; Neural; Cathepsin; Protonephridia	9; 10; 13; 20; 23; 33; 39; 40	0.370248692; 0.319811732; 0.347983298; 0.301284778; 0.414440546; 0.269412223; 0.984421822; 0.907363093	12	1	1.0931e-11	6
dd_Smed_v6_8076_0_1	788.07	-0.247788	0.0597649	-4.14605	3.38e-05	0.000753126	788.07	0.031424	0.063288	0.496524	0.619525	0.856987	788.07	-0.339219	0.0658735	-5.14955	2.61e-07	0.000153205	788.07	0.0577745	0.0629935	0.917151	0.359064	0.648081	phosphodiesterase 2A, cGMP-stimulated (PDE2A)	uc001oso.3	0	Human	Neural; Neural; Muscle; Neural; Neural	8; 9; 14; 21; 32	0.404170762; 0.456061646; 0.269470852; 0.312770498; 0.270599227	4	0.727	0.000515996	1
dd_Smed_v6_2973_0_1	1043.63	0.276215	0.0666566	4.14384	3.42e-05	0.000759323	1043.63	0.175816	0.0720856	2.439	0.0147282	0.141385	1043.63	0.0291337	0.0730519	0.398808	0.690035	0.88699	1043.63	0.171584	0.0719652	2.38426	0.0171135	0.115138	clathrin, light chain A (CLTA)	uc003zze.3	5e-15	Human	Neural; Neural; Neural; Muscle; Muscle; Neural; Neural; Neural; Neural; Neural; Neural	1; 8; 9; 13; 14; 18; 20; 21; 23; 34; 36	0.347176445; 0.809844006; 0.732152119; 0.412612945; 0.327910114; 0.547258828; 0.475818299; 0.761223973; 0.705541; 0.654747455; 0.509035264	1	0.632	0.000181812	6
dd_Smed_v6_13858_0_1	112.393	0.530179	0.127978	4.14274	3.43e-05	0.00076188	112.393	0.413165	0.138282	2.98783	0.00280962	0.0519417	112.393	-0.0673536	0.147961	-0.45521	0.648958	NA	112.393	-0.0811775	0.144824	-0.560524	0.575122	0.797542	NA	NA	NA	NA	NA	NA	NA	NA	NA	NA	NA
dd_Smed_v6_3952_0_1	591.81	-0.293734	0.0709254	-4.14144	3.45e-05	0.000764016	591.81	-0.216208	0.0762435	-2.83575	0.00457179	0.0702437	591.81	-0.120171	0.0765253	-1.57034	0.116336	0.445614	591.81	-0.299162	0.0764441	-3.91348	9.1e-05	0.00303385	TNF receptor-associated factor 2 (TRAF2)	uc010nbw.3	1e-26	Human	Epidermal; Phyarnx	24; 37	0.537028018; 0.535062312	NA	NA	NA	NA
dd_Smed_v6_4418_0_1	1228.55	-0.22982	0.0554891	-4.14171	3.45e-05	0.000764016	1228.55	-0.0959911	0.0594997	-1.6133	0.106678	0.407719	1228.55	0.0567578	0.0594877	0.95411	0.340028	0.681267	1228.55	-0.206174	0.0597084	-3.45301	0.000554369	0.0110238	transmembrane protein 63C (TMEM63C)	uc010asq.1	6e-84	Human	Cathepsin; Muscle; Cathepsin	10; 13; 17	0.267209294; 0.291844317; 0.36245832	NA	NA	NA	NA
dd_Smed_v6_7523_0_1	104.636	-0.547136	0.132321	-4.13493	3.55e-05	0.000784905	104.636	-0.100183	0.136011	-0.736581	0.461377	0.76932	104.636	-0.0709728	0.137878	-0.514752	0.606727	NA	104.636	-0.343129	0.139167	-2.46559	0.0136789	0.10043	NA	NA	NA	NA	Intestine	6	0.366925	NA	NA	NA	NA
dd_Smed_v6_2851_0_1	1164.32	-0.327008	0.0791147	-4.13334	3.58e-05	0.000789228	1164.32	-0.30619	0.0854304	-3.58409	0.000338255	0.0125472	1164.32	0.0125305	0.0850218	0.14738	0.882832	0.964554	1164.32	-0.260618	0.0852056	-3.05869	0.00222306	0.029035	NA	NA	NA	NA	Cathepsin; Cathepsin; Cathepsin; Cathepsin; Cathepsin	10; 17; 28; 39; 41	1.594041592; 1.222502398; 0.926583194; 2.169889094; 1.132730367	NA	NA	NA	NA
dd_Smed_v6_1458_0_1	4061.72	0.156529	0.037891	4.13105	3.61e-05	0.00079447	4061.72	-0.0135204	0.0410883	-0.329058	0.742112	0.91652	4061.72	0.0553025	0.0412049	1.34213	0.179553	0.530279	4061.72	-0.0827346	0.0411223	-2.01191	0.0442289	0.203323	acyl-CoA dehydrogenase, long chain (ACADL)	uc002vdz.4	0	Human	Intestine	6	0.288199	NA	NA	NA	NA
dd_Smed_v6_6169_0_1	2098.6	-0.202787	0.049091	-4.13084	3.61e-05	0.00079447	2098.6	-0.00688915	0.0526128	-0.130941	0.895822	0.970344	2098.6	-0.198456	0.0533532	-3.71966	0.00019949	0.0164537	2098.6	-0.137506	0.052783	-2.60512	0.00918416	0.0769478	phosphoenolpyruvate carboxykinase 1 (soluble) (PCK1)	uc002xyn.4	0	Human	Cathepsin	31	2.45171	NA	NA	NA	NA
dd_Smed_v6_9526_0_1	259.679	0.373441	0.0904032	4.13083	3.61e-05	0.00079447	259.679	0.101261	0.0993042	1.0197	0.30787	0.648301	259.679	0.142611	0.100349	1.42116	0.155271	0.499995	259.679	0.226593	0.0977899	2.31714	0.0204963	0.129008	NA	NA	NA	NA	Neural	21	0.301283	10	0.769	0.000491318	3
dd_Smed_v6_6986_0_1	437.665	-0.343472	0.0831575	-4.13038	3.62e-05	0.000794906	437.665	-0.245862	0.0892952	-2.75336	0.00589877	0.081033	437.665	0.00262727	0.0886984	0.0296202	0.97637	0.992969	437.665	-0.309611	0.0894118	-3.46275	0.000534683	0.0107889	NA	NA	NA	NA	Cathepsin; Cathepsin	10; 28	0.491723692; 0.467692553	NA	NA	NA	NA
dd_Smed_v6_11411_0_1	193.778	-0.432699	0.104847	-4.12697	3.68e-05	0.000805643	193.778	-0.400249	0.113168	-3.53677	0.00040505	0.0145084	193.778	-0.0816804	0.111309	-0.733816	0.463061	0.762376	193.778	-0.49363	0.113739	-4.34004	1.42e-05	0.000780831	NA	NA	NA	NA	NA	NA	NA	NA	NA	NA	NA
dd_Smed_v6_5298_0_1	1165.14	-0.258274	0.0626262	-4.12406	3.72e-05	0.00081473	1165.14	-0.260999	0.0676663	-3.85715	0.000114715	0.00559515	1165.14	0.0553079	0.0671604	0.823519	0.410213	0.730415	1165.14	-0.220761	0.0674009	-3.27535	0.00105532	0.0175377	NA	NA	NA	NA	Cathepsin; Cathepsin; Cathepsin; Cathepsin; Cathepsin; Cathepsin; Cathepsin; Cathepsin	4; 10; 15; 17; 28; 31; 39; 41	0.381437364; 0.679698162; 0.576422711; 0.865691323; 0.663927106; 0.523658788; 1.116614395; 0.89880307	NA	NA	NA	NA
dd_Smed_v6_3616_0_1	2151.74	-0.213656	0.0518332	-4.12199	3.76e-05	0.000820949	2151.74	-0.215562	0.0559873	-3.8502	0.000118021	0.00570852	2151.74	0.0636947	0.0557294	1.14293	0.253068	0.602793	2151.74	-0.158446	0.0557826	-2.84041	0.00450551	0.0485777	mucolipin 2 (MCOLN2)	uc001dkm.3	1e-59	Human	Intestine; Cathepsin	30; 31	1.175065755; 2.267996272	12	1	1.41757e-06	4
dd_Smed_v6_12535_0_1	433.237	0.303521	0.0736993	4.11838	3.82e-05	0.000832735	433.237	0.282048	0.0792757	3.55781	0.000373963	0.0136383	433.237	0.0880928	0.0816483	1.07893	0.280619	0.629262	433.237	0.209094	0.0794521	2.6317	0.00849592	0.0729802	cholinergic receptor, nicotinic, beta 4 (neuronal) (CHRNB4)	uc002bed.1	8e-80	Human	Muscle; Muscle; Parapharyngeal	13; 14; 38	0.476319898; 0.380036464; 0.384670815	3	0.583	0.00228833	1
dd_Smed_v6_6650_0_1	1086.22	0.289719	0.0703851	4.1162	3.85e-05	0.000838288	1086.22	0.374792	0.0756148	4.95659	7.17e-07	0.000126509	1086.22	-0.0743046	0.0774194	-0.959767	0.337172	0.679845	1086.22	0.347273	0.0755708	4.59533	4.32e-06	0.00031924	phosphatidylinositol binding clathrin assembly protein (PICALM)	uc001pbl.3	8e-105	Human	Neural; Neural; Neural; Neural; Neural; Neural	8; 9; 18; 20; 21; 23	0.828972804; 0.91754263; 0.679753879; 0.486139136; 0.769372426; 0.476736116	9	1	1.0931e-11	5
dd_Smed_v6_7677_0_1	326.902	-0.32783	0.0796381	-4.1165	3.85e-05	0.000838288	326.902	-0.131571	0.0843724	-1.55941	0.118899	0.428564	326.902	0.0615392	0.0840013	0.732598	0.463803	0.762403	326.902	-0.0241372	0.083125	-0.290373	0.771531	0.905144	NA	uc002ibr.3	9e-47	Human	NA	NA	NA	2	0.727	0.000515996	1
dd_Smed_v6_8782_0_1	767.317	-0.254345	0.0618037	-4.11537	3.87e-05	0.000840121	767.317	-0.179433	0.0664232	-2.70136	0.00690567	0.0889264	767.317	-0.0740535	0.0666282	-1.11144	0.266378	0.616878	767.317	-0.216057	0.0663845	-3.25464	0.00113536	0.018408	Rap guanine nucleotide exchange factor (GEF) 3 (RAPGEF3)	uc001rpx.3	5e-16	Human	Cathepsin; Cathepsin; Protonephridia; Cathepsin; Phyarnx; Cathepsin	10; 17; 29; 31; 37; 39	0.489752583; 0.630257232; 0.369682338; 0.456980066; 0.777924823; 1.048286607	NA	NA	NA	NA
dd_Smed_v6_167_0_1	6869.03	0.204071	0.049668	4.10869	3.98e-05	0.000863511	6869.03	0.0629204	0.053699	1.17172	0.241308	0.583697	6869.03	0.215348	0.0536966	4.01046	6.06e-05	0.00797038	6869.03	0.138528	0.0536234	2.58335	0.00978462	0.0800671	NA	uc003ckh.3	2e-28	Human	Neoblast; Neoblast; Intestine; Intestine; Neoblast	0; 5; 6; 19; 22	0.297414282; 0.340822322; 0.424542257; 0.347515616; 0.411105007	NA	NA	NA	NA
dd_Smed_v6_7790_0_1	492.409	-0.338824	0.0824713	-4.10838	3.98e-05	0.000863511	492.409	-0.15397	0.0881227	-1.74722	0.0805993	0.357122	492.409	0.0781571	0.0876927	0.891262	0.372789	0.704836	492.409	-0.375656	0.0891146	-4.21543	2.49e-05	0.0011527	NA	NA	NA	NA	NA	NA	NA	NA	NA	NA	NA
dd_Smed_v6_3524_0_1	162.806	0.461632	0.112432	4.10589	4.03e-05	0.000871655	162.806	0.205535	0.123165	1.66878	0.0951615	0.38775	162.806	0.0654245	0.126834	0.515826	0.605976	0.843629	162.806	0.34886	0.1211	2.88077	0.00396706	0.0441295	NA	NA	NA	NA	NA	NA	NA	3	0.8	5.78658e-05	4
dd_Smed_v6_8169_0_1	1027.24	-0.268613	0.0654502	-4.10408	4.06e-05	0.000877275	1027.24	-0.0860868	0.0701006	-1.22805	0.21943	0.562663	1027.24	0.0256546	0.0702198	0.365346	0.714853	0.897721	1027.24	-0.142788	0.0701368	-2.03585	0.0417657	0.197037	slc6a-1 (slc6a-1)	KT163471.1	0	Smed	Cathepsin; Parapharyngeal; Intestine; Cathepsin	10; 12; 19; 31	0.355505537; 0.586727668; 0.471767253; 2.453206296	3	0.438	0.0186256	1
dd_Smed_v6_961_0_1	6783.62	-0.298494	0.0727768	-4.10151	4.1e-05	0.000885861	6783.62	0.120273	0.0784244	1.53361	0.125125	0.440202	6783.62	-0.0212192	0.0785484	-0.270141	0.787051	0.926278	6783.62	0.0304064	0.0784417	0.38763	0.69829	0.868368	partial Ast7 protein	HF952113.1	0	Smed	NA	NA	NA	3	0.393	2.62862e-06	5
dd_Smed_v6_15217_0_1	157.997	0.428277	0.104453	4.10019	4.13e-05	0.000888549	157.997	0.130901	0.11526	1.13571	0.25608	0.597618	157.997	-0.103318	0.120723	-0.855834	0.39209	0.716248	157.997	0.161722	0.114323	1.41461	0.157183	0.426493	potassium voltage-gated channel, Shaw-related subfamily, member 1 (KCNC1)B	uc001mnk.4	3e-55	Human	NA	NA	NA	NA	NA	NA	NA
dd_Smed_v6_4756_0_1	452.803	-0.372058	0.0907422	-4.10016	4.13e-05	0.000888549	452.803	-0.301111	0.0977008	-3.08198	0.00205632	0.0426984	452.803	0.175086	0.0959977	1.82386	0.0681732	0.352865	452.803	-0.304793	0.0974646	-3.12722	0.0017647	0.0250937	NA	NA	NA	NA	Intestine; Intestine; Protonephridia; Protonephridia; Protonephridia	6; 19; 26; 29; 40	0.727545327; 0.852811345; 0.690642553; 0.766095319; 0.789729449	NA	NA	NA	NA
dd_Smed_v6_513_0_1	11031.1	-0.180243	0.0439862	-4.09772	4.17e-05	0.000896715	11031.1	0.0300596	0.0474141	0.63398	0.526094	0.807092	11031.1	0.0145919	0.0474858	0.307289	0.758623	0.914025	11031.1	-0.151959	0.0474731	-3.20095	0.00136973	0.021003	propionyl CoA carboxylase, beta polypeptide (PCCB)	uc003eqy.2	0	Human	Muscle; Muscle; Muscle; Intestine; Phyarnx; Phyarnx; Protonephridia; Cathepsin	13; 14; 16; 19; 25; 27; 29; 31	1.088951568; 0.462254866; 1.095133291; 0.362373869; 0.905200851; 0.796640671; 0.664859607; 0.603810828	NA	NA	NA	NA
dd_Smed_v6_3266_0_1	3158.15	0.219442	0.0535569	4.09736	4.18e-05	0.000896867	3158.15	0.195198	0.057802	3.37702	0.000732768	0.0218723	3158.15	-0.000406394	0.0582694	-0.00697439	0.994435	0.99824	3158.15	0.257051	0.0576769	4.45674	8.32e-06	0.000529091	NA	uc001ipm.3	2e-29	Human	Muscle	16	0.475321	2	0.353	0.0427242	1
dd_Smed_v6_1140_0_1	12020.8	-0.233104	0.0569088	-4.0961	4.2e-05	0.000900496	12020.8	-0.0711827	0.0614165	-1.15902	0.24645	0.589486	12020.8	-0.122346	0.0614815	-1.98997	0.0465942	0.294673	12020.8	-0.111553	0.0614148	-1.81639	0.0693111	0.268085	dynein, cytoplasmic 1, heavy chain 1 (DYNC1H1)	uc001yks.2	0	Human	Neural; Neural; Cathepsin; Neural; Neural; Parapharyngeal	8; 9; 17; 21; 23; 38	0.482899467; 0.383803421; 0.53725054; 0.264370316; 0.396088565; 0.613087312	NA	NA	NA	NA
dd_Smed_v6_4600_0_1	2278.43	-0.249519	0.0609236	-4.09561	4.21e-05	0.000901174	2278.43	-0.18914	0.0657114	-2.87835	0.00399762	0.0639061	2278.43	-0.170111	0.0659264	-2.58032	0.0098709	0.148701	2278.43	-0.117492	0.0655325	-1.79289	0.0729912	0.2756	SMG-1	JF894292.2	0	Smed	Neural	1	0.256364	NA	NA	NA	NA
dd_Smed_v6_12568_0_1	336.277	-0.32659	0.0797695	-4.09418	4.24e-05	0.000905506	336.277	-0.142729	0.0847211	-1.68469	0.092049	0.382461	336.277	0.108243	0.0839259	1.28974	0.197141	0.551628	336.277	-0.409112	0.0866309	-4.72247	2.33e-06	0.000199656	glucosidase, alpha; neutral C (GANC)	uc001zpi.3	7e-167	Human	NA	NA	NA	2	0.909	1.70109e-05	1
dd_Smed_v6_1089_0_1	2123.32	0.187946	0.0459305	4.09197	4.28e-05	0.000912892	2123.32	0.0835097	0.0497144	1.67979	0.0929985	0.382747	2123.32	0.126448	0.0499547	2.53126	0.0113653	0.157138	2123.32	0.0678229	0.04965	1.36602	0.171933	0.448286	Smed02900_V2 prohibitin-1	JX010581.1	0	Smed	Neoblast; Epidermal; Neoblast; Intestine; Neoblast	0; 3; 5; 6; 22	0.615234388; 0.418164269; 0.58038067; 0.639601874; 0.89462761	1	0.333	0.0465839	1
dd_Smed_v6_3238_0_1	1622.78	-0.268132	0.0655822	-4.08848	4.34e-05	0.000925421	1622.78	-0.275832	0.0708642	-3.8924	9.93e-05	0.00507404	1622.78	-0.166747	0.0709515	-2.35016	0.0187655	0.194991	1622.78	-0.0980252	0.0704134	-1.39214	0.16388	0.436145	DAB2 interacting protein (DAB2IP)	uc004blo.3	1e-84	Human	Cathepsin; Cathepsin; Cathepsin; Cathepsin; Phyarnx; Cathepsin; Phyarnx; Cathepsin; Protonephridia; Cathepsin	4; 10; 15; 17; 27; 28; 37; 39; 40; 41	0.378387364; 0.529684411; 1.098194764; 1.514923288; 0.38202912; 0.502557874; 0.916294227; 1.332449206; 0.719749237; 1.27286098	2	0.818	0.000110571	2
dd_Smed_v6_528_0_1	1613.33	-0.364492	0.0891577	-4.08817	4.35e-05	0.000925421	1613.33	-0.287248	0.0961921	-2.98619	0.00282479	0.0520543	1613.33	0.157055	0.0957279	1.64064	0.100873	0.419397	1613.33	0.183651	0.0954367	1.92432	0.0543141	0.23067	Y box binding protein 1 (YBX1)	uc001chs.3	2e-20	Human	NA	NA	NA	4	0.364	0.000246241	5
dd_Smed_v6_16764_0_1	128.336	-0.507485	0.124195	-4.08619	4.39e-05	0.000932069	128.336	-0.350777	0.132262	-2.65213	0.00799861	0.0981585	128.336	-0.0902324	0.130669	-0.69054	0.489855	NA	128.336	-0.210562	0.129672	-1.62381	0.104417	0.340432	NA	NA	NA	NA	Neural	36	0.611882	NA	NA	NA	NA
dd_Smed_v6_738_0_1	4803.86	0.144635	0.0354039	4.0853	4.4e-05	0.00093438	4803.86	0.0731458	0.038267	1.91146	0.0559457	0.294016	4803.86	0.132873	0.0383811	3.46194	0.000536298	0.0282148	4803.86	-0.0288413	0.0383386	-0.752279	0.451883	0.719771	voltage-dependent anion channel 2 (VDAC2)	uc001jwz.3	3e-48	Human	Cathepsin; Intestine; Cathepsin; Muscle; Intestine; Epidermal; Phyarnx; Neural	4; 6; 15; 16; 19; 24; 25; 34	0.260781271; 0.36278361; 0.284988449; 0.44585083; 0.334805948; 0.427687127; 0.322343502; 0.295782065	9	0.839	1.46859e-31	6
dd_Smed_v6_13545_0_1	37.5611	-0.941661	0.23054	-4.08459	4.42e-05	0.000935963	37.5611	-0.688224	0.243449	-2.82698	0.00469893	NA	37.5611	-0.283189	0.236507	-1.19738	0.231157	NA	37.5611	-0.669092	0.241624	-2.76914	0.00562042	0.0559555	NA	NA	NA	NA	NA	NA	NA	NA	NA	NA	NA
dd_Smed_v6_907_0_1	5226.82	-0.2355	0.0577004	-4.08142	4.48e-05	0.00094751	5226.82	-0.167707	0.0622731	-2.69309	0.00707942	0.0902691	5226.82	0.0255661	0.062241	0.41076	0.681249	0.882998	5226.82	-0.223593	0.0622806	-3.59009	0.000330562	0.00770102	methionine adenosyltransferase II, alpha (MAT2A)	uc002spr.3	0	Human	Intestine; Intestine; Intestine	6; 19; 30	0.769901097; 1.963076383; 1.109226027	NA	NA	NA	NA
dd_Smed_v6_6318_0_1	22.6142	-1.44989	0.35572	-4.07592	4.58e-05	0.000968879	22.6142	-0.447189	0.344519	-1.29801	0.194284	NA	22.6142	0.713421	0.318999	2.23643	0.0253235	NA	22.6142	-0.802375	0.356038	-2.25362	0.02422	NA	amyloid beta (A4) precursor-like protein 2 (APLP2)	uc001qfp.3	3e-07	Human	NA	NA	NA	NA	NA	NA	NA
dd_Smed_v6_205_0_1	9341.54	0.147455	0.0361843	4.07512	4.6e-05	0.000969564	9341.54	0.0886365	0.0390884	2.26759	0.023354	0.182719	9341.54	0.139843	0.0391516	3.57184	0.000354479	0.0231631	9341.54	0.0443868	0.0390875	1.13558	0.256134	0.547541	ribosomal protein L6 (RPL6)	uc001ttv.3	8e-56	Human	Neoblast; Epidermal; Cathepsin; Neoblast; Intestine; Intestine; Neoblast; Protonephridia	0; 3; 4; 5; 6; 19; 22; 26	0.430156786; 0.341948824; 0.382377551; 0.442919434; 0.534336232; 0.357626447; 0.510329306; 0.433830594	12	0.912	3.17682e-44	6
dd_Smed_v6_7193_0_1	1596.65	-0.296189	0.0726814	-4.07517	4.6e-05	0.000969564	1596.65	-0.310132	0.0785486	-3.94828	7.87e-05	0.0042415	1596.65	-0.233113	0.0786964	-2.96218	0.00305471	0.0812498	1596.65	-0.0829671	0.0780473	-1.06304	0.287766	0.582035	myosin XVA (MYO15A)	uc021trm.1	0	Human	Epidermal; Epidermal; Phyarnx; Phyarnx; Protonephridia; Phyarnx	11; 24; 25; 27; 29; 37	0.337920296; 0.846463148; 0.344701973; 1.04657305; 0.523688577; 1.222349523	NA	NA	NA	NA
dd_Smed_v6_7834_0_1	239.67	0.373521	0.0917075	4.07296	4.64e-05	0.000977271	239.67	0.0478227	0.101339	0.471906	0.636994	0.867438	239.67	0.247279	0.100836	2.45229	0.014195	0.170157	239.67	0.0448355	0.100921	0.444264	0.656852	0.845725	NA	NA	NA	NA	NA	NA	NA	NA	NA	NA	NA
dd_Smed_v6_11004_0_1	860.316	-0.28819	0.070797	-4.07064	4.69e-05	0.000985697	860.316	-0.0972052	0.0757907	-1.28255	0.19965	0.540749	860.316	0.0389681	0.0758354	0.513852	0.607356	0.844397	860.316	-0.201153	0.0759995	-2.64676	0.00812664	0.0707642	glutamate receptor, ionotropic, kainate 2 (GRIK2)	uc003pqp.4	2e-94	Human	Parapharyngeal; Intestine; Parapharyngeal	12; 19; 38	1.333467415; 0.279231981; 1.384825664	NA	NA	NA	NA
dd_Smed_v6_1017_0_1	1394.02	-0.271211	0.066643	-4.06961	4.71e-05	0.000987419	1394.02	-0.256135	0.0719581	-3.5595	0.000371566	0.0136067	1394.02	0.156135	0.0713435	2.1885	0.0286334	0.235188	1394.02	-0.186756	0.0716769	-2.60552	0.0091734	0.0769025	granulin (GRN)	uc002igp.1	5e-07	Human	NA	NA	NA	NA	NA	NA	NA
dd_Smed_v6_238_1_1	19757.7	-0.438655	0.10778	-4.06989	4.7e-05	0.000987419	19757.7	-0.417625	0.116416	-3.58734	0.000334064	0.0124725	19757.7	-0.0702141	0.116395	-0.603241	0.546348	0.812777	19757.7	-0.12806	0.116382	-1.10035	0.27118	0.564971	zonadhesin (ZAN)6	uc003uwk.3	3e-24	Human	Parapharyngeal	12	3.89914	NA	NA	NA	NA
dd_Smed_v6_6652_0_1	350.304	-0.399063	0.098076	-4.06891	4.72e-05	0.000989018	350.304	-0.278476	0.105239	-2.64613	0.00814196	0.0991196	350.304	0.082191	0.103901	0.791054	0.428913	0.739502	350.304	-0.248905	0.104746	-2.37626	0.017489	0.116539	UDP-Gal:betaGlcNAc beta 1,3-galactosyltransferase, polypeptide 1 (B3GALT1)	uc021vsc.1	1e-38	Human	Intestine	30	0.425527	6	1	1.03148e-07	2
dd_Smed_v6_11474_0_1	75.4452	-0.782251	0.192276	-4.06838	4.73e-05	0.000989948	75.4452	-0.450279	0.202926	-2.21894	0.026491	NA	75.4452	0.121347	0.196983	0.616029	0.537876	NA	75.4452	-1.01604	0.212719	-4.77645	1.78e-06	0.000167268	NA	NA	NA	NA	Cathepsin	41	0.890136	NA	NA	NA	NA
dd_Smed_v6_6831_0_1	786.918	-0.242653	0.0597241	-4.0629	4.85e-05	0.00101212	786.918	-0.214367	0.0643913	-3.32913	0.000871163	0.024716	786.918	-0.0705426	0.064416	-1.09511	0.273468	0.622617	786.918	-0.335838	0.0647592	-5.18596	2.15e-07	3.55e-05	kynurenine 3-monooxygenase (kynurenine 3-hydroxylase) (KMO)	uc009xgp.3	1e-116	Human	Cathepsin; Cathepsin	10; 31	0.334718993; 0.916722617	1	0.462	0.0365217	1
dd_Smed_v6_8071_0_1	146.867	-0.476184	0.117267	-4.06067	4.89e-05	0.00102045	146.867	-0.222098	0.123399	-1.79984	0.0718867	0.337691	146.867	0.313798	0.118664	2.64442	0.00818306	NA	146.867	-0.212658	0.122672	-1.73355	0.0829984	0.296439	mitochondrial pyruvate carrier 2 (MPC2)	uc001get.3	3e-39	Human	Cathepsin; Cathepsin; Protonephridia; Intestine; Cathepsin	10; 28; 29; 30; 31	0.827148412; 0.935771132; 1.500601654; 0.540917757; 1.069711405	2	1	3.7391e-07	1
dd_Smed_v6_6728_0_1	1387.06	-0.488556	0.120449	-4.05613	4.99e-05	0.00103909	1387.06	-0.299126	0.129876	-2.30317	0.0212691	0.174697	1387.06	-0.231929	0.129986	-1.78426	0.0743816	0.367927	1387.06	-0.312141	0.129833	-2.40417	0.0162091	0.111715	NA	NA	NA	NA	Parapharyngeal; Epidermal	12; 24	0.927435632; 0.338640066	NA	NA	NA	NA
dd_Smed_v6_1465_0_1	74.8349	0.75217	0.185518	4.05443	5.03e-05	0.00104528	74.8349	0.0296936	0.209442	0.141775	0.887258	NA	74.8349	0.607727	0.202277	3.00443	0.00266079	NA	74.8349	0.470404	0.201463	2.33494	0.0195467	0.125001	transmembrane emp24 protein transport domain containing 7 (TMED7)	uc003krf.3	1e-07	Human	NA	NA	NA	NA	NA	NA	NA
dd_Smed_v6_1480_0_1	1025.22	-0.84761	0.2091	-4.05361	5.04e-05	0.00104753	1025.22	-0.514469	0.225502	-2.28144	0.0225226	0.180275	1025.22	0.499385	0.224736	2.2221	0.0262767	0.228889	1025.22	-0.975634	0.226067	-4.31568	1.59e-05	0.000847474	adipocyte plasma membrane associated protein (APMAP)	uc002wty.3	4e-40	Human	Cathepsin; Intestine; Intestine	10; 19; 30	0.586473088; 0.741301838; 0.700836491	8	1	1.78385e-09	3
dd_Smed_v6_1902_0_1	107.575	0.659598	0.162733	4.05325	5.05e-05	0.00104775	107.575	0.42353	0.17692	2.39391	0.01667	0.151239	107.575	0.278084	0.180866	1.53752	0.124167	NA	107.575	0.77981	0.172589	4.51831	6.23e-06	0.000422253	myomodulin prohormone like-1	BK007017.1	1.27e-117	Smed	Cathepsin; Neural; Cathepsin	17; 36; 41	0.317664549; 2.324912716; 0.324904439	1	0.375	0.0414658	1
dd_Smed_v6_2599_0_1	1132.8	-0.283232	0.0699427	-4.04949	5.13e-05	0.00106327	1132.8	-0.143982	0.075167	-1.9155	0.0554294	0.292914	1132.8	0.066218	0.0750017	0.882886	0.377298	0.708044	1132.8	-0.241817	0.0753135	-3.21081	0.00132363	0.0204453	TNF receptor-associated factor 5 (TRAF5)	uc010psy.2	8e-15	Human	Cathepsin; Intestine	10; 30	0.316580718; 0.576490378	3	1	4.80741e-06	1
dd_Smed_v6_15884_0_1	52.9811	0.750594	0.185537	4.04551	5.22e-05	0.00108006	52.9811	0.332533	0.206029	1.61401	0.106525	NA	52.9811	0.415951	0.207592	2.0037	0.0451026	NA	52.9811	0.779939	0.196114	3.97697	6.98e-05	0.00247379	NA	NA	NA	NA	NA	NA	NA	NA	NA	NA	NA
dd_Smed_v6_1543_0_1	1654.82	-0.270642	0.0669488	-4.04253	5.29e-05	0.00109243	1654.82	-0.0545076	0.0719023	-0.758079	0.448404	0.760184	1654.82	-0.0428195	0.0721625	-0.593376	0.55293	0.81607	1654.82	-0.406298	0.0725181	-5.6027	2.11e-08	6.83e-06	NA	NA	NA	NA	Cathepsin; Intestine; Cathepsin; Cathepsin; Cathepsin; Intestine; Neoblast; Cathepsin; Cathepsin	4; 6; 10; 15; 17; 19; 22; 28; 31	0.720950394; 1.236614637; 1.474530052; 0.333528735; 0.695736328; 0.269859217; 0.512089764; 1.448660641; 1.527765582	NA	NA	NA	NA
dd_Smed_v6_13835_0_1	114.298	-0.556358	0.137802	-4.03738	5.41e-05	0.00111521	114.298	-0.118972	0.142569	-0.834489	0.404006	0.730396	114.298	0.137987	0.141112	0.977859	0.328144	NA	114.298	-0.136444	0.142192	-0.959579	0.337267	0.630012	5B07 rhomboid-like protein	KJ573355.1	0	Smed	Cathepsin; Muscle; Muscle	10; 13; 16	0.54832585; 0.343177556; 0.510567857	NA	NA	NA	NA
dd_Smed_v6_15204_0_1	61.6852	-0.714587	0.177044	-4.03622	5.43e-05	0.00111921	61.6852	-0.0653153	0.177917	-0.367111	0.713536	NA	61.6852	-0.0580545	0.180694	-0.321286	0.747994	NA	61.6852	-0.319715	0.182104	-1.75567	0.079144	0.289331	heat shock 70kDa protein 8 (HSPA8)	uc009zbc.3	2e-124	Human	NA	NA	NA	NA	NA	NA	NA
dd_Smed_v6_2549_0_1	1724.68	-0.198484	0.0491813	-4.03576	5.44e-05	0.00111995	1724.68	-0.264685	0.0532941	-4.96649	6.82e-07	0.000124039	1724.68	0.000768773	0.0529829	0.0145098	0.988423	0.996975	1724.68	-0.139271	0.052846	-2.63542	0.00840343	0.0724628	RUN and FYVE domain containing 2 (RUFY2)	uc001job.3	6e-83	Human	Cathepsin; Cathepsin	10; 17	0.295083536; 0.29443732	NA	NA	NA	NA
dd_Smed_v6_15299_0_1	31.0266	-0.992493	0.246002	-4.0345	5.47e-05	0.00112447	31.0266	-0.283111	0.244373	-1.15852	0.246652	NA	31.0266	-0.563948	0.258057	-2.18537	0.0288621	NA	31.0266	-0.27605	0.242948	-1.13625	0.255851	0.547479	NA	NA	NA	NA	NA	NA	NA	NA	NA	NA	NA
dd_Smed_v6_8328_0_1	193.801	-0.415362	0.10301	-4.03227	5.52e-05	0.00113368	193.801	-0.457806	0.112089	-4.08433	4.42e-05	0.00287881	193.801	0.0836611	0.107649	0.777166	0.437061	0.744571	193.801	-0.268677	0.10932	-2.45771	0.0139825	0.101816	phospholipase A2, group XV (PLA2G15)	uc002evr.3	1e-58	Human	Intestine	30	0.359571	NA	NA	NA	NA
dd_Smed_v6_12417_0_1	119.5	-0.611421	0.151832	-4.02697	5.65e-05	0.00115802	119.5	-0.416153	0.161911	-2.57026	0.0101623	0.112759	119.5	-0.137697	0.160284	-0.859077	0.390298	NA	119.5	-0.29493	0.159845	-1.8451	0.0650224	0.258216	NA	NA	NA	NA	NA	NA	NA	NA	NA	NA	NA
dd_Smed_v6_3089_0_1	578.531	0.276243	0.0686039	4.02663	5.66e-05	0.00115812	578.531	0.16429	0.0743201	2.21057	0.0270653	0.198701	578.531	0.0854059	0.075601	1.12969	0.258605	0.609121	578.531	0.133418	0.0742466	1.79695	0.0723433	0.274184	high mobility group box 2 (HMGB2)	uc003itb.2	3e-21	Human	NA	NA	NA	NA	NA	NA	NA
dd_Smed_v6_20034_0_1	28.206	1.08037	0.26843	4.02478	5.7e-05	0.00116572	28.206	0.580112	0.296802	1.95454	0.050637	NA	28.206	0.213753	0.313623	0.681558	0.495518	NA	28.206	0.886022	0.287988	3.0766	0.00209377	0.0278002	TNF receptor-associated factor 3 (TRAF3)	uc001ymd.2	9e-18	Human	Neural	21	0.513473	NA	NA	NA	NA
dd_Smed_v6_3983_0_1	56.6893	-0.86946	0.216148	-4.02252	5.76e-05	0.00117543	56.6893	-0.734372	0.231924	-3.16644	0.00154316	NA	56.6893	0.111796	0.219504	0.509312	0.610534	NA	56.6893	-0.942053	0.235665	-3.99742	6.4e-05	0.00229272	methionine sulfoxide reductase A (MSRA)	uc003wsx.3	6e-77	Human	NA	NA	NA	NA	NA	NA	NA
dd_Smed_v6_163_0_1	14739.4	0.156017	0.0387997	4.02109	5.79e-05	0.00118105	14739.4	0.119541	0.0419026	2.85283	0.00433321	0.0674827	14739.4	0.124111	0.0419578	2.95799	0.00309654	0.081796	14739.4	0.063643	0.0419063	1.5187	0.128838	0.381686	NA	uc003ilz.3	2e-93	Human	Neoblast; Epidermal; Neoblast; Intestine; Intestine; Neoblast	0; 3; 5; 6; 19; 22	0.323144569; 0.252273813; 0.334091034; 0.463802418; 0.337966865; 0.449345861	5	0.808	5.79752e-11	6
dd_Smed_v6_377_0_1	2434.31	0.171043	0.0425503	4.01979	5.82e-05	0.00118599	2434.31	-0.0910837	0.0464006	-1.96299	0.0496478	0.277193	2434.31	0.110226	0.0462841	2.38152	0.0172416	0.187573	2434.31	0.097296	0.0459099	2.11928	0.0340668	0.176094	calcyclin binding protein (CACYBP)	uc001gkj.1	2e-29	Human	Neoblast; Neoblast; Neoblast	0; 5; 22	0.320436745; 0.291173642; 0.276348642	9	0.933	1.42613e-08	6
dd_Smed_v6_1646_0_1	444.223	0.294426	0.0732985	4.0168	5.9e-05	0.00119955	444.223	0.202491	0.0792967	2.55359	0.0106619	0.115398	444.223	0.155936	0.0806146	1.93434	0.0530719	0.315027	444.223	0.158082	0.079294	1.99361	0.0461943	0.209228	Smed09062_V2 high mobility group-2	JX010512.1	0	Smed	Neoblast; Neural; Neoblast; Neural; Neoblast	0; 1; 5; 18; 22	0.740304315; 0.296969662; 0.648405645; 0.252293181; 0.348263452	NA	NA	NA	NA
dd_Smed_v6_1538_0_1	247.869	0.415888	0.103545	4.01648	5.91e-05	0.00119959	247.869	0.340543	0.111702	3.04867	0.00229853	0.0460591	247.869	0.171253	0.114481	1.4959	0.134679	0.472168	247.869	0.424849	0.110721	3.83712	0.000124486	0.00376782	secreted peptide prohormone-13	BK007029.1	1.34e-150	Smed	NA	NA	NA	NA	NA	NA	NA
dd_Smed_v6_7261_0_1	21.9688	1.18193	0.294392	4.0148	5.95e-05	0.00120661	21.9688	0.818122	0.320838	2.54995	0.0107738	NA	21.9688	0.153867	0.350571	0.438903	0.660731	NA	21.9688	0.600058	0.326047	1.8404	0.0657095	NA	NA	NA	NA	NA	NA	NA	NA	NA	NA	NA	NA
dd_Smed_v6_11405_0_1	679.89	-0.263398	0.0656265	-4.01359	5.98e-05	0.00121121	679.89	0.0800773	0.0692776	1.15589	0.247726	0.59081	679.89	-0.305924	0.0719927	-4.24938	2.14e-05	0.00392706	679.89	-0.0834211	0.0698031	-1.19509	0.232051	0.522122	tetratricopeptide repeat domain 17 (TTC17)	uc001mxh.3	3e-33	Human	Neural; Muscle; Muscle	9; 13; 16	0.386440109; 0.577965038; 0.253608304	NA	NA	NA	NA
dd_Smed_v6_10485_0_1	437.33	-0.369988	0.0922972	-4.00866	6.11e-05	0.00123394	437.33	-0.534504	0.100805	-5.30238	1.14e-07	2.98e-05	437.33	-0.0777755	0.0989946	-0.785654	0.43207	0.740867	437.33	-0.216633	0.0987051	-2.19475	0.0281819	0.156574	transient receptor potential cation channel, subfamily M, member 2 (TRPM2)	uc010gpt.1	5e-15	Human	Intestine	30	0.748136	NA	NA	NA	NA
dd_Smed_v6_821_0_1	4337.4	-0.275283	0.0686733	-4.00859	6.11e-05	0.00123394	4337.4	-0.130109	0.074072	-1.75653	0.0789984	0.353113	4337.4	0.0504113	0.0740497	0.680776	0.496013	0.781797	4337.4	-0.46589	0.0742981	-6.27055	3.6e-10	2.77e-07	protein disulfide isomerase family A, member 5 (PDIA5)	uc003egc.2	3e-31	Human	Parapharyngeal	12	2.99479	5	0.308	0.0478261	1
dd_Smed_v6_25934_0_1	42.4395	0.839844	0.209592	4.00704	6.15e-05	0.00124041	42.4395	0.585067	0.228126	2.56467	0.0103274	NA	42.4395	0.326968	0.238574	1.37051	0.170527	NA	42.4395	0.740681	0.223845	3.3089	0.000936648	0.0161905	NPYR-2 (npyr-2)	KX018977.1	0	Smed	NA	NA	NA	NA	NA	NA	NA
dd_Smed_v6_4461_0_1	2118.42	-0.183776	0.0458799	-4.00559	6.19e-05	0.00124481	2118.42	-0.147047	0.0494604	-2.97303	0.0029488	0.0536494	2118.42	-0.0543533	0.0495906	-1.09604	0.273062	0.622405	2118.42	-0.0896802	0.0492344	-1.82149	0.068532	0.266507	NA	NA	NA	NA	Neural; Neural; Epidermal; Protonephridia; Intestine	9; 21; 24; 29; 30	0.327614871; 0.445641507; 0.57697048; 0.499123188; 0.410284935	NA	NA	NA	NA
dd_Smed_v6_8297_0_1	77.9956	0.601072	0.150056	4.00565	6.18e-05	0.00124481	77.9956	0.351064	0.16417	2.13841	0.0324831	NA	77.9956	0.16816	0.170593	0.985737	0.324262	NA	77.9956	0.397631	0.162618	2.44519	0.0144777	0.103817	NA	NA	NA	NA	Neural	21	1.35644	1	0.333	0.0465839	1
dd_Smed_v6_1617_0_1	789.272	-0.258691	0.0646196	-4.00329	6.25e-05	0.00125536	789.272	-0.104494	0.0691533	-1.51105	0.130776	0.449275	789.272	-0.154277	0.0700246	-2.20318	0.0275821	0.232893	789.272	-0.182874	0.0692915	-2.6392	0.00831013	0.0718226	ankyrin 3, node of Ranvier (ankyrin G) (ANK3)	uc001jkz.4	2e-09	Human	Epidermal	24	0.837977	NA	NA	NA	NA
dd_Smed_v6_2523_0_1	1627.74	-0.203509	0.0508537	-4.00186	6.28e-05	0.00126132	1627.74	-0.030372	0.054464	-0.557654	0.577081	0.83408	1627.74	-0.0961494	0.0550401	-1.7469	0.080655	0.381238	1627.74	-0.0652336	0.0544379	-1.19831	0.230796	0.520985	antigen p97 (melanoma associated) identified by monoclonal antibodies 133.2 and 96.5 (MFI2)	uc003fxk.4	1e-64	Human	Epidermal; Intestine; Phyarnx	24; 30; 37	0.481617956; 0.403604194; 0.446881749	8	1	1.40372e-16	6
dd_Smed_v6_785_0_1	5119.46	-0.206795	0.0516955	-4.00025	6.33e-05	0.00126829	5119.46	-0.189909	0.0558201	-3.40216	0.000668564	0.0208793	5119.46	0.183318	0.0556377	3.29486	0.000984717	0.0426253	5119.46	-0.1328	0.0557331	-2.38279	0.017182	0.115214	cathepsin A (CTSA)	uc002xqj.4	7e-143	Human	Cathepsin; Cathepsin; Cathepsin; Cathepsin; Cathepsin; Intestine; Cathepsin; Cathepsin; Cathepsin	4; 10; 15; 17; 28; 30; 31; 39; 41	0.307126133; 1.62083041; 0.489059074; 0.998515103; 1.542089274; 1.557720483; 0.78525896; 2.101704459; 1.003971623	7	0.945	3.4798e-40	6
dd_Smed_v6_1109_0_1	5675.3	-0.236495	0.0591405	-3.99886	6.36e-05	0.00127246	5675.3	-0.248273	0.0638874	-3.8861	0.000101869	0.00514369	5675.3	0.00175377	0.0638204	0.0274797	0.978077	0.993775	5675.3	-0.233946	0.0638471	-3.66416	0.000248152	0.00623598	kyphoscoliosis peptidase (KY)	uc011blx.2	1e-31	Human	Cathepsin; Cathepsin; Cathepsin; Intestine; Epidermal; Phyarnx; Cathepsin; Protonephridia; Intestine; Neural; Phyarnx; Cathepsin	4; 10; 17; 19; 24; 25; 28; 29; 30; 33; 37; 39	0.352393195; 0.849751137; 0.406204545; 0.37349514; 0.382275531; 0.32215096; 0.363967881; 0.400704719; 0.295021852; 0.503947929; 0.556254859; 1.781190799	NA	NA	NA	NA
dd_Smed_v6_1857_0_1	127.928	0.62024	0.155092	3.99916	6.36e-05	0.00127246	127.928	0.302937	0.169494	1.7873	0.0738886	0.340914	127.928	0.151204	0.17322	0.872898	0.382719	NA	127.928	0.784311	0.16445	4.7693	1.85e-06	0.000169666	NA	NA	NA	NA	NA	NA	NA	2	0.923	1.34608e-06	1
dd_Smed_v6_3627_0_1	1273.89	-0.195686	0.0489426	-3.99827	6.38e-05	0.001274	1273.89	-0.14666	0.0526713	-2.78444	0.005362	0.0768241	1273.89	0.0913072	0.0523523	1.74409	0.0811433	0.381864	1273.89	0.0775539	0.0517574	1.49841	0.134026	0.390499	inositol polyphosphate-5-phosphatase K (INPP5K)	uc002fsr.3	5e-53	Human	Neural; Epidermal; Cathepsin; Epidermal; Cathepsin; Cathepsin; Epidermal; Phyarnx; Cathepsin	8; 11; 17; 24; 28; 31; 35; 37; 41	0.26695948; 0.396076158; 0.402690002; 0.509244818; 0.723203746; 0.495331199; 0.471295684; 0.61443872; 0.762541126	17	1	2.87217e-32	6
dd_Smed_v6_1081_0_1	6525.42	-0.148646	0.0372227	-3.99342	6.51e-05	0.0012987	6525.42	-0.090481	0.0401438	-2.25392	0.024201	0.185147	6525.42	0.00722881	0.0401895	0.179868	0.857256	0.955518	6525.42	-0.202961	0.040204	-5.04827	4.46e-07	6.05e-05	not7a pseudogene	KF781124.1	0	Smed	Epidermal	2	0.398022	28	0.967	4.49147e-39	6
dd_Smed_v6_11688_0_1	159.367	-0.433645	0.108692	-3.98967	6.62e-05	0.00131769	159.367	-0.269179	0.115503	-2.3305	0.0197799	0.168563	159.367	0.133449	0.112395	1.18732	0.2351	0.586592	159.367	-0.444662	0.117299	-3.79083	0.000150147	0.00428629	NA	NA	NA	NA	NA	NA	NA	NA	NA	NA	NA
dd_Smed_v6_553_0_1	24371	-0.241886	0.060633	-3.98935	6.63e-05	0.00131777	24371	-0.177803	0.0654816	-2.71531	0.00662139	0.08644	24371	-0.149484	0.0655001	-2.28219	0.0224781	0.213126	24371	-0.177877	0.065475	-2.71671	0.00659342	0.0615207	high density lipoprotein binding protein (HDLBP)	uc002wba.3	0	Human	Epidermal; Epidermal; Muscle; Epidermal; Parapharyngeal; Intestine; Epidermal; Parapharyngeal	2; 3; 7; 11; 12; 30; 35; 38	0.753838873; 0.697152462; 0.275816818; 0.30396247; 0.485977782; 0.397320258; 0.405024596; 1.230617923	NA	NA	NA	NA
dd_Smed_v6_10356_0_1	260.255	-0.358912	0.0900048	-3.9877	6.67e-05	0.00132526	260.255	-0.478926	0.0986912	-4.85277	1.22e-06	0.000174436	260.255	0.215781	0.0934912	2.30804	0.020997	0.205151	260.255	-0.283783	0.0961975	-2.95001	0.00317767	0.0376253	NA	NA	NA	NA	Neural; Muscle; Neural; Neural; Muscle; Muscle; Muscle; Neural; Neural; Neural; Neural; Neural; Neural	1; 7; 8; 9; 13; 14; 16; 18; 20; 21; 32; 34; 36	0.843104366; 0.649458112; 0.556232974; 0.624440582; 0.766368598; 0.284311335; 1.379325698; 0.543001537; 0.34196691; 0.375053885; 0.664866319; 1.227855827; 0.995733823	1	0.545	0.00619195	1
dd_Smed_v6_636_0_1	17729.8	-0.543592	0.136358	-3.9865	6.71e-05	0.00133028	17729.8	-0.445805	0.147277	-3.02698	0.00247014	0.0483157	17729.8	0.00454292	0.147251	0.0308515	0.975388	0.992512	17729.8	-0.714513	0.147301	-4.85071	1.23e-06	0.00012984	apolipoprotein B (APOB)	uc002red.3	7e-21	Human	Intestine; Intestine	6; 30	2.088992023; 2.669940543	1	0.75	8.54412e-05	3
dd_Smed_v6_25769_0_1	38.2646	-0.908373	0.227901	-3.98583	6.72e-05	0.00133231	38.2646	-0.41829	0.232407	-1.79982	0.0718893	NA	38.2646	-0.113597	0.228085	-0.498047	0.618451	NA	38.2646	0.0944812	0.218548	0.432313	0.665514	0.851336	hypothetical protein Smed-Hox3b	KY348686.1	0	Smed	NA	NA	NA	NA	NA	NA	NA
dd_Smed_v6_1644_0_1	2190.93	-0.16046	0.0402711	-3.9845	6.76e-05	0.00133812	2190.93	-0.0875412	0.0432996	-2.02176	0.0432013	0.258961	2190.93	-0.0349907	0.0435393	-0.803658	0.421595	0.735545	2190.93	-0.199367	0.0434637	-4.58699	4.5e-06	0.000329036	UDP-N-acetyl-alpha-D-galactosamine:polypeptide N-acetylgalactosaminyltransferase-like 6 (GALNTL6)	uc003isv.3	0	Human	Cathepsin; Cathepsin	10; 39	0.285052873; 0.574288437	NA	NA	NA	NA
dd_Smed_v6_11493_0_1	541.434	0.293352	0.0736845	3.98119	6.86e-05	0.0013534	541.434	0.178168	0.0798036	2.23258	0.0255763	0.191355	541.434	-0.00132934	0.0816655	-0.0162779	0.987013	0.996844	541.434	0.0892342	0.0800308	1.115	0.264851	0.558492	sodium/hydrogen exchanger-like	JN837704.1	0	Smed	Protonephridia	40	2.61118	NA	NA	NA	NA
dd_Smed_v6_9490_0_1	336.564	-0.306088	0.076883	-3.98122	6.86e-05	0.0013534	336.564	-0.101651	0.0814029	-1.24874	0.211759	0.553646	336.564	-0.269309	0.0842052	-3.19824	0.00138267	0.0529418	336.564	-0.153698	0.0814627	-1.88673	0.0591973	0.244594	Smed06730_V2 hypothetical protein	JX010552.1	0	Smed	Intestine; Epidermal; Intestine; Phyarnx	6; 11; 19; 25	0.622865773; 0.369553709; 0.592826817; 0.405341688	NA	NA	NA	NA
dd_Smed_v6_2530_0_1	1737.26	-0.29128	0.0732222	-3.97803	6.95e-05	0.00136977	1737.26	-0.283862	0.079089	-3.58915	0.000331753	0.0124266	1737.26	0.114878	0.0786693	1.46027	0.144216	0.480657	1737.26	-0.412501	0.0792446	-5.20541	1.94e-07	3.32e-05	slc38a-5 (slc38a-5)	KT163714.1	0	Smed	Cathepsin; Cathepsin; Intestine; Cathepsin; Cathepsin	10; 17; 19; 28; 39	1.43754008; 0.8029046; 0.348404375; 0.841676855; 1.053993813	NA	NA	NA	NA
dd_Smed_v6_17598_0_1	222.341	-0.429795	0.108061	-3.97734	6.97e-05	0.00137202	222.341	-0.465377	0.117317	-3.96682	7.28e-05	0.00405271	222.341	-0.0682847	0.114992	-0.593824	0.55263	0.81607	222.341	-0.484931	0.117064	-4.14245	3.44e-05	0.00145484	relaxin/insulin-like family peptide receptor 1 (RXFP1)	uc010iqo.3	1e-31	Human	NA	NA	NA	NA	NA	NA	NA
dd_Smed_v6_2197_0_1	5511.3	-0.476456	0.119947	-3.97223	7.12e-05	0.00139824	5511.3	-0.204675	0.129472	-1.58085	0.113913	0.421594	5511.3	-0.156581	0.129505	-1.20907	0.226636	0.577367	5511.3	-0.221973	0.129462	-1.71458	0.0864229	0.303932	collagen, type XXIV, alpha 1 (COL24A1)	uc001dlj.3	4e-61	Human	Muscle; Muscle; Muscle; Muscle	7; 13; 14; 16	1.799234129; 2.71449484; 2.658708944; 2.158753685	3	1	1.41757e-06	3
dd_Smed_v6_4851_0_1	1032.06	-0.225339	0.0567268	-3.97235	7.12e-05	0.00139824	1032.06	-0.159118	0.0610205	-2.60762	0.00911731	0.104922	1032.06	-0.0103141	0.0610212	-0.169026	0.865777	0.958475	1032.06	-0.167406	0.0608831	-2.74963	0.00596629	0.0581059	transmembrane protein 245 (TMEM245)	uc022bln.1	2e-82	Human	NA	NA	NA	1	0.909	1.70109e-05	3
dd_Smed_v6_1760_1_1	2430.3	-0.270214	0.0680709	-3.9696	7.2e-05	0.00141047	2430.3	-0.116439	0.0733309	-1.58786	0.112318	0.417939	2430.3	-0.202477	0.0736459	-2.74933	0.00597174	0.118011	2430.3	-0.335567	0.0735588	-4.56189	5.07e-06	0.000362526	retrotransposon-like 1 (RTL1)	uc010txj.1	1e-25	Human	Neural; Neural; Muscle; Muscle; Neural; Neural; Neural	8; 9; 13; 14; 18; 23; 33	0.416228633; 0.278647386; 0.496380631; 0.319884132; 0.258340621; 1.038181232; 0.577117532	NA	NA	NA	NA
dd_Smed_v6_713_0_1	498.271	0.29643	0.0746761	3.96955	7.2e-05	0.00141047	498.271	-0.0207903	0.0820939	-0.253251	0.800075	0.93652	498.271	0.266675	0.0812552	3.28194	0.00103096	0.0438242	498.271	0.190579	0.0805948	2.36466	0.0180465	0.118992	NA	NA	NA	NA	Epidermal; Epidermal	2; 3	0.432225081; 0.569953363	3	0.846	1.88429e-07	3
dd_Smed_v6_5576_0_1	434.255	0.325359	0.0819927	3.96814	7.24e-05	0.00141701	434.255	0.215194	0.0887521	2.42467	0.0153225	0.144074	434.255	-0.00363794	0.0911917	-0.0398933	0.968178	0.991271	434.255	0.445387	0.0872606	5.1041	3.32e-07	4.96e-05	NA	NA	NA	NA	Neural; Neural; Neural; Neural	8; 9; 20; 34	1.621628038; 1.213009799; 0.831920176; 0.733017155	2	1	1.41757e-06	1
dd_Smed_v6_13316_0_1	268.52	-0.338907	0.0854205	-3.96751	7.26e-05	0.00141899	268.52	-0.129813	0.0903917	-1.43612	0.150969	0.478871	268.52	-0.313748	0.0937561	-3.34643	0.000818601	0.0385231	268.52	-0.142769	0.0901051	-1.58448	0.113085	0.355798	kinase non-catalytic C-lobe domain (KIND) containing 1 (KNDC1)	uc001llz.1	1e-19	Human	Intestine; Phyarnx; Protonephridia	6; 27; 40	0.3407707; 0.686817612; 1.305339406	NA	NA	NA	NA
dd_Smed_v6_7607_0_1	99.1617	-0.590965	0.148983	-3.96666	7.29e-05	0.00142049	99.1617	-0.449678	0.159282	-2.82316	0.00475521	NA	99.1617	-0.0439343	0.155484	-0.282565	0.77751	NA	99.1617	-0.652778	0.161934	-4.03112	5.55e-05	0.00204575	clone SMED_01282_V2 inhibin-1	JX010479.1	0	Smed	NA	NA	NA	NA	NA	NA	NA
dd_Smed_v6_8271_0_1	106.352	-0.61296	0.154517	-3.96694	7.28e-05	0.00142049	106.352	-0.299599	0.163058	-1.83737	0.0661548	0.3214	106.352	-0.207341	0.163816	-1.2657	0.205621	NA	106.352	-0.586108	0.166465	-3.5209	0.000430081	0.00919519	ankyrin repeat and kinase domain containing 1 (ANKK1)	uc001pny.3	1e-12	Human	NA	NA	NA	NA	NA	NA	NA
dd_Smed_v6_1525_0_1	340.57	0.438799	0.110631	3.96634	7.3e-05	0.00142059	340.57	0.183013	0.120379	1.52031	0.128433	0.44528	340.57	0.0884671	0.121931	0.725551	0.468114	0.765476	340.57	0.521281	0.118378	4.40353	1.07e-05	0.000629553	NA	NA	NA	NA	NA	NA	NA	NA	NA	NA	NA
dd_Smed_v6_12233_0_1	117.748	-0.508005	0.128136	-3.96457	7.35e-05	0.00142939	117.748	-0.312566	0.135931	-2.29944	0.0214798	0.175984	117.748	-0.366694	0.139081	-2.63654	0.00837551	NA	117.748	-0.348182	0.135801	-2.56392	0.0103498	0.0830934	pogo transposable element with KRAB domain (POGK)	uc001gdt.1	3e-07	Human	NA	NA	NA	NA	NA	NA	NA
dd_Smed_v6_6941_0_1	2282.22	-0.255506	0.0645487	-3.95834	7.55e-05	0.00146361	2282.22	-0.244391	0.0697083	-3.50591	0.000455046	0.0158053	2282.22	-0.321765	0.0700833	-4.59117	4.41e-06	0.00145864	2282.22	-0.00235578	0.0693064	-0.0339908	0.972884	0.98976	dynein, axonemal, heavy chain 2 (DNAH2)	uc002giu.1	0	Human	Neural; Neural; Neural; Neural; Neural; Epidermal; Phyarnx; Protonephridia; Neural	9; 18; 20; 21; 23; 24; 27; 29; 33	0.844239517; 0.848705652; 1.526815908; 0.909467516; 1.663918519; 0.881472311; 1.145114031; 0.863902886; 2.036189679	3	0.909	1.70109e-05	1
dd_Smed_v6_811_0_1	10076	-0.214673	0.0542334	-3.95832	7.55e-05	0.00146361	10076	0.149818	0.0584311	2.56401	0.0103472	0.113928	10076	0.0119198	0.0585432	0.203607	0.838661	0.947661	10076	0.150207	0.058415	2.57139	0.0101292	0.0818207	NA	NA	NA	NA	Muscle	13	0.267083	3	0.586	3.4215e-06	3
dd_Smed_v6_106_0_1	3036.6	0.209952	0.0530628	3.95668	7.6e-05	0.00147183	3036.6	0.0671025	0.057427	1.16848	0.242612	0.584942	3036.6	0.288793	0.0573271	5.03763	4.71e-07	0.000230255	3036.6	0.245466	0.057135	4.29624	1.74e-05	0.000893664	ribosomal protein S27-like (RPS27L)	uc002aly.3	8e-34	Human	Neoblast; Neoblast; Intestine; Intestine; Neoblast	0; 5; 6; 19; 22	0.260476922; 0.309337707; 0.441272675; 0.37322389; 0.392581407	1	0.146	0.00516558	1
dd_Smed_v6_5287_0_1	1333.75	-0.195884	0.0495116	-3.95632	7.61e-05	0.00147219	1333.75	-0.0589877	0.0530116	-1.11273	0.265823	0.60622	1333.75	-0.0714355	0.0535561	-1.33385	0.182254	0.532411	1333.75	-0.0607879	0.0528746	-1.14966	0.250283	0.541407	membrane protein, palmitoylated 2 (MAGUK p55 subfamily member 2) (MPP2)	uc002ieo.1	2e-95	Human	Neural; Cathepsin; Neural; Neural; Epidermal; Protonephridia; Phyarnx; Protonephridia; Phyarnx	9; 17; 20; 21; 24; 26; 27; 29; 37	0.294458944; 0.254728875; 0.37474309; 0.330728204; 0.477838665; 0.456121328; 0.611282268; 0.487718364; 0.601184731	3	0.769	0.000491318	1
dd_Smed_v6_12883_0_1	525.111	0.302772	0.0765885	3.95323	7.71e-05	0.00148953	525.111	0.334737	0.0821976	4.07234	4.65e-05	0.00300944	525.111	-0.100027	0.0855908	-1.16867	0.242538	0.592005	525.111	0.378906	0.0817797	4.63325	3.6e-06	0.000278252	slc5a-5 (slc5a-5)	KT163470.1	0	Smed	Neural; Neural; Neural; Neural; Neural	8; 9; 20; 21; 23	0.713157714; 0.516979313; 0.512178117; 0.765033577; 0.466042211	4	0.909	1.70109e-05	1
dd_Smed_v6_12439_0_1	93.7658	-0.60303	0.152615	-3.95132	7.77e-05	0.00149684	93.7658	-0.337067	0.161216	-2.09078	0.0365482	NA	93.7658	-0.334531	0.163546	-2.04548	0.0408073	NA	93.7658	-0.527813	0.163536	-3.22751	0.00124874	0.0197019	ATP-binding cassette, sub-family A (ABC1), member 1 (ABCA1)	uc004bcl.3	2e-76	Human	NA	NA	NA	NA	NA	NA	NA
dd_Smed_v6_2209_0_1	3350.5	-0.220598	0.055825	-3.95161	7.76e-05	0.00149684	3350.5	-0.115696	0.0601742	-1.92268	0.0545199	0.29079	3350.5	-0.0826845	0.0603096	-1.371	0.170375	0.521598	3350.5	-0.281969	0.0603156	-4.67489	2.94e-06	0.000242248	NA	NA	NA	NA	Muscle; Muscle; Cathepsin; Cathepsin	13; 14; 17; 41	0.529043502; 0.526184073; 0.284366614; 0.634770448	1	0.364	0.0451128	1
dd_Smed_v6_4925_0_1	893.569	-0.225186	0.0569924	-3.95116	7.78e-05	0.00149684	893.569	-0.172766	0.0613292	-2.81702	0.00484708	0.0721523	893.569	-0.0109516	0.0612732	-0.178734	0.858147	0.955616	893.569	-0.077361	0.0607356	-1.27373	0.202758	0.487442	transmembrane phosphoinositide 3-phosphatase and tensin homolog 2 (TPTE2)	uc001umd.3	1e-105	Human	Cathepsin; Muscle; Cathepsin; Neural; Protonephridia; Cathepsin; Protonephridia; Intestine; Cathepsin; Cathepsin; Cathepsin	10; 14; 17; 21; 26; 28; 29; 30; 31; 41; 42	0.797780628; 0.347781201; 2.007526325; 0.402983362; 1.24470832; 0.513394657; 1.894370998; 0.552070393; 0.889863342; 1.277418938; 1.428227163	NA	NA	NA	NA
dd_Smed_v6_2660_0_1	1980.95	-0.25294	0.0641033	-3.94581	7.95e-05	0.00152877	1980.95	-0.21024	0.0691683	-3.03954	0.0023694	0.0467436	1980.95	-0.043372	0.0691365	-0.627339	0.530437	0.802604	1980.95	-0.180004	0.0690376	-2.60733	0.00912507	0.0766679	dedicator of cytokinesis 9 (DOCK9)	uc010tio.1	1e-123	Human	Cathepsin; Muscle; Cathepsin; Muscle; Cathepsin; Cathepsin; Neural; Cathepsin; Cathepsin	10; 14; 15; 16; 17; 28; 33; 39; 41	0.711301264; 0.318728137; 0.393514801; 0.429729746; 0.855662033; 0.614672102; 0.290304402; 1.148486885; 0.946752229	NA	NA	NA	NA
dd_Smed_v6_5990_0_1	706.149	0.294364	0.0746251	3.94458	7.99e-05	0.00153475	706.149	0.199538	0.080689	2.47293	0.013401	0.132811	706.149	0.00551638	0.0821936	0.0671145	0.946491	0.984224	706.149	0.286443	0.080192	3.57197	0.00035431	0.00799992	DnaJ (Hsp40) homolog, subfamily C, member 5 (DNAJC5)	uc002yhf.3	1e-46	Human	Neural; Neural; Neural; Neural; Neural	8; 9; 18; 20; 21	0.573746665; 0.373919019; 0.290627517; 0.393191436; 0.365513789	7	0.95	2.90903e-09	6
dd_Smed_v6_11047_0_1	243.883	-0.379859	0.0963577	-3.94218	8.07e-05	0.00154824	243.883	-0.296719	0.103431	-2.86876	0.00412078	0.0649689	243.883	0.0645915	0.101432	0.636793	0.52426	0.799597	243.883	-0.204719	0.102114	-2.00482	0.0449825	0.205328	NA	NA	NA	NA	NA	NA	NA	NA	NA	NA	NA
dd_Smed_v6_59_0_1	25120.7	-0.193651	0.0491347	-3.94123	8.11e-05	0.0015525	25120.7	-0.124213	0.0530581	-2.34108	0.019228	0.165583	25120.7	-0.0186547	0.0530658	-0.351538	0.725184	0.900534	25120.7	-0.120126	0.0530494	-2.26441	0.0235487	0.140965	Smed00016_V2 clathrin heavy chain-1	JX010569.1	0	Smed	Neural; Protonephridia; Protonephridia	8; 26; 29	0.32598133; 0.251577636; 0.848067008	21	0.982	1.6832e-55	6
dd_Smed_v6_10_0_1	36246.1	-0.194259	0.0493003	-3.94033	8.14e-05	0.0015564	36246.1	-0.121777	0.0532405	-2.28729	0.0221787	0.179148	36246.1	0.0261169	0.0532406	0.490544	0.623749	0.853757	36246.1	0.0166226	0.053219	0.312344	0.754779	0.898382	NA	NA	NA	NA	Neural; Neural; Epidermal; Muscle; Muscle; Cathepsin; Neural; Neural; Epidermal; Phyarnx; Protonephridia; Intestine; Phyarnx; Parapharyngeal; Protonephridia; Cathepsin	8; 9; 11; 13; 14; 17; 20; 21; 24; 27; 29; 30; 37; 38; 40; 41	0.546708185; 0.397742028; 0.427721331; 0.252737523; 0.256868624; 0.578304836; 0.579156837; 0.659302452; 1.033657228; 0.557070144; 1.420127664; 0.603032968; 0.542147585; 0.558127396; 1.163101598; 0.562675782	8	0.816	7.36137e-45	6
dd_Smed_v6_1582_0_1	2737.72	0.175394	0.0445202	3.93966	8.16e-05	0.00155881	2737.72	0.131481	0.0480691	2.73524	0.00623346	0.0833699	2737.72	0.0643796	0.0484615	1.32847	0.184023	0.53436	2737.72	0.0543199	0.0481233	1.12876	0.258997	0.551428	tud-1	KF781126.1	0	Smed	Neoblast; Neural; Neoblast; Neoblast	0; 1; 5; 22	0.747484612; 0.277525277; 0.532227728; 0.424862226	3	0.722	4.14309e-05	3
dd_Smed_v6_978_0_1	4992.23	-0.160372	0.0407106	-3.93933	8.17e-05	0.00155905	4992.23	-0.0996878	0.043896	-2.271	0.023147	0.18247	4992.23	0.103919	0.0438377	2.37054	0.0177622	0.19041	4992.23	-0.102368	0.0438502	-2.3345	0.0195696	0.125001	actin related protein 2/3 complex, subunit 1A, 41kDa (ARPC1A)	uc003upx.2	1e-101	Human	Cathepsin; Cathepsin; Cathepsin; Epidermal; Cathepsin; Intestine; Cathepsin	10; 15; 17; 24; 28; 30; 39	0.33057236; 0.270300642; 0.597059647; 0.499379112; 0.459533852; 0.645498157; 0.697155817	14	0.986	7.3445e-38	6
dd_Smed_v6_3148_0_1	1984.28	-0.224312	0.0569613	-3.93798	8.22e-05	0.00156395	1984.28	-0.140283	0.0613564	-2.28637	0.0222327	0.179297	1984.28	0.0615176	0.0612548	1.00429	0.315239	0.660548	1984.28	-0.168753	0.0613233	-2.75185	0.005926	0.0578515	EH-domain containing 1 (EHD1)	uc001obv.1	0	Human	Cathepsin; Cathepsin; Intestine	15; 17; 30	0.282720892; 0.831399786; 0.594635062	NA	NA	NA	NA
dd_Smed_v6_6436_0_1	570.205	-0.312238	0.0792837	-3.93823	8.21e-05	0.00156395	570.205	-0.0479729	0.0843818	-0.568522	0.56968	0.830876	570.205	0.058755	0.0845772	0.694691	0.487249	0.777325	570.205	-0.265607	0.0852142	-3.11693	0.00182746	0.0257009	flotillin 2 (FLOT2)	uc002hdc.3	4e-168	Human	Cathepsin; Cathepsin; Cathepsin	10; 28; 42	1.17945777; 1.26120836; 1.194362559	NA	NA	NA	NA
dd_Smed_v6_295_0_1	10569.5	0.159306	0.0404673	3.93667	8.26e-05	0.00157059	10569.5	0.123772	0.043701	2.83224	0.00462229	0.0703513	10569.5	0.198054	0.0437387	4.52811	5.95e-06	0.00174442	10569.5	0.10716	0.0436868	2.45292	0.01417	0.102734	ribosomal protein S5 (RPS5)	uc002qsn.3	2e-101	Human	Neoblast; Epidermal; Neoblast; Intestine; Intestine; Neoblast	0; 3; 5; 6; 19; 22	0.306545237; 0.268416055; 0.281202173; 0.399583821; 0.269782084; 0.382355487	5	0.87	6.94363e-37	6
dd_Smed_v6_1371_0_1	2780.89	-0.268805	0.0683094	-3.93511	8.32e-05	0.00157887	2780.89	-0.381205	0.0739279	-5.15645	2.52e-07	6.01e-05	2780.89	-0.0580469	0.0737152	-0.787447	0.43102	0.740867	2780.89	-0.207823	0.0736648	-2.8212	0.00478447	0.05053	dual serine/threonine and tyrosine protein kinase (DSTYK)	uc001hbw.3	3e-52	Human	Cathepsin; Cathepsin; Cathepsin; Intestine; Cathepsin; Cathepsin	10; 17; 28; 30; 39; 42	0.838058927; 0.634730454; 0.816291047; 0.852395816; 0.650436589; 1.045656816	2	0.909	1.70109e-05	4
dd_Smed_v6_854_0_1	6155.41	-0.155032	0.0394051	-3.9343	8.34e-05	0.00158225	6155.41	-0.0766293	0.0424827	-1.80378	0.0712663	0.336016	6155.41	-0.0273432	0.0425736	-0.642258	0.520706	0.79647	6155.41	-0.0777578	0.042444	-1.83201	0.0669497	0.262932	DIP2 disco-interacting protein 2 homolog C (Drosophila) (DIP2C)	uc001ifp.3	0	Human	Cathepsin; Cathepsin; Intestine	10; 17; 30	0.500473664; 0.279724093; 0.660210858	13	1	5.65847e-10	6
dd_Smed_v6_2376_0_1	778.733	0.267714	0.0681	3.9312	8.45e-05	0.00160063	778.733	0.154687	0.0737299	2.09802	0.0359036	0.23316	778.733	0.141817	0.0744054	1.906	0.0566506	0.325803	778.733	0.137304	0.0736206	1.86502	0.0621787	0.252076	15 kDa selenoprotein (SEP15)	uc021oph.1	7e-35	Human	Epidermal; Epidermal	2; 3	0.391293228; 0.307613425	4	1	4.35012e-12	6
dd_Smed_v6_2993_0_1	518.841	-0.324757	0.0826156	-3.93094	8.46e-05	0.00160063	518.841	-0.142859	0.0883287	-1.61735	0.105802	0.406811	518.841	0.0814252	0.0879558	0.925751	0.354575	0.691654	518.841	-0.263901	0.0887228	-2.97444	0.00293519	0.0355931	NA	NA	NA	NA	Cathepsin; Cathepsin; Cathepsin	10; 28; 31	0.768458533; 0.846040268; 0.653486587	3	0.957	6.43717e-11	2
dd_Smed_v6_1071_0_1	3982.01	-0.50712	0.129027	-3.93034	8.48e-05	0.0016027	3982.01	-0.497518	0.139375	-3.56964	0.000357477	0.0131327	3982.01	-0.285415	0.139345	-2.04826	0.0405343	0.276123	3982.01	-0.194142	0.139225	-1.39445	0.163183	0.435337	vitrin (VIT)	uc010ezv.3	3e-17	Human	Phyarnx; Phyarnx; Phyarnx	25; 27; 37	2.231143049; 3.891437063; 4.335852709	NA	NA	NA	NA
dd_Smed_v6_1159_0_1	2939.86	-0.267915	0.0681929	-3.92878	8.54e-05	0.00160918	2939.86	-0.319124	0.0737218	-4.32876	1.5e-05	0.00131199	2939.86	0.088096	0.0734392	1.19958	0.230304	0.581369	2939.86	-0.312656	0.0736607	-4.24454	2.19e-05	0.00104815	slc22a-6 (slc22a-6)	KT163604.1	0	Smed	Intestine; Intestine	19; 30	1.526906333; 0.295945034	16	0.87	5.90276e-09	3
dd_Smed_v6_9843_0_1	385.575	-0.328273	0.0835524	-3.92895	8.53e-05	0.00160918	385.575	-0.052689	0.0884191	-0.5959	0.551242	0.819739	385.575	-0.136264	0.0900277	-1.51358	0.130132	0.467444	385.575	-0.0725826	0.0882592	-0.82238	0.410861	0.690325	slc17a-7 (slc17a-7)	KT163580.1	0	Smed	Neural; Parapharyngeal	36; 38	0.464534721; 0.457621827	5	1	3.7391e-07	2
dd_Smed_v6_16822_0_1	286.029	0.408456	0.103976	3.92835	8.55e-05	0.00161008	286.029	0.220815	0.112948	1.95502	0.0505805	0.279939	286.029	-0.151329	0.117206	-1.29114	0.196657	0.55113	286.029	0.332798	0.111914	2.97369	0.00294247	0.0356526	calcium channel, voltage-dependent, T type, alpha 1H subunit (CACNA1H)	uc002ckv.3	0	Human	Neural; Neural; Neural; Neural; Neural; Neural; Neural	8; 9; 18; 20; 21; 23; 33	0.599723913; 0.835503466; 0.282263739; 0.646414682; 1.115881716; 1.00530178; 0.475825187	NA	NA	NA	NA
dd_Smed_v6_13596_0_1	237.463	-0.38485	0.097978	-3.92792	8.57e-05	0.00161104	237.463	-0.24426	0.104649	-2.33408	0.0195914	0.167206	237.463	-0.154374	0.10522	-1.46716	0.142333	0.479921	237.463	-0.327596	0.105018	-3.11943	0.00181204	0.0255738	ATP-binding cassette, sub-family C (CFTR/MRP), member 2 (ABCC2)	uc001kqf.2	1e-143	Human	Epidermal; Cathepsin; Cathepsin; Cathepsin	2; 10; 28; 31	0.717738404; 0.391136824; 0.517226688; 1.721748084	NA	NA	NA	NA
dd_Smed_v6_5253_0_1	1211.56	-0.236453	0.0602475	-3.92469	8.68e-05	0.0016308	1211.56	-0.25712	0.065145	-3.94689	7.92e-05	0.0042415	1211.56	-0.0605517	0.0649967	-0.931612	0.351537	0.689432	1211.56	-0.168126	0.0647386	-2.597	0.00940413	0.0781845	discs, large (Drosophila) homolog-associated protein 4 (DLGAP4)	uc002xfj.3	5e-15	Human	Cathepsin; Cathepsin; Cathepsin	15; 17; 41	0.846296904; 1.604721199; 1.443437605	NA	NA	NA	NA
dd_Smed_v6_6737_0_1	643.605	-0.271478	0.0692558	-3.91993	8.86e-05	0.00166133	643.605	-0.0509597	0.0737335	-0.691133	0.489482	0.784738	643.605	-0.0255985	0.0743356	-0.344363	0.730573	0.902302	643.605	-0.132884	0.073908	-1.79797	0.0721818	0.273929	serine racemase (SRR)	uc002fue.1	1e-17	Human	Cathepsin	31	1.87415	NA	NA	NA	NA
dd_Smed_v6_6240_0_1	302.234	-0.327993	0.0836822	-3.91951	8.87e-05	0.00166221	302.234	-0.198796	0.089316	-2.22576	0.0260304	0.193489	302.234	0.145429	0.0876577	1.65906	0.0971037	0.412968	302.234	-0.212001	0.0890355	-2.38108	0.017262	0.115486	NA	NA	NA	NA	Cathepsin	10	0.40835	2	0.636	0.00193498	2
dd_Smed_v6_4598_0_1	2449.68	-0.252177	0.0643586	-3.91831	8.92e-05	0.00166851	2449.68	-0.0956305	0.0692988	-1.37997	0.167595	0.501035	2449.68	-0.103646	0.0695195	-1.49089	0.135991	0.473335	2449.68	-0.125121	0.0692773	-1.80609	0.0709049	0.271532	NA	NA	NA	NA	Intestine; Intestine	6; 30	0.429412697; 0.994190481	NA	NA	NA	NA
dd_Smed_v6_7728_0_1	89.4262	-0.587027	0.149923	-3.91553	9.02e-05	0.00168578	89.4262	-0.539165	0.161817	-3.33193	0.000862452	NA	89.4262	-0.0422418	0.155931	-0.2709	0.786468	NA	89.4262	-0.474352	0.159835	-2.96775	0.00299984	0.0361522	small nuclear ribonucleoprotein 200kDa (U5) (SNRNP200)	uc002svu.3	8e-29	Human	NA	NA	NA	NA	NA	NA	NA
dd_Smed_v6_2996_0_1	1778.63	-0.196188	0.0501707	-3.91041	9.21e-05	0.00171985	1778.63	-0.174194	0.0541277	-3.2182	0.00128998	0.0321566	1778.63	-0.0800879	0.0542658	-1.47584	0.139986	0.478804	1778.63	-0.170998	0.0540094	-3.16608	0.0015451	0.0228775	NA	uc002pso.1	5e-26	Human	Cathepsin; Cathepsin; Cathepsin; Cathepsin; Cathepsin	4; 10; 15; 17; 41	0.259372548; 0.527569527; 0.724532509; 1.363977367; 0.890217606	NA	NA	NA	NA
dd_Smed_v6_3170_0_1	2595.43	-0.192981	0.0493543	-3.91012	9.23e-05	0.00171985	2595.43	-0.0248098	0.0530169	-0.467961	0.639813	0.868909	2595.43	-0.154306	0.0535058	-2.88391	0.00392765	0.0928454	2595.43	-0.0563516	0.0529946	-1.06334	0.287626	0.582035	ATPase, Ca++ transporting, plasma membrane 3 (ATP2B3)	uc004fhs.1	0	Human	Muscle; Neural; Neural; Muscle; Muscle; Muscle; Neural; Phyarnx; Phyarnx; Cathepsin; Phyarnx	7; 8; 9; 13; 14; 16; 23; 25; 27; 31; 37	0.267912334; 0.45378087; 0.338868953; 0.814127582; 0.871766253; 0.31508349; 0.516785885; 0.531987631; 0.719471166; 0.668612918; 1.0653809	NA	NA	NA	NA
dd_Smed_v6_7151_0_1	1063.8	-0.192848	0.0493609	-3.90689	9.35e-05	0.00174088	1063.8	-0.0503967	0.0527098	-0.956116	0.339014	0.673267	1063.8	-0.0285211	0.0532392	-0.535715	0.592155	0.836305	1063.8	-0.146277	0.0529169	-2.76427	0.00570506	0.0566266	activin A receptor, type I (ACVR1)	uc010fog.2	3e-99	Human	Cathepsin; Protonephridia; Neural	10; 26; 36	0.506105451; 0.481592294; 1.007624432	NA	NA	NA	NA
dd_Smed_v6_2161_0_1	2971.96	-0.214167	0.0548266	-3.90627	9.37e-05	0.0017433	2971.96	-0.0264529	0.0589666	-0.448609	0.653714	0.876173	2971.96	-0.0349128	0.0591741	-0.590001	0.55519	0.817003	2971.96	-0.192928	0.0591242	-3.26309	0.00110205	0.018036	glucan (1,4-alpha-), branching enzyme 1 (GBE1)	uc021xav.1	0	Human	Intestine; Cathepsin	19; 31	0.323048963; 0.488215316	6	1	1.02632e-13	6
dd_Smed_v6_2614_0_1	352.188	0.304509	0.0779857	3.90468	9.44e-05	0.00175271	352.188	0.21629	0.0843446	2.56436	0.0103367	0.113922	352.188	0.187203	0.0857544	2.18302	0.0290343	0.236775	352.188	0.146461	0.0845343	1.73256	0.0831741	0.296941	Smed03674_V2 histone h2a.z-1	JX010597.1	0	Smed	Neoblast; Neoblast; Neoblast	0; 5; 22	0.72450142; 0.643785512; 0.480671258	2	0.471	0.0083426	2
dd_Smed_v6_3367_0_1	3819.6	-0.20647	0.0528816	-3.90438	9.45e-05	0.00175275	3819.6	-0.250238	0.0571645	-4.3775	1.2e-05	0.00113716	3819.6	-0.119766	0.0571854	-2.09434	0.0362296	0.262486	3819.6	-0.156013	0.0570129	-2.73645	0.00621059	0.0596256	eukaryotic translation initiation factor 4 gamma, 3 (EIF4G3)	uc001bec.3	4e-23	Human	Cathepsin	10	0.283495	1	0.667	0.000148313	1
dd_Smed_v6_593_0_1	267.445	-0.395277	0.101338	-3.90056	9.6e-05	0.00177849	267.445	-0.245582	0.108368	-2.26619	0.0234399	0.183141	267.445	-0.122105	0.108578	-1.12459	0.260763	0.611304	267.445	-0.323174	0.108636	-2.97483	0.00293146	0.0355859	NA	NA	NA	NA	Epidermal	24	0.501947	NA	NA	NA	NA
dd_Smed_v6_7361_0_1	619.137	0.253683	0.0651561	3.89347	9.88e-05	0.00182914	619.137	0.136127	0.0706382	1.9271	0.0539667	0.288915	619.137	0.0311597	0.0720494	0.432478	0.665394	0.873373	619.137	0.0617238	0.0707908	0.871919	0.383253	0.669227	NA	uc003qsy.1	1e-35	Human	NA	NA	NA	NA	NA	NA	NA
dd_Smed_v6_5937_0_1	622.775	-0.274369	0.0705152	-3.89091	9.99e-05	0.00184631	622.775	-0.0408042	0.0750066	-0.544008	0.586436	0.839062	622.775	0.0684206	0.0751985	0.909867	0.362892	0.698402	622.775	-0.180564	0.075471	-2.3925	0.0167342	0.113451	NA	NA	NA	NA	Intestine	30	0.858899	NA	NA	NA	NA
dd_Smed_v6_141_0_1	21636	0.134266	0.0345159	3.88999	0.000100249	0.00185113	21636	-0.00965414	0.0373081	-0.258768	0.795814	0.935072	21636	-0.036882	0.0373626	-0.987138	0.323575	0.669535	21636	0.0036593	0.0372912	0.0981276	0.921831	0.973363	Hsp60	GU591874.1	0	Smed	Neoblast; Epidermal; Epidermal; Cathepsin; Neoblast; Intestine; Intestine; Neoblast	0; 2; 3; 4; 5; 6; 19; 22	0.540956351; 0.435712635; 0.535935995; 0.4344964; 0.451481538; 0.609611252; 0.395542748; 0.839694175	NA	NA	NA	NA
dd_Smed_v6_5978_0_1	861.073	-0.27106	0.0697016	-3.88887	0.000100713	0.00185749	861.073	-0.00245912	0.0743282	-0.0330846	0.973607	0.992654	861.073	-0.0249927	0.0749352	-0.333525	0.738738	0.90578	861.073	-0.215617	0.0749219	-2.87789	0.00400346	0.0444034	nuclear factor of activated T-cells 5, tonicity-responsive (NFAT5)	uc002exh.2	3e-84	Human	Cathepsin; Muscle; Epidermal; Cathepsin; Neural; Intestine	10; 16; 24; 31; 34; 43	0.366360851; 0.297531703; 0.311050203; 0.454103496; 0.371405397; 1.834260379	NA	NA	NA	NA
dd_Smed_v6_24066_0_1	30.581	0.90248	0.232109	3.88817	0.000101002	0.00185996	30.581	0.240837	0.264127	0.911824	0.361862	NA	30.581	-0.0462409	0.280224	-0.165014	0.868933	NA	30.581	0.759765	0.248493	3.05749	0.00223202	0.0290736	NA	NA	NA	NA	NA	NA	NA	NA	NA	NA	NA
dd_Smed_v6_8336_0_1	422.081	-0.304541	0.0783292	-3.88797	0.000101087	0.00185996	422.081	-0.164308	0.0836975	-1.96311	0.0496331	0.277193	422.081	0.0627609	0.0831838	0.754485	0.450558	0.754288	422.081	-0.144512	0.0832694	-1.73547	0.0826572	0.295936	cadherin, EGF LAG seven-pass G-type receptor 1 (CELSR1)	uc003bhw.1	8e-19	Human	Intestine	30	0.432272	NA	NA	NA	NA
dd_Smed_v6_1522_0_1	3119.67	-0.181947	0.0468512	-3.88351	0.000102958	0.00189212	3119.67	-0.196108	0.0506186	-3.87422	0.000106966	0.00531618	3119.67	-0.0381912	0.0506044	-0.754701	0.450428	0.754261	3119.67	-0.106909	0.0504184	-2.12044	0.0339693	0.175743	SH3-domain kinase binding protein 1 (SH3KBP1)	uc004czl.3	8e-29	Human	Cathepsin; Cathepsin; Cathepsin; Intestine; Cathepsin	10; 17; 28; 30; 41	0.324563591; 0.543765588; 0.412535195; 0.732615982; 0.837637405	3	0.588	0.00119886	2
dd_Smed_v6_6193_0_1	88.5887	0.66787	0.172099	3.88072	0.000104148	0.00191172	88.5887	0.324858	0.188664	1.72189	0.0850902	NA	88.5887	0.210856	0.192832	1.09347	0.274188	NA	88.5887	0.759362	0.182612	4.15833	3.21e-05	0.00138853	NA	NA	NA	NA	NA	NA	NA	1	0.333	0.0465839	1
dd_Smed_v6_1165_0_1	3270.46	-0.190696	0.0491595	-3.87913	0.00010483	0.00192196	3270.46	-0.0906908	0.0529512	-1.71272	0.0867637	0.3708	3270.46	0.103438	0.0528905	1.95571	0.0504994	0.307467	3270.46	-0.0885329	0.0528874	-1.67399	0.0941327	0.319563	capping protein (actin filament) muscle Z-line, beta (CAPZB)	uc001bce.3	6e-125	Human	Cathepsin; Cathepsin; Intestine; Cathepsin	10; 17; 30; 39	0.363874929; 0.733730336; 0.805814626; 0.672801762	4	1	2.62124e-16	6
dd_Smed_v6_18554_0_1	89.1972	0.562427	0.145045	3.87759	0.000105497	0.0019319	89.1972	0.404169	0.157269	2.56992	0.0101723	NA	89.1972	-0.0542315	0.168581	-0.321694	0.747684	NA	89.1972	0.602585	0.153763	3.91892	8.89e-05	0.00297271	slc35f-3 (slc35f-3)	KT163703.1	0	Smed	Neural; Neural	9; 21	0.369561703; 0.429891288	NA	NA	NA	NA
dd_Smed_v6_10051_0_1	348.735	-0.313313	0.0808244	-3.87646	0.000105985	0.00193505	348.735	-0.103222	0.085704	-1.2044	0.228433	0.5716	348.735	0.00371534	0.0860295	0.0431868	0.965553	0.990982	348.735	-0.182042	0.0859657	-2.11761	0.0342078	0.176338	LOC100499484-C9orf174 readthrough (LOC100499484-C9ORF174)	uc004axe.2	1e-09	Human	Protonephridia	29	0.552131	NA	NA	NA	NA
dd_Smed_v6_2497_0_1	759.459	0.250303	0.0645692	3.8765	0.000105969	0.00193505	759.459	0.0510678	0.0703049	0.726376	0.467608	0.77195	759.459	-0.0341036	0.0714119	-0.477561	0.632962	0.858169	759.459	0.090618	0.0699432	1.2956	0.195115	0.478643	AHA1, activator of heat shock 90kDa protein ATPase homolog 1 (yeast) (AHSA1)	uc001xtw.3	1e-74	Human	Neoblast	0	0.277073	NA	NA	NA	NA
dd_Smed_v6_7725_0_1	1075.75	-0.234525	0.0605017	-3.87633	0.000106044	0.00193505	1075.75	-0.16609	0.0651194	-2.55055	0.0107554	0.115755	1075.75	-0.0706562	0.065303	-1.08197	0.279264	0.62787	1075.75	-0.172012	0.0649885	-2.6468	0.00812565	0.0707642	phosphatidylinositol-4-phosphate 3-kinase, catalytic subunit type 2 alpha (PIK3C2A)	uc010rcw.2	1e-125	Human	NA	NA	NA	NA	NA	NA	NA
dd_Smed_v6_13110_0_1	220.511	-0.379053	0.0978007	-3.87577	0.000106287	0.0019372	220.511	-0.285706	0.10487	-2.72439	0.00644201	0.0851514	220.511	-0.106413	0.104566	-1.01766	0.308838	0.655842	220.511	-0.572343	0.107524	-5.32291	1.02e-07	1.97e-05	SET domain and mariner transposase fusion gene (SETMAR)	uc010hbx.3	2e-08	Human	NA	NA	NA	NA	NA	NA	NA
dd_Smed_v6_1192_0_1	1979.3	0.188123	0.0485481	3.87499	0.000106628	0.00193886	1979.3	0.0787968	0.052554	1.49935	0.133783	0.453321	1979.3	0.0692564	0.0529263	1.30854	0.190689	0.544649	1979.3	0.131669	0.0523416	2.51556	0.0118842	0.0916258	serine/arginine-rich splicing factor 1 (SRSF1)	uc002ivi.3	7e-45	Human	Neoblast; Neoblast; Neoblast	0; 5; 22	0.493096198; 0.382707585; 0.282888463	NA	NA	NA	NA
dd_Smed_v6_2672_0_1	1844.44	-0.30028	0.0774866	-3.87525	0.000106514	0.00193886	1844.44	-0.367671	0.0838206	-4.38641	1.15e-05	0.00110996	1844.44	0.0352874	0.0834231	0.422993	0.6723	0.878503	1844.44	-0.296571	0.0836296	-3.54624	0.000390771	0.00857365	NA	NA	NA	NA	Cathepsin; Cathepsin; Cathepsin; Cathepsin; Intestine; Cathepsin; Cathepsin; Cathepsin; Cathepsin	10; 15; 17; 28; 30; 31; 39; 41; 42	1.364771018; 0.523645333; 1.37559113; 0.841846772; 0.838934752; 0.868164634; 1.240017228; 1.555277397; 1.291954537	NA	NA	NA	NA
dd_Smed_v6_1864_0_1	396.077	0.322198	0.0832118	3.87202	0.000107939	0.00196038	396.077	-0.0535058	0.091863	-0.582452	0.560263	0.825378	396.077	0.280142	0.090594	3.09229	0.00198621	0.0640452	396.077	0.170544	0.0900597	1.89367	0.0582682	0.241683	NA	NA	NA	NA	NA	NA	NA	7	1	4.08726e-11	6
dd_Smed_v6_6305_0_1	484.686	-0.282206	0.0729164	-3.87027	0.000108713	0.00197213	484.686	-0.103315	0.0776528	-1.33047	0.183364	0.520615	484.686	0.0550733	0.077596	0.709744	0.477863	0.771212	484.686	-0.112396	0.0774348	-1.45149	0.146643	0.410923	major facilitator superfamily domain containing 11 (MFSD11)	uc002jte.3	2e-81	Human	NA	NA	NA	4	1	7.71338e-09	4
dd_Smed_v6_410_0_1	5324.5	-0.334098	0.0864277	-3.86564	0.0001108	0.00200763	5324.5	-0.299864	0.093341	-3.21256	0.00131558	0.0324283	5324.5	0.153217	0.0932014	1.64394	0.100189	0.418344	5324.5	-0.413745	0.0933765	-4.43093	9.38e-06	0.000579432	NA	NA	NA	NA	Cathepsin; Cathepsin; Cathepsin; Parapharyngeal; Cathepsin; Cathepsin	10; 17; 28; 38; 41; 42	2.23340639; 1.051185645; 1.757442381; 0.705781391; 0.847149846; 2.107183828	17	0.976	8.11753e-20	6
dd_Smed_v6_177_0_1	1599.13	0.274887	0.071171	3.86235	0.000112303	0.00203011	1599.13	0.151543	0.0769742	1.96875	0.0489818	0.276636	1599.13	0.174257	0.07723	2.25633	0.0240498	0.220096	1599.13	0.466402	0.0763511	6.10864	1e-09	6.31e-07	dynein, light chain, LC8-type 1 (DYNLL1)	uc001tym.3	5e-13	Human	Epidermal; Epidermal; Epidermal; Epidermal; Phyarnx; Phyarnx; Protonephridia; Epidermal; Phyarnx; Protonephridia	2; 3; 11; 24; 25; 27; 29; 35; 37; 40	1.398564287; 0.265155746; 2.273300681; 1.651919872; 1.100198913; 0.994488141; 0.620943789; 2.199073891; 1.473163953; 0.321678398	NA	NA	NA	NA
dd_Smed_v6_8653_0_1	460.17	-0.274278	0.0710119	-3.86242	0.000112268	0.00203011	460.17	-0.171123	0.0760126	-2.25125	0.0243698	0.185555	460.17	0.137115	0.0749477	1.82947	0.0673287	0.351313	460.17	-0.0542883	0.0749313	-0.724508	0.468754	0.73074	dynamin 2 (DNM2)	uc002mpu.2	4e-08	Human	NA	NA	NA	1	0.471	0.0083426	1
dd_Smed_v6_1038_0_1	2729.73	0.156073	0.0404255	3.86075	0.000113041	0.00204108	2729.73	0.105798	0.0436624	2.4231	0.0153887	0.144178	2729.73	0.109296	0.0439503	2.48681	0.0128896	0.164743	2729.73	0.00767791	0.0437638	0.17544	0.860734	0.945824	prohibitin (PHB)	uc002iox.1	1e-121	Human	Neoblast; Epidermal; Neoblast; Intestine; Neoblast	0; 3; 5; 6; 22	0.484644561; 0.364706221; 0.481359374; 0.582008395; 0.726277161	5	1	1.52343e-10	6
dd_Smed_v6_6252_0_1	408.733	0.294696	0.0764034	3.85711	0.000114736	0.00206926	408.733	0.00244217	0.0840092	0.0290702	0.976809	0.993255	408.733	0.0675671	0.0846308	0.798375	0.424653	0.738267	408.733	0.151358	0.082692	1.83038	0.0671933	0.263532	NA	NA	NA	NA	Neural; Neural; Muscle; Muscle; Neural; Neural; Protonephridia; Protonephridia	8; 9; 13; 14; 20; 21; 29; 40	0.738204843; 0.59009853; 0.780836985; 0.396781119; 0.337975291; 0.621248028; 0.48142101; 0.747233429	2	1	2.09363e-09	4
dd_Smed_v6_7962_0_1	568.402	0.253698	0.0657837	3.85655	0.000114998	0.00207157	568.402	0.0183262	0.0720365	0.254401	0.799186	0.93652	568.402	0.0735912	0.0726247	1.01331	0.310913	0.657636	568.402	0.319939	0.0701364	4.56167	5.07e-06	0.000362526	NA	NA	NA	NA	Neural; Neural; Parapharyngeal; Neural; Neural; Neural; Neural; Parapharyngeal	8; 9; 12; 18; 20; 21; 33; 38	0.78541296; 1.127677836; 0.294668918; 0.711833978; 1.278645442; 1.428126297; 0.725854792; 0.989705537	NA	NA	NA	NA
dd_Smed_v6_5089_0_1	739.788	-0.231318	0.0599953	-3.85561	0.000115443	0.00207477	739.788	-0.144025	0.0643723	-2.23737	0.0252623	0.189873	739.788	-0.00334489	0.0644139	-0.0519281	0.958586	0.988283	739.788	-0.209192	0.0644726	-3.24467	0.00117587	0.0188352	protein phosphatase 1, regulatory subunit 37 (PPP1R37)	uc021uvs.1	2e-105	Human	NA	NA	NA	5	1	1.03148e-07	3
dd_Smed_v6_7359_0_1	918.886	-0.23682	0.0614185	-3.85584	0.000115333	0.00207477	918.886	-0.0108472	0.0654832	-0.165649	0.868433	0.959605	918.886	-0.050897	0.0661987	-0.768852	0.441981	0.74715	918.886	-0.269299	0.0662969	-4.06202	4.87e-05	0.0018591	laminin, gamma 1 (formerly LAMB2) (LAMC1)	uc001gpy.4	0	Human	Muscle; Muscle; Phyarnx; Intestine	13; 16; 25; 43	0.483948986; 0.299003368; 0.272149476; 2.055893749	NA	NA	NA	NA
dd_Smed_v6_1783_0_1	1268.72	-0.33767	0.0875971	-3.85481	0.000115818	0.00207908	1268.72	-0.46799	0.0949273	-4.92998	8.22e-07	0.000136612	1268.72	0.0284519	0.0942182	0.301979	0.762668	0.916077	1268.72	-0.353847	0.0945809	-3.74121	0.000183134	0.00498263	protein tyrosine phosphatase, receptor type, J (PTPRJ)	uc001ngp.4	4e-42	Human	Cathepsin; Cathepsin; Cathepsin; Cathepsin; Cathepsin	4; 10; 15; 28; 39	0.886611794; 1.707710118; 0.335140487; 0.581791091; 3.304018781	NA	NA	NA	NA
dd_Smed_v6_67_0_1	8720.09	-0.336779	0.0874022	-3.85321	0.000116579	0.00209032	8720.09	-0.10558	0.0943398	-1.11915	0.263076	0.603892	8720.09	0.21667	0.0942946	2.2978	0.021573	0.208593	8720.09	-0.452368	0.0944322	-4.7904	1.66e-06	0.000159805	granulin (GRN)	uc002igp.1	1e-16	Human	Cathepsin; Cathepsin; Cathepsin	4; 10; 42	0.767748374; 3.409609685; 2.85997306	NA	NA	NA	NA
dd_Smed_v6_11758_0_1	48.4589	0.796476	0.206804	3.85135	0.000117468	0.00210138	48.4589	0.43754	0.227098	1.92665	0.0540227	NA	48.4589	0.0573476	0.239903	0.239045	0.811071	NA	48.4589	0.623514	0.222668	2.8002	0.00510716	0.0524389	NA	NA	NA	NA	Neural; Neural	9; 34	1.218267728; 0.347569303	NA	NA	NA	NA
dd_Smed_v6_2500_0_1	2728.4	-0.300382	0.0779894	-3.85157	0.000117363	0.00210138	2728.4	-0.145643	0.0840804	-1.73219	0.0832395	0.36374	2728.4	-0.123027	0.0842151	-1.46086	0.144053	0.480577	2728.4	-0.000154868	0.0838969	-0.00184594	0.998527	0.999389	collagen, type IV, alpha 6 (COL4A6)B	uc004env.4	3e-74	Human	Muscle; Muscle; Muscle; Muscle; Protonephridia	7; 13; 14; 16; 40	0.635725995; 2.116524512; 2.537617454; 0.904717244; 1.306190113	NA	NA	NA	NA
dd_Smed_v6_1752_0_1	8005.79	-0.151852	0.0394422	-3.85	0.000118117	0.00211056	8005.79	0.0728153	0.0424441	1.71556	0.086243	0.369954	8005.79	0.00196304	0.0425917	0.0460897	0.963239	0.990143	8005.79	-0.132798	0.0425494	-3.12104	0.00180213	0.0255056	calpain 3, (p94) (CAPN3)	uc001zpp.1	0	Human	Muscle; Neural; Neural; Parapharyngeal; Muscle; Muscle; Muscle; Intestine; Neural; Protonephridia; Cathepsin; Epidermal; Neural	7; 8; 9; 12; 13; 14; 16; 19; 20; 26; 31; 35; 36	0.526716812; 0.592048972; 0.29844152; 0.298035175; 1.251735945; 1.433568148; 0.409075116; 0.263335004; 0.551696294; 0.384904079; 0.623816956; 0.45936608; 1.004762916	NA	NA	NA	NA
dd_Smed_v6_1163_0_1	2554	-0.203996	0.0530072	-3.84845	0.000118868	0.00212153	2554	-0.228921	0.0572918	-3.99571	6.45e-05	0.00377198	2554	0.0237037	0.0571208	0.414975	0.67816	0.88111	2554	-0.166676	0.0571145	-2.91827	0.00351975	0.0403805	NA	NA	NA	NA	Cathepsin; Intestine; Cathepsin; Cathepsin; Cathepsin	10; 30; 31; 39; 42	1.099373748; 1.407870366; 0.547400638; 1.331897615; 0.815771207	9	1	2.45504e-22	6
dd_Smed_v6_2569_0_1	822.057	0.253778	0.0659964	3.84532	0.000120394	0.00214629	822.057	0.0486838	0.0718186	0.677871	0.497853	0.790159	822.057	0.0597704	0.0723987	0.825572	0.409047	0.72898	822.057	0.0970274	0.0714531	1.35792	0.17449	0.451517	angio-associated, migratory cell protein (AAMP)	uc002vhk.3	2e-08	Human	Epidermal; Epidermal; Epidermal	2; 3; 11	0.343282452; 0.279898763; 0.396283758	4	1	1.34608e-06	2
dd_Smed_v6_1951_0_1	3782.63	-0.158274	0.0411717	-3.84424	0.000120925	0.00215327	3782.63	-0.132416	0.0444218	-2.98088	0.00287426	0.0526295	3782.63	-0.0636721	0.0445374	-1.42963	0.152823	0.496457	3782.63	-0.117198	0.0443382	-2.64328	0.00821076	0.0713319	actinin, alpha 1 (ACTN1)	uc001xkl.3	0	Human	Epidermal; Cathepsin; Epidermal; Protonephridia; Phyarnx; Cathepsin; Protonephridia	11; 17; 24; 29; 37; 39; 40	0.454322348; 0.99734691; 0.588469045; 0.369053232; 0.58118633; 1.160547808; 0.884763327	NA	NA	NA	NA
dd_Smed_v6_2443_0_1	2887.85	-0.236844	0.0616547	-3.84146	0.000122303	0.00217531	2887.85	-0.107318	0.0664351	-1.61537	0.10623	0.40717	2887.85	-0.0638398	0.0665645	-0.959067	0.337525	0.680259	2887.85	-0.207263	0.0665007	-3.11671	0.00182882	0.0257009	talin 1 (TLN1)	uc003zxt.2	0	Human	Neural; Cathepsin; Muscle; Cathepsin; Cathepsin; Protonephridia; Protonephridia; Cathepsin	1; 4; 7; 15; 17; 26; 29; 41	0.3581638; 0.251825149; 0.464189454; 0.397083866; 0.51726252; 0.311745548; 0.687202735; 0.895676951	7	1	2.30502e-10	6
dd_Smed_v6_5001_0_1	714.507	-0.213483	0.0555857	-3.84062	0.000122725	0.00217781	714.507	-0.119994	0.0595192	-2.01606	0.0437934	0.260878	714.507	-0.258508	0.0612276	-4.22209	2.42e-05	0.00407075	714.507	0.0320989	0.0585091	0.548613	0.583271	0.803036	NA	NA	NA	NA	Neural; Epidermal	18; 24	0.369332962; 0.557101478	9	1	5.34971e-10	6
dd_Smed_v6_8824_0_1	616.432	-0.317965	0.0827881	-3.8407	0.000122682	0.00217781	616.432	-0.156672	0.0887514	-1.76529	0.0775143	0.349729	616.432	-0.0369618	0.0888769	-0.415876	0.677501	0.880811	616.432	-0.179508	0.0886564	-2.02476	0.0428922	0.200159	gamma-aminobutyric acid (GABA) B receptor, 1 (GABBR1)	uc011goz.1	1e-11	Human	NA	NA	NA	NA	NA	NA	NA
dd_Smed_v6_13731_0_1	235.608	-0.359943	0.0937396	-3.83981	0.000123128	0.00217843	235.608	-0.124837	0.0990586	-1.26024	0.207584	0.549508	235.608	-0.064595	0.0999226	-0.64645	0.517988	0.794682	235.608	-0.412127	0.101526	-4.05933	4.92e-05	0.00186848	NA	NA	NA	NA	NA	NA	NA	NA	NA	NA	NA
dd_Smed_v6_2215_0_1	2394.27	-0.175274	0.0456432	-3.84008	0.000122992	0.00217843	2394.27	-0.0875295	0.0491109	-1.78228	0.074703	0.342398	2394.27	-0.0343629	0.0493045	-0.696953	0.485832	0.776468	2394.27	-0.111299	0.0490687	-2.26824	0.0233148	0.140121	family with sequence similarity 46, member D (FAM46D)	uc022bzm.1	2e-50	Human	Cathepsin; Cathepsin	17; 31	0.428349759; 0.906719623	11	1	1.88429e-07	6
dd_Smed_v6_4902_0_1	858.308	-0.236699	0.0616452	-3.8397	0.000123183	0.00217843	858.308	-0.0983769	0.0660096	-1.49034	0.136134	0.45689	858.308	-0.00704289	0.0662475	-0.106312	0.915335	0.974293	858.308	-0.151481	0.066042	-2.2937	0.0218076	0.134002	tetraspanin 3 (TSPAN3)	uc010ump.2	1e-08	Human	NA	NA	NA	8	1	4.95212e-12	5
dd_Smed_v6_798_0_1	322.552	0.352397	0.0917956	3.83893	0.00012357	0.00218278	322.552	0.256501	0.099249	2.58442	0.00975416	0.109933	322.552	0.295555	0.100059	2.95381	0.00313879	0.0819359	322.552	0.338115	0.0983831	3.43672	0.000588812	0.0114514	1020HH-2	BK007025.1	5.63e-149	Smed	Neural; Neural; Neural	8; 23; 36	2.879856763; 1.380350388; 3.023921784	2	0.448	0.000201678	4
dd_Smed_v6_1238_0_1	907.317	0.240327	0.062611	3.83841	0.000123835	0.00218498	907.317	0.171052	0.0676468	2.52861	0.0114517	0.120708	907.317	0.309534	0.0676861	4.57309	4.81e-06	0.00154075	907.317	0.123392	0.0676561	1.82382	0.0681797	0.265438	ATP synthase, H+ transporting, mitochondrial F1 complex, delta subunit (ATP5D)	uc002lro.3	4e-45	Human	Neoblast	22	0.305532	2	0.6	1.74161e-06	3
dd_Smed_v6_415_0_1	6386.47	-0.181785	0.047376	-3.83708	0.000124508	0.00219434	6386.47	-0.144817	0.0511393	-2.83181	0.00462857	0.0703513	6386.47	0.0346633	0.0511164	0.678123	0.497693	0.782624	6386.47	0.0395377	0.0509796	0.775559	0.438009	0.71021	X-box binding protein 1 (XBP1)	uc021wnp.1	2e-11	Human	Epidermal; Epidermal; Muscle; Epidermal; Parapharyngeal; Epidermal	2; 3; 7; 11; 12; 35	0.842815508; 0.760959589; 0.334250497; 0.256271783; 0.30190756; 0.534196757	11	0.911	2.72956e-64	6
dd_Smed_v6_5447_0_1	918.123	-0.244343	0.0637091	-3.83529	0.000125415	0.00220781	918.123	0.0252264	0.0677953	0.372097	0.709821	0.901605	918.123	0.041084	0.0682824	0.601677	0.547389	0.813441	918.123	-0.0333757	0.0678424	-0.49196	0.622748	0.82571	slc2a-1 (slc2a-1)	KT163446.1	0	Smed	Cathepsin; Cathepsin; Cathepsin; Cathepsin	10; 28; 31; 42	0.729989458; 0.501782113; 2.250230475; 3.222030818	1	0.308	0.0478261	1
dd_Smed_v6_3178_0_1	458.125	0.267768	0.0698381	3.83412	0.000126012	0.00221581	458.125	0.137747	0.0758412	1.81626	0.0693307	0.329465	458.125	0.141491	0.0768516	1.84109	0.0656079	0.34759	458.125	0.178142	0.0752898	2.36609	0.017977	0.118741	NA	NA	NA	NA	NA	NA	NA	2	0.385	0.0195652	1
dd_Smed_v6_7278_0_1	721.804	0.243926	0.063715	3.8284	0.000128978	0.00226539	721.804	0.163654	0.0688922	2.37551	0.0175247	0.156813	721.804	-0.110805	0.0710991	-1.55846	0.119124	0.450313	721.804	0.387648	0.0677647	5.7205	1.06e-08	3.9e-06	KIAA0513 (KIAA0513)	uc002fit.3	2e-15	Human	Neural; Neural; Neural; Neural; Neural; Neural; Neural; Neural	1; 8; 9; 18; 20; 21; 32; 34	0.413938312; 1.072313443; 0.848359158; 0.708086733; 0.331807207; 0.856190853; 0.447272497; 0.525990571	NA	NA	NA	NA
dd_Smed_v6_16204_0_1	105.526	-0.514846	0.134577	-3.82567	0.000130418	0.00228808	105.526	-0.441897	0.144685	-3.05419	0.00225666	0.0456187	105.526	-0.107417	0.141624	-0.75847	0.44817	NA	105.526	-0.141815	0.139238	-1.01851	0.308436	0.60299	NA	NA	NA	NA	NA	NA	NA	NA	NA	NA	NA
dd_Smed_v6_358_0_1	5768.08	0.180084	0.0470817	3.82492	0.000130816	0.00229247	5768.08	0.0417676	0.0509184	0.820286	0.412053	0.736309	5768.08	0.0767913	0.0510133	1.50532	0.132242	0.469298	5768.08	0.0914095	0.0508442	1.79783	0.0722032	0.273929	basic transcription factor 3 (BTF3)	uc003kcq.1	3e-46	Human	Neoblast; Epidermal; Neoblast; Intestine; Neoblast	0; 3; 5; 6; 22	0.280609927; 0.326046668; 0.26613111; 0.347045457; 0.277696166	NA	NA	NA	NA
dd_Smed_v6_1219_1_1	1628.59	0.278166	0.0727508	3.82355	0.000131544	0.00230262	1628.59	0.242233	0.0785202	3.08498	0.00203568	0.0426984	1628.59	0.254908	0.0787578	3.23661	0.00120959	0.0482847	1628.59	-0.154503	0.0791803	-1.95128	0.0510235	0.222727	PLAC8-like 1 (PLAC8L1)	uc003lnv.3	4e-13	Human	Neural; Cathepsin; Neoblast; Muscle; Parapharyngeal; Muscle; Neoblast	1; 4; 5; 7; 12; 16; 22	0.371780963; 0.38993045; 0.252779296; 0.558857357; 0.601654063; 0.57519102; 0.256535006	5	0.943	1.55799e-18	6
dd_Smed_v6_9242_0_1	485.708	-0.294316	0.0770012	-3.82222	0.000132254	0.00231243	485.708	-0.167476	0.0824648	-2.03088	0.0422676	0.256654	485.708	-0.157266	0.0833054	-1.88782	0.0590502	0.330224	485.708	-0.153283	0.0821278	-1.86639	0.0619866	0.251772	NA	NA	NA	NA	Neural; Cathepsin; Neural; Phyarnx	9; 17; 21; 27	0.287692024; 0.802788136; 0.34594509; 0.563821247	NA	NA	NA	NA
dd_Smed_v6_10774_0_1	229.767	0.350425	0.0917126	3.82091	0.000132963	0.00232219	229.767	0.173172	0.100002	1.73168	0.0833299	0.363997	229.767	0.0238224	0.10328	0.230658	0.817581	0.939993	229.767	0.325248	0.0981384	3.31418	0.000919124	0.0160347	NA	NA	NA	NA	Muscle; Muscle; Muscle	13; 14; 16	0.833649672; 0.509070724; 0.320371625	10	1	4.80741e-06	1
dd_Smed_v6_1655_0_1	2638.53	-0.294245	0.0770565	-3.81856	0.000134234	0.00234176	2638.53	-0.117639	0.0830443	-1.41658	0.156605	0.488033	2638.53	0.138264	0.0829369	1.6671	0.0954954	0.409405	2638.53	-0.447587	0.0833699	-5.36869	7.93e-08	1.66e-05	urocanate hydratase 1 (UROC1)	uc003eiz.2	0	Human	Intestine; Intestine; Intestine	6; 19; 30	0.825612077; 1.051846233; 0.690626167	2	0.286	0.0465494	1
dd_Smed_v6_2745_0_1	2180.72	-0.161754	0.0423689	-3.81775	0.000134674	0.00234679	2180.72	-0.225735	0.0459023	-4.91772	8.76e-07	0.000141872	2180.72	-0.0939833	0.0459454	-2.04554	0.0408014	0.276783	2180.72	-0.0763969	0.0454466	-1.68103	0.092758	0.316944	NA	NA	NA	NA	Epidermal; Epidermal; Intestine; Epidermal; Phyarnx; Phyarnx	2; 11; 19; 24; 27; 37	0.429258874; 0.368502939; 1.100963459; 1.808310439; 2.227488201; 1.90282011	1	0.308	0.0478261	1
dd_Smed_v6_19180_0_1	69.1742	0.619893	0.162487	3.81504	0.000136162	0.00237005	69.1742	0.431117	0.176521	2.44229	0.0145942	NA	69.1742	-0.219715	0.194452	-1.12992	0.258509	NA	69.1742	0.653563	0.172174	3.79594	0.000147084	0.004239	leucine rich repeat containing 70 (LRRC70)	uc021xze.1	4e-23	Human	NA	NA	NA	NA	NA	NA	NA
dd_Smed_v6_4196_0_1	1351.56	-0.200151	0.0524937	-3.81285	0.000137371	0.00238841	1351.56	-0.0957547	0.0563687	-1.69872	0.089372	0.376809	1351.56	-0.00431574	0.0565442	-0.0763251	0.93916	0.981945	1351.56	-0.239571	0.0566736	-4.2272	2.37e-05	0.0011137	NA	NA	NA	NA	Parapharyngeal; Parapharyngeal	12; 38	1.622239445; 2.609857935	3	0.688	0.000317583	1
dd_Smed_v6_4371_0_1	1751.91	-0.182124	0.0477719	-3.81237	0.000137643	0.00239044	1751.91	-0.175408	0.0515689	-3.40143	0.000670354	0.0208793	1751.91	-0.0687943	0.0516831	-1.33108	0.183162	0.533079	1751.91	-0.13839	0.0513556	-2.69474	0.00704446	0.0644694	SH3 and multiple ankyrin repeat domains 2 (SHANK2)	uc001oqc.3	2e-79	Human	Epidermal; Epidermal; Phyarnx; Intestine; Neural; Phyarnx	11; 24; 27; 30; 36; 37	0.395112423; 0.714541214; 0.462064505; 0.785424342; 0.513972826; 0.819273296	8	1	6.45631e-07	3
dd_Smed_v6_4287_0_1	609.145	-0.289882	0.0760602	-3.81121	0.000138287	0.00239894	609.145	-0.00814883	0.0808599	-0.100777	0.919727	0.978342	609.145	0.0287002	0.0813641	0.352738	0.724285	0.900534	609.145	-0.309128	0.0820653	-3.76685	0.000165319	0.00461455	NA	NA	NA	NA	Intestine; Cathepsin; Intestine	6; 10; 30	0.361009606; 0.447403808; 0.496373085	8	0.727	8.30411e-05	3
dd_Smed_v6_8580_0_1	367.077	-0.280625	0.0736649	-3.80948	0.000139261	0.00241313	367.077	-0.23179	0.0792371	-2.92528	0.00344149	0.0589632	367.077	-0.282264	0.0809636	-3.48631	0.000489738	0.0270504	367.077	-0.180567	0.078478	-2.30086	0.0213995	0.132543	UDP-N-acetyl-alpha-D-galactosamine:polypeptide N-acetylgalactosaminyltransferase 6 (GalNAc-T6) (GALNT6)	uc001ryl.1	2e-132	Human	Intestine	19	0.404001	NA	NA	NA	NA
dd_Smed_v6_13356_0_1	260.41	0.354378	0.0930575	3.80816	0.000140006	0.00242333	260.41	0.3083	0.100219	3.07626	0.00209615	0.0432903	260.41	0.010016	0.104395	0.0959431	0.923566	0.975811	260.41	0.272602	0.100145	2.72206	0.00648755	0.0610024	hypothetical protein Smed-fzd-4-3	KY348659.1	0	Smed	Neural; Neural; Neural	8; 9; 21	0.357667124; 0.365037085; 0.834820067	1	0.682	9.18273e-06	1
dd_Smed_v6_1669_0_1	772.565	0.225632	0.0592833	3.80599	0.000141238	0.00244063	772.565	0.0894372	0.064373	1.38936	0.164723	0.496988	772.565	0.0822898	0.0651347	1.26338	0.206453	0.560208	772.565	0.0760106	0.064228	1.18345	0.236631	0.527004	proteasome (prosome, macropain) subunit, beta type, 4 (PSMB4)	uc001eyc.1	7e-71	Human	NA	NA	NA	4	0.541	3.03637e-06	4
dd_Smed_v6_4963_0_1	113.663	0.57342	0.150668	3.80584	0.000141321	0.00244063	113.663	0.326725	0.16424	1.98932	0.0466662	0.270019	113.663	0.310599	0.166414	1.86643	0.0619814	NA	113.663	0.507813	0.161605	3.14231	0.00167618	0.0240849	NA	NA	NA	NA	NA	NA	NA	NA	NA	NA	NA
dd_Smed_v6_4604_0_1	538.898	-0.275868	0.0725275	-3.80363	0.000142593	0.00245711	538.898	-0.0268809	0.0769412	-0.349369	0.726813	0.909803	538.898	-0.0829547	0.0781146	-1.06196	0.288254	0.637464	538.898	0.0425438	0.0763488	0.55723	0.57737	0.799	muscle RAS oncogene homolog (MRAS)	uc021xeq.1	2e-55	Human	NA	NA	NA	NA	NA	NA	NA
dd_Smed_v6_8895_0_1	172.578	0.448606	0.117938	3.80376	0.000142519	0.00245711	172.578	0.333687	0.127549	2.61615	0.00889263	0.10348	172.578	-0.0204108	0.133392	-0.153015	0.878387	0.96368	172.578	0.487981	0.125689	3.88246	0.000103406	0.00329521	potassium channel tetramerisation domain containing 16 (KCTD16)	uc003lnn.1	2e-41	Human	Neural; Neural; Neural; Neural	8; 9; 21; 34	0.775311345; 1.056658253; 1.034696071; 0.991063851	1	0.308	0.0478261	1
dd_Smed_v6_484_0_1	3136.42	0.177829	0.0467617	3.80288	0.000143025	0.00246181	3136.42	0.0621077	0.0505954	1.22753	0.219622	0.562811	3136.42	0.0717175	0.0508095	1.4115	0.158098	0.503234	3136.42	0.0917628	0.0504878	1.81753	0.0691367	0.267957	eukaryotic translation initiation factor 5A (EIF5A)D	uc002gfu.3	6e-46	Human	Neoblast; Cathepsin; Neoblast; Intestine; Intestine; Neoblast	0; 4; 5; 6; 19; 22	0.464806771; 0.331956726; 0.422452117; 0.352253492; 0.325986338; 0.37498041	11	0.93	1.72396e-18	6
dd_Smed_v6_5087_1_1	330.525	-0.403937	0.106327	-3.799	0.000145284	0.00249791	330.525	-0.512296	0.115735	-4.42645	9.58e-06	0.00093847	330.525	-0.333899	0.115527	-2.89023	0.00384963	0.0920592	330.525	-0.15179	0.113178	-1.34116	0.179868	0.45831	NA	NA	NA	NA	Epidermal	24	0.472937	NA	NA	NA	NA
dd_Smed_v6_311_0_1	13879.2	-0.126535	0.0333899	-3.78961	0.000150885	0.00259133	13879.2	-0.102079	0.0360475	-2.8318	0.00462865	0.0703513	13879.2	-0.0512885	0.0360947	-1.42094	0.155333	0.50002	13879.2	-0.140349	0.0360441	-3.89383	9.87e-05	0.00318481	mitogen-activated protein kinase kinase kinase 2 (MAP3K2)	uc002toj.2	1e-27	Human	Cathepsin; Cathepsin; Cathepsin; Cathepsin; Intestine; Cathepsin; Cathepsin; Cathepsin	10; 15; 17; 28; 30; 31; 39; 41	0.497439971; 0.530433023; 0.723245176; 0.612783553; 0.400712276; 0.481334575; 0.740488945; 0.794871154	7	1	5.50444e-61	6
dd_Smed_v6_5208_0_1	1281.52	-0.182772	0.0482937	-3.78459	0.00015396	0.00264121	1281.52	-0.0432579	0.0516515	-0.837497	0.402313	0.728517	1281.52	-0.00927345	0.052058	-0.178137	0.858616	0.955695	1281.52	-0.0991881	0.0516887	-1.91895	0.0549903	0.232258	GEM interacting protein (GMIP)	uc010xrc.2	1e-23	Human	Cathepsin; Muscle; Muscle; Neural; Protonephridia	10; 13; 14; 32; 40	0.470603205; 0.508164594; 0.749074923; 0.657019776; 0.967899635	2	0.636	0.00193498	1
dd_Smed_v6_20964_0_1	31.3715	-0.990447	0.261727	-3.78428	0.000154157	0.00264167	31.3715	0.0414382	0.252451	0.164143	0.869618	NA	31.3715	-0.125967	0.2607	-0.483188	0.628962	NA	31.3715	-0.303537	0.260237	-1.16639	0.243459	0.532838	peptidase inhibitor 16 (PI16)	uc003omz.1	5e-26	Human	Parapharyngeal	38	1.87036	NA	NA	NA	NA
dd_Smed_v6_78_0_1	47286.4	-0.151487	0.0400418	-3.78323	0.000154806	0.00264985	47286.4	-0.0209393	0.0432339	-0.484325	0.628155	0.862338	47286.4	0.0318622	0.0432447	0.736787	0.461252	0.761785	47286.4	-0.180658	0.0432468	-4.17737	2.95e-05	0.00130736	NA	uc001qop.1	0	Human	Muscle; Muscle; Muscle; Intestine; Phyarnx; Protonephridia; Cathepsin	13; 14; 16; 19; 25; 29; 31	0.859340677; 0.795607026; 0.571665029; 0.628998875; 0.633431553; 0.270461444; 0.514891835	3	0.88	1.1274e-265	6
dd_Smed_v6_3070_0_1	4311.39	-0.235475	0.0622766	-3.78111	0.000156133	0.00266961	4311.39	-0.155352	0.0672005	-2.31176	0.0207908	0.172559	4311.39	-0.15563	0.0673268	-2.31156	0.0208018	0.204923	4311.39	-0.133219	0.067147	-1.98398	0.0472576	0.211935	CD109 molecule (CD109)	uc003php.3	6e-73	Human	Epidermal; Intestine; Neural	24; 30; 33	0.49837832; 0.410381356; 0.570999639	NA	NA	NA	NA
dd_Smed_v6_10130_0_1	526.31	-0.275735	0.0729692	-3.77878	0.000157598	0.00269169	526.31	-0.0447009	0.0775143	-0.576679	0.564156	0.827641	526.31	0.0650623	0.0777302	0.837028	0.402577	0.723654	526.31	-0.237096	0.078352	-3.02604	0.00247778	0.0315323	glutamate receptor, metabotropic 3 (GRM3)	uc003uid.3	2e-78	Human	Intestine	30	0.345205	NA	NA	NA	NA
dd_Smed_v6_15417_0_1	151.773	-0.531977	0.140841	-3.77714	0.00015864	0.00270651	151.773	-0.44778	0.151577	-2.95414	0.0031354	0.0558985	151.773	-0.20759	0.150605	-1.37837	0.168089	NA	151.773	-0.49169	0.151565	-3.24408	0.0011783	0.018854	NA	NA	NA	NA	NA	NA	NA	NA	NA	NA	NA
dd_Smed_v6_1690_0_1	768.578	0.23102	0.0611778	3.77621	0.000159232	0.0027136	768.578	0.144713	0.0661857	2.18647	0.0287814	0.206441	768.578	0.12727	0.0669663	1.90051	0.0573662	0.327001	768.578	0.115414	0.0661161	1.74562	0.0808774	0.292818	calcineurin-like phosphoesterase domain containing 1 (CPPED1)	uc002dca.4	4e-74	Human	NA	NA	NA	NA	NA	NA	NA
dd_Smed_v6_4798_0_1	462.275	0.320687	0.084937	3.77559	0.000159632	0.00271525	462.275	0.223523	0.0918453	2.43369	0.014946	0.142277	462.275	-0.160182	0.0951233	-1.68394	0.0921938	0.402475	462.275	0.356913	0.0909713	3.92335	8.73e-05	0.00294382	NA	NA	NA	NA	Neural; Neural; Neural; Neural; Neural; Neural	8; 9; 18; 20; 21; 23	0.51005713; 1.768439228; 0.567205597; 1.438978518; 0.467432692; 0.667601528	NA	NA	NA	NA
dd_Smed_v6_5692_0_1	838.135	0.271935	0.072026	3.77551	0.000159679	0.00271525	838.135	0.0098216	0.078485	0.12514	0.900413	0.971998	838.135	0.0738602	0.0788167	0.937114	0.3487	0.68699	838.135	0.280505	0.0773987	3.62415	0.000289915	0.00696952	NA	NA	NA	NA	Epidermal; Epidermal; Epidermal; Phyarnx; Phyarnx; Phyarnx	2; 11; 24; 25; 27; 37	0.517828897; 0.490999824; 0.923095486; 0.436236653; 0.687101615; 1.943980162	6	1	1.52343e-10	6
dd_Smed_v6_3381_0_1	1838.8	-0.216963	0.0574768	-3.7748	0.000160138	0.00272005	1838.8	-0.100561	0.0618357	-1.62626	0.103895	0.403507	1838.8	-0.140293	0.0622407	-2.25404	0.0241937	0.220744	1838.8	-0.0566817	0.0616606	-0.919254	0.357963	0.647572	titin (TTN)IC	uc002umz.1	7e-25	Human	Phyarnx; Protonephridia; Phyarnx; Protonephridia	27; 29; 37; 40	0.893768405; 1.271300133; 0.976340125; 1.423696438	5	1	2.93278e-14	6
dd_Smed_v6_5920_0_1	957.77	0.257205	0.0681449	3.77438	0.000160405	0.00272161	957.77	0.290042	0.0732998	3.95694	7.59e-05	0.00413439	957.77	-0.209816	0.0756786	-2.77247	0.00556334	0.114607	957.77	0.311774	0.073106	4.26469	2e-05	0.000979648	RAB3C, member RAS oncogene family (RAB3C)	uc003jrp.3	1e-113	Human	Neural; Neural; Neural; Neural; Neural; Neural	8; 9; 18; 20; 21; 33	0.792563253; 0.633071146; 0.601180949; 0.56602034; 0.712294584; 0.821637088	8	1	4.21242e-15	6
dd_Smed_v6_696_0_1	10106.1	-0.474506	0.125802	-3.77185	0.000162044	0.00274641	10106.1	-0.406903	0.135874	-2.9947	0.00274711	0.0510453	10106.1	-0.12966	0.135851	-0.954427	0.339868	0.681267	10106.1	-0.427043	0.135869	-3.14304	0.00167202	0.024048	chloride channel accessory 4 (CLCA4)	uc009wcs.3	3e-27	Human	Cathepsin; Cathepsin; Cathepsin	10; 31; 42	2.433234529; 2.438187163; 2.680675015	2	0.706	8.30411e-05	4
dd_Smed_v6_6835_0_1	453.009	-0.268807	0.0712806	-3.7711	0.000162527	0.00275157	453.009	-0.0901471	0.0758143	-1.18905	0.23442	0.577459	453.009	-0.078908	0.0767513	-1.0281	0.303903	0.652173	453.009	-0.209342	0.0763101	-2.74331	0.00608235	0.0588064	leucine-rich repeat containing G protein-coupled receptor 6 (LGR6)	uc001gxu.3	6e-11	Human	Intestine; Epidermal; Phyarnx; Phyarnx	19; 24; 27; 37	0.406781403; 0.316825415; 0.299051145; 0.423153022	NA	NA	NA	NA
dd_Smed_v6_17876_0_1	90.5153	0.528947	0.140309	3.76987	0.000163335	0.00275957	90.5153	0.211884	0.154706	1.36958	0.170817	NA	90.5153	-0.170967	0.164918	-1.03668	0.299886	NA	90.5153	0.346308	0.151924	2.27948	0.0226384	0.137461	NA	NA	NA	NA	NA	NA	NA	NA	NA	NA	NA
dd_Smed_v6_4028_0_1	1644.28	-0.165133	0.0438038	-3.76983	0.000163356	0.00275957	1644.28	0.0532476	0.0466375	1.14173	0.253564	0.595633	1644.28	0.0138476	0.0471978	0.293394	0.769221	0.916772	1644.28	-0.10093	0.0469538	-2.14957	0.0315896	0.168395	ferric-chelate reductase 1 (FRRS1)	uc001dsh.1	2e-28	Human	Muscle; Muscle; Muscle	13; 14; 16	1.16675185; 1.132873991; 0.258173592	13	0.889	3.22419e-07	5
dd_Smed_v6_18972_0_1	31.7981	0.924684	0.245464	3.76709	0.00016516	0.00277828	31.7981	0.650466	0.267163	2.43471	0.0149036	NA	31.7981	0.465632	0.276936	1.68137	0.0926913	NA	31.7981	0.922056	0.259545	3.55259	0.000381456	0.00841829	NK1 homeobox 2 (NKX1-2)	uc010quf.2	3e-33	Human	NA	NA	NA	NA	NA	NA	NA
dd_Smed_v6_2212_0_1	61.7284	0.646567	0.171637	3.76706	0.000165181	0.00277828	61.7284	-0.076156	0.197584	-0.385435	0.699915	NA	61.7284	0.469197	0.18891	2.48371	0.0130022	NA	61.7284	0.326194	0.187935	1.73568	0.0826207	0.295876	NA	NA	NA	NA	Cathepsin; Cathepsin; Intestine; Cathepsin	10; 28; 30; 39	1.582149941; 0.841280533; 1.110731176; 1.046373174	NA	NA	NA	NA
dd_Smed_v6_4180_0_1	256.435	0.431526	0.114533	3.76769	0.000164768	0.00277828	256.435	0.177496	0.12484	1.4218	0.155085	0.485547	256.435	0.0788322	0.126856	0.621429	0.534317	0.80422	256.435	0.498605	0.122381	4.07419	4.62e-05	0.00178919	NA	NA	NA	NA	Neural	33	3.52255	3	0.867	1.09336e-05	3
dd_Smed_v6_4656_0_1	458.536	-0.310566	0.0824421	-3.76708	0.000165169	0.00277828	458.536	-0.115418	0.0879557	-1.31223	0.189442	0.528318	458.536	0.00112328	0.0881395	0.0127443	0.989832	0.997317	458.536	-0.293014	0.0887296	-3.30233	0.000958853	0.0164945	flotillin 1 (FLOT1)	uc011jhj.1	6e-165	Human	Cathepsin; Cathepsin; Cathepsin; Cathepsin	4; 10; 28; 31	1.144860346; 1.683128051; 1.377222475; 0.847530052	NA	NA	NA	NA
dd_Smed_v6_456_0_1	13431.9	-0.251216	0.0667158	-3.76546	0.000166243	0.00279309	13431.9	-0.18727	0.0720454	-2.59933	0.00934069	0.106213	13431.9	0.165892	0.0719975	2.30413	0.0212151	0.206495	13431.9	-0.296489	0.0720617	-4.11438	3.88e-05	0.0015834	cathepsin F (CTSF)	uc001oip.3	7e-91	Human	Cathepsin; Cathepsin; Cathepsin; Cathepsin; Cathepsin; Intestine; Cathepsin; Cathepsin; Cathepsin; Cathepsin	4; 10; 15; 17; 28; 30; 31; 39; 41; 42	0.347196044; 1.391021213; 0.418953781; 2.633109295; 1.858868938; 0.918226614; 1.952091085; 1.009438369; 0.938211688; 2.616068374	4	0.157	0.0459985	1
dd_Smed_v6_14391_0_1	169.762	-0.407626	0.108273	-3.7648	0.000166682	0.00279744	169.762	-0.0150236	0.112429	-0.133627	0.893697	0.969502	169.762	-0.142371	0.115722	-1.23028	0.218593	0.569752	169.762	-0.19242	0.113943	-1.68873	0.0912705	0.314223	wnt11-1 (wnt11-1)	EU296633.1	0	Smed	NA	NA	NA	NA	NA	NA	NA
dd_Smed_v6_15085_0_1	234.216	0.385312	0.102447	3.76111	0.000169162	0.00283598	234.216	0.0552349	0.112811	0.489625	0.624399	0.859787	234.216	-0.0471609	0.11541	-0.40864	0.682804	0.883967	234.216	0.491657	0.108825	4.51785	6.25e-06	0.000422253	hydrogen voltage-gated channel 1 (HVCN1)	uc010syd.1	4e-12	Human	Muscle	13	0.406471	5	1	5.3105e-105	3
dd_Smed_v6_12018_0_1	315.822	-0.299626	0.0797262	-3.75818	0.000171152	0.00286624	315.822	-0.163548	0.0849672	-1.92484	0.0542497	0.289718	315.822	0.0749166	0.0841984	0.889763	0.373593	0.705155	315.822	-0.195983	0.0848601	-2.30948	0.020917	0.130335	semaphorin 1 (sema1)	KJ451753.1	0	Smed	Intestine; Intestine	30; 43	0.437194169; 2.001885453	NA	NA	NA	NA
dd_Smed_v6_1037_0_1	2148.73	-0.184756	0.0491854	-3.75631	0.000172437	0.00287532	2148.73	-0.10229	0.05294	-1.93219	0.0533355	0.286781	2148.73	0.0864327	0.0528583	1.63518	0.102012	0.421752	2148.73	-0.101439	0.0528454	-1.91955	0.0549153	0.232185	RAB32, member RAS oncogene family (RAB32)	uc003qln.1	7e-85	Human	Cathepsin; Cathepsin; Cathepsin; Intestine; Cathepsin; Cathepsin; Cathepsin	10; 17; 28; 30; 31; 39; 41	1.234150475; 0.707839212; 0.816596025; 1.322104308; 1.661135789; 1.312601608; 1.210840856	11	1	1.70507e-51	6
dd_Smed_v6_13100_0_1	195.704	-0.399982	0.106466	-3.75688	0.000172045	0.00287532	195.704	-0.318131	0.114325	-2.78269	0.00539111	0.0770485	195.704	-0.0741689	0.113309	-0.654569	0.512745	0.791764	195.704	-0.342637	0.114104	-3.00286	0.00267459	0.0332625	NA	NA	NA	NA	NA	NA	NA	NA	NA	NA	NA
dd_Smed_v6_138_0_1	23390	0.150154	0.0399722	3.75646	0.000172335	0.00287532	23390	-0.0351249	0.043206	-0.812963	0.416239	0.738703	23390	0.0780168	0.0432148	1.80533	0.0710234	0.358754	23390	0.133005	0.0431574	3.08185	0.00205719	0.0275138	clone 14-3-3 unknown	AY066156.1	0	Smed	Neural; Muscle; Neural; Parapharyngeal; Cathepsin; Muscle; Neural; Protonephridia; Protonephridia; Neural; Cathepsin	1; 7; 8; 12; 15; 16; 18; 26; 29; 34; 41	0.736657152; 0.335311875; 0.330401396; 0.470193561; 0.409759069; 0.429542494; 0.476826062; 0.440054013; 0.464381361; 0.297085532; 0.489764067	NA	NA	NA	NA
dd_Smed_v6_1916_0_1	4481.65	-0.221232	0.0588897	-3.75672	0.000172157	0.00287532	4481.65	-0.093483	0.0635005	-1.47216	0.140977	0.463878	4481.65	-0.181989	0.063706	-2.8567	0.00428067	0.0982448	4481.65	-0.0571987	0.0634367	-0.901665	0.367235	0.654759	cell adhesion molecule with homology to L1CAM (close homolog of L1) (CHL1)	uc003bow.2	3e-93	Human	Neural; Neural; Epidermal; Phyarnx; Intestine; Neural; Phyarnx; Protonephridia	20; 23; 24; 27; 30; 33; 37; 40	0.405951215; 0.363333443; 0.701045447; 0.414150678; 0.407091117; 0.579885016; 0.838195914; 0.741921851	NA	NA	NA	NA
dd_Smed_v6_11462_0_1	539.811	-0.290751	0.0774254	-3.75524	0.000173173	0.00288382	539.811	-0.133042	0.0828321	-1.60617	0.108237	0.410419	539.811	-0.215167	0.0841017	-2.55841	0.0105152	0.152332	539.811	-0.0843774	0.0823673	-1.0244	0.305645	0.601035	SubName: Full=TTC6 protein;	uc001wuj.3	7e-129	Human	Cathepsin; Neural; Phyarnx; Protonephridia; Neural	10; 20; 27; 29; 33	0.4909141; 0.292963911; 0.421716988; 0.357518527; 0.449079841	NA	NA	NA	NA
dd_Smed_v6_3573_0_1	837.22	-0.262551	0.069922	-3.75491	0.000173405	0.00288382	837.22	-0.299517	0.075694	-3.95694	7.59e-05	0.00413439	837.22	0.137217	0.0746176	1.83893	0.0659255	0.347906	837.22	-0.235444	0.0752615	-3.12835	0.00175791	0.0250444	plexin B2 (PLXNB2)	uc003bkt.1	2e-49	Human	Cathepsin; Cathepsin; Cathepsin; Cathepsin; Cathepsin; Cathepsin; Cathepsin	4; 10; 15; 17; 28; 39; 41	0.403314799; 0.914288047; 1.104081125; 0.974096243; 1.186915027; 1.956027169; 1.661031974	3	1	1.34608e-06	2
dd_Smed_v6_802_0_1	2710.63	0.18441	0.0491135	3.75476	0.000173506	0.00288382	2710.63	0.0564733	0.0531624	1.06228	0.288109	0.627935	2710.63	0.0354545	0.0534543	0.663267	0.50716	0.788326	2710.63	0.130957	0.0529751	2.47205	0.013434	0.0993493	Smed02317_V2 high mobility group-1	JX010603.1	0	Smed	Neoblast; Neural; Neoblast; Neoblast	0; 1; 5; 22	0.859461952; 0.275914049; 0.705527847; 0.406339937	5	0.938	4.27563e-07	1
dd_Smed_v6_4282_0_1	1523.46	-0.225691	0.0601135	-3.75442	0.000173747	0.00288472	1523.46	-0.107755	0.0646483	-1.66678	0.0955578	0.388674	1523.46	-0.0784045	0.0649342	-1.20745	0.227261	0.577954	1523.46	-0.248069	0.0648735	-3.82389	0.000131365	0.00392869	NA	NA	NA	NA	Neural; Neural; Muscle; Neural; Neural	1; 8; 13; 23; 33	0.321859026; 0.378697653; 0.274862746; 0.841502989; 0.446270202	1	0.4	0.00982801	1
dd_Smed_v6_6541_0_1	1640.75	-0.238522	0.0636321	-3.74845	0.000177931	0.00294787	1640.75	-0.109551	0.0684579	-1.60026	0.109541	0.412975	1640.75	-0.0633966	0.0686756	-0.923132	0.355939	0.693161	1640.75	-0.123758	0.0683944	-1.80948	0.0703765	0.27032	NA	uc001bbp.3	2e-129	Human	Neural	23	0.311627	NA	NA	NA	NA
dd_Smed_v6_994_0_1	6321	-0.145237	0.0387449	-3.74854	0.000177868	0.00294787	6321	-0.0401138	0.0417466	-0.960889	0.336608	0.670667	6321	0.0355868	0.0418106	0.851142	0.39469	0.718695	6321	-0.183992	0.0418334	-4.3982	1.09e-05	0.000642676	pantothenate kinase 4 (PANK4)	uc001ajm.1	2e-12	Human	Cathepsin; Intestine; Intestine; Cathepsin	10; 19; 30; 42	0.903626331; 0.777178846; 2.240508764; 2.43019659	NA	NA	NA	NA
dd_Smed_v6_4836_0_1	763.12	-0.270809	0.0722556	-3.74794	0.000178295	0.00295074	763.12	-0.145796	0.0775593	-1.8798	0.060136	0.304991	763.12	0.0368563	0.0774282	0.476006	0.63407	0.858736	763.12	-0.286253	0.0779449	-3.67251	0.000240183	0.00612632	slc2a-9 (slc2a-9)	KT163453.1	0	Smed	Cathepsin; Cathepsin; Intestine	10; 28; 30	1.192182242; 0.645861932; 0.829529641	NA	NA	NA	NA
dd_Smed_v6_4446_0_1	3035.63	-0.197648	0.0527466	-3.74713	0.000178867	0.00295703	3035.63	-0.19172	0.0569592	-3.36592	0.000762896	0.0225369	3035.63	-0.0846841	0.0570184	-1.4852	0.13749	0.4762	3035.63	-0.12984	0.0568141	-2.28534	0.0222928	0.136124	protein phosphatase 1, regulatory subunit 9B (PPP1R9B)	uc002iqh.4	4e-52	Human	Neural; Neural; Neural	8; 21; 23	0.263390457; 0.387525596; 0.335451741	10	1	9.73256e-08	4
dd_Smed_v6_1846_0_1	1716.39	-0.457008	0.122022	-3.7453	0.000180175	0.00297504	1716.39	-0.416606	0.131781	-3.16136	0.00157036	0.036394	1716.39	-0.0552313	0.131555	-0.419835	0.674606	0.879165	1716.39	-0.407985	0.13172	-3.09737	0.00195247	0.0266331	kyphoscoliosis peptidase (KY)	uc010hty.3	2e-38	Human	NA	NA	NA	NA	NA	NA	NA
dd_Smed_v6_20683_0_1	214.372	0.430301	0.114905	3.74486	0.000180496	0.00297504	214.372	0.362348	0.123889	2.92477	0.00344714	0.0589718	214.372	0.0486948	0.128134	0.380029	0.703924	0.893408	214.372	0.292873	0.124084	2.36028	0.0182613	0.119988	transient receptor potential cation channel, subfamily A, member 1 (TRPA1)	uc003xza.3	8e-64	Human	Neural	33	1.36376	NA	NA	NA	NA
dd_Smed_v6_2167_0_1	793.191	-0.209045	0.0558227	-3.74481	0.000180533	0.00297504	793.191	-0.187342	0.0601817	-3.11293	0.00185237	0.0400602	793.191	0.0363274	0.059808	0.607401	0.543585	0.810839	793.191	-0.11939	0.0596225	-2.00243	0.0452382	0.206129	RAP1B, member of RAS oncogene family (RAP1B)	uc001suc.3	1e-90	Human	NA	NA	NA	12	1	7.2338e-25	6
dd_Smed_v6_319_0_1	9421.72	-0.196333	0.052442	-3.74382	0.000181247	0.00298363	9421.72	-0.183434	0.0566357	-3.23884	0.00120017	0.0306377	9421.72	0.101333	0.0565755	1.7911	0.073277	0.365247	9421.72	-0.118667	0.0565864	-2.0971	0.0359846	0.181403	transmembrane BAX inhibitor motif containing 6 (TMBIM6)	uc001ruz.2	9e-47	Human	Cathepsin; Neural; Epidermal; Protonephridia; Intestine; Cathepsin	17; 20; 24; 29; 30; 39	1.196781686; 0.269808054; 0.564672316; 0.37372011; 0.737188448; 0.773663518	13	0.982	6.9394e-164	6
dd_Smed_v6_9371_0_1	462.424	-0.277782	0.0742217	-3.74259	0.000182132	0.00299502	462.424	-0.293821	0.0803284	-3.65775	0.000254437	0.0100564	462.424	-0.074975	0.0798668	-0.938751	0.347859	0.686774	462.424	-0.212969	0.0795096	-2.67853	0.0073947	0.0667427	NA	NA	NA	NA	Cathepsin; Cathepsin; Intestine	17; 28; 30	0.384747798; 0.299679209; 0.298677958	NA	NA	NA	NA
dd_Smed_v6_12355_0_1	332.749	0.41856	0.111904	3.74035	0.000183762	0.00301861	332.749	0.40915	0.120416	3.39779	0.000679324	0.0210444	332.749	0.0588552	0.123478	0.476645	0.633615	0.858347	332.749	0.427632	0.120091	3.56089	0.000369605	0.00820479	Smed10693_V2 angiotensin converting enzyme-1	JX010522.1	0	Smed	Epidermal	24	0.633151	NA	NA	NA	NA
dd_Smed_v6_2020_0_1	1155.98	0.194885	0.0521641	3.73601	0.000186963	0.00306793	1155.98	0.172126	0.0562285	3.06119	0.00220456	0.0449946	1155.98	-0.0194227	0.057499	-0.337792	0.73552	0.904869	1155.98	0.105581	0.0563007	1.8753	0.0607517	0.248227	phenylalanyl-tRNA synthetase, beta subunit (FARSB)	uc002vne.1	0	Human	NA	NA	NA	2	0.5	0.0164251	2
dd_Smed_v6_12880_0_1	115.84	0.497414	0.133156	3.73557	0.000187294	0.00307011	115.84	0.0593233	0.148306	0.400006	0.689152	0.892339	115.84	-0.084264	0.153076	-0.550471	0.581996	NA	115.84	0.484124	0.142198	3.40456	0.0006627	0.012455	NA	NA	NA	NA	Neural; Neural	20; 21	0.392183311; 0.416402537	NA	NA	NA	NA
dd_Smed_v6_4834_0_1	442.234	-0.301975	0.0809226	-3.73166	0.000190223	0.00311483	442.234	-0.0801149	0.0860574	-0.930947	0.351881	0.684655	442.234	0.217653	0.0852095	2.55433	0.0106393	0.152656	442.234	-0.351154	0.0875065	-4.01289	6e-05	0.00218907	short chain dehydrogenase/reductase family 16C, member 5 (SDR16C5)	uc003xsy.1	3e-69	Human	NA	NA	NA	6	1	7.75251e-13	4
dd_Smed_v6_1724_0_1	392.566	0.319842	0.0857901	3.72819	0.00019286	0.00315466	392.566	0.294991	0.0923447	3.19445	0.00140096	0.0336641	392.566	0.120241	0.0945207	1.27212	0.203332	0.55704	392.566	0.43907	0.0912633	4.81102	1.5e-06	0.000148908	secreted peptide prohormone-11	BK007014.1	2.53e-133	Smed	NA	NA	NA	NA	NA	NA	NA
dd_Smed_v6_2305_0_1	2239.19	-0.214157	0.0574469	-3.72792	0.000193064	0.00315467	2239.19	-0.20954	0.0620387	-3.37757	0.000731284	0.0218723	2239.19	0.0346657	0.0618747	0.560256	0.575305	0.82699	2239.19	-0.17057	0.0618929	-2.75589	0.00585335	0.0575098	mmp protein	HE577120.1	0	Smed	Cathepsin; Cathepsin; Cathepsin; Cathepsin	10; 28; 31; 42	0.763471433; 0.764209924; 0.648285841; 1.062329131	NA	NA	NA	NA
dd_Smed_v6_6018_0_1	598.856	-0.250806	0.0672955	-3.72693	0.000193824	0.00316375	598.856	-0.199249	0.0724179	-2.75137	0.0059346	0.0812346	598.856	0.064598	0.0717927	0.899784	0.368235	0.70215	598.856	-0.160494	0.0719575	-2.2304	0.025721	0.148598	NA	NA	NA	NA	Intestine; Cathepsin; Cathepsin; Intestine; Cathepsin	6; 10; 28; 30; 39	0.375360385; 0.833992791; 0.573215133; 0.614839243; 0.578245374	NA	NA	NA	NA
dd_Smed_v6_3106_0_1	2064.36	-0.178129	0.0478155	-3.72534	0.000195051	0.00318042	2064.36	-0.0312047	0.0513086	-0.608177	0.54307	0.816796	2064.36	0.00505386	0.0515552	0.0980282	0.92191	0.975803	2064.36	-0.140915	0.0514473	-2.73902	0.0061622	0.0593816	cytochrome P450, family 3, subfamily A, polypeptide 4 (CYP3A4)	uc003urw.2	4e-71	Human	Intestine; Intestine; Intestine; Cathepsin	6; 19; 30; 42	0.347153837; 0.460106273; 1.213696172; 1.154406639	NA	NA	NA	NA
dd_Smed_v6_5901_0_1	759.452	0.213589	0.0573443	3.72467	0.000195569	0.00318551	759.452	0.143653	0.0619886	2.31741	0.0204812	0.171557	759.452	-0.0161566	0.0635755	-0.254133	0.799392	0.932776	759.452	0.0264874	0.0623334	0.424931	0.670887	0.853815	RAB guanine nucleotide exchange factor (GEF) 1 (RABGEF1)	uc010lag.3	7e-71	Human	NA	NA	NA	3	1	7.71338e-09	3
dd_Smed_v6_5594_0_1	716.741	0.241178	0.0647948	3.72218	0.000197509	0.00321372	716.741	0.0515236	0.0705507	0.730306	0.465203	0.771686	716.741	-0.171611	0.0725077	-2.36679	0.0179429	0.191546	716.741	0.282249	0.0693676	4.06889	4.72e-05	0.00182569	NA	NA	NA	NA	Neural; Muscle; Neural; Neural; Epidermal; Protonephridia	9; 13; 20; 23; 24; 29	0.378097503; 0.261561703; 0.302164604; 0.305279436; 0.474646851; 0.774655686	5	0.692	0.000228833	1
dd_Smed_v6_13174_0_1	104.461	0.595627	0.160133	3.71957	0.000199565	0.00324376	104.461	0.220291	0.175828	1.25288	0.210249	NA	104.461	-0.0661367	0.18204	-0.363308	0.716375	NA	104.461	0.157985	0.176045	0.897414	0.369498	0.657084	NA	NA	NA	NA	Epidermal	24	0.339424	NA	NA	NA	NA
dd_Smed_v6_3432_0_1	371.954	-0.293489	0.0789333	-3.71819	0.000200657	0.0032581	371.954	-0.276914	0.0852045	-3.24999	0.0011541	0.0299284	371.954	0.0193619	0.0840836	0.230269	0.817883	0.940024	371.954	-0.174316	0.0840814	-2.07317	0.038156	0.187293	signal peptide, CUB domain, EGF-like 1 (SCUBE1)	uc003bdt.2	7e-11	Human	Cathepsin; Cathepsin	10; 28	0.429901237; 0.45059251	6	1	9.97763e-16	6
dd_Smed_v6_2122_0_1	1537.27	-0.17984	0.0483796	-3.71727	0.000201389	0.00326391	1537.27	-0.263269	0.0524952	-5.01511	5.3e-07	0.000108485	1537.27	-0.0555824	0.0523152	-1.06245	0.28803	0.637245	1537.27	-0.185384	0.0521254	-3.55649	0.000375836	0.00833086	mucosa associated lymphoid tissue lymphoma translocation gene 1 (MALT1)	uc002lhn.1	9e-13	Human	Cathepsin	17	0.280892	4	1	1.43815e-14	6
dd_Smed_v6_2160_0_1	1784.52	-0.163584	0.0440072	-3.71721	0.000201437	0.00326391	1784.52	-0.0158977	0.0471076	-0.337476	0.735758	0.913487	1784.52	-0.104906	0.0477815	-2.19554	0.0281248	0.233251	1784.52	-0.0866603	0.0471753	-1.83699	0.0662121	0.261329	dynamin 1 (DNM1)	uc022bob.1	0	Human	Neural; Neural; Cathepsin; Cathepsin; Phyarnx; Protonephridia	8; 9; 15; 17; 27; 40	0.344698619; 0.379521935; 0.383111723; 0.771020043; 0.581032263; 1.167070531	2	0.375	0.0414658	1
dd_Smed_v6_1516_0_1	485.246	0.275303	0.0740872	3.71594	0.000202453	0.00327695	485.246	-0.0190722	0.0813799	-0.234361	0.814705	0.942504	485.246	0.249554	0.0806363	3.09481	0.00196941	0.0639372	485.246	0.124955	0.0802286	1.55748	0.119356	0.3659	translocase of inner mitochondrial membrane 13 homolog (yeast) (TIMM13)	uc002lvx.1	6e-21	Human	Neoblast; Epidermal; Neoblast; Intestine; Neoblast	0; 3; 5; 6; 22	0.354836547; 0.252817544; 0.294984951; 0.279993418; 0.378163351	2	0.364	0.0451128	1
dd_Smed_v6_1829_0_1	2481.54	-0.243506	0.0655615	-3.71417	0.000203874	0.00329306	2481.54	-0.0816035	0.0705948	-1.15594	0.247705	0.59081	2481.54	0.0170536	0.0706609	0.241344	0.809289	0.937182	2481.54	-0.169968	0.0706511	-2.40574	0.0161398	0.111338	major facilitator superfamily domain containing 1 (MFSD1)	uc003fcl.2	1e-144	Human	Cathepsin; Cathepsin; Cathepsin; Protonephridia; Intestine	10; 17; 28; 29; 30	0.406257066; 0.524402853; 0.346002341; 0.469485581; 1.072351705	15	1	7.75251e-13	4
dd_Smed_v6_5652_0_1	1730.09	-0.203473	0.0547816	-3.71426	0.000203801	0.00329306	1730.09	-0.0833144	0.058887	-1.41482	0.157122	0.488454	1730.09	-0.145301	0.0593896	-2.44657	0.0144222	0.171939	1730.09	-0.08984	0.0588016	-1.52785	0.12655	0.37772	tolloid-like 1 (TLL1)	uc003irh.2	0	Human	Muscle; Muscle	13; 14	0.879505108; 1.101235422	4	1	1.41757e-06	4
dd_Smed_v6_3130_0_1	601.043	0.233005	0.0627636	3.71243	0.00020528	0.00331231	601.043	0.0610304	0.0684142	0.892071	0.372355	0.702887	601.043	0.134734	0.0688662	1.95646	0.0504106	0.307467	601.043	0.209806	0.0673458	3.11536	0.0018372	0.0257362	E2F4/5-like protein (E2F4-1)	JX967265.1	0	Smed	NA	NA	NA	8	1	9.8264e-14	5
dd_Smed_v6_3852_0_1	1655.12	-0.191269	0.0515537	-3.7101	0.000207179	0.00333947	1655.12	-0.0118906	0.0551995	-0.215412	0.829446	0.948057	1655.12	0.0340925	0.0554651	0.614667	0.538775	0.807115	1655.12	0.0929053	0.0548425	1.69404	0.0902579	0.312111	ADAMTS-like 3 (ADAMTSL3)	uc002bjz.4	2e-22	Human	Cathepsin; Muscle; Muscle; Muscle; Cathepsin	10; 13; 14; 16; 31	0.485887909; 1.618665391; 0.957327027; 0.266167365; 0.4230386	8	1	6.87539e-17	6
dd_Smed_v6_4545_0_1	56.3595	0.682795	0.184085	3.70913	0.000207976	0.00334883	56.3595	0.425082	0.201046	2.11435	0.0344854	NA	56.3595	0.240074	0.208408	1.15194	0.249345	NA	56.3595	0.588581	0.197149	2.98547	0.00283145	0.0347544	NA	NA	NA	NA	NA	NA	NA	NA	NA	NA	NA
dd_Smed_v6_1231_0_1	821.786	0.21491	0.0579637	3.70766	0.000209179	0.0033647	821.786	0.0311526	0.0631621	0.493216	0.62186	0.858146	821.786	0.0887218	0.0635991	1.39502	0.163011	0.51126	821.786	0.156128	0.0624136	2.50151	0.0123665	0.0940184	proteasome (prosome, macropain) 26S subunit, non-ATPase, 4 (PSMD4)	uc001exl.3	1e-76	Human	NA	NA	NA	NA	NA	NA	NA
dd_Smed_v6_3985_0_1	1447.55	0.218388	0.0589224	3.70637	0.000210253	0.00337846	1447.55	0.00698421	0.0640279	0.109081	0.913139	0.97489	1447.55	0.161663	0.0640124	2.52549	0.0115537	0.158473	1447.55	0.229118	0.0633682	3.61566	0.000299581	0.00713417	NA	NA	NA	NA	Neural; Neural; Muscle; Muscle; Neural; Neural; Neural; Parapharyngeal	8; 9; 13; 14; 18; 20; 21; 38	0.397061511; 0.612849473; 0.774155777; 0.800557668; 0.459684331; 0.416053431; 0.486127493; 0.9232643	NA	NA	NA	NA
dd_Smed_v6_12951_0_1	112.279	-0.550887	0.148707	-3.70452	0.00021179	0.00339963	112.279	-0.277196	0.157351	-1.76164	0.0781303	0.350913	112.279	0.0470187	0.155215	0.302927	0.761946	NA	112.279	-0.897382	0.166203	-5.39932	6.69e-08	1.53e-05	zinc finger, MYM-type 6 (ZMYM6)	uc021olg.1	3e-36	Human	Muscle; Neural	16; 32	0.258659782; 0.34383501	NA	NA	NA	NA
dd_Smed_v6_3999_0_1	1374.4	-0.187392	0.0505884	-3.70426	0.000212012	0.00339967	1374.4	-0.131732	0.0544509	-2.41928	0.0155512	0.144799	1374.4	-0.0084104	0.0545323	-0.154228	0.87743	0.963184	1374.4	-0.160279	0.0543989	-2.94636	0.00321534	0.0378335	inositol polyphosphate-4-phosphatase, type II, 105kDa (INPP4B)	uc003iiw.4	5e-49	Human	Cathepsin; Intestine; Cathepsin; Cathepsin	10; 30; 31; 39	0.585331328; 0.51678748; 0.909118089; 0.968139451	5	1	4.27563e-07	6
dd_Smed_v6_700_0_1	462.094	0.326973	0.0882938	3.70324	0.000212863	0.00340978	462.094	0.145622	0.0959132	1.51827	0.128947	0.446338	462.094	0.384334	0.0954366	4.02711	5.65e-05	0.00772383	462.094	0.263621	0.0950663	2.77302	0.00555386	0.055366	NA	NA	NA	NA	NA	NA	NA	4	0.781	1.80554e-10	3
dd_Smed_v6_8066_0_1	673.12	0.237642	0.0641981	3.7017	0.000214158	0.00342697	673.12	0.2542	0.068971	3.68561	0.000228158	0.00933981	673.12	-0.0441157	0.0713086	-0.618659	0.536141	0.804839	673.12	0.176474	0.0691208	2.55313	0.0106761	0.0847394	dual specificity phosphatase 16 (DUSP16)	uc001rao.2	5e-30	Human	NA	NA	NA	5	0.636	0.00193498	1
dd_Smed_v6_1587_0_1	1065.73	-0.210582	0.0568978	-3.70106	0.000214699	0.00343123	1065.73	-0.152066	0.0612359	-2.48328	0.0130179	0.130772	1065.73	0.00635992	0.0612016	0.103918	0.917235	0.974716	1065.73	-0.15908	0.0610986	-2.60366	0.00922332	0.0771065	NA	NA	NA	NA	Epidermal; Intestine; Intestine	11; 19; 30	0.566393306; 0.522938833; 0.900836913	NA	NA	NA	NA
dd_Smed_v6_17025_0_1	99.6536	0.490481	0.132541	3.7006	0.000215089	0.00343123	99.6536	0.144501	0.146959	0.983272	0.325474	NA	99.6536	0.256187	0.147605	1.73563	0.0826292	NA	99.6536	0.337604	0.143207	2.35745	0.0184011	0.120534	GCR070 (gcr070)	KX018878.1	0	Smed	NA	NA	NA	NA	NA	NA	NA
dd_Smed_v6_4195_0_1	1263.2	-0.184545	0.049867	-3.70074	0.000214974	0.00343123	1263.2	-0.155201	0.0537434	-2.88781	0.00387938	0.0628566	1263.2	-0.0274662	0.0538193	-0.51034	0.609813	0.845187	1263.2	-0.0817283	0.0533389	-1.53225	0.125462	0.375881	NA	NA	NA	NA	Protonephridia; Intestine	29; 30	0.405890188; 0.736785989	1	0.333	0.0465839	1
dd_Smed_v6_2579_0_1	4202.02	-0.231023	0.0624399	-3.69992	0.000215667	0.0034369	4202.02	-0.2329	0.0674444	-3.45321	0.000553959	0.0183165	4202.02	0.0451212	0.0673354	0.670096	0.502797	0.784635	4202.02	-0.173126	0.0673548	-2.57036	0.0101592	0.0820192	DnaJ (Hsp40) homolog, subfamily C, member 13 (DNAJC13)	uc003eor.3	0	Human	Cathepsin; Cathepsin; Cathepsin; Neural; Cathepsin; Intestine; Neural; Cathepsin	10; 15; 17; 23; 28; 30; 33; 39	0.674635015; 0.388321256; 0.618715746; 0.285987843; 0.604609515; 1.037261075; 0.380654154; 0.761722096	14	1	1.49151e-22	6
dd_Smed_v6_5760_0_1	110.864	0.479858	0.129715	3.69933	0.00021617	0.00343783	110.864	0.0403269	0.145242	0.277653	0.781279	0.929703	110.864	0.18286	0.145358	1.258	0.208393	NA	110.864	0.617509	0.136479	4.52456	6.05e-06	0.00041466	NA	NA	NA	NA	Epidermal; Epidermal	24; 35	1.620136951; 0.402471806	1	0.364	0.0451128	1
dd_Smed_v6_8295_0_1	392.827	-0.309961	0.0837829	-3.69957	0.000215961	0.00343783	392.827	-0.11384	0.0892028	-1.27619	0.201888	0.543278	392.827	-0.0584525	0.0898406	-0.650624	0.515289	0.793019	392.827	-0.0117049	0.0882732	-0.132599	0.894511	0.961481	NA	NA	NA	NA	Epidermal; Phyarnx; Phyarnx	24; 27; 37	0.435752322; 0.382474702; 0.325992486	NA	NA	NA	NA
dd_Smed_v6_14096_0_1	61.887	-0.707787	0.191438	-3.69722	0.000217978	0.00346303	61.887	-0.0289777	0.193608	-0.149672	0.881023	NA	61.887	0.21396	0.192024	1.11424	0.265177	NA	61.887	-0.416609	0.200225	-2.08071	0.0374606	0.185664	NA	NA	NA	NA	NA	NA	NA	NA	NA	NA	NA
dd_Smed_v6_7056_0_1	577.418	-0.271648	0.0734848	-3.69666	0.000218454	0.00346703	577.418	-0.167083	0.0788534	-2.1189	0.0340986	0.226048	577.418	0.0155941	0.0786823	0.19819	0.842896	0.949403	577.418	-0.311119	0.0793782	-3.91945	8.88e-05	0.00297271	APOBEC1 complementation factor (A1CF)	uc001jji.3	4e-99	Human	Cathepsin; Cathepsin; Intestine	10; 17; 30	0.439203653; 0.607701086; 0.38352463	NA	NA	NA	NA
dd_Smed_v6_2202_0_1	1537.14	-0.349036	0.0944441	-3.69568	0.000219296	0.00347683	1537.14	-0.338435	0.102016	-3.31746	0.000908406	0.0253955	1537.14	0.165525	0.101494	1.63089	0.102914	0.422996	1537.14	-0.371919	0.101996	-3.6464	0.000265945	0.00657146	NA	NA	NA	NA	Cathepsin; Cathepsin; Cathepsin; Cathepsin	10; 17; 28; 39	0.949463689; 1.012613417; 0.99390356; 2.14626035	2	0.846	0.00010634	2
dd_Smed_v6_6309_0_1	510.676	-0.296912	0.0803551	-3.695	0.000219886	0.00348261	510.676	-0.169121	0.08614	-1.96333	0.0496081	0.277193	510.676	-0.116127	0.0866664	-1.33993	0.180268	0.531363	510.676	-0.144066	0.0857749	-1.67958	0.0930388	0.317353	N-acetylglucosamine-1-phosphate transferase, alpha and beta subunits (GNPTAB)	uc001tit.3	2e-81	Human	Cathepsin	28	0.432397	NA	NA	NA	NA
dd_Smed_v6_16636_0_1	111.478	0.504529	0.136625	3.69281	0.000221791	0.00350919	111.478	0.249568	0.149434	1.67009	0.0949021	0.387244	111.478	-0.322791	0.161407	-1.99986	0.0455159	NA	111.478	0.374208	0.147293	2.54056	0.0110675	0.0868405	NA	NA	NA	NA	Neural; Neural	20; 21	0.386813458; 1.429335126	NA	NA	NA	NA
dd_Smed_v6_10394_0_1	343.866	0.331389	0.0897706	3.69151	0.000222927	0.00352356	343.866	0.040557	0.0983944	0.412188	0.680201	0.887071	343.866	-0.048572	0.100243	-0.484545	0.627999	0.855483	343.866	0.240316	0.0967595	2.48364	0.0130047	0.097377	v-ski sarcoma viral oncogene homolog (avian) (SKI)	uc001aja.4	3e-36	Human	Neural; Neural; Neural; Neural	1; 8; 18; 20	0.568766774; 0.43015815; 0.880005271; 0.5927699	NA	NA	NA	NA
dd_Smed_v6_678_0_1	3357.66	0.241894	0.0655579	3.68977	0.000224458	0.00354414	3357.66	-0.171011	0.0711554	-2.40335	0.0162457	0.148729	3357.66	-0.192114	0.0713559	-2.69234	0.0070953	0.126808	3357.66	0.219123	0.0707349	3.0978	0.0019496	0.0266181	heat shock protein 90kDa alpha (cytosolic), class A member 1 (HSP90AA1)	uc001ykw.1	5e-121	Human	Epidermal; Cathepsin; Cathepsin; Epidermal; Cathepsin; Neural	2; 4; 10; 11; 15; 21	0.430378162; 0.416731554; 0.282012788; 0.452582868; 0.278758184; 0.497955047	NA	NA	NA	NA
dd_Smed_v6_1434_0_1	1668.49	-0.672951	0.182418	-3.68906	0.000225086	0.00354987	1668.49	-0.335782	0.196799	-1.70622	0.087967	0.37335	1668.49	-0.122637	0.196753	-0.623306	0.533083	0.803367	1668.49	-0.318167	0.196754	-1.61708	0.105861	0.342857	clone M111 myosin heavy chain A	AF414353.1	0	Smed	Muscle; Muscle	7; 14	0.578102214; 2.634858575	NA	NA	NA	NA
dd_Smed_v6_592_0_1	392.464	0.369021	0.100037	3.68884	0.000225279	0.00354987	392.464	-0.0181907	0.109752	-0.165743	0.868359	0.959605	392.464	0.355907	0.108453	3.28168	0.0010319	0.0438242	392.464	0.253153	0.107976	2.34453	0.019051	0.123349	NA	NA	NA	NA	Neoblast; Epidermal; Neoblast; Intestine; Neoblast	0; 3; 5; 6; 22	0.518890719; 0.368355897; 0.502242185; 0.461106713; 0.708405319	NA	NA	NA	NA
dd_Smed_v6_1319_0_1	1843.81	-0.156009	0.0423019	-3.68798	0.00022604	0.00355824	1843.81	-0.0890345	0.0454773	-1.95778	0.0502561	0.279087	1843.81	0.0178236	0.045597	0.390893	0.695876	0.889615	1843.81	-0.0394772	0.0452198	-0.873006	0.38266	0.668656	mitogen-activated protein kinase 3 (MAPK3)	uc002dws.3	3e-171	Human	Intestine; Cathepsin; Protonephridia	6; 10; 26	0.27496286; 0.550496888; 0.258123965	5	0.962	1.11239e-24	6
dd_Smed_v6_4885_0_1	630.893	-0.229716	0.0623357	-3.68514	0.000228576	0.00359085	630.893	-0.121546	0.0667334	-1.82137	0.0685504	0.327318	630.893	-0.11417	0.0675407	-1.69039	0.090954	0.400925	630.893	-0.155804	0.0666758	-2.33673	0.0194531	0.124986	endonuclease/exonuclease/phosphatase family domain containing 1 (EEPD1)	uc003tfa.3	8e-25	Human	NA	NA	NA	7	1	1.41757e-06	5
dd_Smed_v6_891_0_1	1100.09	0.219271	0.0594975	3.68538	0.000228359	0.00359085	1100.09	0.0443378	0.0646303	0.686023	0.492699	0.786669	1100.09	0.0557745	0.0651087	0.856637	0.391646	0.716231	1100.09	0.0992218	0.0643074	1.54293	0.122848	0.371757	GJA9-MYCBP readthrough (GJA9-MYCBP)	uc021olq.1	2e-18	Human	Neural; Neural; Neural; Neural; Epidermal; Phyarnx; Protonephridia; Neural	9; 18; 20; 21; 24; 27; 29; 33	0.329229866; 0.538727381; 0.704285689; 0.505113431; 0.442217551; 0.963627875; 0.550802115; 0.378322918	7	1	8.42996e-29	6
dd_Smed_v6_3743_0_1	1489.97	0.174422	0.0473373	3.68465	0.000229016	0.00359411	1489.97	0.146902	0.0510532	2.87743	0.00400928	0.0639578	1489.97	-0.00962106	0.0520338	-0.1849	0.853307	0.953811	1489.97	0.15383	0.0509042	3.02195	0.00251149	0.0318651	DEAD (Asp-Glu-Ala-Asp) box helicase 17 (DDX17)	uc003avx.4	8e-169	Human	Neural	1	0.261596	4	0.963	3.74947e-13	6
dd_Smed_v6_3929_0_1	1893.25	-0.241742	0.0656227	-3.68381	0.000229769	0.00359864	1893.25	-0.0968937	0.0706298	-1.37185	0.170109	0.503952	1893.25	-0.139214	0.07097	-1.9616	0.0498096	0.305529	1893.25	-0.23815	0.0707947	-3.36396	0.000768338	0.0140378	GCN1 general control of amino-acid synthesis 1-like 1 (yeast) (GCN1L1)	uc001txo.3	0	Human	Neoblast; Neoblast	0; 22	0.328285112; 0.340888327	NA	NA	NA	NA
dd_Smed_v6_6471_0_1	942.226	-0.206087	0.0559418	-3.68394	0.000229652	0.00359864	942.226	-0.152062	0.0601906	-2.52635	0.0115254	0.120815	942.226	-0.200936	0.0610664	-3.29045	0.00100026	0.0431162	942.226	-0.0260122	0.0595158	-0.437063	0.662066	0.849159	NA	NA	NA	NA	Epidermal	24	0.691356	NA	NA	NA	NA
dd_Smed_v6_9830_0_1	558.717	-0.40894	0.111102	-3.68077	0.00023253	0.00363818	558.717	-0.191891	0.119271	-1.60887	0.107646	0.409368	558.717	-0.168386	0.119728	-1.40641	0.159603	0.50597	558.717	-0.101322	0.118816	-0.852762	0.393791	0.678433	NA	NA	NA	NA	Neural; Neural; Neural; Neural	8; 9; 21; 23	0.608447824; 0.38422353; 0.81905191; 0.618136648	NA	NA	NA	NA
dd_Smed_v6_14651_0_1	133.208	-0.48788	0.132645	-3.67808	0.000234996	0.00366935	133.208	-0.0553682	0.137781	-0.401856	0.68779	0.891382	133.208	-0.0356276	0.139413	-0.255554	0.798295	NA	133.208	0.0940613	0.135561	0.693867	0.487766	0.742528	NA	NA	NA	NA	Neural; Neural	9; 34	0.537128549; 0.375414609	NA	NA	NA	NA
dd_Smed_v6_2370_0_1	145.012	0.42061	0.114349	3.67832	0.000234778	0.00366935	145.012	0.134067	0.125986	1.06414	0.287265	0.626969	145.012	0.0650297	0.129137	0.503573	0.614562	NA	145.012	0.532023	0.120721	4.40706	1.05e-05	0.000621816	neuropeptide Y prohormone-3	BK007009.1	1.15e-160	Smed	Neural; Neural	8; 9	1.180080082; 1.766270192	NA	NA	NA	NA
dd_Smed_v6_601_0_1	5998.38	0.274637	0.0746737	3.67782	0.000235236	0.0036694	5998.38	0.263636	0.0806278	3.2698	0.00107625	0.0286883	5998.38	0.360273	0.0806528	4.46696	7.93e-06	0.00203481	5998.38	0.433227	0.080533	5.3795	7.47e-08	1.61e-05	clone PL04013A1A11 histone H1	KC916779.1	0	Smed	Neoblast; Epidermal; Neoblast; Neoblast; Protonephridia	0; 3; 5; 22; 26	0.953053427; 0.256764713; 0.848112383; 0.583338951; 0.267088412	4	0.353	0.0427242	1
dd_Smed_v6_9669_0_1	311.016	-0.32418	0.0881619	-3.6771	0.0002359	0.00367605	311.016	-0.254356	0.0947454	-2.68462	0.00726119	0.0917372	311.016	0.069507	0.0933598	0.744507	0.45657	0.758533	311.016	-0.296659	0.0947247	-3.1318	0.00173737	0.0248457	protein kinase, cAMP-dependent, catalytic, beta (PRKACB)9	uc010orv.2	3e-56	Human	NA	NA	NA	NA	NA	NA	NA
dd_Smed_v6_10819_0_1	51.8869	0.75281	0.204834	3.67522	0.000237644	0.0036995	51.8869	0.585328	0.221422	2.64349	0.00820558	NA	51.8869	0.299351	0.230572	1.2983	0.194185	NA	51.8869	0.610777	0.22016	2.77424	0.00553301	0.0552678	NA	NA	NA	NA	NA	NA	NA	2	0.867	1.09336e-05	2
dd_Smed_v6_2290_0_1	910.511	-0.225984	0.0615439	-3.67191	0.000240747	0.00374404	910.511	-0.171114	0.066256	-2.58263	0.00980515	0.110252	910.511	0.130003	0.0656768	1.97944	0.0477669	0.298987	910.511	-0.27211	0.0664831	-4.09293	4.26e-05	0.00169786	hydroxysteroid (17-beta) dehydrogenase 14 (HSD17B14)	uc002pkv.1	8e-55	Human	Cathepsin; Intestine; Intestine	10; 19; 30	0.29814411; 0.390376962; 0.571823177	6	0.462	0.0365217	1
dd_Smed_v6_7441_0_1	429.066	0.279899	0.0762624	3.6702	0.000242357	0.00376529	429.066	0.0987193	0.0830675	1.18842	0.234667	0.577572	429.066	0.0789933	0.0842168	0.937976	0.348257	0.68699	429.066	0.0114136	0.0833453	0.136943	0.891076	0.960042	alkB, alkylation repair homolog 3 (E. coli) (ALKBH3)	uc001mxs.2	2e-46	Human	NA	NA	NA	NA	NA	NA	NA
dd_Smed_v6_849_0_1	1690.07	0.166508	0.0453719	3.66985	0.000242689	0.00376645	1690.07	0.132219	0.0489574	2.7007	0.00691932	0.0889264	1690.07	0.0794092	0.0495401	1.60293	0.10895	0.432333	1690.07	0.108197	0.0489005	2.2126	0.0269251	0.152802	NADH dehydrogenase (ubiquinone) Fe-S protein 8, 23kDa (NADH-coenzyme Q reductase) (NDUFS8)	uc001onc.3	6e-99	Human	Epidermal	3	0.27775	NA	NA	NA	NA
dd_Smed_v6_889_0_1	447.899	0.343814	0.0936922	3.66961	0.000242918	0.00376645	447.899	0.194685	0.101542	1.91729	0.0552016	0.29225	447.899	0.138017	0.102678	1.34418	0.178892	0.530279	447.899	0.460906	0.100084	4.6052	4.12e-06	0.000309013	EYE53-1	BK007033.1	8.02e-173	Smed	Neural; Neural; Neural	8; 9; 34	1.658102546; 2.785508717; 0.410230579	NA	NA	NA	NA
dd_Smed_v6_10724_0_1	471.9	-0.256684	0.0699577	-3.66913	0.000243374	0.00376974	471.9	-0.110444	0.0745971	-1.48054	0.13873	0.461174	471.9	-0.0496064	0.0751947	-0.659706	0.509442	0.789332	471.9	-0.0547569	0.0739552	-0.740407	0.459053	0.724434	major facilitator superfamily domain containing 8 (MFSD8)	uc003ifp.3	2e-61	Human	NA	NA	NA	4	0.833	0.000322097	1
dd_Smed_v6_13392_0_1	244.135	0.345427	0.094191	3.66731	0.000245119	0.00378918	244.135	0.198109	0.102338	1.93584	0.0528875	0.286169	244.135	-0.0207907	0.106099	-0.195955	0.844645	0.950569	244.135	0.390226	0.100323	3.88972	0.000100362	0.00322548	NA	NA	NA	NA	Neural; Neural; Neural	18; 20; 21	0.386180001; 0.555409767; 0.64840132	NA	NA	NA	NA
dd_Smed_v6_2759_0_1	3833.64	-0.310911	0.0847779	-3.66735	0.000245073	0.00378918	3833.64	-0.278982	0.0915546	-3.04717	0.00231011	0.0462102	3833.64	-0.221097	0.0916199	-2.4132	0.015813	0.180451	3833.64	-0.169494	0.0914518	-1.85337	0.063829	0.255452	NA	NA	NA	NA	NA	NA	NA	2	0.429	0.0384058	1
dd_Smed_v6_16643_0_1	36.6733	-0.820367	0.223769	-3.66614	0.000246242	0.00379895	36.6733	-0.306846	0.228226	-1.34449	0.178791	NA	36.6733	-0.516058	0.23867	-2.16222	0.0306013	NA	36.6733	-0.343984	0.228034	-1.50848	0.131432	0.385873	NA	uc003pta.1	5e-33	Human	Phyarnx	27	0.335405	NA	NA	NA	NA
dd_Smed_v6_507_0_1	1672.5	0.279879	0.0763373	3.66635	0.00024604	0.00379895	1672.5	0.111018	0.0826122	1.34385	0.178998	0.516405	1672.5	0.124326	0.0828511	1.5006	0.133459	0.470788	1672.5	0.116399	0.0825277	1.41043	0.158414	0.428608	NA	NA	NA	NA	Neural; Neoblast; Neural; Parapharyngeal; Neural; Neural	1; 5; 8; 12; 18; 34	1.137096821; 0.263082465; 0.496772893; 0.961357334; 0.681268335; 0.721605555	2	0.979	8.5968e-24	6
dd_Smed_v6_20857_0_1	50.544	0.71201	0.194276	3.66494	0.000247401	0.00380588	50.544	0.654316	0.208058	3.14487	0.00166161	NA	50.544	0.0798942	0.225263	0.354671	0.722836	NA	50.544	0.725774	0.205923	3.5245	0.000424285	0.00912275	stomatin (EPB72)-like 3 (STOML3)	uc010tez.2	7e-72	Human	Neural	21	0.906926	NA	NA	NA	NA
dd_Smed_v6_2846_0_1	2339.54	-0.157441	0.042959	-3.66491	0.000247429	0.00380588	2339.54	0.00941659	0.0460262	0.204592	0.837891	0.951718	2339.54	-0.143295	0.0467008	-3.06836	0.00215234	0.0668543	2339.54	-0.0294519	0.0460132	-0.640076	0.522123	0.765635	NA	NA	NA	NA	NA	NA	NA	19	1	1.05079e-44	6
dd_Smed_v6_2908_0_1	1530.68	-0.252328	0.0688409	-3.66538	0.000246969	0.00380588	1530.68	-0.00789162	0.0738532	-0.106856	0.914904	0.975368	1530.68	0.0603579	0.0740122	0.815513	0.414779	0.733026	1530.68	-0.242177	0.0742399	-3.26209	0.00110595	0.0180411	homogentisate 1,2-dioxygenase (HGD)	uc003edw.3	0	Human	Cathepsin; Intestine; Cathepsin; Intestine; Cathepsin; Cathepsin	4; 6; 10; 19; 28; 31	1.174106446; 0.397162808; 1.510666004; 0.455940637; 1.158528392; 1.564880389	1	0.3	0.045738	1
dd_Smed_v6_1177_0_1	970.657	0.274102	0.0748119	3.66388	0.000248425	0.00381741	970.657	0.11726	0.0810534	1.4467	0.14798	0.474182	970.657	0.0149443	0.0818551	0.182571	0.855135	0.954431	970.657	0.198845	0.0806954	2.46414	0.0137342	0.100697	serine/arginine-rich splicing factor 4 (SRSF4)	uc010ofy.2	7e-13	Human	Neoblast; Neoblast; Protonephridia	0; 5; 26	0.350558847; 0.414759946; 0.279911458	NA	NA	NA	NA
dd_Smed_v6_3670_0_1	3941.23	-0.309527	0.084495	-3.66326	0.000249029	0.00382288	3941.23	-0.308119	0.0912702	-3.3759	0.000735739	0.021904	3941.23	-0.539072	0.0915697	-5.88701	3.93e-09	4.82e-06	3941.23	0.0683161	0.091017	0.750586	0.452902	0.720484	DNAHb-1 (DNAHb-1)	KT163763.1	0	Smed	Neural; Neural; Neural; Neural; Neural; Epidermal; Phyarnx; Protonephridia; Neural	9; 18; 20; 21; 23; 24; 27; 29; 33	0.27035824; 0.532937799; 1.078692578; 0.297320631; 0.997577035; 1.312062431; 0.644031664; 0.417949767; 1.110246783	3	0.875	3.42217e-06	4
dd_Smed_v6_1920_0_1	709.881	0.231232	0.0631867	3.65951	0.000252702	0.00387544	709.881	0.0862925	0.0686306	1.25735	0.208628	0.550482	709.881	0.0532918	0.0695433	0.766311	0.443491	0.747949	709.881	0.0698784	0.0684964	1.02018	0.307645	0.60263	proliferating cell nuclear antigen	EU856391.1	0	Smed	Neoblast; Neoblast; Neoblast	0; 5; 22	0.733217178; 0.689462914; 0.536351251	NA	NA	NA	NA
dd_Smed_v6_18375_0_1	174.04	-0.428912	0.117248	-3.65815	0.000254038	0.00389207	174.04	-0.0735323	0.122918	-0.598222	0.549692	0.81867	174.04	-0.0464503	0.124209	-0.373968	0.708428	0.894795	174.04	-0.197805	0.123748	-1.59846	0.109941	0.35045	NA	NA	NA	NA	NA	NA	NA	NA	NA	NA	NA
[truncated: 19,681 more rows]
