# Supplementary material for: Single-nucleotide m⁶A mapping uncovers redundant YTHDF function in planarian progenitor fate selection
Source: EMBO J. 2026 Jan 3;45(3):749–88. doi: 10.1038/s44318-025-00662-3 (PMC12864844; doi:10.1038/s44318-025-00662-3)
Supplement: Supplementary file 8 — Dataset EV6 [file 44318_2025_662_MOESM8_ESM.xlsx]

## Sheet: Legend
Dataset EV6. Cluster-specific markers in single cell RNA-seq analysis.

## Sheet: Dataset EV6
Contig	avg log2FC	pct.1	pct.2	p-value	Adjusted pvalue	Cluster #
dd_Smed_v4_363_0_1	6.39421	0.929	0.099	0	0	0
dd_Smed_v4_183_0_1	5.48755	0.91	0.095	0	0	0
dd_Smed_v4_478_0_1	6.3229	0.875	0.089	0	0	0
dd_Smed_v4_3549_0_1	6.47296	0.783	0.041	0	0	0
dd_Smed_v4_69_0_1	5.88522	0.872	0.131	0	0	0
dd_Smed_v4_3935_0_1	4.3481	0.809	0.073	0	0	0
dd_Smed_v4_361_0_1	2.06802	0.868	0.133	0	0	0
dd_Smed_v4_6912_0_1	5.53244	0.762	0.039	0	0	0
dd_Smed_v4_332_0_1	6.69291	0.892	0.187	0	0	0
dd_Smed_v4_3572_0_1	4.28655	0.747	0.048	0	0	0
dd_Smed_v4_213_0_1	5.66467	0.906	0.216	0	0	0
dd_Smed_v4_1215_0_1	2.84074	0.81	0.139	0	0	0
dd_Smed_v4_493_0_1	1.60728	0.973	0.319	0	0	0
dd_Smed_v4_232_0_1	2.56171	0.765	0.113	0	0	0
dd_Smed_v4_5942_0_1	4.3925	0.709	0.064	0	0	0
dd_Smed_v4_1131_0_1	2.10755	0.818	0.184	0	0	0
dd_Smed_v4_2946_0_1	2.80015	0.775	0.152	0	0	0
dd_Smed_v4_61_0_1	6.3457	0.91	0.296	0	0	0
dd_Smed_v4_5563_0_1	3.39835	0.728	0.132	0	0	0
dd_Smed_v4_3725_0_1	3.62415	0.632	0.06	0	0	0
dd_Smed_v4_5905_0_1	4.0513	0.622	0.052	0	0	0
dd_Smed_v4_5884_0_1	3.1056	0.655	0.09	0	0	0
dd_Smed_v4_11298_0_1	3.57485	0.622	0.073	0	0	0
dd_Smed_v4_1740_0_1	1.98751	0.743	0.235	0	0	0
dd_Smed_v4_920_0_1	1.25278	0.581	0.075	0	0	0
dd_Smed_v4_6010_0_1	3.07291	0.546	0.049	0	0	0
dd_Smed_v4_1465_1_1	1.64382	0.823	0.366	0	0	0
dd_Smed_v4_770_0_1	1.48696	0.604	0.147	0	0	0
dd_Smed_v4_125_0_1	1.49536	0.741	0.287	0	0	0
dd_Smed_v4_929_0_1	1.79051	0.709	0.256	0	0	0
dd_Smed_v4_1265_0_1	1.76056	0.828	0.387	0	0	0
dd_Smed_v4_459_0_1	1.42049	0.622	0.183	0	0	0
dd_Smed_v4_415_0_1	1.64042	0.892	0.454	0	0	0
dd_Smed_v4_10280_0_1	3.2715	0.478	0.046	0	0	0
dd_Smed_v4_3745_0_1	2.12817	0.571	0.144	0	0	0
dd_Smed_v4_616_0_1	1.74645	0.69	0.266	0	0	0
dd_Smed_v4_899_0_1	1.07983	0.485	0.062	0	0	0
dd_Smed_v4_5046_0_1	3.34119	0.468	0.05	0	0	0
dd_Smed_v4_3683_0_1	3.70685	0.457	0.045	0	0	0
dd_Smed_v4_5117_0_1	3.0642	0.487	0.075	0	0	0
dd_Smed_v4_906_0_1	1.55878	0.764	0.367	0	0	0
dd_Smed_v4_17406_0_1	5.80451	0.402	0.008	0	0	0
dd_Smed_v4_923_0_1	5.96243	0.391	0.008	0	0	0
dd_Smed_v4_1122_0_1	1.15481	0.878	0.499	0	0	0
dd_Smed_v4_409_0_1	1.82893	0.521	0.146	0	0	0
dd_Smed_v4_2032_0_1	1.44602	0.544	0.175	0	0	0
dd_Smed_v4_4590_0_1	1.74039	0.571	0.203	0	0	0
dd_Smed_v4_5586_0_1	2.82662	0.434	0.073	0	0	0
dd_Smed_v4_218_0_1	2.55105	0.409	0.051	0	0	0
dd_Smed_v4_18079_0_1	5.93522	0.363	0.008	0	0	0
dd_Smed_v4_3149_0_1	2.48936	0.433	0.08	0	0	0
dd_Smed_v4_11575_0_1	5.93928	0.361	0.009	0	0	0
dd_Smed_v4_3792_0_1	2.2219	0.457	0.11	0	0	0
dd_Smed_v4_6596_0_1	2.98487	0.406	0.063	0	0	0
dd_Smed_v4_1026_0_1	2.1003	0.447	0.105	0	0	0
dd_Smed_v4_3665_0_1	5.68366	0.339	0.009	0	0	0
dd_Smed_v4_17804_0_1	5.34648	0.343	0.014	0	0	0
dd_Smed_v4_282_0_1	1.23057	0.906	0.58	0	0	0
dd_Smed_v4_553_0_1	1.17674	0.901	0.58	0	0	0
dd_Smed_v4_8717_0_1	3.042	0.356	0.035	0	0	0
dd_Smed_v4_3409_0_1	2.73625	0.378	0.07	0	0	0
dd_Smed_v4_12328_0_1	4.39239	0.323	0.018	0	0	0
dd_Smed_v4_8641_0_1	2.40037	0.394	0.091	0	0	0
dd_Smed_v4_10219_0_1	2.87924	0.335	0.034	0	0	0
dd_Smed_v4_1971_0_1	1.69749	0.367	0.07	0	0	0
dd_Smed_v4_2832_0_1	2.45024	0.369	0.073	0	0	0
dd_Smed_v4_824_0_1	1.78027	0.353	0.069	0	0	0
dd_Smed_v4_11440_0_1	3.1992	0.315	0.035	0	0	0
dd_Smed_v4_11488_0_1	2.41024	0.344	0.065	0	0	0
dd_Smed_v4_11198_0_1	2.17308	0.313	0.04	0	0	0
dd_Smed_v4_1687_0_1	4.06037	0.293	0.023	0	0	0
dd_Smed_v4_10256_0_1	3.29413	0.295	0.034	0	0	0
dd_Smed_v4_4589_0_1	2.49534	0.311	0.05	0	0	0
dd_Smed_v4_1355_0_1	2.7463	0.297	0.045	0	0	0
dd_Smed_v4_8111_0_1	2.22141	0.3	0.048	0	0	0
dd_Smed_v4_7680_0_1	3.27411	0.278	0.027	0	0	0
dd_Smed_v4_8794_0_1	2.88992	0.294	0.043	0	0	0
dd_Smed_v4_5692_0_1	2.11527	0.288	0.038	0	0	0
dd_Smed_v4_4252_0_1	2.61195	0.292	0.043	0	0	0
dd_Smed_v4_11840_0_1	3.09189	0.291	0.042	0	0	0
dd_Smed_v4_9415_0_1	2.69615	0.287	0.04	0	0	0
dd_Smed_v4_9502_0_1	3.33006	0.282	0.037	0	0	0
dd_Smed_v4_10892_0_1	3.57525	0.263	0.026	0	0	0
dd_Smed_v4_12803_0_1	2.76356	0.28	0.044	0	0	0
dd_Smed_v4_250_0_1	1.54364	0.993	0.769	0	0	0
dd_Smed_v4_6020_0_1	2.82645	0.321	0.066	4.71E-305	1.16E-300	0
dd_Smed_v4_7091_0_1	1.58207	0.625	0.257	5.58E-296	1.37E-291	0
dd_Smed_v4_3989_0_1	2.26683	0.282	0.049	6.82E-289	1.68E-284	0
dd_Smed_v4_2982_0_1	2.03633	0.39	0.101	1.43E-285	3.53E-281	0
dd_Smed_v4_4381_0_1	1.80396	0.544	0.207	9.92E-281	2.44E-276	0
dd_Smed_v4_418_0_1	1.82952	0.504	0.175	1.06E-278	2.60E-274	0
dd_Smed_v4_304_0_1	1.69894	0.538	0.2	1.63E-276	4.02E-272	0
dd_Smed_v4_1552_1_1	2.42366	0.26	0.044	2.70E-274	6.63E-270	0
dd_Smed_v4_429_0_1	1.40501	0.707	0.35	1.11E-272	2.73E-268	0
dd_Smed_v4_836_0_1	1.20774	0.858	0.533	7.93E-272	1.95E-267	0
dd_Smed_v4_10265_0_1	2.27922	0.295	0.06	8.89E-267	2.19E-262	0
dd_Smed_v4_6776_0_1	2.1743	0.297	0.06	1.34E-265	3.30E-261	0
dd_Smed_v4_935_0_1	1.57631	0.561	0.224	2.92E-263	7.17E-259	0
dd_Smed_v4_8540_0_1	1.38284	0.607	0.249	6.27E-261	1.54E-256	0
dd_Smed_v4_3569_0_1	2.86518	0.276	0.056	6.45E-260	1.59E-255	0
dd_Smed_v4_2027_0_1	1.54438	0.546	0.214	2.15E-257	5.29E-253	0
dd_Smed_v4_4392_0_1	1.16423	0.595	0.244	1.43E-255	3.52E-251	0
dd_Smed_v4_299_0_1	0.640802	0.309	0.066	4.53E-245	1.11E-240	0
dd_Smed_v4_3765_0_1	2.33113	0.291	0.065	2.82E-243	6.94E-239	0
dd_Smed_v4_2987_0_1	1.22887	0.726	0.392	9.34E-243	2.30E-238	0
dd_Smed_v4_1999_0_1	1.01876	0.776	0.429	2.13E-236	5.24E-232	0
dd_Smed_v4_1203_0_1	1.18928	0.721	0.381	2.45E-235	6.02E-231	0
dd_Smed_v4_3827_0_1	1.42825	0.521	0.204	4.27E-226	1.05E-221	0
dd_Smed_v4_948_0_1	1.23107	0.674	0.336	5.91E-222	1.45E-217	0
dd_Smed_v4_2314_0_1	1.50735	0.496	0.193	1.51E-221	3.72E-217	0
dd_Smed_v4_1066_0_1	1.35407	0.255	0.05	2.48E-218	6.11E-214	0
dd_Smed_v4_2070_0_1	1.22174	0.666	0.346	2.49E-215	6.12E-211	0
dd_Smed_v4_2648_0_1	1.22579	0.512	0.207	2.32E-213	5.70E-209	0
dd_Smed_v4_6626_0_1	1.66205	0.375	0.119	6.51E-212	1.60E-207	0
dd_Smed_v4_2051_0_1	1.44877	0.566	0.262	6.93E-212	1.71E-207	0
dd_Smed_v4_4539_0_1	1.7636	0.333	0.093	1.23E-209	3.03E-205	0
dd_Smed_v4_2245_0_1	1.48045	0.548	0.248	3.09E-207	7.61E-203	0
dd_Smed_v4_141_0_1	0.639845	0.988	0.757	3.28E-207	8.06E-203	0
dd_Smed_v4_538_0_1	1.05779	0.77	0.456	1.09E-206	2.69E-202	0
dd_Smed_v4_11378_0_1	2.24806	0.306	0.087	3.08E-203	7.58E-199	0
dd_Smed_v4_4503_0_1	1.36134	0.341	0.099	3.92E-201	9.64E-197	0
dd_Smed_v4_63_0_1	0.604251	0.6	0.242	9.56E-199	2.35E-194	0
dd_Smed_v4_758_1_1	0.785691	0.916	0.675	1.42E-197	3.48E-193	0
dd_Smed_v4_589_0_1	1.01094	0.791	0.497	3.11E-197	7.64E-193	0
dd_Smed_v4_2000_0_1	1.22487	0.576	0.267	6.01E-197	1.48E-192	0
dd_Smed_v4_2382_0_1	1.3934	0.478	0.194	1.77E-193	4.36E-189	0
dd_Smed_v4_2629_0_1	1.09479	0.709	0.412	7.49E-193	1.84E-188	0
dd_Smed_v4_1657_0_1	1.36582	0.535	0.244	6.72E-191	1.65E-186	0
dd_Smed_v4_641_0_1	0.983123	0.759	0.457	2.28E-190	5.61E-186	0
dd_Smed_v4_539_0_1	0.879017	0.838	0.581	1.43E-187	3.52E-183	0
dd_Smed_v4_1016_0_1	1.28327	0.562	0.267	7.05E-187	1.73E-182	0
dd_Smed_v4_1023_0_1	1.19107	0.588	0.286	5.82E-186	1.43E-181	0
dd_Smed_v4_1305_0_1	1.35292	0.525	0.237	1.52E-185	3.73E-181	0
dd_Smed_v4_791_0_1	0.76752	0.87	0.632	1.11E-183	2.72E-179	0
dd_Smed_v4_6599_0_1	1.56955	0.361	0.121	3.46E-183	8.51E-179	0
dd_Smed_v4_8909_0_1	1.34015	0.254	0.061	7.50E-182	1.84E-177	0
dd_Smed_v4_4456_0_1	1.24614	0.573	0.285	1.16E-181	2.84E-177	0
dd_Smed_v4_1174_0_1	1.27687	0.54	0.25	2.47E-181	6.08E-177	0
dd_Smed_v4_12614_0_1	1.87395	0.261	0.066	4.66E-181	1.14E-176	0
dd_Smed_v4_2109_1_1	0.999064	0.706	0.404	5.97E-175	1.47E-170	0
dd_Smed_v4_1257_0_1	1.40699	0.432	0.174	1.22E-173	3.00E-169	0
dd_Smed_v4_1592_0_1	1.15802	0.505	0.224	9.81E-168	2.41E-163	0
dd_Smed_v4_62_0_1	0.530299	0.996	0.891	1.09E-167	2.68E-163	0
dd_Smed_v4_3203_0_1	0.902537	0.267	0.068	2.31E-167	5.69E-163	0
dd_Smed_v4_1664_0_1	1.58539	0.251	0.066	2.60E-166	6.40E-162	0
dd_Smed_v4_853_0_1	1.17117	0.577	0.295	1.50E-164	3.69E-160	0
dd_Smed_v4_211_0_1	0.479289	0.995	0.916	7.36E-163	1.81E-158	0
dd_Smed_v4_7768_0_1	1.01424	0.654	0.371	1.18E-161	2.91E-157	0
dd_Smed_v4_816_0_1	0.338921	0.59	0.283	3.87E-160	9.52E-156	0
dd_Smed_v4_1416_0_1	0.678379	0.947	0.713	1.24E-159	3.04E-155	0
dd_Smed_v4_1310_1_1	1.06169	0.45	0.185	1.39E-159	3.41E-155	0
dd_Smed_v4_806_0_1	0.849308	0.771	0.474	6.75E-159	1.66E-154	0
dd_Smed_v4_896_0_1	1.95907	0.274	0.082	2.25E-158	5.54E-154	0
dd_Smed_v4_3954_0_1	1.23334	0.508	0.245	6.69E-157	1.65E-152	0
dd_Smed_v4_93_0_1	0.533872	0.985	0.87	4.70E-155	1.16E-150	0
dd_Smed_v4_203_0_1	0.85384	0.799	0.539	1.08E-150	2.65E-146	0
dd_Smed_v4_5571_1_1	1.00551	0.559	0.289	1.27E-148	3.11E-144	0
dd_Smed_v4_527_0_1	0.844767	0.795	0.522	9.09E-148	2.23E-143	0
dd_Smed_v4_395_0_1	0.688369	0.822	0.54	3.79E-147	9.33E-143	0
dd_Smed_v4_2557_0_1	0.998946	0.594	0.318	1.39E-146	3.42E-142	0
dd_Smed_v4_8255_0_1	1.60705	0.302	0.104	3.39E-144	8.35E-140	0
dd_Smed_v4_346_0_1	0.641422	0.933	0.713	6.12E-141	1.50E-136	0
dd_Smed_v4_511_0_1	0.595084	0.875	0.648	1.50E-139	3.69E-135	0
dd_Smed_v4_2609_0_1	1.37997	0.388	0.168	2.78E-135	6.84E-131	0
dd_Smed_v4_30_0_1	0.390554	0.999	0.983	1.48E-134	3.64E-130	0
dd_Smed_v4_8670_0_1	1.51316	0.339	0.132	2.07E-134	5.08E-130	0
dd_Smed_v4_259_0_1	0.572843	0.962	0.714	4.62E-134	1.14E-129	0
dd_Smed_v4_2189_0_1	0.503234	0.272	0.088	6.38E-132	1.57E-127	0
dd_Smed_v4_8369_0_1	1.524	0.306	0.112	1.16E-131	2.85E-127	0
dd_Smed_v4_155_1_1	0.544589	0.977	0.781	1.06E-130	2.60E-126	0
dd_Smed_v4_1100_0_1	1.19706	0.423	0.194	3.12E-129	7.68E-125	0
dd_Smed_v4_389_0_1	0.905099	0.444	0.199	4.19E-129	1.03E-124	0
dd_Smed_v4_242_0_1	0.493346	0.987	0.85	4.60E-129	1.13E-124	0
dd_Smed_v4_2276_0_1	1.11725	0.453	0.219	1.07E-128	2.63E-124	0
dd_Smed_v4_1482_0_1	1.03041	0.501	0.257	7.25E-128	1.78E-123	0
dd_Smed_v4_4855_0_1	1.08514	0.486	0.247	1.00E-127	2.47E-123	0
dd_Smed_v4_746_0_1	1.12176	0.473	0.237	1.31E-127	3.21E-123	0
dd_Smed_v4_5564_0_1	0.983329	0.324	0.12	1.71E-127	4.19E-123	0
dd_Smed_v4_2151_0_1	1.36722	0.316	0.121	2.95E-127	7.26E-123	0
dd_Smed_v4_186_0_1	0.454955	0.995	0.924	5.25E-127	1.29E-122	0
dd_Smed_v4_1540_0_1	1.26441	0.372	0.159	8.33E-126	2.05E-121	0
dd_Smed_v4_205_0_1	0.485474	0.988	0.825	1.89E-125	4.66E-121	0
dd_Smed_v4_686_0_1	0.935771	0.603	0.353	3.30E-125	8.12E-121	0
dd_Smed_v4_434_0_1	0.732228	0.804	0.555	4.36E-125	1.07E-120	0
dd_Smed_v4_7017_0_1	1.06964	0.339	0.134	1.09E-124	2.69E-120	0
dd_Smed_v4_308_0_1	0.520123	0.959	0.74	2.18E-124	5.36E-120	0
dd_Smed_v4_1476_0_1	0.6176	0.861	0.638	8.36E-119	2.06E-114	0
dd_Smed_v4_1661_0_1	1.084	0.418	0.198	4.47E-118	1.10E-113	0
dd_Smed_v4_1537_0_1	0.811128	0.636	0.378	5.49E-118	1.35E-113	0
dd_Smed_v4_5144_0_1	0.784137	0.349	0.135	5.17E-117	1.27E-112	0
dd_Smed_v4_2240_0_1	1.35497	0.357	0.158	2.68E-115	6.60E-111	0
dd_Smed_v4_1759_0_1	1.55389	0.302	0.121	2.77E-114	6.82E-110	0
dd_Smed_v4_7033_0_1	1.0506	0.408	0.197	1.87E-113	4.59E-109	0
dd_Smed_v4_156_0_1	0.479169	0.98	0.825	1.93E-113	4.74E-109	0
dd_Smed_v4_237_0_1	0.566731	0.953	0.711	3.97E-113	9.77E-109	0
dd_Smed_v4_657_0_1	0.64928	0.868	0.604	2.02E-111	4.98E-107	0
dd_Smed_v4_1208_0_1	0.81245	0.595	0.353	7.00E-111	1.72E-106	0
dd_Smed_v4_2376_0_1	0.921704	0.514	0.281	1.25E-110	3.09E-106	0
dd_Smed_v4_161_0_1	0.548145	0.97	0.759	4.93E-110	1.21E-105	0
dd_Smed_v4_6515_0_1	1.00421	0.386	0.178	1.67E-109	4.11E-105	0
dd_Smed_v4_5045_0_1	1.12558	0.36	0.16	2.14E-109	5.27E-105	0
dd_Smed_v4_3448_0_1	0.736669	0.745	0.504	2.30E-108	5.67E-104	0
dd_Smed_v4_3427_0_1	0.987163	0.429	0.212	4.19E-108	1.03E-103	0
dd_Smed_v4_7522_0_1	1.14517	0.281	0.105	6.11E-108	1.50E-103	0
dd_Smed_v4_1047_0_1	0.939732	0.527	0.297	1.44E-106	3.55E-102	0
dd_Smed_v4_1319_0_1	0.900265	0.479	0.258	1.52E-105	3.73E-101	0
dd_Smed_v4_8158_0_1	0.887422	0.276	0.099	2.85E-104	7.01E-100	0
dd_Smed_v4_5121_0_1	1.02505	0.327	0.141	3.20E-103	7.87E-99	0
dd_Smed_v4_9190_0_1	0.712522	0.277	0.103	3.67E-103	9.02E-99	0
dd_Smed_v4_1918_0_1	0.878286	0.539	0.314	6.85E-103	1.69E-98	0
dd_Smed_v4_276_0_1	0.489901	0.972	0.798	1.25E-102	3.07E-98	0
dd_Smed_v4_1794_0_1	1.4803	0.295	0.126	5.47E-100	1.35E-95	0
dd_Smed_v4_714_0_1	0.619718	0.325	0.135	6.37E-99	1.57E-94	0
dd_Smed_v4_139_0_1	0.420464	0.988	0.862	1.42E-98	3.48E-94	0
dd_Smed_v4_494_0_1	0.550679	0.741	0.496	5.97E-98	1.47E-93	0
dd_Smed_v4_6325_0_1	1.32364	0.281	0.116	1.64E-97	4.03E-93	0
dd_Smed_v4_2176_0_1	0.832697	0.51	0.294	3.10E-97	7.61E-93	0
dd_Smed_v4_437_0_1	0.451717	0.97	0.772	3.03E-96	7.46E-92	0
dd_Smed_v4_548_0_1	0.639513	0.373	0.168	4.75E-96	1.17E-91	0
dd_Smed_v4_695_0_1	0.538934	0.897	0.624	5.28E-96	1.30E-91	0
dd_Smed_v4_1536_0_1	0.807562	0.565	0.337	1.60E-95	3.93E-91	0
dd_Smed_v4_2550_0_1	0.804178	0.642	0.411	3.98E-95	9.78E-91	0
dd_Smed_v4_353_0_1	0.706377	0.387	0.179	4.45E-95	1.09E-90	0
dd_Smed_v4_1633_0_1	1.01073	0.329	0.149	2.59E-93	6.37E-89	0
dd_Smed_v4_421_0_1	0.79711	0.545	0.316	1.88E-92	4.63E-88	0
dd_Smed_v4_966_0_1	0.838732	0.552	0.338	6.06E-91	1.49E-86	0
dd_Smed_v4_424_0_1	0.483628	0.921	0.689	6.65E-91	1.63E-86	0
dd_Smed_v4_731_0_1	0.508502	0.907	0.699	1.04E-90	2.55E-86	0
dd_Smed_v4_2833_0_1	1.12816	0.382	0.197	1.79E-89	4.40E-85	0
dd_Smed_v4_164_0_1	0.477663	0.946	0.737	2.28E-88	5.62E-84	0
dd_Smed_v4_1728_0_1	0.750494	0.59	0.379	3.49E-88	8.58E-84	0
dd_Smed_v4_1211_0_1	0.647226	0.667	0.416	1.87E-87	4.59E-83	0
dd_Smed_v4_246_0_1	0.317401	0.904	0.608	3.82E-87	9.39E-83	0
dd_Smed_v4_92_0_1	0.458859	0.962	0.774	1.37E-86	3.36E-82	0
dd_Smed_v4_123_0_1	0.48437	0.915	0.698	3.74E-85	9.19E-81	0
dd_Smed_v4_50_0_1	0.312477	0.997	0.969	8.45E-85	2.08E-80	0
dd_Smed_v4_2956_0_1	1.10431	0.346	0.175	4.42E-84	1.09E-79	0
dd_Smed_v4_127_0_1	0.407086	0.984	0.864	8.00E-84	1.97E-79	0
dd_Smed_v4_221_0_1	0.388455	0.982	0.836	5.45E-83	1.34E-78	0
dd_Smed_v4_64_0_1	0.452064	0.956	0.757	1.33E-82	3.28E-78	0
dd_Smed_v4_900_0_1	0.666271	0.645	0.409	3.49E-82	8.58E-78	0
dd_Smed_v4_713_0_1	1.07066	0.349	0.179	3.84E-82	9.44E-78	0
dd_Smed_v4_1567_0_1	0.560285	0.594	0.366	3.53E-81	8.69E-77	0
dd_Smed_v4_1675_0_1	0.626677	0.691	0.46	7.15E-81	1.76E-76	0
dd_Smed_v4_804_0_1	0.512387	0.888	0.719	1.71E-80	4.20E-76	0
dd_Smed_v4_290_0_1	0.489146	0.907	0.679	1.73E-80	4.26E-76	0
dd_Smed_v4_2569_0_1	1.02765	0.387	0.211	1.89E-80	4.65E-76	0
dd_Smed_v4_285_0_1	0.296746	0.88	0.592	2.39E-80	5.87E-76	0
dd_Smed_v4_228_0_1	0.385561	0.969	0.836	1.10E-79	2.70E-75	0
dd_Smed_v4_4528_0_1	0.84173	0.517	0.317	1.62E-78	4.00E-74	0
dd_Smed_v4_2214_0_1	0.958018	0.341	0.169	2.22E-78	5.45E-74	0
dd_Smed_v4_1619_0_1	1.13632	0.269	0.12	5.27E-77	1.29E-72	0
dd_Smed_v4_1980_0_1	0.706533	0.459	0.262	1.79E-76	4.39E-72	0
dd_Smed_v4_1478_0_1	0.614328	0.541	0.325	2.19E-76	5.37E-72	0
dd_Smed_v4_682_0_1	0.826156	0.456	0.265	3.36E-76	8.26E-72	0
dd_Smed_v4_4230_0_1	0.901645	0.336	0.168	1.90E-75	4.68E-71	0
dd_Smed_v4_134_0_1	0.509987	0.841	0.598	5.60E-75	1.38E-70	0
dd_Smed_v4_1712_0_1	0.941854	0.325	0.162	2.80E-74	6.90E-70	0
dd_Smed_v4_318_0_1	0.47887	0.861	0.616	2.36E-73	5.81E-69	0
dd_Smed_v4_2352_0_1	0.787055	0.489	0.303	3.15E-73	7.75E-69	0
dd_Smed_v4_1209_0_1	0.900649	0.306	0.148	5.33E-73	1.31E-68	0
dd_Smed_v4_96_0_1	0.612766	0.655	0.448	1.23E-72	3.02E-68	0
dd_Smed_v4_171_0_1	0.421111	0.971	0.812	1.55E-72	3.81E-68	0
dd_Smed_v4_172_0_1	0.396308	0.96	0.757	1.60E-72	3.92E-68	0
dd_Smed_v4_676_0_1	0.70044	0.566	0.365	1.05E-71	2.57E-67	0
dd_Smed_v4_1961_0_1	0.825476	0.413	0.236	1.60E-71	3.93E-67	0
dd_Smed_v4_144_0_1	0.421147	0.937	0.754	3.20E-71	7.87E-67	0
dd_Smed_v4_295_0_1	0.407233	0.946	0.757	8.46E-71	2.08E-66	0
dd_Smed_v4_2919_0_1	0.78388	0.469	0.29	1.85E-70	4.54E-66	0
dd_Smed_v4_1111_0_1	0.309702	0.604	0.384	3.75E-70	9.23E-66	0
dd_Smed_v4_930_0_1	0.53707	0.668	0.428	4.79E-70	1.18E-65	0
dd_Smed_v4_52_0_1	0.371995	0.978	0.807	1.04E-69	2.57E-65	0
dd_Smed_v4_2040_0_1	0.364677	0.676	0.437	1.06E-69	2.61E-65	0
dd_Smed_v4_778_0_1	1.12354	0.308	0.156	3.74E-69	9.20E-65	0
dd_Smed_v4_982_0_1	0.637538	0.564	0.366	5.83E-69	1.43E-64	0
dd_Smed_v4_56_0_1	0.253764	0.962	0.868	7.54E-69	1.86E-64	0
dd_Smed_v4_2558-0_2_1	0.742869	0.26	0.116	1.08E-68	2.66E-64	0
dd_Smed_v4_4204_1_1	1.04909	0.281	0.137	6.09E-68	1.50E-63	0
dd_Smed_v4_113_0_1	0.388613	0.948	0.745	6.88E-68	1.69E-63	0
dd_Smed_v4_2749_0_1	0.807709	0.444	0.271	3.08E-67	7.58E-63	0
dd_Smed_v4_3100_0_1	0.6718	0.515	0.33	3.16E-67	7.78E-63	0
dd_Smed_v4_869_0_1	0.667834	0.307	0.151	3.27E-67	8.04E-63	0
dd_Smed_v4_549_0_1	0.513281	0.758	0.545	5.93E-67	1.46E-62	0
dd_Smed_v4_764_0_1	0.618956	0.641	0.441	9.19E-67	2.26E-62	0
dd_Smed_v4_1025_0_1	0.563278	0.697	0.491	9.97E-67	2.45E-62	0
dd_Smed_v4_1361_0_1	0.928123	0.368	0.208	1.54E-66	3.78E-62	0
dd_Smed_v4_2534_0_1	0.557122	0.545	0.35	2.88E-66	7.09E-62	0
dd_Smed_v4_621_0_1	0.600339	0.628	0.427	3.58E-66	8.80E-62	0
dd_Smed_v4_167_0_1	0.404233	0.919	0.71	4.82E-66	1.19E-61	0
dd_Smed_v4_7067_0_1	0.288458	0.415	0.223	5.48E-66	1.35E-61	0
dd_Smed_v4_136_0_1	0.536017	0.814	0.612	6.26E-66	1.54E-61	0
dd_Smed_v4_1417_0_1	0.560171	0.523	0.33	3.49E-65	8.58E-61	0
dd_Smed_v4_488_0_1	0.489319	0.583	0.381	1.47E-64	3.61E-60	0
dd_Smed_v4_1445_0_1	0.479516	0.733	0.494	1.48E-64	3.64E-60	0
dd_Smed_v4_226_0_1	0.357648	0.976	0.836	6.19E-64	1.52E-59	0
dd_Smed_v4_1764_0_1	0.751538	0.337	0.179	3.23E-63	7.94E-59	0
dd_Smed_v4_592_0_1	0.580308	0.62	0.414	5.30E-63	1.30E-58	0
dd_Smed_v4_236_0_1	0.463557	0.779	0.548	7.11E-63	1.75E-58	0
dd_Smed_v4_214_0_1	0.440049	0.816	0.596	1.07E-62	2.63E-58	0
dd_Smed_v4_170_0_1	0.348632	0.962	0.793	1.84E-62	4.53E-58	0
dd_Smed_v4_281_0_1	0.364208	0.951	0.724	3.25E-62	8.00E-58	0
dd_Smed_v4_1977_0_1	1.03902	0.285	0.147	1.37E-61	3.37E-57	0
dd_Smed_v4_1113_0_1	0.701354	0.489	0.316	2.11E-61	5.20E-57	0
dd_Smed_v4_691_0_1	0.891913	0.417	0.256	2.75E-61	6.77E-57	0
dd_Smed_v4_114_0_1	0.313422	0.972	0.877	3.13E-61	7.71E-57	0
dd_Smed_v4_394_0_1	0.439804	0.788	0.572	5.36E-61	1.32E-56	0
dd_Smed_v4_4980_0_1	0.699005	0.343	0.188	2.15E-60	5.28E-56	0
dd_Smed_v4_350_0_1	0.423506	0.904	0.716	2.67E-60	6.56E-56	0
dd_Smed_v4_220_0_1	0.258643	0.909	0.735	3.35E-60	8.23E-56	0
dd_Smed_v4_283_0_1	0.499513	0.74	0.549	4.47E-60	1.10E-55	0
dd_Smed_v4_3392_0_1	0.802155	0.414	0.254	7.35E-60	1.81E-55	0
dd_Smed_v4_36_0_1	0.348636	0.954	0.835	7.66E-60	1.88E-55	0
dd_Smed_v4_5500_0_1	0.833347	0.416	0.255	7.96E-60	1.96E-55	0
dd_Smed_v4_128_0_1	0.391264	0.915	0.709	9.54E-60	2.35E-55	0
dd_Smed_v4_326_0_1	0.439096	0.793	0.555	1.77E-59	4.35E-55	0
dd_Smed_v4_2254_0_1	0.79189	0.414	0.256	8.99E-59	2.21E-54	0
dd_Smed_v4_149_0_1	0.350136	0.956	0.766	9.07E-59	2.23E-54	0
dd_Smed_v4_6308_0_1	1.02935	0.261	0.131	1.19E-58	2.92E-54	0
dd_Smed_v4_268_0_1	0.380847	0.938	0.718	2.76E-58	6.78E-54	0
dd_Smed_v4_1873_0_1	0.768408	0.292	0.152	6.64E-58	1.63E-53	0
dd_Smed_v4_176_0_1	0.351539	0.913	0.743	5.08E-57	1.25E-52	0
dd_Smed_v4_178_0_1	0.334187	0.957	0.769	1.44E-56	3.54E-52	0
dd_Smed_v4_2849_0_1	0.6088	0.515	0.343	1.75E-56	4.30E-52	0
dd_Smed_v4_1156_0_1	0.924684	0.306	0.169	2.07E-56	5.09E-52	0
dd_Smed_v4_849_0_1	0.410072	0.798	0.57	5.97E-56	1.47E-51	0
dd_Smed_v4_403_0_1	0.496131	0.639	0.451	1.80E-55	4.42E-51	0
dd_Smed_v4_525_0_1	0.452724	0.795	0.586	2.29E-55	5.63E-51	0
dd_Smed_v4_3282_1_1	0.872213	0.341	0.199	3.43E-55	8.42E-51	0
dd_Smed_v4_7031_0_1	0.520737	0.521	0.347	3.44E-55	8.45E-51	0
dd_Smed_v4_269_0_1	0.346135	0.964	0.762	1.03E-54	2.52E-50	0
dd_Smed_v4_206_0_1	0.480318	0.737	0.526	1.10E-54	2.71E-50	0
dd_Smed_v4_1711_0_1	0.604958	0.521	0.348	1.49E-54	3.65E-50	0
dd_Smed_v4_1887_0_1	0.881058	0.329	0.191	3.20E-54	7.87E-50	0
dd_Smed_v4_1448_0_1	0.942673	0.255	0.129	1.08E-53	2.65E-49	0
dd_Smed_v4_84_0_1	0.474111	0.704	0.505	1.94E-53	4.76E-49	0
dd_Smed_v4_10081_0_1	0.715307	0.319	0.178	2.62E-53	6.43E-49	0
dd_Smed_v4_271_0_1	0.300464	0.294	0.152	3.98E-53	9.79E-49	0
dd_Smed_v4_360_0_1	0.327618	0.946	0.727	1.47E-52	3.62E-48	0
dd_Smed_v4_789_0_1	0.581648	0.468	0.304	1.74E-52	4.27E-48	0
dd_Smed_v4_4339_0_1	0.878618	0.319	0.183	2.07E-52	5.08E-48	0
dd_Smed_v4_8256_0_1	0.836238	0.338	0.198	4.05E-52	9.96E-48	0
dd_Smed_v4_235_0_1	0.383922	0.855	0.666	7.05E-52	1.73E-47	0
dd_Smed_v4_3582_0_1	0.460285	0.571	0.396	1.17E-51	2.88E-47	0
dd_Smed_v4_1956_0_1	0.889078	0.296	0.163	2.18E-51	5.35E-47	0
dd_Smed_v4_894_0_1	0.613946	0.506	0.345	2.28E-51	5.62E-47	0
dd_Smed_v4_2875_0_1	0.618936	0.481	0.312	1.57E-50	3.86E-46	0
dd_Smed_v4_3884_0_1	0.838791	0.333	0.196	1.90E-50	4.67E-46	0
dd_Smed_v4_3682_0_1	0.806613	0.34	0.205	2.09E-50	5.13E-46	0
dd_Smed_v4_174_0_1	0.406088	0.844	0.639	3.46E-50	8.50E-46	0
dd_Smed_v4_745_0_1	0.443075	0.718	0.527	4.47E-50	1.10E-45	0
dd_Smed_v4_678_0_1	0.290723	0.802	0.619	9.97E-50	2.45E-45	0
dd_Smed_v4_1797_0_1	0.828988	0.288	0.159	1.27E-49	3.13E-45	0
dd_Smed_v4_287_0_1	0.320101	0.935	0.775	1.74E-49	4.28E-45	0
dd_Smed_v4_970_0_1	0.732657	0.436	0.286	2.52E-49	6.19E-45	0
dd_Smed_v4_150_0_1	0.373388	0.899	0.707	3.10E-49	7.63E-45	0
dd_Smed_v4_1611_0_1	0.6567	0.265	0.136	3.13E-49	7.70E-45	0
dd_Smed_v4_10306_0_1	0.420228	0.671	0.508	5.05E-49	1.24E-44	0
dd_Smed_v4_473_0_1	0.317416	0.942	0.777	6.33E-49	1.56E-44	0
dd_Smed_v4_2102_0_1	0.416788	0.717	0.512	7.04E-49	1.73E-44	0
dd_Smed_v4_7998_0_1	0.822473	0.254	0.134	8.80E-49	2.16E-44	0
dd_Smed_v4_1885_0_1	0.640156	0.337	0.199	1.59E-48	3.91E-44	0
dd_Smed_v4_358_0_1	0.408774	0.775	0.579	2.51E-48	6.18E-44	0
dd_Smed_v4_506_0_1	0.474076	0.563	0.392	4.42E-48	1.09E-43	0
dd_Smed_v4_1307_0_1	0.892692	0.294	0.169	1.53E-47	3.76E-43	0
dd_Smed_v4_204_0_1	0.418238	0.828	0.627	6.68E-47	1.64E-42	0
dd_Smed_v4_3471_0_1	0.845695	0.283	0.16	1.85E-46	4.56E-42	0
dd_Smed_v4_4746_0_1	1.02981	0.28	0.162	3.44E-46	8.46E-42	0
dd_Smed_v4_111_0_1	0.321074	0.902	0.662	4.94E-46	1.22E-41	0
dd_Smed_v4_607_1_1	0.268226	0.354	0.204	6.09E-46	1.50E-41	0
dd_Smed_v4_280_0_1	0.383342	0.739	0.559	7.53E-46	1.85E-41	0
dd_Smed_v4_567_0_1	0.783602	0.259	0.14	8.41E-46	2.07E-41	0
dd_Smed_v4_1761_0_1	0.553137	0.524	0.356	2.24E-45	5.52E-41	0
dd_Smed_v4_195_0_1	0.343474	0.885	0.686	2.40E-45	5.90E-41	0
dd_Smed_v4_462_0_1	0.388047	0.765	0.545	4.71E-45	1.16E-40	0
dd_Smed_v4_5128_0_1	0.956768	0.258	0.142	5.33E-45	1.31E-40	0
dd_Smed_v4_1343_0_1	0.549438	0.494	0.343	5.98E-45	1.47E-40	0
dd_Smed_v4_903_0_1	0.451141	0.687	0.508	7.34E-45	1.81E-40	0
dd_Smed_v4_728_0_1	0.494363	0.563	0.403	2.70E-44	6.63E-40	0
dd_Smed_v4_1290_0_1	0.593347	0.405	0.261	4.75E-44	1.17E-39	0
dd_Smed_v4_1600_0_1	0.704534	0.396	0.264	1.53E-43	3.77E-39	0
dd_Smed_v4_905_0_1	0.477279	0.587	0.421	2.92E-43	7.18E-39	0
dd_Smed_v4_971_0_1	0.41184	0.666	0.502	3.18E-43	7.82E-39	0
dd_Smed_v4_202_0_1	0.361847	0.841	0.634	4.13E-43	1.02E-38	0
dd_Smed_v4_1038_0_1	0.375452	0.68	0.462	4.38E-43	1.08E-38	0
dd_Smed_v4_1249_0_1	0.511483	0.503	0.347	8.94E-43	2.20E-38	0
dd_Smed_v4_12841_0_1	0.592018	0.357	0.223	1.65E-42	4.07E-38	0
dd_Smed_v4_1059_0_1	0.525627	0.513	0.349	2.53E-42	6.21E-38	0
dd_Smed_v4_1375_0_1	0.319793	0.466	0.306	2.77E-42	6.82E-38	0
dd_Smed_v4_163_0_1	0.364555	0.86	0.666	3.40E-42	8.36E-38	0
dd_Smed_v4_2488_0_1	0.52128	0.526	0.373	5.94E-42	1.46E-37	0
dd_Smed_v4_1190_0_1	0.392559	0.571	0.392	1.80E-41	4.43E-37	0
dd_Smed_v4_2810_0_1	0.767688	0.317	0.195	1.90E-41	4.67E-37	0
dd_Smed_v4_938_0_1	0.705492	0.306	0.185	4.76E-41	1.17E-36	0
dd_Smed_v4_10388_0_1	0.700977	0.266	0.152	8.16E-41	2.01E-36	0
dd_Smed_v4_4063_0_1	0.427838	0.444	0.297	8.77E-41	2.16E-36	0
dd_Smed_v4_151_0_1	0.330006	0.896	0.719	8.78E-41	2.16E-36	0
dd_Smed_v4_2747_0_1	0.732251	0.327	0.203	1.17E-40	2.87E-36	0
dd_Smed_v4_2943_0_1	0.403461	0.51	0.354	1.32E-40	3.25E-36	0
dd_Smed_v4_1807_0_1	0.39616	0.609	0.419	2.23E-39	5.49E-35	0
dd_Smed_v4_99_0_1	0.2664	0.972	0.829	3.28E-39	8.06E-35	0
dd_Smed_v4_200_0_1	0.314536	0.82	0.624	3.32E-39	8.17E-35	0
dd_Smed_v4_371_0_1	0.343682	0.762	0.569	4.50E-39	1.11E-34	0
dd_Smed_v4_794_0_1	0.365796	0.636	0.45	5.61E-39	1.38E-34	0
dd_Smed_v4_10782_0_1	0.675835	0.274	0.159	9.10E-39	2.24E-34	0
dd_Smed_v4_721_0_1	0.60504	0.425	0.295	1.07E-38	2.63E-34	0
dd_Smed_v4_1269_0_1	0.566109	0.441	0.302	2.80E-38	6.88E-34	0
dd_Smed_v4_2345_0_1	0.315528	0.356	0.214	2.80E-38	6.89E-34	0
dd_Smed_v4_145_0_1	0.29119	0.936	0.769	4.49E-38	1.10E-33	0
dd_Smed_v4_1012_0_1	0.419634	0.572	0.398	7.14E-38	1.76E-33	0
dd_Smed_v4_121_0_1	0.278837	0.935	0.754	7.23E-38	1.78E-33	0
dd_Smed_v4_632_0_1	0.404734	0.55	0.396	2.30E-37	5.66E-33	0
dd_Smed_v4_936_0_1	0.320071	0.741	0.539	3.11E-37	7.64E-33	0
dd_Smed_v4_82_0_1	0.362312	0.9	0.708	3.87E-37	9.52E-33	0
dd_Smed_v4_1730_0_1	0.391339	0.493	0.348	5.76E-37	1.42E-32	0
dd_Smed_v4_140_0_1	0.264511	0.781	0.568	9.33E-37	2.29E-32	0
dd_Smed_v4_189_0_1	0.327919	0.822	0.643	1.29E-36	3.16E-32	0
dd_Smed_v4_1153_0_1	0.371135	0.691	0.524	2.49E-36	6.12E-32	0
dd_Smed_v4_1027_0_1	0.325137	0.414	0.281	2.76E-36	6.80E-32	0
dd_Smed_v4_962_0_1	0.322285	0.707	0.535	3.98E-36	9.78E-32	0
dd_Smed_v4_4697_0_1	0.639071	0.293	0.181	1.02E-35	2.50E-31	0
dd_Smed_v4_1197_0_1	0.412747	0.423	0.285	3.12E-35	7.68E-31	0
dd_Smed_v4_2324_0_1	0.501688	0.337	0.217	4.36E-35	1.07E-30	0
dd_Smed_v4_2439_0_1	0.268177	0.387	0.261	7.34E-35	1.80E-30	0
dd_Smed_v4_1593_1_1	0.667455	0.329	0.216	2.84E-34	6.98E-30	0
dd_Smed_v4_4233_0_1	0.602307	0.342	0.227	5.14E-34	1.26E-29	0
dd_Smed_v4_773_0_1	0.449827	0.522	0.386	5.91E-34	1.45E-29	0
dd_Smed_v4_729_0_1	0.447025	0.494	0.359	6.39E-34	1.57E-29	0
dd_Smed_v4_130_0_1	0.273205	0.972	0.865	8.85E-34	2.18E-29	0
dd_Smed_v4_1006_0_1	0.541698	0.328	0.208	1.01E-33	2.49E-29	0
dd_Smed_v4_572_0_1	0.570775	0.351	0.233	1.07E-33	2.62E-29	0
dd_Smed_v4_201_0_1	0.290839	0.887	0.671	1.30E-33	3.19E-29	0
dd_Smed_v4_3625_0_1	0.510752	0.357	0.238	2.96E-33	7.28E-29	0
dd_Smed_v4_224_0_1	0.352999	0.686	0.519	6.61E-33	1.63E-28	0
dd_Smed_v4_1569_0_1	0.489545	0.429	0.303	9.82E-33	2.41E-28	0
dd_Smed_v4_4488_0_1	0.570533	0.322	0.209	1.19E-32	2.92E-28	0
dd_Smed_v4_1089_0_1	0.411968	0.508	0.356	1.44E-32	3.55E-28	0
dd_Smed_v4_110_0_1	0.306008	0.778	0.61	3.93E-32	9.67E-28	0
dd_Smed_v4_858_0_1	0.273009	0.72	0.531	6.76E-32	1.66E-27	0
dd_Smed_v4_3720_0_1	0.259999	0.686	0.545	1.41E-31	3.47E-27	0
dd_Smed_v4_1250_0_1	0.378641	0.542	0.391	2.21E-31	5.44E-27	0
dd_Smed_v4_1063_0_1	0.273116	0.631	0.48	2.47E-31	6.07E-27	0
dd_Smed_v4_265_0_1	0.526431	0.428	0.306	3.24E-31	7.97E-27	0
dd_Smed_v4_823_0_1	0.335963	0.696	0.534	7.67E-31	1.89E-26	0
dd_Smed_v4_2726_0_1	0.491054	0.349	0.236	2.30E-30	5.65E-26	0
dd_Smed_v4_6409_0_1	0.61039	0.301	0.196	2.60E-30	6.41E-26	0
dd_Smed_v4_3028_0_1	0.612271	0.29	0.188	3.16E-30	7.77E-26	0
dd_Smed_v4_863_0_1	0.343072	0.622	0.463	3.20E-30	7.86E-26	0
dd_Smed_v4_2625_0_1	0.656263	0.275	0.175	3.97E-30	9.75E-26	0
dd_Smed_v4_3371_0_1	0.680724	0.283	0.181	5.63E-30	1.38E-25	0
dd_Smed_v4_2126_0_1	0.48932	0.43	0.311	9.30E-30	2.29E-25	0
dd_Smed_v4_1007_0_1	0.256413	0.668	0.511	9.36E-30	2.30E-25	0
dd_Smed_v4_544_0_1	0.338692	0.592	0.452	1.17E-29	2.88E-25	0
dd_Smed_v4_2464_0_1	0.54742	0.39	0.278	3.12E-29	7.67E-25	0
dd_Smed_v4_904_0_1	0.322178	0.617	0.454	3.23E-29	7.94E-25	0
dd_Smed_v4_482_0_1	0.385441	0.678	0.532	6.52E-29	1.60E-24	0
dd_Smed_v4_2198_0_1	0.432544	0.289	0.186	1.61E-28	3.95E-24	0
dd_Smed_v4_2527_0_1	0.660882	0.296	0.198	3.01E-28	7.39E-24	0
dd_Smed_v4_8011_0_1	0.40907	0.391	0.275	3.50E-28	8.60E-24	0
dd_Smed_v4_230_0_1	0.277885	0.759	0.594	3.91E-28	9.61E-24	0
dd_Smed_v4_3017_0_1	0.408579	0.434	0.317	3.97E-28	9.76E-24	0
dd_Smed_v4_438_0_1	0.668508	0.357	0.255	4.25E-28	1.05E-23	0
dd_Smed_v4_6117_0_1	0.251521	0.287	0.181	4.84E-28	1.19E-23	0
dd_Smed_v4_2325_0_1	0.269827	0.772	0.601	7.76E-28	1.91E-23	0
dd_Smed_v4_301_0_1	0.268313	0.799	0.626	7.82E-28	1.92E-23	0
dd_Smed_v4_1370_0_1	0.309141	0.548	0.413	9.28E-28	2.28E-23	0
dd_Smed_v4_4452_0_1	0.337388	0.332	0.218	1.37E-27	3.37E-23	0
dd_Smed_v4_3358_0_1	0.445247	0.282	0.18	1.43E-27	3.52E-23	0
dd_Smed_v4_556_0_1	0.296325	0.663	0.516	4.46E-27	1.10E-22	0
dd_Smed_v4_4580_0_1	0.492367	0.364	0.255	5.15E-27	1.27E-22	0
dd_Smed_v4_1461_0_1	0.399682	0.487	0.362	6.73E-27	1.66E-22	0
dd_Smed_v4_2049_0_1	0.396258	0.304	0.199	7.28E-27	1.79E-22	0
dd_Smed_v4_2402_0_1	0.517927	0.375	0.268	1.88E-26	4.62E-22	0
dd_Smed_v4_4289_0_1	0.468314	0.267	0.171	2.96E-26	7.28E-22	0
dd_Smed_v4_955_0_1	0.379691	0.446	0.327	4.28E-26	1.05E-21	0
dd_Smed_v4_8164_0_1	0.626286	0.294	0.199	5.07E-26	1.25E-21	0
dd_Smed_v4_401_0_1	0.298447	0.641	0.5	6.19E-26	1.52E-21	0
dd_Smed_v4_1433_0_1	0.344934	0.387	0.276	7.46E-26	1.84E-21	0
dd_Smed_v4_5209_0_1	0.51454	0.259	0.166	7.76E-26	1.91E-21	0
dd_Smed_v4_4127_0_1	0.375718	0.417	0.303	8.13E-26	2.00E-21	0
dd_Smed_v4_105_0_1	0.294644	0.687	0.539	9.57E-26	2.35E-21	0
dd_Smed_v4_3929_0_1	0.333552	0.536	0.396	1.01E-25	2.48E-21	0
dd_Smed_v4_2008_0_1	0.316388	0.399	0.286	1.02E-25	2.51E-21	0
dd_Smed_v4_1828_0_1	0.569808	0.268	0.175	1.21E-25	2.99E-21	0
dd_Smed_v4_316_0_1	0.260126	0.868	0.704	1.74E-25	4.28E-21	0
dd_Smed_v4_2983_0_1	0.473584	0.313	0.214	1.78E-25	4.39E-21	0
dd_Smed_v4_296_0_1	0.263397	0.873	0.708	2.96E-25	7.28E-21	0
dd_Smed_v4_776_0_1	0.420308	0.442	0.335	2.08E-24	5.13E-20	0
dd_Smed_v4_428_0_1	0.526335	0.345	0.247	3.19E-24	7.84E-20	0
dd_Smed_v4_1629_0_1	0.25076	0.655	0.507	3.66E-24	9.00E-20	0
dd_Smed_v4_1638_0_1	0.410048	0.444	0.33	4.50E-24	1.11E-19	0
dd_Smed_v4_1957_0_1	0.334892	0.5	0.369	5.37E-24	1.32E-19	0
dd_Smed_v4_225_0_1	0.308154	0.514	0.392	8.07E-24	1.98E-19	0
dd_Smed_v4_2302_0_1	0.548933	0.369	0.272	8.29E-24	2.04E-19	0
dd_Smed_v4_1755_0_1	0.264553	0.588	0.441	1.39E-23	3.41E-19	0
dd_Smed_v4_3847_0_1	0.375915	0.326	0.222	1.80E-23	4.43E-19	0
dd_Smed_v4_1991_0_1	0.287714	0.584	0.455	1.83E-23	4.51E-19	0
dd_Smed_v4_892_0_1	0.459427	0.387	0.284	1.91E-23	4.70E-19	0
dd_Smed_v4_897_0_1	0.328282	0.548	0.426	3.12E-23	7.67E-19	0
dd_Smed_v4_4994_0_1	0.42122	0.412	0.3	3.16E-23	7.77E-19	0
dd_Smed_v4_2050_0_1	0.564033	0.338	0.245	4.67E-23	1.15E-18	0
dd_Smed_v4_2865_0_1	0.41662	0.364	0.265	6.00E-23	1.48E-18	0
dd_Smed_v4_738_0_1	0.342431	0.511	0.391	7.14E-23	1.76E-18	0
dd_Smed_v4_1994_0_1	0.370632	0.425	0.318	8.79E-23	2.16E-18	0
dd_Smed_v4_3319_0_1	0.27708	0.518	0.397	1.34E-22	3.30E-18	0
dd_Smed_v4_4000_0_1	0.463518	0.263	0.174	1.57E-22	3.87E-18	0
dd_Smed_v4_2358_0_1	0.582733	0.292	0.207	1.77E-22	4.35E-18	0
dd_Smed_v4_1045_0_1	0.570223	0.316	0.227	4.54E-22	1.12E-17	0
dd_Smed_v4_2860_0_1	0.329956	0.405	0.301	6.41E-22	1.58E-17	0
dd_Smed_v4_6341_0_1	0.347879	0.321	0.225	7.14E-22	1.76E-17	0
dd_Smed_v4_4084_0_1	0.531984	0.279	0.193	1.39E-21	3.42E-17	0
dd_Smed_v4_1368_0_1	0.441094	0.302	0.212	1.73E-21	4.25E-17	0
dd_Smed_v4_1930_0_1	0.321052	0.396	0.295	2.25E-21	5.53E-17	0
dd_Smed_v4_1855_0_1	0.463827	0.319	0.227	2.41E-21	5.93E-17	0
dd_Smed_v4_376_0_1	0.373758	0.435	0.331	3.56E-21	8.75E-17	0
dd_Smed_v4_7277_0_1	0.515323	0.25	0.169	4.18E-21	1.03E-16	0
dd_Smed_v4_2670_0_1	0.504125	0.292	0.206	4.86E-21	1.20E-16	0
dd_Smed_v4_3250_0_1	0.328593	0.424	0.315	5.17E-21	1.27E-16	0
dd_Smed_v4_2384_0_1	0.260056	0.55	0.423	5.24E-21	1.29E-16	0
dd_Smed_v4_2752_0_1	0.443216	0.333	0.242	5.76E-21	1.42E-16	0
dd_Smed_v4_1903_0_1	0.323459	0.274	0.187	5.83E-21	1.43E-16	0
dd_Smed_v4_7709_0_1	0.26142	0.395	0.288	6.87E-21	1.69E-16	0
dd_Smed_v4_4506_0_1	0.436365	0.302	0.214	9.14E-21	2.25E-16	0
dd_Smed_v4_992_0_1	0.338939	0.273	0.185	1.23E-20	3.03E-16	0
dd_Smed_v4_2992_0_1	0.3488	0.274	0.187	1.43E-20	3.52E-16	0
dd_Smed_v4_526_0_1	0.282046	0.561	0.451	2.32E-20	5.71E-16	0
dd_Smed_v4_3410_0_1	0.468328	0.261	0.178	2.85E-20	7.01E-16	0
dd_Smed_v4_1220_0_1	0.302405	0.484	0.373	9.92E-20	2.44E-15	0
dd_Smed_v4_733_0_1	0.37508	0.253	0.173	1.02E-19	2.51E-15	0
dd_Smed_v4_2363_0_1	0.363959	0.417	0.312	1.07E-19	2.63E-15	0
dd_Smed_v4_1254_0_1	0.326034	0.433	0.334	1.13E-19	2.79E-15	0
dd_Smed_v4_926_1_1	0.521467	0.254	0.175	1.20E-19	2.96E-15	0
dd_Smed_v4_3014_0_1	0.407598	0.33	0.241	1.46E-19	3.59E-15	0
dd_Smed_v4_5466_0_1	0.311444	0.303	0.213	2.81E-19	6.92E-15	0
dd_Smed_v4_3155_0_1	0.497871	0.315	0.23	3.53E-19	8.67E-15	0
dd_Smed_v4_1332_0_1	0.542651	0.302	0.219	3.60E-19	8.84E-15	0
dd_Smed_v4_5073_0_1	0.346787	0.307	0.22	5.87E-19	1.44E-14	0
dd_Smed_v4_1273_0_1	0.417866	0.347	0.26	6.98E-19	1.72E-14	0
dd_Smed_v4_625_0_1	0.276018	0.483	0.387	1.67E-18	4.11E-14	0
dd_Smed_v4_1623_0_1	0.402444	0.319	0.235	2.24E-18	5.50E-14	0
dd_Smed_v4_3735_0_1	0.415245	0.337	0.252	2.36E-18	5.81E-14	0
dd_Smed_v4_6959_0_1	0.493165	0.255	0.18	5.35E-18	1.32E-13	0
dd_Smed_v4_3126_0_1	0.415126	0.353	0.267	5.69E-18	1.40E-13	0
dd_Smed_v4_4605_0_1	0.273155	0.423	0.326	1.21E-17	2.96E-13	0
dd_Smed_v4_5515_0_1	0.368412	0.363	0.271	1.55E-17	3.80E-13	0
dd_Smed_v4_922_1_1	0.290711	0.42	0.324	1.59E-17	3.91E-13	0
dd_Smed_v4_2617_0_1	0.260158	0.477	0.367	1.62E-17	3.97E-13	0
dd_Smed_v4_2722_0_1	0.469576	0.278	0.201	1.65E-17	4.06E-13	0
dd_Smed_v4_3328_0_1	0.419815	0.289	0.209	1.78E-17	4.39E-13	0
dd_Smed_v4_1784_0_1	0.48232	0.256	0.183	3.12E-17	7.67E-13	0
dd_Smed_v4_1557_0_1	0.465943	0.277	0.202	3.67E-17	9.03E-13	0
dd_Smed_v4_3585_0_1	0.57312	0.251	0.18	3.92E-17	9.65E-13	0
dd_Smed_v4_1474_0_1	0.262211	0.548	0.437	4.16E-17	1.02E-12	0
dd_Smed_v4_1458_0_1	0.38109	0.346	0.263	4.19E-17	1.03E-12	0
dd_Smed_v4_1044_0_1	0.317688	0.412	0.321	4.73E-17	1.16E-12	0
dd_Smed_v4_1278_0_1	0.299802	0.394	0.305	6.16E-17	1.51E-12	0
dd_Smed_v4_1169_0_1	0.314617	0.414	0.317	7.35E-17	1.81E-12	0
dd_Smed_v4_2715_0_1	0.322589	0.36	0.276	1.05E-16	2.58E-12	0
dd_Smed_v4_872_0_1	0.465389	0.289	0.216	1.05E-16	2.58E-12	0
dd_Smed_v4_3327_0_1	0.583261	0.263	0.194	1.39E-16	3.41E-12	0
dd_Smed_v4_4111_0_1	0.351454	0.321	0.24	1.78E-16	4.37E-12	0
dd_Smed_v4_1983_0_1	0.400591	0.342	0.261	2.10E-16	5.16E-12	0
dd_Smed_v4_3007_0_1	0.348635	0.295	0.217	2.55E-16	6.27E-12	0
dd_Smed_v4_1668_0_1	0.479896	0.358	0.279	3.09E-16	7.61E-12	0
dd_Smed_v4_1503_0_1	0.284422	0.412	0.314	3.18E-16	7.82E-12	0
dd_Smed_v4_2445_0_1	0.5315	0.25	0.181	3.24E-16	7.96E-12	0
dd_Smed_v4_1508_0_1	0.400273	0.294	0.218	4.64E-16	1.14E-11	0
dd_Smed_v4_3289_0_1	0.357739	0.33	0.247	4.95E-16	1.22E-11	0
dd_Smed_v4_1118_0_1	0.435499	0.333	0.257	7.33E-16	1.80E-11	0
dd_Smed_v4_3393_0_1	0.437879	0.254	0.184	9.24E-16	2.27E-11	0
dd_Smed_v4_1077_0_1	0.395991	0.336	0.258	1.06E-15	2.60E-11	0
dd_Smed_v4_4859_0_1	0.333382	0.324	0.246	1.15E-15	2.82E-11	0
dd_Smed_v4_3435_0_1	0.436284	0.281	0.209	1.34E-15	3.30E-11	0
dd_Smed_v4_4086_0_1	0.306325	0.362	0.28	1.53E-15	3.76E-11	0
dd_Smed_v4_1605_0_1	0.296691	0.427	0.335	1.64E-15	4.03E-11	0
dd_Smed_v4_2594_0_1	0.35176	0.253	0.182	3.57E-15	8.77E-11	0
dd_Smed_v4_481_0_1	0.460745	0.284	0.215	3.88E-15	9.55E-11	0
dd_Smed_v4_6129_0_1	0.355354	0.254	0.186	5.50E-15	1.35E-10	0
dd_Smed_v4_2278_0_1	0.250365	0.394	0.305	7.21E-15	1.77E-10	0
dd_Smed_v4_4298_0_1	0.362137	0.307	0.233	9.27E-15	2.28E-10	0
dd_Smed_v4_6978_0_1	0.256354	0.358	0.272	1.08E-14	2.66E-10	0
dd_Smed_v4_4005_0_1	0.291658	0.369	0.286	1.25E-14	3.07E-10	0
dd_Smed_v4_3489_0_1	0.294043	0.357	0.279	1.28E-14	3.15E-10	0
dd_Smed_v4_1264_0_1	0.378838	0.31	0.237	1.58E-14	3.88E-10	0
dd_Smed_v4_1760_0_1	0.251293	0.37	0.289	2.00E-14	4.92E-10	0
dd_Smed_v4_1101_0_1	0.393085	0.267	0.198	3.41E-14	8.37E-10	0
dd_Smed_v4_1355_1_1	0.346065	0.385	0.301	4.60E-14	1.13E-09	0
dd_Smed_v4_2573_0_1	0.47269	0.254	0.189	5.71E-14	1.40E-09	0
dd_Smed_v4_3089_0_1	0.326209	0.382	0.3	7.17E-14	1.76E-09	0
dd_Smed_v4_2680_0_1	0.346723	0.36	0.281	8.52E-14	2.09E-09	0
dd_Smed_v4_1559_0_1	0.287336	0.3	0.229	1.46E-13	3.59E-09	0
dd_Smed_v4_4240_0_1	0.347267	0.307	0.237	2.15E-13	5.28E-09	0
dd_Smed_v4_2505_0_1	0.319263	0.355	0.278	4.03E-13	9.92E-09	0
dd_Smed_v4_980_0_1	0.38452	0.335	0.266	4.10E-13	1.01E-08	0
dd_Smed_v4_502_0_1	0.288406	0.252	0.185	5.02E-13	1.24E-08	0
dd_Smed_v4_2546_0_1	0.27992	0.38	0.302	5.88E-13	1.45E-08	0
dd_Smed_v4_8003_0_1	0.314512	0.34	0.267	1.42E-12	3.48E-08	0
dd_Smed_v4_845_0_1	0.285926	0.309	0.243	1.72E-12	4.23E-08	0
dd_Smed_v4_1929_0_1	0.342152	0.262	0.198	2.63E-12	6.46E-08	0
dd_Smed_v4_2712_3_1	0.423163	0.261	0.2	4.59E-12	1.13E-07	0
dd_Smed_v4_4572_0_1	0.262713	0.28	0.217	1.70E-11	4.18E-07	0
dd_Smed_v4_3015_0_1	0.257072	0.29	0.225	2.17E-11	5.34E-07	0
dd_Smed_v4_1075_0_1	0.250616	0.298	0.233	2.37E-11	5.82E-07	0
dd_Smed_v4_7154_0_1	0.277666	0.278	0.216	4.37E-11	1.07E-06	0
dd_Smed_v4_720_0_1	0.330654	0.292	0.232	6.67E-11	1.64E-06	0
dd_Smed_v4_5772_0_1	0.470186	0.254	0.197	7.21E-11	1.77E-06	0
dd_Smed_v4_1389_0_1	0.38542	0.27	0.215	1.69E-10	4.15E-06	0
dd_Smed_v4_3092_0_1	0.316376	0.264	0.208	1.77E-10	4.36E-06	0
dd_Smed_v4_1906_0_1	0.279062	0.285	0.226	2.73E-10	6.71E-06	0
dd_Smed_v4_1791_0_1	0.292898	0.289	0.23	3.13E-10	7.69E-06	0
dd_Smed_v4_1515_0_1	0.423923	0.267	0.213	4.10E-10	1.01E-05	0
dd_Smed_v4_2190_0_1	0.272482	0.32	0.259	7.75E-10	1.91E-05	0
dd_Smed_v4_7797_0_1	0.327189	0.26	0.203	1.64E-09	4.03E-05	0
dd_Smed_v4_3986_0_1	0.260246	0.308	0.251	2.46E-09	6.04E-05	0
dd_Smed_v4_1145_0_1	0.338444	0.297	0.242	2.85E-09	7.01E-05	0
dd_Smed_v4_1879_0_1	0.351622	0.315	0.261	3.07E-09	7.54E-05	0
dd_Smed_v4_2640_0_1	0.257371	0.306	0.251	4.01E-09	9.85E-05	0
dd_Smed_v4_1913_0_1	0.283308	0.26	0.208	7.91E-09	0.000194575	0
dd_Smed_v4_782_0_1	0.292133	0.304	0.25	8.70E-09	0.00021384	0
dd_Smed_v4_3298_0_1	0.252973	0.252	0.202	2.16E-08	0.000530692	0
dd_Smed_v4_1078_1_1	0.297972	0.27	0.219	3.39E-08	0.000833492	0
dd_Smed_v4_1470_0_1	0.315255	0.26	0.212	9.28E-08	0.00228343	0
dd_Smed_v4_2866_0_1	0.276749	0.264	0.219	2.88E-07	0.00707241	0
dd_Smed_v4_1928_0_1	0.280273	0.25	0.212	5.31E-06	0.130504	0
dd_Smed_v4_9821_0_1	3.31214	0.981	0.144	0	0	1
dd_Smed_v4_3777_0_1	3.45786	0.957	0.123	0	0	1
dd_Smed_v4_4804_0_1	3.84526	0.898	0.082	0	0	1
dd_Smed_v4_6732_0_1	3.65699	0.905	0.097	0	0	1
dd_Smed_v4_2548_0_1	3.70821	0.92	0.113	0	0	1
dd_Smed_v4_1920_0_1	2.68912	0.956	0.169	0	0	1
dd_Smed_v4_13347_0_1	3.15315	0.932	0.153	0	0	1
dd_Smed_v4_32082_0_1	3.39375	0.871	0.099	0	0	1
dd_Smed_v4_10552_0_1	2.85864	0.916	0.158	0	0	1
dd_Smed_v4_15019_0_1	2.50347	0.985	0.234	0	0	1
dd_Smed_v4_11475_0_1	3.25342	0.857	0.108	0	0	1
dd_Smed_v4_5764_0_1	3.45784	0.836	0.091	0	0	1
dd_Smed_v4_19022_0_1	3.51332	0.801	0.075	0	0	1
dd_Smed_v4_14111_0_1	3.64667	0.788	0.07	0	0	1
dd_Smed_v4_3708_0_1	3.16348	0.811	0.096	0	0	1
dd_Smed_v4_4273_0_1	2.39843	0.877	0.166	0	0	1
dd_Smed_v4_10594_0_1	2.56896	0.982	0.282	0	0	1
dd_Smed_v4_4808_0_1	3.05475	0.997	0.3	0	0	1
dd_Smed_v4_648_0_1	2.57609	0.996	0.303	0	0	1
dd_Smed_v4_12365_0_1	2.27651	0.882	0.191	0	0	1
dd_Smed_v4_5663_0_1	2.60612	0.816	0.136	0	0	1
dd_Smed_v4_13700_0_1	3.07988	0.761	0.084	0	0	1
dd_Smed_v4_5956_0_1	3.14767	0.754	0.086	0	0	1
dd_Smed_v4_2986_0_1	2.41647	0.859	0.193	0	0	1
dd_Smed_v4_5842_0_1	2.23343	0.861	0.196	0	0	1
dd_Smed_v4_1651_0_1	2.22695	0.839	0.178	0	0	1
dd_Smed_v4_3904_0_1	2.40661	0.807	0.149	0	0	1
dd_Smed_v4_2787_0_1	2.77193	0.753	0.097	0	0	1
dd_Smed_v4_11867_0_1	2.15061	0.793	0.138	0	0	1
dd_Smed_v4_1646_0_1	2.41535	0.782	0.13	0	0	1
dd_Smed_v4_11583_0_1	3.37074	0.721	0.07	0	0	1
dd_Smed_v4_2592_0_1	1.77115	0.928	0.285	0	0	1
dd_Smed_v4_5651_0_1	2.48011	0.779	0.137	0	0	1
dd_Smed_v4_5281_0_1	2.06746	0.9	0.262	0	0	1
dd_Smed_v4_1568_0_1	1.92537	0.956	0.318	0	0	1
dd_Smed_v4_5700_0_1	2.42283	0.792	0.156	0	0	1
dd_Smed_v4_9168_0_1	3.12165	0.71	0.074	0	0	1
dd_Smed_v4_2295_0_1	2.12238	0.856	0.225	0	0	1
dd_Smed_v4_3018_0_1	2.10304	0.786	0.156	0	0	1
dd_Smed_v4_6803_0_1	2.20322	0.772	0.142	0	0	1
dd_Smed_v4_416_0_1	0.705401	0.826	0.198	0	0	1
dd_Smed_v4_5865_0_1	1.96701	0.955	0.328	0	0	1
dd_Smed_v4_4504_0_1	2.44502	0.785	0.16	0	0	1
dd_Smed_v4_5419_0_1	2.78658	0.716	0.092	0	0	1
dd_Smed_v4_9229_0_1	3.4343	0.691	0.067	0	0	1
dd_Smed_v4_11487_0_1	2.93657	0.709	0.086	0	0	1
dd_Smed_v4_7123_0_1	2.44734	0.747	0.127	0	0	1
dd_Smed_v4_2458_0_1	1.8356	0.916	0.299	0	0	1
dd_Smed_v4_2286_0_1	1.86072	0.77	0.158	0	0	1
dd_Smed_v4_10618_0_1	2.40531	0.749	0.139	0	0	1
dd_Smed_v4_4638_0_1	1.94766	0.789	0.181	0	0	1
dd_Smed_v4_4276_0_1	1.88887	0.825	0.217	0	0	1
dd_Smed_v4_6154_0_1	1.83514	0.822	0.215	0	0	1
dd_Smed_v4_2118_0_1	1.65547	0.905	0.299	0	0	1
dd_Smed_v4_5611_0_1	1.88662	0.848	0.242	0	0	1
dd_Smed_v4_4698_0_1	1.89955	0.769	0.164	0	0	1
dd_Smed_v4_5933_0_1	1.841	0.82	0.215	0	0	1
dd_Smed_v4_1396_0_1	1.74349	0.918	0.314	0	0	1
dd_Smed_v4_8491_0_1	1.7954	0.803	0.201	0	0	1
dd_Smed_v4_10376_0_1	2.32965	0.713	0.113	0	0	1
dd_Smed_v4_3517_0_1	2.35488	0.704	0.104	0	0	1
dd_Smed_v4_5816_0_1	1.71425	0.795	0.196	0	0	1
dd_Smed_v4_659_0_1	2.5665	1	0.403	0	0	1
dd_Smed_v4_1121_0_1	1.88665	0.895	0.299	0	0	1
dd_Smed_v4_8001_0_1	1.67808	0.826	0.233	0	0	1
dd_Smed_v4_512_0_1	1.55848	0.907	0.319	0	0	1
dd_Smed_v4_2614_0_1	2.61783	0.68	0.094	0	0	1
dd_Smed_v4_4747_0_1	1.78715	0.808	0.222	0	0	1
dd_Smed_v4_2595_0_1	2.18175	0.977	0.391	0	0	1
dd_Smed_v4_7837_0_1	2.85602	0.664	0.08	0	0	1
dd_Smed_v4_1253_0_1	1.65308	0.777	0.194	0	0	1
dd_Smed_v4_2348_0_1	1.66921	0.848	0.266	0	0	1
dd_Smed_v4_2921_0_1	2.58784	0.675	0.094	0	0	1
dd_Smed_v4_2082_0_1	1.6142	0.937	0.357	0	0	1
dd_Smed_v4_3971_0_1	1.60753	0.925	0.347	0	0	1
dd_Smed_v4_5156_0_1	1.64531	0.802	0.224	0	0	1
dd_Smed_v4_2520_0_1	1.70997	0.955	0.378	0	0	1
dd_Smed_v4_11717_0_1	2.47695	0.648	0.077	0	0	1
dd_Smed_v4_13472_0_1	3.44829	0.627	0.056	0	0	1
dd_Smed_v4_3186_0_1	1.64145	0.825	0.254	0	0	1
dd_Smed_v4_928_0_1	2.0081	0.984	0.413	0	0	1
dd_Smed_v4_6173_0_1	2.0573	0.73	0.16	0	0	1
dd_Smed_v4_9360_0_1	1.52167	0.841	0.271	0	0	1
dd_Smed_v4_6140_0_1	1.59925	0.809	0.243	0	0	1
dd_Smed_v4_1582_0_1	1.54159	0.914	0.349	0	0	1
dd_Smed_v4_1484_0_1	1.94009	0.71	0.145	0	0	1
dd_Smed_v4_3849_0_1	1.2997	0.822	0.258	0	0	1
dd_Smed_v4_2682_0_1	1.94208	0.705	0.142	0	0	1
dd_Smed_v4_2297_0_1	1.47088	0.887	0.325	0	0	1
dd_Smed_v4_4712_0_1	2.83535	0.637	0.075	0	0	1
dd_Smed_v4_4749_0_1	1.72303	0.772	0.21	0	0	1
dd_Smed_v4_3776_0_1	1.63311	0.783	0.222	0	0	1
dd_Smed_v4_552_0_1	2.01903	0.746	0.185	0	0	1
dd_Smed_v4_5644_0_1	1.97916	0.691	0.132	0	0	1
dd_Smed_v4_3493_0_1	1.88181	0.719	0.161	0	0	1
dd_Smed_v4_3886_0_1	1.50345	0.935	0.378	0	0	1
dd_Smed_v4_5108_0_1	1.45276	0.868	0.311	0	0	1
dd_Smed_v4_8647_0_1	1.7143	0.751	0.194	0	0	1
dd_Smed_v4_673_0_1	1.61658	0.935	0.382	0	0	1
dd_Smed_v4_1134_0_1	1.59472	0.864	0.314	0	0	1
dd_Smed_v4_1985_0_1	2.52799	0.998	0.448	0	0	1
dd_Smed_v4_4731_0_1	1.13996	0.834	0.284	0	0	1
dd_Smed_v4_4878_0_1	1.17944	0.912	0.362	0	0	1
dd_Smed_v4_1211_0_1	1.66167	0.943	0.394	0	0	1
dd_Smed_v4_3741_0_1	1.85765	0.719	0.17	0	0	1
dd_Smed_v4_9377_0_1	1.53963	0.768	0.22	0	0	1
dd_Smed_v4_1332_0_1	2.00416	0.721	0.174	0	0	1
dd_Smed_v4_2363_0_1	1.52606	0.818	0.271	0	0	1
dd_Smed_v4_930_0_1	1.77924	0.951	0.405	0	0	1
dd_Smed_v4_2312_0_1	1.81685	0.734	0.189	0	0	1
dd_Smed_v4_2086_0_1	1.69301	0.96	0.416	0	0	1
dd_Smed_v4_4644_0_1	2.03073	0.669	0.125	0	0	1
dd_Smed_v4_7047_0_1	1.54992	0.753	0.209	0	0	1
dd_Smed_v4_10338_0_1	2.38965	0.64	0.098	0	0	1
dd_Smed_v4_2016_0_1	1.18738	0.78	0.239	0	0	1
dd_Smed_v4_1652_0_1	1.6093	0.735	0.197	0	0	1
dd_Smed_v4_2653_0_1	1.29719	0.868	0.332	0	0	1
dd_Smed_v4_1236_0_1	1.29908	0.806	0.271	0	0	1
dd_Smed_v4_12953_0_1	3.30681	0.589	0.056	0	0	1
dd_Smed_v4_2121_1_1	1.13703	0.82	0.288	0	0	1
dd_Smed_v4_2857_0_1	1.36894	0.814	0.282	0	0	1
dd_Smed_v4_4443_0_1	1.54876	0.717	0.185	0	0	1
dd_Smed_v4_1355_1_1	1.43164	0.788	0.258	0	0	1
dd_Smed_v4_5375_0_1	1.30761	0.769	0.239	0	0	1
dd_Smed_v4_7529_0_1	1.69977	0.691	0.161	0	0	1
dd_Smed_v4_12332_0_1	2.69663	0.6	0.071	0	0	1
dd_Smed_v4_4994_0_1	1.37402	0.79	0.261	0	0	1
dd_Smed_v4_5428_0_1	1.28042	0.838	0.309	0	0	1
dd_Smed_v4_5080_0_1	1.16781	0.844	0.316	0	0	1
dd_Smed_v4_8919_0_1	2.20737	0.621	0.095	0	0	1
dd_Smed_v4_7519_0_1	2.52027	0.602	0.077	0	0	1
dd_Smed_v4_1807_0_1	1.45769	0.914	0.391	0	0	1
dd_Smed_v4_2695_0_1	1.36806	0.91	0.387	0	0	1
dd_Smed_v4_4163_0_1	1.36205	0.921	0.398	0	0	1
dd_Smed_v4_3355_0_1	1.26011	0.919	0.397	0	0	1
dd_Smed_v4_3968_0_1	1.27766	0.9	0.379	0	0	1
dd_Smed_v4_1682_0_1	1.41035	0.77	0.251	0	0	1
dd_Smed_v4_2283_0_1	1.27002	0.777	0.258	0	0	1
dd_Smed_v4_8602_0_1	2.2411	0.634	0.115	0	0	1
dd_Smed_v4_1059_0_1	1.22076	0.837	0.319	0	0	1
dd_Smed_v4_1397_0_1	1.28486	0.78	0.262	0	0	1
dd_Smed_v4_1761_0_1	1.47021	0.844	0.326	0	0	1
dd_Smed_v4_1222_0_1	1.28818	0.847	0.331	0	0	1
dd_Smed_v4_8973_0_1	1.65876	0.65	0.134	0	0	1
dd_Smed_v4_7682_0_1	3.41344	0.568	0.052	0	0	1
dd_Smed_v4_900_0_1	1.28622	0.904	0.389	0	0	1
dd_Smed_v4_3929_0_1	1.34138	0.877	0.363	0	0	1
dd_Smed_v4_1597_0_1	1.36177	0.907	0.394	0	0	1
dd_Smed_v4_7508_0_1	1.70966	0.663	0.152	0	0	1
dd_Smed_v4_2907_0_1	1.37834	0.927	0.418	0	0	1
dd_Smed_v4_4070_0_1	1.26273	0.913	0.404	0	0	1
dd_Smed_v4_5515_0_1	1.43512	0.739	0.231	0	0	1
dd_Smed_v4_6172_0_1	1.16729	0.887	0.38	0	0	1
dd_Smed_v4_6479_1_1	1.27033	0.726	0.22	0	0	1
dd_Smed_v4_8531_0_1	1.63444	0.667	0.161	0	0	1
dd_Smed_v4_13580_0_1	3.11852	0.56	0.055	0	0	1
dd_Smed_v4_1909_1_1	1.31357	0.947	0.442	0	0	1
dd_Smed_v4_6253_0_1	1.70823	0.653	0.149	0	0	1
dd_Smed_v4_8341_0_1	1.58168	0.678	0.174	0	0	1
dd_Smed_v4_1012_0_1	1.31185	0.873	0.37	0	0	1
dd_Smed_v4_2680_0_1	1.38885	0.742	0.24	0	0	1
dd_Smed_v4_3809_0_1	1.74472	0.974	0.472	0	0	1
dd_Smed_v4_3953_0_1	2.20967	0.601	0.099	0	0	1
dd_Smed_v4_3564_0_1	1.46322	0.687	0.187	0	0	1
dd_Smed_v4_794_0_1	1.22764	0.923	0.424	0	0	1
dd_Smed_v4_11263_0_1	2.17064	0.594	0.097	0	0	1
dd_Smed_v4_5055_0_1	1.75398	0.635	0.138	0	0	1
dd_Smed_v4_2250_0_1	2.03244	0.993	0.497	0	0	1
dd_Smed_v4_11221_0_1	2.78272	0.565	0.069	0	0	1
dd_Smed_v4_6521_0_1	1.19096	0.928	0.435	0	0	1
dd_Smed_v4_4129_0_1	2.24267	0.605	0.112	0	0	1
dd_Smed_v4_7227_0_1	1.07399	0.657	0.164	0	0	1
dd_Smed_v4_1353_0_1	1.19467	0.923	0.431	0	0	1
dd_Smed_v4_1800_0_1	1.39133	0.721	0.23	0	0	1
dd_Smed_v4_10335_0_1	2.65287	0.552	0.062	0	0	1
dd_Smed_v4_1609_0_1	1.88152	0.638	0.151	0	0	1
dd_Smed_v4_4581_0_1	2.10751	0.582	0.096	0	0	1
dd_Smed_v4_5890_0_1	1.19979	0.691	0.207	0	0	1
dd_Smed_v4_668_0_1	1.50286	0.96	0.476	0	0	1
dd_Smed_v4_7167_0_1	2.23645	0.592	0.108	0	0	1
dd_Smed_v4_9993_0_1	1.49625	0.638	0.155	0	0	1
dd_Smed_v4_2504_0_1	1.2739	0.929	0.447	0	0	1
dd_Smed_v4_6701_1_1	1.41116	0.668	0.186	0	0	1
dd_Smed_v4_15726_0_1	3.54726	0.522	0.041	0	0	1
dd_Smed_v4_1470_0_1	1.59945	0.648	0.17	0	0	1
dd_Smed_v4_7797_0_1	1.67611	0.64	0.162	0	0	1
dd_Smed_v4_6850_0_1	1.92023	0.595	0.119	0	0	1
dd_Smed_v4_7409_0_1	1.22689	0.669	0.194	0	0	1
dd_Smed_v4_20651_0_1	3.21051	0.521	0.048	0	0	1
dd_Smed_v4_7544_0_1	2.391	0.549	0.078	0	0	1
dd_Smed_v4_2102_0_1	1.38301	0.963	0.492	0	0	1
dd_Smed_v4_2899_0_1	1.4177	0.973	0.503	0	0	1
dd_Smed_v4_3816_0_1	1.38322	0.972	0.502	0	0	1
dd_Smed_v4_8421_0_1	1.62347	0.616	0.146	0	0	1
dd_Smed_v4_3546_0_1	1.4564	0.632	0.163	0	0	1
dd_Smed_v4_3458_0_1	1.39838	0.657	0.189	0	0	1
dd_Smed_v4_8732_0_1	2.0906	0.558	0.091	0	0	1
dd_Smed_v4_12419_0_1	1.56443	0.641	0.174	0	0	1
dd_Smed_v4_1472_0_1	1.44081	0.653	0.187	0	0	1
dd_Smed_v4_9022_0_1	1.28299	0.659	0.193	0	0	1
dd_Smed_v4_158_0_1	1.52342	0.617	0.152	0	0	1
dd_Smed_v4_995_0_1	1.26373	0.964	0.5	0	0	1
dd_Smed_v4_14806_0_1	2.85115	0.519	0.056	0	0	1
dd_Smed_v4_4323_0_1	1.39949	0.642	0.179	0	0	1
dd_Smed_v4_8435_0_1	1.73689	0.592	0.131	0	0	1
dd_Smed_v4_5623_0_1	1.66875	0.577	0.121	0	0	1
dd_Smed_v4_8630_0_1	1.84345	0.571	0.116	0	0	1
dd_Smed_v4_9516_0_1	1.41476	0.611	0.156	0	0	1
dd_Smed_v4_1095_0_1	1.65443	0.996	0.542	0	0	1
dd_Smed_v4_5312_0_1	1.57612	0.615	0.161	0	0	1
dd_Smed_v4_618_0_1	1.12035	0.982	0.528	0	0	1
dd_Smed_v4_7417_0_1	1.7481	0.585	0.131	0	0	1
dd_Smed_v4_3660_0_1	1.34406	0.623	0.172	0	0	1
dd_Smed_v4_1887_0_1	1.54971	0.614	0.163	0	0	1
dd_Smed_v4_484_0_1	1.14713	0.956	0.505	0	0	1
dd_Smed_v4_532_0_1	1.42769	0.985	0.536	0	0	1
dd_Smed_v4_9639_0_1	2.17003	0.536	0.089	0	0	1
dd_Smed_v4_1149_0_1	1.22432	0.949	0.502	0	0	1
dd_Smed_v4_5140_0_1	1.3828	0.609	0.163	0	0	1
dd_Smed_v4_4830_0_1	1.64751	0.572	0.128	0	0	1
dd_Smed_v4_8164_0_1	1.40625	0.611	0.167	0	0	1
dd_Smed_v4_18196_0_1	2.3486	0.512	0.07	0	0	1
dd_Smed_v4_858_0_1	1.16115	0.953	0.512	0	0	1
dd_Smed_v4_13790_0_1	2.35275	0.512	0.075	0	0	1
dd_Smed_v4_2829_0_1	1.5582	0.574	0.137	0	0	1
dd_Smed_v4_7703_0_1	1.46002	0.575	0.139	0	0	1
dd_Smed_v4_1302_0_1	1.55029	0.584	0.149	0	0	1
dd_Smed_v4_368_0_1	1.40975	0.969	0.534	0	0	1
dd_Smed_v4_13972_0_1	2.78642	0.485	0.052	0	0	1
dd_Smed_v4_21084_0_1	3.41402	0.469	0.036	0	0	1
dd_Smed_v4_393_0_1	1.30521	0.974	0.543	0	0	1
dd_Smed_v4_1801_0_1	1.28333	0.987	0.557	0	0	1
dd_Smed_v4_3566_0_1	1.40682	0.575	0.146	0	0	1
dd_Smed_v4_11647_0_1	1.41209	0.582	0.154	0	0	1
dd_Smed_v4_16549_0_1	2.31616	0.499	0.072	0	0	1
dd_Smed_v4_7015_0_1	2.05045	0.503	0.078	0	0	1
dd_Smed_v4_8626_0_1	2.13114	0.503	0.081	0	0	1
dd_Smed_v4_12013_0_1	2.71847	0.471	0.051	0	0	1
dd_Smed_v4_140_0_1	1.49708	0.975	0.555	0	0	1
dd_Smed_v4_15273_0_1	2.28116	0.497	0.078	0	0	1
dd_Smed_v4_6783_0_1	2.62264	0.476	0.057	0	0	1
dd_Smed_v4_3342_0_1	1.933	0.513	0.098	0	0	1
dd_Smed_v4_9695_0_1	1.44461	0.541	0.126	0	0	1
dd_Smed_v4_708_0_1	1.32114	0.494	0.081	0	0	1
dd_Smed_v4_12881_0_1	2.84317	0.457	0.047	0	0	1
dd_Smed_v4_18168_0_1	2.69037	0.457	0.05	0	0	1
dd_Smed_v4_4341_0_1	1.66631	0.52	0.114	0	0	1
dd_Smed_v4_15120_0_1	2.85278	0.447	0.046	0	0	1
dd_Smed_v4_565_0_1	1.40226	0.992	0.592	0	0	1
dd_Smed_v4_6734_0_1	2.64745	0.456	0.056	0	0	1
dd_Smed_v4_9585_0_1	2.96193	0.446	0.046	0	0	1
dd_Smed_v4_6243_0_1	1.5561	0.992	0.594	0	0	1
dd_Smed_v4_10739_0_1	1.74569	0.496	0.1	0	0	1
dd_Smed_v4_13582_0_1	2.88652	0.435	0.041	0	0	1
dd_Smed_v4_11074_0_1	2.39626	0.445	0.052	0	0	1
dd_Smed_v4_10340_0_1	1.62563	0.511	0.119	0	0	1
dd_Smed_v4_9303_0_1	1.70639	0.499	0.107	0	0	1
dd_Smed_v4_11546_0_1	1.75617	0.485	0.098	0	0	1
dd_Smed_v4_802_0_1	1.64793	0.996	0.613	0	0	1
dd_Smed_v4_9264_0_1	1.55188	0.485	0.102	0	0	1
dd_Smed_v4_8477_0_1	1.68992	0.486	0.105	0	0	1
dd_Smed_v4_8960_0_1	1.83669	0.462	0.084	0	0	1
dd_Smed_v4_15463_0_1	3.4469	0.408	0.034	0	0	1
dd_Smed_v4_7185_0_1	1.64707	0.473	0.101	0	0	1
dd_Smed_v4_1260_0_1	1.4388	0.464	0.094	0	0	1
dd_Smed_v4_6479_0_1	1.67983	0.465	0.095	0	0	1
dd_Smed_v4_10019_0_1	2.36163	0.424	0.056	0	0	1
dd_Smed_v4_9349_0_1	1.52059	0.465	0.099	0	0	1
dd_Smed_v4_15640_0_1	3.0352	0.407	0.043	0	0	1
dd_Smed_v4_6948_0_1	1.66964	0.455	0.091	0	0	1
dd_Smed_v4_14029_0_1	1.82826	0.432	0.069	0	0	1
dd_Smed_v4_530_0_1	1.04623	0.974	0.611	0	0	1
dd_Smed_v4_12089_0_1	1.85299	0.451	0.089	0	0	1
dd_Smed_v4_8822_0_1	2.16741	0.421	0.059	0	0	1
dd_Smed_v4_9636_0_1	2.07424	0.431	0.069	0	0	1
dd_Smed_v4_19858_0_1	2.40353	0.412	0.051	0	0	1
dd_Smed_v4_1608_0_1	1.27214	0.987	0.627	0	0	1
dd_Smed_v4_330_0_1	1.04638	0.989	0.629	0	0	1
dd_Smed_v4_9806_0_1	1.71404	0.45	0.091	0	0	1
dd_Smed_v4_3867_0_1	1.59212	0.451	0.094	0	0	1
dd_Smed_v4_6610_0_1	2.57618	0.4	0.044	0	0	1
dd_Smed_v4_5862_0_1	2.09099	0.421	0.065	0	0	1
dd_Smed_v4_14737_0_1	2.94824	0.395	0.04	0	0	1
dd_Smed_v4_6987_0_1	2.52884	0.406	0.052	0	0	1
dd_Smed_v4_12381_0_1	2.4958	0.402	0.051	0	0	1
dd_Smed_v4_7382_0_1	1.77157	0.432	0.082	0	0	1
dd_Smed_v4_13411_0_1	1.57016	0.432	0.083	0	0	1
dd_Smed_v4_8688_0_1	1.81453	0.429	0.08	0	0	1
dd_Smed_v4_7507_0_1	2.08203	0.412	0.067	0	0	1
dd_Smed_v4_12461_0_1	2.64557	0.387	0.043	0	0	1
dd_Smed_v4_13086_0_1	2.10183	0.406	0.062	0	0	1
dd_Smed_v4_7744_0_1	2.80594	0.38	0.041	0	0	1
dd_Smed_v4_10619_0_1	1.85334	0.409	0.071	0	0	1
dd_Smed_v4_5959_0_1	2.29829	0.394	0.059	0	0	1
dd_Smed_v4_11417_0_1	2.1765	0.392	0.058	0	0	1
dd_Smed_v4_10036_0_1	1.93195	0.405	0.073	0	0	1
dd_Smed_v4_11412_0_1	2.23322	0.384	0.053	0	0	1
dd_Smed_v4_16306_0_1	1.93657	0.394	0.07	0	0	1
dd_Smed_v4_11729_0_1	2.97409	0.358	0.036	0	0	1
dd_Smed_v4_12368_0_1	2.36252	0.371	0.049	0	0	1
dd_Smed_v4_633_0_1	1.0701	0.996	0.675	0	0	1
dd_Smed_v4_14776_0_1	1.63875	0.391	0.071	0	0	1
dd_Smed_v4_724_0_1	1.06034	0.988	0.668	0	0	1
dd_Smed_v4_14997_0_1	2.85912	0.354	0.036	0	0	1
dd_Smed_v4_18818_0_1	2.72018	0.356	0.038	0	0	1
dd_Smed_v4_1181_0_1	1.49738	0.996	0.681	0	0	1
dd_Smed_v4_8024_0_1	2.2789	0.355	0.045	0	0	1
dd_Smed_v4_18284_0_1	2.75524	0.345	0.036	0	0	1
dd_Smed_v4_4961_0_1	2.09673	0.366	0.057	0	0	1
dd_Smed_v4_424_0_1	1.166	0.997	0.69	0	0	1
dd_Smed_v4_697_0_1	1.41436	0.996	0.69	0	0	1
dd_Smed_v4_9624_0_1	2.14187	0.362	0.056	0	0	1
dd_Smed_v4_11930_0_1	2.48889	0.342	0.038	0	0	1
dd_Smed_v4_15849-0_2_1	1.86107	0.368	0.064	0	0	1
dd_Smed_v4_16468_0_1	3.02927	0.332	0.028	0	0	1
dd_Smed_v4_1258_0_1	1.40158	0.996	0.693	0	0	1
dd_Smed_v4_14586_0_1	2.48763	0.335	0.037	0	0	1
dd_Smed_v4_10941_0_1	2.41543	0.333	0.036	0	0	1
dd_Smed_v4_469_0_1	1.11582	0.997	0.703	0	0	1
dd_Smed_v4_629_0_1	1.56408	0.999	0.706	0	0	1
dd_Smed_v4_14660_0_1	2.49117	0.328	0.038	0	0	1
dd_Smed_v4_8754_0_1	2.07763	0.338	0.049	0	0	1
dd_Smed_v4_9065_0_1	2.59939	0.325	0.036	0	0	1
dd_Smed_v4_15557_0_1	2.86937	0.32	0.032	0	0	1
dd_Smed_v4_12789_0_1	2.68479	0.321	0.037	0	0	1
dd_Smed_v4_9017_0_1	2.32501	0.327	0.043	0	0	1
dd_Smed_v4_14808_0_1	3.0703	0.311	0.028	0	0	1
dd_Smed_v4_13727_0_1	2.66604	0.311	0.034	0	0	1
dd_Smed_v4_13685_0_1	2.66771	0.304	0.028	0	0	1
dd_Smed_v4_13666_0_1	2.82823	0.3	0.032	0	0	1
dd_Smed_v4_281_0_1	0.927736	0.996	0.729	0	0	1
dd_Smed_v4_12537_0_1	2.27321	0.31	0.045	0	0	1
dd_Smed_v4_13402_0_1	3.50963	0.285	0.021	0	0	1
dd_Smed_v4_10217_0_1	2.47574	0.301	0.038	0	0	1
dd_Smed_v4_13980_0_1	2.54946	0.299	0.036	0	0	1
dd_Smed_v4_8773_0_1	2.19624	0.306	0.043	0	0	1
dd_Smed_v4_1420_0_1	2.86351	0.29	0.027	0	0	1
dd_Smed_v4_21722_0_1	2.25534	0.301	0.04	0	0	1
dd_Smed_v4_14547_0_1	3.3079	0.285	0.025	0	0	1
dd_Smed_v4_17071_0_1	2.58339	0.291	0.032	0	0	1
dd_Smed_v4_16183_0_1	2.60501	0.29	0.032	0	0	1
dd_Smed_v4_13269_0_1	2.68145	0.289	0.032	0	0	1
dd_Smed_v4_12261_0_1	2.83793	0.283	0.026	0	0	1
dd_Smed_v4_14977_0_1	2.32232	0.295	0.039	0	0	1
dd_Smed_v4_10988_0_1	3.70179	0.294	0.039	0	0	1
dd_Smed_v4_18874_0_1	2.85457	0.285	0.031	0	0	1
dd_Smed_v4_21560_0_1	3.26375	0.276	0.023	0	0	1
dd_Smed_v4_308_0_1	1.44131	0.997	0.745	0	0	1
dd_Smed_v4_16842_0_1	2.64396	0.28	0.031	0	0	1
dd_Smed_v4_11558_0_1	2.71212	0.283	0.034	0	0	1
dd_Smed_v4_14673_0_1	2.375	0.284	0.038	0	0	1
dd_Smed_v4_12726_0_1	2.15611	0.279	0.035	0	0	1
dd_Smed_v4_10323_0_1	2.58749	0.276	0.033	0	0	1
dd_Smed_v4_6668_0_1	2.70534	0.273	0.032	0	0	1
dd_Smed_v4_12966_0_1	3.3864	0.257	0.019	0	0	1
dd_Smed_v4_14163_0_1	2.56524	0.265	0.032	0	0	1
dd_Smed_v4_15248_0_1	3.09176	0.259	0.026	0	0	1
dd_Smed_v4_9628_0_1	2.39273	0.263	0.031	0	0	1
dd_Smed_v4_141_0_1	1.51384	0.998	0.766	0	0	1
dd_Smed_v4_437_0_1	0.976623	0.996	0.777	0	0	1
dd_Smed_v4_188_0_1	1.27832	0.999	0.801	0	0	1
dd_Smed_v4_52_0_1	0.871161	0.999	0.811	0	0	1
dd_Smed_v4_35_0_1	1.00864	1	0.814	0	0	1
dd_Smed_v4_756_0_1	1.75436	0.999	0.86	0	0	1
dd_Smed_v4_127_0_1	0.852086	0.999	0.867	0	0	1
dd_Smed_v4_56_0_1	1.87673	0.999	0.868	0	0	1
dd_Smed_v4_133_0_1	0.810276	0.999	0.87	0	0	1
dd_Smed_v4_601_0_1	1.8329	1	0.879	0	0	1
dd_Smed_v4_62_0_1	0.847773	0.999	0.895	0	0	1
dd_Smed_v4_186_0_1	0.823572	1	0.926	0	0	1
dd_Smed_v4_30_0_1	1.15547	1	0.983	0	0	1
dd_Smed_v4_1431_0_1	0.999811	0.985	0.625	5.16E-308	1.27E-303	1
dd_Smed_v4_5347_0_1	1.28516	0.722	0.238	8.09E-308	1.99E-303	1
dd_Smed_v4_15194_0_1	2.19664	0.261	0.031	1.53E-307	3.76E-303	1
dd_Smed_v4_8360_0_1	1.21584	0.788	0.28	3.56E-307	8.76E-303	1
dd_Smed_v4_6277_0_1	1.25029	0.714	0.233	5.77E-307	1.42E-302	1
dd_Smed_v4_3326_0_1	2.14404	0.312	0.047	1.29E-305	3.18E-301	1
dd_Smed_v4_11179_0_1	1.54262	0.469	0.105	2.53E-305	6.22E-301	1
dd_Smed_v4_10082_0_1	1.70021	0.399	0.077	3.19E-305	7.85E-301	1
dd_Smed_v4_13044_0_1	1.90641	0.281	0.037	3.97E-304	9.77E-300	1
dd_Smed_v4_4613_0_1	1.31514	0.626	0.18	4.21E-304	1.04E-299	1
dd_Smed_v4_1445_0_1	1.13595	0.946	0.48	1.49E-303	3.67E-299	1
dd_Smed_v4_5831_0_1	1.63653	0.443	0.095	1.28E-302	3.14E-298	1
dd_Smed_v4_9090_0_1	1.54841	0.446	0.096	6.43E-302	1.58E-297	1
dd_Smed_v4_10377_0_1	1.81765	0.396	0.077	3.22E-301	7.93E-297	1
dd_Smed_v4_12263_0_1	1.94058	0.317	0.049	1.06E-300	2.62E-296	1
dd_Smed_v4_12195_0_1	2.61112	0.257	0.031	2.56E-300	6.29E-296	1
dd_Smed_v4_2942_0_1	1.14113	0.842	0.325	4.31E-300	1.06E-295	1
dd_Smed_v4_936_0_1	1.12385	0.951	0.523	4.58E-300	1.13E-295	1
dd_Smed_v4_9775_0_1	1.72252	0.403	0.08	1.14E-299	2.81E-295	1
dd_Smed_v4_3250_0_1	1.26092	0.772	0.279	1.96E-299	4.82E-295	1
dd_Smed_v4_5417_0_1	1.21562	0.688	0.212	6.64E-299	1.63E-294	1
dd_Smed_v4_12527_0_1	2.26181	0.283	0.039	1.40E-298	3.43E-294	1
dd_Smed_v4_863_0_1	1.18876	0.926	0.434	1.45E-298	3.57E-294	1
dd_Smed_v4_1331_0_1	1.01082	0.981	0.572	3.62E-298	8.91E-294	1
dd_Smed_v4_1596_0_1	1.37233	0.639	0.195	5.32E-298	1.31E-293	1
dd_Smed_v4_19563_0_1	2.58942	0.253	0.03	5.68E-298	1.40E-293	1
dd_Smed_v4_6009_0_1	1.46781	0.538	0.139	7.13E-298	1.75E-293	1
dd_Smed_v4_516_0_1	1.05182	0.97	0.568	2.62E-297	6.43E-293	1
dd_Smed_v4_1469_0_1	1.21335	0.737	0.246	5.95E-297	1.46E-292	1
dd_Smed_v4_2444_0_1	1.16745	0.746	0.247	6.91E-297	1.70E-292	1
dd_Smed_v4_5777_0_1	1.53771	0.467	0.107	4.16E-296	1.02E-291	1
dd_Smed_v4_5987_0_1	1.13557	0.813	0.294	8.24E-296	2.03E-291	1
dd_Smed_v4_2005_0_1	1.20499	0.757	0.26	3.48E-295	8.56E-291	1
dd_Smed_v4_1125_0_1	1.12742	0.921	0.453	8.11E-294	2.00E-289	1
dd_Smed_v4_5945_0_1	1.6119	0.449	0.1	1.82E-293	4.49E-289	1
dd_Smed_v4_1279_0_1	1.34418	0.652	0.201	2.42E-293	5.94E-289	1
dd_Smed_v4_10802_0_1	1.44021	0.584	0.164	2.97E-293	7.31E-289	1
dd_Smed_v4_1982_0_1	1.33229	0.609	0.176	8.68E-292	2.13E-287	1
dd_Smed_v4_1928_0_1	1.3193	0.607	0.173	3.82E-291	9.39E-287	1
dd_Smed_v4_799_0_1	1.18591	0.868	0.368	8.67E-291	2.13E-286	1
dd_Smed_v4_672_0_1	1.10112	0.837	0.314	4.94E-290	1.22E-285	1
dd_Smed_v4_111_0_1	0.942345	0.987	0.662	7.18E-290	1.77E-285	1
dd_Smed_v4_12608_0_1	1.40147	0.497	0.122	8.09E-290	1.99E-285	1
dd_Smed_v4_2807_0_1	1.26468	0.635	0.188	1.90E-288	4.68E-284	1
dd_Smed_v4_12521_0_1	1.74566	0.361	0.066	3.51E-288	8.63E-284	1
dd_Smed_v4_10490_0_1	1.48065	0.499	0.124	3.63E-287	8.92E-283	1
dd_Smed_v4_6148_0_1	2.14899	0.319	0.053	5.03E-287	1.24E-282	1
dd_Smed_v4_17673_0_1	2.43738	0.253	0.031	7.67E-287	1.89E-282	1
dd_Smed_v4_5203_0_1	1.4667	0.467	0.108	3.01E-286	7.41E-282	1
dd_Smed_v4_1038_0_1	1.11509	0.919	0.443	3.93E-286	9.66E-282	1
dd_Smed_v4_3872_0_1	1.58565	0.433	0.095	4.01E-286	9.87E-282	1
dd_Smed_v4_3961_0_1	1.28701	0.607	0.174	4.04E-286	9.93E-282	1
dd_Smed_v4_7810_0_1	1.29085	0.553	0.146	5.27E-286	1.30E-281	1
dd_Smed_v4_3605_0_1	1.20929	0.701	0.225	6.97E-286	1.71E-281	1
dd_Smed_v4_5246_0_1	1.32124	0.577	0.16	8.88E-286	2.18E-281	1
dd_Smed_v4_1377_0_1	1.14191	0.825	0.331	1.09E-285	2.69E-281	1
dd_Smed_v4_6370_0_1	1.22865	0.597	0.169	4.72E-285	1.16E-280	1
dd_Smed_v4_12499_0_1	1.32523	0.499	0.122	5.41E-285	1.33E-280	1
dd_Smed_v4_5525_0_1	1.38117	0.494	0.12	2.10E-284	5.17E-280	1
dd_Smed_v4_3159_0_1	1.12927	0.831	0.331	2.17E-284	5.34E-280	1
dd_Smed_v4_11194_0_1	1.47018	0.463	0.108	2.56E-284	6.30E-280	1
dd_Smed_v4_9428_0_1	1.63637	0.433	0.096	2.63E-284	6.46E-280	1
dd_Smed_v4_2811_0_1	1.64701	0.415	0.088	3.06E-284	7.53E-280	1
dd_Smed_v4_596_0_1	0.946527	0.98	0.669	3.57E-284	8.79E-280	1
dd_Smed_v4_1276_0_1	1.10273	0.761	0.267	5.89E-283	1.45E-278	1
dd_Smed_v4_2994_0_1	1.28601	0.602	0.174	1.35E-282	3.32E-278	1
dd_Smed_v4_8483_0_1	1.29907	0.559	0.151	1.56E-282	3.83E-278	1
dd_Smed_v4_4785_0_1	1.34915	0.539	0.143	7.71E-282	1.90E-277	1
dd_Smed_v4_209_0_1	0.856266	0.99	0.734	1.07E-281	2.62E-277	1
dd_Smed_v4_11006_0_1	1.55617	0.384	0.076	1.11E-281	2.72E-277	1
dd_Smed_v4_8206_0_1	1.60432	0.405	0.085	1.14E-281	2.80E-277	1
dd_Smed_v4_5661_0_1	1.15787	0.709	0.233	4.91E-281	1.21E-276	1
dd_Smed_v4_2725_0_1	1.41831	0.5	0.125	5.24E-281	1.29E-276	1
dd_Smed_v4_3681_0_1	1.07624	0.922	0.441	9.84E-281	2.42E-276	1
dd_Smed_v4_1983_0_1	1.25761	0.685	0.225	5.34E-280	1.31E-275	1
dd_Smed_v4_5907_0_1	1.12278	0.824	0.32	6.65E-280	1.64E-275	1
dd_Smed_v4_6882_0_1	1.64921	0.421	0.092	9.05E-280	2.23E-275	1
dd_Smed_v4_371_0_1	1.02898	0.962	0.554	2.05E-279	5.05E-275	1
dd_Smed_v4_4032_0_1	1.34724	0.485	0.119	2.28E-279	5.60E-275	1
dd_Smed_v4_7975_0_1	1.62871	0.386	0.078	6.91E-279	1.70E-274	1
dd_Smed_v4_3791_0_1	1.22115	0.596	0.172	8.02E-279	1.97E-274	1
dd_Smed_v4_11365_0_1	1.60606	0.362	0.068	2.05E-278	5.03E-274	1
dd_Smed_v4_9680_0_1	1.2497	0.536	0.141	1.63E-277	4.01E-273	1
dd_Smed_v4_1169_0_1	1.15682	0.77	0.28	1.72E-276	4.23E-272	1
dd_Smed_v4_3736_0_1	1.2571	0.607	0.179	1.98E-276	4.87E-272	1
dd_Smed_v4_5772_0_1	1.32146	0.569	0.163	5.56E-276	1.37E-271	1
dd_Smed_v4_2957_0_1	1.17609	0.783	0.299	1.51E-275	3.71E-271	1
dd_Smed_v4_326_0_1	0.989389	0.968	0.544	3.41E-275	8.38E-271	1
dd_Smed_v4_10004_0_1	1.63567	0.39	0.08	3.85E-275	9.46E-271	1
dd_Smed_v4_14064_0_1	1.46888	0.414	0.09	1.04E-274	2.55E-270	1
dd_Smed_v4_6350_0_1	1.61076	0.414	0.091	1.64E-273	4.04E-269	1
dd_Smed_v4_8580_0_1	1.32845	0.286	0.043	1.75E-273	4.30E-269	1
dd_Smed_v4_2684_0_1	1.18884	0.705	0.238	3.27E-273	8.04E-269	1
dd_Smed_v4_2145_0_1	1.91452	0.357	0.069	7.35E-273	1.81E-268	1
dd_Smed_v4_2547_0_1	1.16464	0.709	0.24	9.07E-273	2.23E-268	1
dd_Smed_v4_360_0_1	0.837522	0.992	0.73	1.10E-272	2.71E-268	1
dd_Smed_v4_3061_0_1	1.09327	0.771	0.278	1.25E-272	3.08E-268	1
dd_Smed_v4_2550_0_1	1.10504	0.878	0.394	4.27E-272	1.05E-267	1
dd_Smed_v4_5504_0_1	1.4637	0.392	0.082	4.66E-272	1.15E-267	1
dd_Smed_v4_4525_0_1	1.28259	0.51	0.132	6.85E-272	1.69E-267	1
dd_Smed_v4_4679_0_1	1.54385	0.434	0.099	1.73E-271	4.25E-267	1
dd_Smed_v4_7553_0_1	1.61475	0.381	0.078	1.80E-271	4.42E-267	1
dd_Smed_v4_3327_0_1	1.36453	0.565	0.162	2.27E-271	5.57E-267	1
dd_Smed_v4_6978_0_1	1.15383	0.703	0.236	2.44E-271	5.99E-267	1
dd_Smed_v4_8569_0_1	1.74517	0.374	0.075	3.40E-271	8.37E-267	1
dd_Smed_v4_779_0_1	1.12275	0.871	0.395	5.55E-271	1.36E-266	1
dd_Smed_v4_4087_0_1	1.4221	0.491	0.126	1.16E-269	2.85E-265	1
dd_Smed_v4_3445_0_1	1.482	0.475	0.119	1.35E-269	3.33E-265	1
dd_Smed_v4_12255_0_1	2.10295	0.253	0.034	1.92E-269	4.73E-265	1
dd_Smed_v4_955_0_1	1.13831	0.786	0.292	3.10E-268	7.62E-264	1
dd_Smed_v4_2424_0_1	1.35214	0.543	0.151	4.12E-268	1.01E-263	1
dd_Smed_v4_3431_0_1	1.08194	0.772	0.282	6.85E-268	1.68E-263	1
dd_Smed_v4_1001_0_1	1.02367	0.937	0.49	8.27E-268	2.03E-263	1
dd_Smed_v4_8832_0_1	1.11166	0.392	0.081	8.05E-267	1.98E-262	1
dd_Smed_v4_1757_0_1	1.08485	0.626	0.191	1.18E-266	2.89E-262	1
dd_Smed_v4_50_0_1	0.544459	1	0.97	1.36E-266	3.35E-262	1
dd_Smed_v4_6645_0_1	1.36062	0.464	0.113	1.19E-265	2.93E-261	1
dd_Smed_v4_879_0_1	1.26562	0.871	0.404	3.39E-265	8.33E-261	1
dd_Smed_v4_10622_0_1	1.38266	0.497	0.129	3.60E-265	8.86E-261	1
dd_Smed_v4_3448_0_1	1.02354	0.934	0.492	4.80E-265	1.18E-260	1
dd_Smed_v4_32654_0_1	1.9568	0.265	0.038	6.98E-264	1.72E-259	1
dd_Smed_v4_1250_0_1	1.13345	0.849	0.362	1.49E-263	3.67E-259	1
dd_Smed_v4_3007_0_1	1.18924	0.603	0.185	9.16E-263	2.25E-258	1
dd_Smed_v4_23_0_1	0.603849	1	0.953	4.69E-262	1.15E-257	1
dd_Smed_v4_14167_0_1	1.27567	0.439	0.103	5.86E-262	1.44E-257	1
dd_Smed_v4_5977_0_1	1.52623	0.419	0.096	8.86E-262	2.18E-257	1
dd_Smed_v4_8285_0_1	1.0576	0.784	0.297	1.46E-261	3.60E-257	1
dd_Smed_v4_7808_0_1	2.09013	0.253	0.036	3.54E-261	8.69E-257	1
dd_Smed_v4_7440_0_1	1.43661	0.461	0.114	9.89E-261	2.43E-256	1
dd_Smed_v4_6198_0_1	1.19579	0.533	0.147	1.01E-260	2.49E-256	1
dd_Smed_v4_17026_0_1	1.29773	0.451	0.11	1.33E-260	3.27E-256	1
dd_Smed_v4_16224_0_1	1.52908	0.393	0.085	1.42E-260	3.49E-256	1
dd_Smed_v4_178_0_1	0.775065	0.994	0.773	3.82E-260	9.41E-256	1
dd_Smed_v4_6762_0_1	1.30385	0.51	0.137	6.89E-260	1.69E-255	1
dd_Smed_v4_13149_0_1	1.37714	0.444	0.107	1.03E-259	2.53E-255	1
dd_Smed_v4_2166_0_1	1.15871	0.659	0.215	4.12E-259	1.01E-254	1
dd_Smed_v4_11931_0_1	1.76167	0.347	0.068	1.39E-258	3.42E-254	1
dd_Smed_v4_3584_0_1	1.77373	0.34	0.065	1.08E-257	2.66E-253	1
dd_Smed_v4_11764_0_1	1.36168	0.386	0.082	1.94E-257	4.76E-253	1
dd_Smed_v4_12228_0_1	0.904896	0.561	0.16	2.26E-257	5.55E-253	1
dd_Smed_v4_4255_0_1	1.43894	0.427	0.101	6.02E-257	1.48E-252	1
dd_Smed_v4_3533_0_1	1.09472	0.745	0.273	8.26E-257	2.03E-252	1
dd_Smed_v4_4153_0_1	1.05222	0.643	0.205	8.58E-257	2.11E-252	1
dd_Smed_v4_1192_0_1	1.06193	0.778	0.292	1.42E-256	3.49E-252	1
dd_Smed_v4_2617_0_1	1.05691	0.818	0.332	1.80E-256	4.42E-252	1
dd_Smed_v4_1168_0_1	0.994792	0.796	0.314	1.95E-255	4.79E-251	1
dd_Smed_v4_998_0_1	1.01251	0.876	0.396	1.95E-255	4.81E-251	1
dd_Smed_v4_3675_0_1	1.1381	0.614	0.19	7.89E-255	1.94E-250	1
dd_Smed_v4_3023_0_1	1.13866	0.641	0.207	1.98E-254	4.87E-250	1
dd_Smed_v4_1535_0_1	1.13421	0.654	0.215	3.53E-254	8.67E-250	1
dd_Smed_v4_2325_0_1	0.946518	0.96	0.586	8.60E-254	2.11E-249	1
dd_Smed_v4_11322_0_1	2.07481	0.266	0.041	1.09E-253	2.69E-249	1
dd_Smed_v4_860_0_1	1.02527	0.861	0.368	2.10E-253	5.16E-249	1
dd_Smed_v4_8888_0_1	1.76341	0.33	0.063	8.02E-253	1.97E-248	1
dd_Smed_v4_5737_0_1	1.21251	0.493	0.13	2.14E-252	5.25E-248	1
dd_Smed_v4_4969_0_1	1.09233	0.611	0.19	2.59E-252	6.36E-248	1
dd_Smed_v4_4362_0_1	1.26119	0.471	0.12	3.30E-252	8.11E-248	1
dd_Smed_v4_3715_0_1	1.11066	0.644	0.21	3.58E-252	8.80E-248	1
dd_Smed_v4_269_0_1	0.730877	0.997	0.766	8.62E-252	2.12E-247	1
dd_Smed_v4_8737_0_1	1.59822	0.386	0.084	1.02E-251	2.50E-247	1
dd_Smed_v4_6407_0_1	1.39093	0.46	0.117	1.95E-251	4.80E-247	1
dd_Smed_v4_24931_0_1	1.83353	0.27	0.042	2.25E-251	5.52E-247	1
dd_Smed_v4_818_0_1	1.02463	0.897	0.436	7.47E-251	1.84E-246	1
dd_Smed_v4_7914_0_1	1.65737	0.354	0.072	7.61E-251	1.87E-246	1
dd_Smed_v4_2302_0_1	1.16287	0.685	0.239	1.03E-250	2.54E-246	1
dd_Smed_v4_5191_0_1	1.35996	0.461	0.117	1.85E-250	4.56E-246	1
dd_Smed_v4_2932_0_1	1.07338	0.818	0.335	2.67E-250	6.56E-246	1
dd_Smed_v4_334_0_1	0.93144	0.965	0.609	2.67E-250	6.57E-246	1
dd_Smed_v4_4426_0_1	1.26653	0.464	0.119	2.76E-250	6.78E-246	1
dd_Smed_v4_4405_0_1	1.37227	0.421	0.099	5.25E-250	1.29E-245	1
dd_Smed_v4_887_0_1	0.987732	0.891	0.403	5.30E-250	1.30E-245	1
dd_Smed_v4_12126_1_1	0.976615	0.651	0.211	6.52E-250	1.60E-245	1
dd_Smed_v4_1716_0_1	1.10692	0.807	0.332	8.09E-250	1.99E-245	1
dd_Smed_v4_6820_1_1	1.05954	0.668	0.223	8.15E-250	2.00E-245	1
dd_Smed_v4_6143_0_1	1.04001	0.711	0.255	4.38E-249	1.08E-244	1
dd_Smed_v4_2977_0_1	1.09689	0.648	0.211	1.14E-247	2.80E-243	1
dd_Smed_v4_458_0_1	1.14783	0.565	0.169	1.96E-247	4.82E-243	1
dd_Smed_v4_1089_0_1	1.03152	0.812	0.327	2.39E-247	5.88E-243	1
dd_Smed_v4_8936_0_1	1.26304	0.474	0.125	2.83E-247	6.97E-243	1
dd_Smed_v4_7612_0_1	1.5788	0.325	0.062	1.74E-246	4.29E-242	1
dd_Smed_v4_3197_0_1	1.00742	0.864	0.384	2.29E-246	5.64E-242	1
dd_Smed_v4_3984_0_1	0.986967	0.892	0.41	2.88E-246	7.08E-242	1
dd_Smed_v4_22385_0_1	1.2931	0.4	0.091	4.08E-246	1.00E-241	1
dd_Smed_v4_1190_0_1	1.01988	0.851	0.367	6.24E-246	1.53E-241	1
dd_Smed_v4_8210_0_1	1.29689	0.464	0.121	1.19E-245	2.92E-241	1
dd_Smed_v4_2182_0_1	1.06048	0.788	0.318	5.61E-245	1.38E-240	1
dd_Smed_v4_3476_0_1	1.14568	0.595	0.187	5.70E-245	1.40E-240	1
dd_Smed_v4_4030_0_1	1.0826	0.604	0.19	1.11E-244	2.74E-240	1
dd_Smed_v4_10108_0_1	1.58052	0.366	0.079	2.31E-244	5.69E-240	1
dd_Smed_v4_568_0_1	0.335128	0.589	0.175	2.34E-244	5.75E-240	1
dd_Smed_v4_172_0_1	0.751861	0.995	0.761	4.55E-244	1.12E-239	1
dd_Smed_v4_3492_0_1	0.979978	0.82	0.341	2.39E-242	5.88E-238	1
dd_Smed_v4_7503_0_1	1.49303	0.346	0.071	4.31E-242	1.06E-237	1
dd_Smed_v4_8756_0_1	1.41212	0.384	0.086	6.81E-241	1.68E-236	1
dd_Smed_v4_10069_0_1	1.41473	0.405	0.096	8.25E-241	2.03E-236	1
dd_Smed_v4_560_0_1	1.06574	0.645	0.211	2.09E-240	5.13E-236	1
dd_Smed_v4_9988_0_1	0.957689	0.781	0.304	7.76E-240	1.91E-235	1
dd_Smed_v4_3239_0_1	1.26496	0.545	0.163	1.03E-239	2.53E-235	1
dd_Smed_v4_2837_0_1	1.21711	0.537	0.159	1.53E-239	3.77E-235	1
dd_Smed_v4_976_0_1	0.999677	0.811	0.321	1.94E-239	4.78E-235	1
dd_Smed_v4_7439_0_1	1.38139	0.443	0.113	3.65E-239	8.99E-235	1
dd_Smed_v4_10531_0_1	1.76571	0.308	0.058	4.41E-239	1.08E-234	1
dd_Smed_v4_1359_0_1	1.13396	0.583	0.18	6.87E-239	1.69E-234	1
dd_Smed_v4_3126_0_1	1.14664	0.664	0.235	1.05E-238	2.59E-234	1
dd_Smed_v4_585_0_1	0.451237	0.497	0.134	1.35E-238	3.33E-234	1
dd_Smed_v4_3490_0_1	0.938136	0.919	0.442	1.62E-238	3.99E-234	1
dd_Smed_v4_2656_0_1	1.01944	0.695	0.241	4.38E-237	1.08E-232	1
dd_Smed_v4_1421_0_1	1.13525	0.563	0.171	4.52E-237	1.11E-232	1
dd_Smed_v4_421_0_1	1.09043	0.767	0.3	5.02E-237	1.23E-232	1
dd_Smed_v4_1539_0_1	1.00217	0.834	0.353	5.28E-237	1.30E-232	1
dd_Smed_v4_9383_0_1	1.3519	0.347	0.072	1.54E-236	3.80E-232	1
dd_Smed_v4_11432_0_1	1.77183	0.266	0.043	1.95E-236	4.78E-232	1
dd_Smed_v4_156_0_1	0.691838	0.997	0.829	5.95E-236	1.46E-231	1
dd_Smed_v4_14193_0_1	1.62217	0.316	0.061	6.30E-236	1.55E-231	1
dd_Smed_v4_18997_0_1	1.45177	0.3	0.055	1.24E-235	3.04E-231	1
dd_Smed_v4_16850_0_1	0.570598	0.749	0.265	1.55E-235	3.80E-231	1
dd_Smed_v4_2199_0_1	0.999408	0.88	0.423	4.07E-235	1.00E-230	1
dd_Smed_v4_9708_0_1	1.06899	0.518	0.148	5.02E-235	1.24E-230	1
dd_Smed_v4_1805_0_1	0.941261	0.812	0.333	5.62E-235	1.38E-230	1
dd_Smed_v4_3855_0_1	1.15942	0.48	0.13	5.70E-235	1.40E-230	1
dd_Smed_v4_4442_0_1	1.02055	0.652	0.218	5.98E-235	1.47E-230	1
dd_Smed_v4_3438_0_1	1.16838	0.496	0.138	1.08E-234	2.65E-230	1
dd_Smed_v4_7497_0_1	1.06953	0.522	0.151	4.06E-234	9.97E-230	1
dd_Smed_v4_6299_0_1	1.15239	0.54	0.161	4.98E-233	1.22E-228	1
dd_Smed_v4_17767_0_1	0.607597	0.611	0.189	7.61E-233	1.87E-228	1
dd_Smed_v4_1578_0_1	0.96449	0.756	0.292	1.21E-232	2.98E-228	1
dd_Smed_v4_14179_0_1	1.2799	0.397	0.094	1.25E-232	3.07E-228	1
dd_Smed_v4_1763_0_1	1.05189	0.682	0.242	1.89E-232	4.64E-228	1
dd_Smed_v4_12569_0_1	1.51754	0.347	0.074	5.11E-232	1.26E-227	1
dd_Smed_v4_18636_0_1	1.72194	0.266	0.045	6.79E-231	1.67E-226	1
dd_Smed_v4_3473_0_1	0.961062	0.721	0.268	1.20E-230	2.96E-226	1
dd_Smed_v4_2505_0_1	1.02235	0.682	0.243	1.33E-230	3.28E-226	1
dd_Smed_v4_7003_0_1	1.06195	0.589	0.187	1.35E-230	3.32E-226	1
dd_Smed_v4_7237_0_1	1.25078	0.445	0.116	4.63E-230	1.14E-225	1
dd_Smed_v4_5829_0_1	0.954283	0.732	0.275	5.47E-230	1.35E-225	1
dd_Smed_v4_7844_0_1	1.40676	0.391	0.093	6.89E-230	1.69E-225	1
dd_Smed_v4_695_0_1	0.83987	0.983	0.625	8.42E-230	2.07E-225	1
dd_Smed_v4_4407_0_1	0.986834	0.582	0.182	1.22E-229	3.01E-225	1
dd_Smed_v4_6657_0_1	0.990971	0.721	0.267	2.39E-229	5.89E-225	1
dd_Smed_v4_1986_0_1	0.9078	0.96	0.565	2.28E-228	5.61E-224	1
dd_Smed_v4_7310_0_1	1.41855	0.391	0.094	2.59E-228	6.37E-224	1
dd_Smed_v4_277_0_1	1.23679	0.52	0.156	2.74E-228	6.75E-224	1
dd_Smed_v4_8534_0_1	1.05537	0.513	0.148	9.91E-228	2.44E-223	1
dd_Smed_v4_3836_0_1	1.20802	0.476	0.132	1.18E-227	2.91E-223	1
dd_Smed_v4_5085_0_1	0.899103	0.788	0.315	1.27E-227	3.11E-223	1
dd_Smed_v4_3781_0_1	0.948467	0.868	0.387	2.39E-227	5.88E-223	1
dd_Smed_v4_3240_0_1	0.826022	0.786	0.319	2.67E-227	6.57E-223	1
dd_Smed_v4_7628_0_1	1.64559	0.338	0.072	5.61E-227	1.38E-222	1
dd_Smed_v4_108_0_1	0.689415	0.997	0.823	2.41E-226	5.92E-222	1
dd_Smed_v4_8604_0_1	1.11594	0.541	0.167	3.48E-226	8.56E-222	1
dd_Smed_v4_2331_0_1	0.788594	0.971	0.622	4.25E-226	1.04E-221	1
dd_Smed_v4_4136_0_1	1.12015	0.506	0.148	7.35E-226	1.81E-221	1
dd_Smed_v4_12831_0_1	1.5543	0.321	0.065	8.88E-226	2.18E-221	1
dd_Smed_v4_1965_0_1	0.952522	0.84	0.363	9.40E-226	2.31E-221	1
dd_Smed_v4_3150_0_1	1.07249	0.515	0.151	1.24E-225	3.05E-221	1
dd_Smed_v4_4474_0_1	0.846175	0.521	0.152	2.62E-225	6.45E-221	1
dd_Smed_v4_9408_0_1	1.11468	0.5	0.144	3.53E-225	8.68E-221	1
dd_Smed_v4_6174_0_1	1.37545	0.361	0.082	3.70E-225	9.09E-221	1
dd_Smed_v4_10624_0_1	1.33289	0.366	0.082	8.12E-225	2.00E-220	1
dd_Smed_v4_7745_0_1	1.59973	0.329	0.069	8.33E-225	2.05E-220	1
dd_Smed_v4_3002_0_1	0.915143	0.837	0.361	1.26E-224	3.09E-220	1
dd_Smed_v4_13557_0_1	1.48708	0.302	0.059	1.64E-224	4.04E-220	1
dd_Smed_v4_9378_0_1	1.03894	0.587	0.19	1.91E-224	4.70E-220	1
dd_Smed_v4_4458_0_1	1.58804	0.343	0.075	2.58E-224	6.36E-220	1
dd_Smed_v4_8819_0_1	1.0005	0.48	0.132	3.54E-224	8.69E-220	1
dd_Smed_v4_1921_0_1	1.00036	0.733	0.282	4.68E-224	1.15E-219	1
dd_Smed_v4_5805_0_1	1.14695	0.465	0.127	8.11E-224	1.99E-219	1
dd_Smed_v4_27975_0_1	1.69706	0.259	0.043	1.24E-223	3.06E-219	1
dd_Smed_v4_5608_0_1	1.1967	0.481	0.136	1.44E-223	3.55E-219	1
dd_Smed_v4_2647_0_1	1.31628	0.432	0.114	1.59E-223	3.91E-219	1
dd_Smed_v4_3022_0_1	0.990573	0.832	0.373	1.78E-223	4.37E-219	1
dd_Smed_v4_6593_0_1	1.21659	0.492	0.142	2.06E-223	5.08E-219	1
dd_Smed_v4_4125_0_1	1.0999	0.552	0.173	2.36E-223	5.79E-219	1
dd_Smed_v4_11057_0_1	1.58527	0.337	0.073	2.38E-223	5.86E-219	1
dd_Smed_v4_7287_0_1	1.05656	0.613	0.206	4.25E-223	1.05E-218	1
dd_Smed_v4_5889_0_1	1.01236	0.546	0.168	4.38E-223	1.08E-218	1
dd_Smed_v4_2801_0_1	1.20496	0.515	0.154	1.02E-222	2.50E-218	1
dd_Smed_v4_7196_0_1	0.798901	0.593	0.19	3.15E-222	7.75E-218	1
dd_Smed_v4_9815_0_1	1.0349	0.57	0.183	3.66E-222	9.00E-218	1
dd_Smed_v4_594_0_1	0.925998	0.9	0.458	3.76E-222	9.24E-218	1
dd_Smed_v4_7870_0_1	1.61312	0.306	0.061	5.54E-222	1.36E-217	1
dd_Smed_v4_1390_0_1	0.953743	0.809	0.346	3.03E-221	7.45E-217	1
dd_Smed_v4_10404_0_1	1.63649	0.3	0.059	6.22E-221	1.53E-216	1
dd_Smed_v4_3526_0_1	0.955389	0.648	0.224	8.73E-221	2.15E-216	1
dd_Smed_v4_2064_0_1	0.819594	0.979	0.666	9.17E-221	2.25E-216	1
dd_Smed_v4_1861_0_1	1.36516	0.398	0.099	9.84E-221	2.42E-216	1
dd_Smed_v4_2139_0_1	0.918382	0.703	0.258	4.46E-220	1.10E-215	1
dd_Smed_v4_2754_0_1	0.900077	0.812	0.342	6.25E-220	1.54E-215	1
dd_Smed_v4_8808_0_1	1.11309	0.46	0.127	1.20E-219	2.95E-215	1
dd_Smed_v4_1405_0_1	1.12043	0.597	0.202	1.85E-219	4.55E-215	1
dd_Smed_v4_1629_0_1	0.896155	0.924	0.482	2.74E-219	6.75E-215	1
dd_Smed_v4_457_0_1	0.637622	0.565	0.172	3.45E-219	8.48E-215	1
dd_Smed_v4_17201_0_1	1.60839	0.294	0.057	6.92E-219	1.70E-214	1
dd_Smed_v4_2546_0_1	0.966439	0.712	0.267	9.19E-219	2.26E-214	1
dd_Smed_v4_2462_0_1	0.981578	0.645	0.226	1.67E-218	4.10E-214	1
dd_Smed_v4_1153_0_1	0.922828	0.926	0.504	2.65E-218	6.52E-214	1
dd_Smed_v4_676_0_1	0.980549	0.795	0.347	6.58E-218	1.62E-213	1
dd_Smed_v4_1826_0_1	1.45209	0.379	0.092	1.28E-217	3.16E-213	1
dd_Smed_v4_9856_0_1	1.06543	0.472	0.134	2.82E-217	6.93E-213	1
dd_Smed_v4_1594_0_1	1.0295	0.578	0.19	4.05E-217	9.97E-213	1
dd_Smed_v4_2488_0_1	0.971819	0.808	0.347	1.83E-216	4.51E-212	1
dd_Smed_v4_1056_0_1	0.944496	0.593	0.192	5.37E-216	1.32E-211	1
dd_Smed_v4_16242_0_1	1.31046	0.437	0.119	1.41E-215	3.46E-211	1
dd_Smed_v4_10056_0_1	1.23257	0.412	0.107	2.88E-215	7.09E-211	1
dd_Smed_v4_2613_0_1	0.968522	0.622	0.216	3.65E-215	8.98E-211	1
dd_Smed_v4_16124_0_1	0.910333	0.554	0.172	4.32E-215	1.06E-210	1
dd_Smed_v4_7308_0_1	1.32156	0.352	0.081	6.32E-215	1.56E-210	1
dd_Smed_v4_8572_0_1	1.34774	0.403	0.103	7.11E-215	1.75E-210	1
dd_Smed_v4_1273_0_1	1.09577	0.639	0.23	1.13E-214	2.77E-210	1
dd_Smed_v4_1605_0_1	0.995475	0.747	0.302	1.24E-214	3.06E-210	1
dd_Smed_v4_1818_0_1	0.90058	0.883	0.428	1.48E-214	3.65E-210	1
dd_Smed_v4_4650_0_1	0.895252	0.653	0.229	2.68E-214	6.58E-210	1
dd_Smed_v4_7937_0_1	1.40417	0.313	0.065	2.89E-214	7.10E-210	1
dd_Smed_v4_10133_0_1	1.12408	0.415	0.107	4.68E-214	1.15E-209	1
dd_Smed_v4_17106_0_1	1.35589	0.276	0.051	4.73E-214	1.16E-209	1
dd_Smed_v4_7754_0_1	1.17268	0.473	0.136	9.83E-214	2.42E-209	1
dd_Smed_v4_3243_0_1	1.23465	0.463	0.131	1.05E-213	2.58E-209	1
dd_Smed_v4_878_0_1	0.961335	0.641	0.224	2.16E-213	5.30E-209	1
dd_Smed_v4_2296_0_1	1.10105	0.499	0.15	3.41E-213	8.39E-209	1
dd_Smed_v4_294_0_1	0.686229	0.997	0.779	4.07E-213	1.00E-208	1
dd_Smed_v4_1000_0_1	0.851702	0.913	0.457	1.11E-212	2.73E-208	1
dd_Smed_v4_5513_0_1	1.01719	0.462	0.129	1.17E-212	2.88E-208	1
dd_Smed_v4_11756_0_1	1.13656	0.448	0.125	2.17E-212	5.33E-208	1
dd_Smed_v4_12841_0_1	0.945967	0.6	0.2	3.68E-212	9.06E-208	1
dd_Smed_v4_13062_0_1	1.62625	0.303	0.062	4.11E-212	1.01E-207	1
dd_Smed_v4_6879_0_1	1.01724	0.498	0.147	5.14E-212	1.26E-207	1
dd_Smed_v4_5604_0_1	1.3365	0.417	0.111	6.70E-212	1.65E-207	1
dd_Smed_v4_10097_0_1	1.16442	0.354	0.081	7.02E-212	1.73E-207	1
dd_Smed_v4_5519_0_1	0.872706	0.65	0.225	8.70E-212	2.14E-207	1
dd_Smed_v4_2105_0_1	0.937167	0.637	0.225	1.45E-211	3.56E-207	1
dd_Smed_v4_1957_0_1	0.871003	0.813	0.338	2.32E-211	5.71E-207	1
dd_Smed_v4_226_0_1	0.622071	0.996	0.839	2.37E-211	5.84E-207	1
dd_Smed_v4_4817_0_1	1.28148	0.387	0.098	3.91E-211	9.61E-207	1
dd_Smed_v4_12960_0_1	1.17281	0.393	0.099	6.73E-211	1.65E-206	1
dd_Smed_v4_5406_0_1	1.60364	0.295	0.059	1.11E-210	2.73E-206	1
dd_Smed_v4_8736_0_1	1.73258	0.299	0.061	1.15E-210	2.82E-206	1
dd_Smed_v4_562_0_1	0.944614	0.687	0.254	2.03E-210	4.99E-206	1
dd_Smed_v4_3753_0_1	0.920322	0.657	0.237	2.49E-210	6.13E-206	1
dd_Smed_v4_5155_0_1	1.07976	0.554	0.181	3.49E-210	8.58E-206	1
dd_Smed_v4_2159_0_1	1.10527	0.501	0.153	6.33E-210	1.56E-205	1
dd_Smed_v4_8346_0_1	1.1421	0.52	0.162	7.43E-210	1.83E-205	1
dd_Smed_v4_3346_0_1	1.70249	0.283	0.056	1.02E-209	2.52E-205	1
dd_Smed_v4_5597_0_1	1.11171	0.488	0.145	1.25E-209	3.07E-205	1
dd_Smed_v4_310_0_1	1.07922	0.517	0.159	1.59E-209	3.92E-205	1
dd_Smed_v4_8618_0_1	0.835359	0.666	0.238	1.85E-209	4.55E-205	1
dd_Smed_v4_8084_0_1	1.15417	0.406	0.105	8.32E-209	2.05E-204	1
dd_Smed_v4_3469_0_1	0.85	0.513	0.155	1.01E-208	2.49E-204	1
dd_Smed_v4_3389_0_1	1.09726	0.494	0.148	1.31E-208	3.22E-204	1
dd_Smed_v4_6062_0_1	1.37393	0.354	0.083	2.62E-208	6.43E-204	1
dd_Smed_v4_3967_0_1	0.838971	0.632	0.222	2.80E-208	6.88E-204	1
dd_Smed_v4_7360_0_1	1.4105	0.354	0.084	3.17E-208	7.78E-204	1
dd_Smed_v4_1804_0_1	0.859527	0.85	0.385	3.18E-208	7.82E-204	1
dd_Smed_v4_6567_0_1	1.0624	0.38	0.093	4.93E-208	1.21E-203	1
dd_Smed_v4_4269_0_1	1.03317	0.487	0.144	6.77E-208	1.67E-203	1
dd_Smed_v4_3764_0_1	1.02666	0.531	0.168	9.16E-208	2.25E-203	1
dd_Smed_v4_6943_0_1	1.60985	0.316	0.07	9.89E-208	2.43E-203	1
dd_Smed_v4_3974_0_1	1.0103	0.514	0.158	1.27E-207	3.13E-203	1
dd_Smed_v4_5729_0_1	0.950807	0.6	0.203	1.68E-207	4.14E-203	1
dd_Smed_v4_11024_0_1	0.823374	0.49	0.142	2.04E-207	5.02E-203	1
dd_Smed_v4_4508_0_1	0.885164	0.659	0.238	2.15E-207	5.29E-203	1
dd_Smed_v4_12553_0_1	1.57498	0.285	0.056	3.11E-207	7.64E-203	1
dd_Smed_v4_149_0_1	0.679639	0.994	0.769	3.35E-207	8.25E-203	1
dd_Smed_v4_4552_0_1	0.989563	0.547	0.178	4.56E-207	1.12E-202	1
dd_Smed_v4_7021_0_1	1.23474	0.389	0.099	5.96E-207	1.47E-202	1
dd_Smed_v4_2776_0_1	1.54064	0.315	0.068	1.05E-206	2.58E-202	1
dd_Smed_v4_5183_0_1	1.15579	0.437	0.121	1.16E-206	2.84E-202	1
dd_Smed_v4_2068_0_1	0.924536	0.645	0.231	1.26E-206	3.11E-202	1
dd_Smed_v4_9755_0_1	1.13482	0.395	0.101	1.31E-206	3.23E-202	1
dd_Smed_v4_6177_0_1	0.998559	0.579	0.193	1.39E-206	3.41E-202	1
dd_Smed_v4_7280_0_1	0.922568	0.522	0.161	1.66E-206	4.09E-202	1
dd_Smed_v4_3986_0_1	0.958204	0.621	0.217	3.48E-206	8.55E-202	1
dd_Smed_v4_9890_0_1	1.00967	0.55	0.178	3.59E-206	8.84E-202	1
dd_Smed_v4_121_0_1	0.706572	0.989	0.755	4.47E-206	1.10E-201	1
dd_Smed_v4_592_0_1	0.89089	0.864	0.395	7.48E-206	1.84E-201	1
dd_Smed_v4_4279_0_1	0.640428	0.418	0.108	8.05E-206	1.98E-201	1
dd_Smed_v4_9095_0_1	1.38869	0.292	0.059	1.98E-205	4.86E-201	1
dd_Smed_v4_6517_0_1	0.808086	0.735	0.284	2.82E-205	6.95E-201	1
dd_Smed_v4_6709_0_1	1.30941	0.328	0.073	5.15E-205	1.27E-200	1
dd_Smed_v4_9949_0_1	1.05316	0.428	0.117	8.11E-205	2.00E-200	1
dd_Smed_v4_5710_0_1	0.970897	0.529	0.167	9.65E-205	2.37E-200	1
dd_Smed_v4_6874_0_1	1.148	0.419	0.113	1.32E-204	3.24E-200	1
dd_Smed_v4_823_0_1	0.875074	0.925	0.515	1.70E-204	4.18E-200	1
dd_Smed_v4_23535_0_1	0.404633	0.61	0.199	2.06E-204	5.06E-200	1
dd_Smed_v4_13986_0_1	0.668507	0.648	0.229	7.84E-204	1.93E-199	1
dd_Smed_v4_3026_1_1	0.849684	0.65	0.23	1.55E-203	3.80E-199	1
dd_Smed_v4_6196_0_1	0.935923	0.532	0.169	2.55E-203	6.26E-199	1
dd_Smed_v4_13345_0_1	1.4578	0.318	0.071	2.72E-203	6.69E-199	1
dd_Smed_v4_997_0_1	0.864186	0.815	0.365	1.09E-202	2.67E-198	1
dd_Smed_v4_2481_0_1	1.0344	0.569	0.193	1.18E-202	2.90E-198	1
dd_Smed_v4_9246_0_1	1.48458	0.329	0.075	1.71E-202	4.21E-198	1
dd_Smed_v4_4073_0_1	0.918185	0.636	0.224	1.85E-202	4.54E-198	1
dd_Smed_v4_8267_0_1	1.29636	0.387	0.101	3.44E-202	8.46E-198	1
dd_Smed_v4_1812_0_1	0.88738	0.682	0.255	3.61E-202	8.88E-198	1
dd_Smed_v4_13368_0_1	1.42929	0.263	0.049	5.12E-202	1.26E-197	1
dd_Smed_v4_65_0_1	0.755702	0.973	0.621	2.41E-201	5.94E-197	1
dd_Smed_v4_1011_0_1	1.19754	0.49	0.151	2.67E-201	6.56E-197	1
dd_Smed_v4_320_0_1	0.752904	0.999	0.896	2.78E-201	6.83E-197	1
dd_Smed_v4_6389_0_1	1.0597	0.458	0.132	2.85E-201	7.00E-197	1
dd_Smed_v4_5691_0_1	0.964971	0.554	0.184	5.63E-201	1.39E-196	1
dd_Smed_v4_3892_0_1	1.13635	0.418	0.114	6.69E-201	1.65E-196	1
dd_Smed_v4_2416_0_1	0.998916	0.591	0.207	8.33E-201	2.05E-196	1
dd_Smed_v4_3540_0_1	0.895114	0.526	0.166	8.99E-201	2.21E-196	1
dd_Smed_v4_7109_0_1	1.15076	0.427	0.119	9.22E-201	2.27E-196	1
dd_Smed_v4_1345_0_1	0.985274	0.551	0.185	9.50E-201	2.34E-196	1
dd_Smed_v4_462_0_1	0.797657	0.954	0.533	1.74E-200	4.28E-196	1
dd_Smed_v4_3730_1_1	0.870503	0.595	0.203	3.60E-200	8.86E-196	1
dd_Smed_v4_856_0_1	0.946674	0.671	0.253	3.77E-200	9.26E-196	1
dd_Smed_v4_5478_0_1	0.812041	0.858	0.398	4.13E-200	1.02E-195	1
dd_Smed_v4_1954_0_1	1.05398	0.536	0.175	5.02E-200	1.23E-195	1
dd_Smed_v4_1231_0_1	0.996583	0.525	0.168	1.13E-199	2.78E-195	1
dd_Smed_v4_12249_0_1	1.32926	0.35	0.085	1.29E-199	3.17E-195	1
dd_Smed_v4_737_0_1	0.853268	0.789	0.339	1.43E-199	3.51E-195	1
dd_Smed_v4_3289_0_1	0.952574	0.616	0.218	1.49E-199	3.67E-195	1
dd_Smed_v4_13335_0_1	0.960768	0.37	0.092	1.74E-199	4.27E-195	1
dd_Smed_v4_4740_0_1	1.2628	0.381	0.099	2.01E-199	4.94E-195	1
dd_Smed_v4_4414_0_1	1.49687	0.306	0.067	3.78E-199	9.29E-195	1
dd_Smed_v4_7269_0_1	0.824026	0.604	0.206	5.24E-199	1.29E-194	1
dd_Smed_v4_10514_0_1	1.5967	0.27	0.053	5.39E-199	1.33E-194	1
dd_Smed_v4_4241_0_1	0.956593	0.581	0.2	1.48E-198	3.64E-194	1
dd_Smed_v4_805_0_1	0.863321	0.822	0.37	2.23E-198	5.48E-194	1
dd_Smed_v4_9839_0_1	1.42479	0.329	0.077	5.23E-198	1.29E-193	1
dd_Smed_v4_2966_0_1	0.850736	0.395	0.103	8.05E-198	1.98E-193	1
dd_Smed_v4_8094_0_1	1.52574	0.303	0.066	8.73E-198	2.15E-193	1
dd_Smed_v4_3682_0_1	1.08551	0.549	0.186	1.30E-197	3.20E-193	1
dd_Smed_v4_201_0_1	0.70492	0.976	0.67	6.41E-197	1.58E-192	1
dd_Smed_v4_4340_0_1	0.843822	0.866	0.408	8.76E-197	2.16E-192	1
dd_Smed_v4_161_0_1	0.639457	0.995	0.764	9.11E-197	2.24E-192	1
dd_Smed_v4_14199_0_1	1.4802	0.301	0.066	1.56E-196	3.83E-192	1
dd_Smed_v4_6361_0_1	1.38677	0.315	0.071	1.65E-196	4.05E-192	1
dd_Smed_v4_970_0_1	0.906779	0.685	0.264	1.69E-196	4.15E-192	1
dd_Smed_v4_904_0_1	0.877179	0.873	0.432	1.91E-196	4.69E-192	1
dd_Smed_v4_10752_0_1	1.37258	0.311	0.069	2.91E-196	7.16E-192	1
dd_Smed_v4_3218_0_1	0.884857	0.544	0.177	4.06E-196	9.99E-192	1
dd_Smed_v4_10725_0_1	1.12313	0.473	0.143	4.52E-196	1.11E-191	1
dd_Smed_v4_1154_0_1	0.931052	0.682	0.263	9.08E-196	2.23E-191	1
dd_Smed_v4_3766_0_1	1.10684	0.399	0.108	1.33E-195	3.27E-191	1
dd_Smed_v4_2933_0_1	1.16725	0.386	0.101	1.52E-195	3.75E-191	1
dd_Smed_v4_12551_0_1	1.32765	0.29	0.061	2.58E-195	6.35E-191	1
dd_Smed_v4_2133_0_1	1.03001	0.475	0.145	2.61E-195	6.42E-191	1
dd_Smed_v4_6403_0_1	0.983906	0.447	0.13	5.64E-195	1.39E-190	1
dd_Smed_v4_10589_0_1	1.03289	0.42	0.116	6.00E-195	1.48E-190	1
dd_Smed_v4_2659_0_1	0.77296	0.713	0.277	8.55E-195	2.10E-190	1
dd_Smed_v4_8216_0_1	0.743168	0.642	0.228	9.43E-195	2.32E-190	1
dd_Smed_v4_5176_0_1	0.826962	0.514	0.162	1.02E-194	2.50E-190	1
dd_Smed_v4_3155_0_1	0.917993	0.588	0.202	1.45E-194	3.56E-190	1
dd_Smed_v4_4557_0_1	1.22774	0.358	0.089	1.69E-194	4.14E-190	1
dd_Smed_v4_316_0_1	0.766772	0.971	0.698	2.45E-194	6.01E-190	1
dd_Smed_v4_10945_0_1	0.845505	0.396	0.105	6.84E-194	1.68E-189	1
dd_Smed_v4_5418_0_1	0.764963	0.806	0.347	1.24E-193	3.06E-189	1
dd_Smed_v4_6463_0_1	1.24602	0.37	0.095	1.80E-193	4.44E-189	1
dd_Smed_v4_747_0_1	0.865849	0.922	0.485	1.94E-193	4.76E-189	1
dd_Smed_v4_1325_1_1	0.9485	0.633	0.234	9.35E-193	2.30E-188	1
dd_Smed_v4_6988_1_1	0.956418	0.496	0.156	1.11E-192	2.72E-188	1
dd_Smed_v4_3805_0_1	0.857037	0.861	0.403	1.74E-192	4.28E-188	1
dd_Smed_v4_1839_0_1	0.816881	0.762	0.312	1.75E-192	4.29E-188	1
dd_Smed_v4_23532_0_1	0.340909	0.75	0.288	1.88E-192	4.61E-188	1
dd_Smed_v4_932_0_1	0.742944	0.907	0.462	2.09E-192	5.15E-188	1
dd_Smed_v4_1663_0_1	0.852292	0.754	0.311	2.11E-192	5.19E-188	1
dd_Smed_v4_5224_0_1	1.44987	0.29	0.062	3.09E-192	7.61E-188	1
dd_Smed_v4_1087_0_1	0.81754	0.889	0.44	7.32E-192	1.80E-187	1
dd_Smed_v4_8045_0_1	1.39423	0.302	0.067	7.90E-192	1.94E-187	1
dd_Smed_v4_3264_0_1	1.06648	0.492	0.157	8.85E-192	2.18E-187	1
dd_Smed_v4_13429_0_1	0.873771	0.432	0.123	1.00E-191	2.46E-187	1
dd_Smed_v4_3037_0_1	1.08708	0.428	0.124	2.96E-191	7.28E-187	1
dd_Smed_v4_6977_0_1	1.51467	0.259	0.05	3.70E-191	9.11E-187	1
dd_Smed_v4_6500_0_1	1.01847	0.416	0.116	4.30E-191	1.06E-186	1
dd_Smed_v4_113_0_1	0.630191	0.992	0.748	5.62E-191	1.38E-186	1
dd_Smed_v4_11003_0_1	0.999326	0.47	0.141	6.87E-191	1.69E-186	1
dd_Smed_v4_8932_0_1	0.963641	0.457	0.136	9.98E-191	2.46E-186	1
dd_Smed_v4_7520_0_1	1.04009	0.499	0.159	1.84E-190	4.53E-186	1
dd_Smed_v4_6276_0_1	1.38106	0.263	0.052	2.19E-190	5.39E-186	1
dd_Smed_v4_9050_0_1	1.19091	0.279	0.057	2.77E-190	6.82E-186	1
dd_Smed_v4_1278_0_1	0.833726	0.702	0.273	3.49E-190	8.58E-186	1
dd_Smed_v4_4364_0_1	1.29376	0.355	0.091	4.68E-190	1.15E-185	1
dd_Smed_v4_3466_0_1	1.24068	0.366	0.095	6.24E-190	1.53E-185	1
dd_Smed_v4_6294_0_1	1.48453	0.303	0.068	2.09E-189	5.15E-185	1
dd_Smed_v4_6623_0_1	0.997436	0.45	0.135	2.83E-189	6.96E-185	1
dd_Smed_v4_5659_0_1	0.963312	0.515	0.166	4.37E-189	1.07E-184	1
dd_Smed_v4_2216_0_1	1.08747	0.445	0.132	4.99E-189	1.23E-184	1
dd_Smed_v4_8481_0_1	0.863136	0.62	0.225	7.69E-189	1.89E-184	1
dd_Smed_v4_1516_0_1	1.38205	0.349	0.089	7.80E-189	1.92E-184	1
dd_Smed_v4_4240_0_1	0.824064	0.59	0.207	1.17E-188	2.88E-184	1
dd_Smed_v4_6297_0_1	0.886784	0.581	0.201	2.39E-188	5.87E-184	1
dd_Smed_v4_7389_0_1	1.35482	0.325	0.078	3.35E-188	8.24E-184	1
dd_Smed_v4_5026_0_1	0.859202	0.663	0.253	3.91E-188	9.62E-184	1
dd_Smed_v4_4768_0_1	1.6917	0.264	0.053	5.39E-188	1.33E-183	1
dd_Smed_v4_443_0_1	0.71233	0.751	0.302	6.05E-188	1.49E-183	1
dd_Smed_v4_2221_0_1	0.887633	0.636	0.24	6.06E-188	1.49E-183	1
dd_Smed_v4_1642_0_1	0.840549	0.825	0.38	1.35E-187	3.32E-183	1
dd_Smed_v4_5070_0_1	1.3278	0.312	0.072	3.26E-187	8.02E-183	1
dd_Smed_v4_2278_0_1	0.841333	0.694	0.274	3.27E-187	8.03E-183	1
dd_Smed_v4_10329_0_1	1.70324	0.261	0.052	6.89E-187	1.69E-182	1
dd_Smed_v4_5676_0_1	1.22788	0.338	0.083	8.67E-187	2.13E-182	1
dd_Smed_v4_3650_0_1	1.13118	0.365	0.094	9.63E-187	2.37E-182	1
dd_Smed_v4_1692_0_1	0.752857	0.894	0.468	1.18E-186	2.89E-182	1
dd_Smed_v4_9444_0_1	1.10777	0.353	0.089	1.41E-186	3.47E-182	1
dd_Smed_v4_2043_0_1	0.828946	0.635	0.235	3.47E-186	8.53E-182	1
dd_Smed_v4_9454_0_1	0.87099	0.48	0.149	1.09E-185	2.67E-181	1
dd_Smed_v4_3623_0_1	0.90301	0.548	0.185	1.28E-185	3.15E-181	1
dd_Smed_v4_1274_1_1	0.813634	0.703	0.28	1.29E-185	3.17E-181	1
dd_Smed_v4_598_0_1	0.799092	0.769	0.329	4.21E-185	1.03E-180	1
dd_Smed_v4_2849_0_1	0.831855	0.762	0.322	4.67E-185	1.15E-180	1
dd_Smed_v4_5120_0_1	1.11246	0.366	0.096	4.96E-185	1.22E-180	1
dd_Smed_v4_6188_0_1	1.33882	0.295	0.066	5.33E-185	1.31E-180	1
dd_Smed_v4_2881_0_1	0.778476	0.691	0.266	5.41E-185	1.33E-180	1
dd_Smed_v4_7048_0_1	0.572156	0.605	0.216	7.06E-185	1.74E-180	1
dd_Smed_v4_8399_0_1	1.46759	0.289	0.064	7.68E-185	1.89E-180	1
dd_Smed_v4_114_0_1	0.555205	0.998	0.878	1.58E-184	3.88E-180	1
dd_Smed_v4_7656_0_1	1.34347	0.308	0.072	1.85E-184	4.54E-180	1
dd_Smed_v4_1235_0_1	0.953356	0.504	0.164	2.35E-184	5.77E-180	1
dd_Smed_v4_1755_0_1	0.799731	0.859	0.416	2.73E-184	6.72E-180	1
dd_Smed_v4_211_0_1	0.507916	0.999	0.918	3.87E-184	9.51E-180	1
dd_Smed_v4_8799_0_1	1.08507	0.302	0.068	3.90E-184	9.59E-180	1
dd_Smed_v4_1750_0_1	0.946544	0.497	0.161	6.91E-184	1.70E-179	1
dd_Smed_v4_8462_0_1	0.795823	0.667	0.259	1.54E-183	3.79E-179	1
dd_Smed_v4_151_0_1	0.713576	0.988	0.716	1.61E-183	3.97E-179	1
dd_Smed_v4_2274_0_1	0.773329	0.822	0.371	2.09E-183	5.15E-179	1
dd_Smed_v4_6527_0_1	1.25622	0.354	0.092	2.31E-183	5.68E-179	1
dd_Smed_v4_764_0_1	0.845044	0.864	0.424	2.42E-183	5.95E-179	1
dd_Smed_v4_967_0_1	1.15467	0.38	0.103	3.74E-183	9.19E-179	1
dd_Smed_v4_1461_0_1	0.85105	0.772	0.334	8.64E-183	2.13E-178	1
dd_Smed_v4_4680_0_1	1.0921	0.384	0.105	1.21E-182	2.98E-178	1
dd_Smed_v4_3556_0_1	0.935482	0.514	0.17	1.43E-182	3.52E-178	1
dd_Smed_v4_14842_0_1	1.36427	0.274	0.058	1.45E-182	3.57E-178	1
dd_Smed_v4_9336_0_1	1.26604	0.313	0.074	1.50E-182	3.69E-178	1
dd_Smed_v4_1944_0_1	0.944476	0.574	0.208	1.64E-182	4.03E-178	1
dd_Smed_v4_3017_0_1	0.8566	0.708	0.29	1.68E-182	4.12E-178	1
dd_Smed_v4_5011_0_1	0.753384	0.721	0.299	2.09E-182	5.13E-178	1
dd_Smed_v4_3204_0_1	1.00614	0.535	0.183	2.40E-182	5.90E-178	1
dd_Smed_v4_804_0_1	0.673749	0.978	0.715	4.92E-182	1.21E-177	1
dd_Smed_v4_5365_0_1	0.612179	0.489	0.153	5.21E-182	1.28E-177	1
dd_Smed_v4_7812_0_1	1.38018	0.301	0.069	5.90E-182	1.45E-177	1
dd_Smed_v4_6238_0_1	1.00858	0.405	0.116	6.95E-182	1.71E-177	1
dd_Smed_v4_5573_0_1	0.786562	0.818	0.365	9.18E-182	2.26E-177	1
dd_Smed_v4_11344_0_1	1.28147	0.332	0.083	1.09E-181	2.67E-177	1
dd_Smed_v4_2774_0_1	0.981207	0.451	0.137	2.75E-181	6.76E-177	1
dd_Smed_v4_1324_0_1	0.844141	0.636	0.241	2.95E-181	7.27E-177	1
dd_Smed_v4_5194_0_1	0.975957	0.448	0.137	5.85E-181	1.44E-176	1
dd_Smed_v4_665_0_1	0.859364	0.631	0.242	8.44E-181	2.08E-176	1
dd_Smed_v4_6624_0_1	0.925755	0.476	0.15	9.09E-181	2.24E-176	1
dd_Smed_v4_1695_0_1	0.785867	0.78	0.34	1.22E-180	3.00E-176	1
dd_Smed_v4_12345_0_1	1.26726	0.318	0.077	1.35E-180	3.33E-176	1
dd_Smed_v4_5677_0_1	1.00372	0.462	0.144	2.34E-180	5.75E-176	1
dd_Smed_v4_8113_0_1	0.909108	0.533	0.18	2.52E-180	6.20E-176	1
dd_Smed_v4_3336_0_1	0.960134	0.519	0.175	3.18E-180	7.83E-176	1
dd_Smed_v4_9411_0_1	0.842289	0.551	0.192	3.47E-180	8.52E-176	1
dd_Smed_v4_206_0_1	0.79503	0.916	0.513	4.15E-180	1.02E-175	1
dd_Smed_v4_4288_0_1	0.897227	0.565	0.201	5.39E-180	1.32E-175	1
dd_Smed_v4_1950_0_1	0.765942	0.736	0.305	8.47E-180	2.08E-175	1
dd_Smed_v4_7968_0_1	1.16436	0.317	0.076	1.63E-179	4.02E-175	1
dd_Smed_v4_1220_0_1	0.796919	0.778	0.344	1.71E-179	4.20E-175	1
dd_Smed_v4_2065_0_1	0.952761	0.467	0.147	1.94E-179	4.77E-175	1
dd_Smed_v4_147_0_1	0.755646	0.97	0.692	2.76E-179	6.79E-175	1
dd_Smed_v4_1341_0_1	0.770678	0.63	0.232	3.93E-179	9.67E-175	1
dd_Smed_v4_4684_0_1	0.769672	0.682	0.268	4.63E-179	1.14E-174	1
dd_Smed_v4_1855_0_1	0.882844	0.568	0.202	4.84E-179	1.19E-174	1
dd_Smed_v4_1025_0_1	0.808064	0.902	0.476	1.01E-178	2.47E-174	1
dd_Smed_v4_11492_0_1	1.10193	0.344	0.089	2.07E-178	5.08E-174	1
dd_Smed_v4_6374_0_1	1.0379	0.382	0.105	2.09E-178	5.14E-174	1
dd_Smed_v4_8570_0_1	0.761672	0.518	0.172	2.16E-178	5.32E-174	1
dd_Smed_v4_1638_0_1	0.793473	0.732	0.302	2.36E-178	5.80E-174	1
dd_Smed_v4_11775_0_1	1.42616	0.293	0.068	3.43E-178	8.44E-174	1
dd_Smed_v4_3025_0_1	0.779875	0.73	0.303	5.13E-178	1.26E-173	1
dd_Smed_v4_9656_0_1	1.17702	0.34	0.087	5.83E-178	1.43E-173	1
dd_Smed_v4_251_0_1	0.678888	0.96	0.66	9.02E-178	2.22E-173	1
dd_Smed_v4_3679_0_1	0.839637	0.497	0.163	1.77E-177	4.35E-173	1
dd_Smed_v4_6767_0_1	0.972933	0.415	0.121	1.79E-177	4.40E-173	1
dd_Smed_v4_4303_0_1	0.828718	0.562	0.198	2.12E-177	5.22E-173	1
dd_Smed_v4_5527_0_1	1.24871	0.332	0.084	6.77E-177	1.66E-172	1
dd_Smed_v4_1879_0_1	0.920393	0.604	0.23	1.71E-176	4.20E-172	1
dd_Smed_v4_927_1_1	0.886481	0.551	0.197	1.91E-176	4.69E-172	1
dd_Smed_v4_6993_0_1	1.26509	0.309	0.075	2.01E-176	4.94E-172	1
dd_Smed_v4_2951_0_1	0.800686	0.65	0.251	2.29E-176	5.63E-172	1
dd_Smed_v4_276_0_1	0.555336	0.996	0.802	2.69E-176	6.62E-172	1
dd_Smed_v4_5397_0_1	1.14007	0.341	0.089	3.41E-176	8.38E-172	1
dd_Smed_v4_7307_0_1	0.814418	0.538	0.184	4.31E-176	1.06E-171	1
dd_Smed_v4_1872_0_1	0.709847	0.947	0.569	5.91E-176	1.45E-171	1
dd_Smed_v4_2809_0_1	0.877951	0.491	0.16	1.67E-175	4.10E-171	1
dd_Smed_v4_5545_0_1	1.41372	0.294	0.069	1.97E-175	4.85E-171	1
dd_Smed_v4_1293_0_1	0.885041	0.608	0.23	2.12E-175	5.22E-171	1
dd_Smed_v4_5436_0_1	0.849815	0.516	0.172	2.18E-175	5.36E-171	1
dd_Smed_v4_3619_0_1	0.769574	0.669	0.26	2.18E-175	5.36E-171	1
dd_Smed_v4_2856_0_1	1.10284	0.387	0.111	3.42E-175	8.41E-171	1
dd_Smed_v4_8003_0_1	0.836095	0.623	0.237	5.27E-175	1.30E-170	1
dd_Smed_v4_11718_0_1	0.940668	0.397	0.113	5.42E-175	1.33E-170	1
dd_Smed_v4_305_0_1	0.408711	0.623	0.238	6.59E-175	1.62E-170	1
dd_Smed_v4_2211_0_1	0.991463	0.445	0.139	8.02E-175	1.97E-170	1
dd_Smed_v4_12807_0_1	0.811251	0.487	0.156	8.16E-175	2.01E-170	1
dd_Smed_v4_8384_0_1	1.03248	0.405	0.119	1.09E-174	2.67E-170	1
dd_Smed_v4_11646_0_1	1.1389	0.317	0.077	2.26E-174	5.56E-170	1
dd_Smed_v4_5560_0_1	1.11038	0.346	0.091	2.48E-174	6.09E-170	1
dd_Smed_v4_5429_0_1	1.24245	0.334	0.086	3.38E-174	8.31E-170	1
dd_Smed_v4_4952_0_1	1.04223	0.373	0.104	4.89E-174	1.20E-169	1
dd_Smed_v4_449_0_1	0.774397	0.789	0.361	1.78E-173	4.38E-169	1
dd_Smed_v4_8872_0_1	0.867859	0.457	0.144	2.60E-173	6.38E-169	1
dd_Smed_v4_8834_0_1	1.25027	0.321	0.08	3.16E-173	7.78E-169	1
dd_Smed_v4_1668_0_1	0.810452	0.639	0.25	5.39E-173	1.33E-168	1
dd_Smed_v4_1475_0_1	0.811486	0.837	0.414	8.49E-173	2.09E-168	1
dd_Smed_v4_13614_0_1	1.53441	0.266	0.058	1.65E-172	4.06E-168	1
dd_Smed_v4_7978_0_1	1.63732	0.267	0.059	1.91E-172	4.70E-168	1
dd_Smed_v4_377_0_1	0.829811	0.641	0.25	5.33E-172	1.31E-167	1
dd_Smed_v4_7627_0_1	0.99284	0.469	0.152	6.34E-172	1.56E-167	1
dd_Smed_v4_1899_0_1	0.63035	0.965	0.618	6.40E-172	1.57E-167	1
dd_Smed_v4_812_0_1	0.687658	0.962	0.62	6.60E-172	1.62E-167	1
dd_Smed_v4_5543_0_1	1.32573	0.313	0.078	6.71E-172	1.65E-167	1
dd_Smed_v4_1514_0_1	0.873777	0.432	0.132	7.91E-172	1.95E-167	1
dd_Smed_v4_5511_0_1	1.32761	0.298	0.071	8.13E-172	2.00E-167	1
dd_Smed_v4_4758_0_1	1.00587	0.402	0.118	8.34E-172	2.05E-167	1
dd_Smed_v4_1044_0_1	0.7835	0.706	0.291	9.81E-172	2.41E-167	1
dd_Smed_v4_6452_0_1	0.829133	0.561	0.2	1.06E-171	2.62E-167	1
dd_Smed_v4_2060_0_1	0.907612	0.487	0.16	1.51E-171	3.72E-167	1
dd_Smed_v4_1766_0_1	1.15871	0.339	0.089	2.21E-171	5.44E-167	1
dd_Smed_v4_4005_0_1	0.809118	0.652	0.257	2.36E-171	5.81E-167	1
dd_Smed_v4_6627_0_1	1.0898	0.375	0.106	6.13E-171	1.51E-166	1
dd_Smed_v4_3978_0_1	1.01945	0.387	0.111	8.74E-171	2.15E-166	1
dd_Smed_v4_2280_0_1	0.939346	0.497	0.169	1.58E-170	3.89E-166	1
dd_Smed_v4_12389_0_1	1.11717	0.327	0.084	2.06E-170	5.06E-166	1
dd_Smed_v4_678_0_1	0.531709	0.962	0.608	2.45E-170	6.02E-166	1
dd_Smed_v4_4528_0_1	0.946868	0.689	0.305	2.69E-170	6.62E-166	1
dd_Smed_v4_9026_0_1	1.11303	0.274	0.061	3.55E-170	8.72E-166	1
dd_Smed_v4_525_0_1	0.756782	0.951	0.577	4.01E-170	9.87E-166	1
dd_Smed_v4_5492_0_1	0.839094	0.398	0.115	4.17E-170	1.03E-165	1
dd_Smed_v4_870_0_1	0.447745	0.721	0.299	4.29E-170	1.05E-165	1
dd_Smed_v4_97_0_1	0.702429	0.951	0.607	9.55E-170	2.35E-165	1
dd_Smed_v4_6352_0_1	1.21659	0.35	0.095	9.92E-170	2.44E-165	1
dd_Smed_v4_1508_0_1	0.897667	0.54	0.193	1.16E-169	2.86E-165	1
dd_Smed_v4_4682_0_1	1.20387	0.327	0.084	1.48E-169	3.63E-165	1
dd_Smed_v4_8237_0_1	0.973783	0.445	0.141	3.34E-169	8.20E-165	1
dd_Smed_v4_11982_0_1	0.897321	0.409	0.121	3.68E-169	9.06E-165	1
dd_Smed_v4_8757_0_1	0.991115	0.376	0.107	3.96E-169	9.74E-165	1
dd_Smed_v4_4151_0_1	0.833047	0.529	0.184	4.78E-169	1.18E-164	1
dd_Smed_v4_6932_0_1	0.996505	0.482	0.159	5.02E-169	1.23E-164	1
dd_Smed_v4_9996_0_1	1.07996	0.338	0.089	5.15E-169	1.27E-164	1
dd_Smed_v4_2455_0_1	1.16369	0.347	0.094	7.99E-169	1.97E-164	1
dd_Smed_v4_265_0_1	0.818543	0.682	0.282	9.01E-169	2.22E-164	1
dd_Smed_v4_3669_0_1	1.11819	0.338	0.09	1.01E-168	2.49E-164	1
dd_Smed_v4_8878_0_1	0.821184	0.541	0.191	1.09E-168	2.69E-164	1
dd_Smed_v4_3884_0_1	0.941139	0.515	0.181	1.37E-168	3.38E-164	1
dd_Smed_v4_128_0_1	0.634304	0.981	0.71	1.71E-168	4.20E-164	1
dd_Smed_v4_3943_0_1	0.688649	0.578	0.208	4.50E-168	1.11E-163	1
dd_Smed_v4_1945_0_1	0.754151	0.854	0.42	5.28E-168	1.30E-163	1
dd_Smed_v4_7923_0_1	0.988661	0.391	0.114	6.76E-168	1.66E-163	1
dd_Smed_v4_7983_0_1	0.913896	0.465	0.152	1.16E-167	2.85E-163	1
dd_Smed_v4_2284_0_1	0.867923	0.543	0.197	1.20E-167	2.94E-163	1
dd_Smed_v4_6502_0_1	1.11529	0.379	0.109	1.22E-167	3.00E-163	1
dd_Smed_v4_5139_0_1	1.21296	0.328	0.086	1.51E-167	3.71E-163	1
dd_Smed_v4_6342_0_1	1.50246	0.25	0.053	1.58E-167	3.89E-163	1
dd_Smed_v4_7698_0_1	1.06135	0.426	0.133	1.61E-167	3.96E-163	1
dd_Smed_v4_8085_0_1	0.646167	0.712	0.3	2.94E-167	7.24E-163	1
dd_Smed_v4_9263_0_1	1.27558	0.267	0.059	2.95E-167	7.24E-163	1
dd_Smed_v4_4126_0_1	0.730147	0.547	0.192	3.21E-167	7.89E-163	1
dd_Smed_v4_11673_0_1	0.709693	0.634	0.242	3.45E-167	8.48E-163	1
dd_Smed_v4_2327_0_1	1.04438	0.422	0.131	3.57E-167	8.79E-163	1
dd_Smed_v4_903_0_1	0.738828	0.899	0.491	4.67E-167	1.15E-162	1
dd_Smed_v4_6572_0_1	1.49755	0.26	0.057	5.30E-167	1.30E-162	1
dd_Smed_v4_1641_0_1	1.1888	0.321	0.082	8.37E-167	2.06E-162	1
dd_Smed_v4_2989_0_1	1.05022	0.435	0.139	9.65E-167	2.37E-162	1
dd_Smed_v4_9469_0_1	1.26114	0.311	0.078	9.66E-167	2.38E-162	1
dd_Smed_v4_3382_0_1	1.13271	0.363	0.103	1.03E-166	2.53E-162	1
dd_Smed_v4_5517_0_1	0.82847	0.508	0.176	1.20E-166	2.96E-162	1
dd_Smed_v4_8460_0_1	1.02849	0.252	0.054	1.66E-166	4.08E-162	1
dd_Smed_v4_268_0_1	0.586286	0.994	0.72	1.87E-166	4.60E-162	1
dd_Smed_v4_9430_0_1	0.933268	0.531	0.191	3.63E-166	8.93E-162	1
dd_Smed_v4_5860_0_1	0.680682	0.702	0.288	5.30E-166	1.30E-161	1
dd_Smed_v4_1913_0_1	0.883022	0.515	0.181	7.05E-166	1.73E-161	1
dd_Smed_v4_8750_0_1	1.45357	0.253	0.054	1.39E-165	3.41E-161	1
dd_Smed_v4_6813_0_1	1.08884	0.361	0.101	1.68E-165	4.14E-161	1
dd_Smed_v4_6741_0_1	0.848586	0.514	0.178	2.32E-165	5.71E-161	1
dd_Smed_v4_7704_0_1	1.20473	0.323	0.084	4.25E-165	1.04E-160	1
dd_Smed_v4_5622_0_1	1.1321	0.34	0.091	5.58E-165	1.37E-160	1
dd_Smed_v4_4218_0_1	0.661175	0.921	0.511	5.89E-165	1.45E-160	1
dd_Smed_v4_3274_0_1	1.04265	0.347	0.095	7.94E-165	1.95E-160	1
dd_Smed_v4_4413_0_1	1.01721	0.389	0.115	8.34E-165	2.05E-160	1
dd_Smed_v4_6675_0_1	0.943259	0.384	0.112	9.58E-165	2.36E-160	1
dd_Smed_v4_5044_0_1	0.750913	0.593	0.221	1.07E-164	2.64E-160	1
dd_Smed_v4_10888_0_1	0.901406	0.371	0.106	1.21E-164	2.97E-160	1
dd_Smed_v4_3092_0_1	0.882043	0.519	0.181	1.58E-164	3.89E-160	1
dd_Smed_v4_1948_0_1	0.804861	0.531	0.187	1.64E-164	4.03E-160	1
dd_Smed_v4_16128_0_1	0.762918	0.513	0.18	1.89E-164	4.65E-160	1
dd_Smed_v4_295_0_1	0.576826	0.989	0.759	3.25E-164	7.98E-160	1
dd_Smed_v4_5775_0_1	1.19968	0.316	0.082	3.69E-164	9.07E-160	1
dd_Smed_v4_1045_0_1	0.888717	0.551	0.204	5.83E-164	1.43E-159	1
dd_Smed_v4_9962_0_1	1.29166	0.263	0.059	1.38E-163	3.39E-159	1
dd_Smed_v4_622_0_1	0.910312	0.45	0.146	1.67E-163	4.11E-159	1
dd_Smed_v4_4580_0_1	0.832368	0.605	0.232	1.87E-163	4.60E-159	1
dd_Smed_v4_4676_0_1	0.916781	0.473	0.16	2.76E-163	6.79E-159	1
dd_Smed_v4_3853_0_1	0.921995	0.442	0.142	3.01E-163	7.41E-159	1
dd_Smed_v4_4156_0_1	0.880799	0.446	0.144	4.05E-163	9.96E-159	1
dd_Smed_v4_2496_0_1	0.959261	0.444	0.145	7.06E-163	1.74E-158	1
dd_Smed_v4_6828_0_1	0.980886	0.409	0.125	7.25E-163	1.78E-158	1
dd_Smed_v4_1906_0_1	0.853845	0.543	0.199	1.28E-162	3.15E-158	1
dd_Smed_v4_2253_0_1	0.691903	0.46	0.149	1.76E-162	4.32E-158	1
dd_Smed_v4_3428_0_1	0.890742	0.381	0.111	1.99E-162	4.89E-158	1
dd_Smed_v4_2497_0_1	0.682905	0.547	0.196	2.79E-162	6.86E-158	1
dd_Smed_v4_13963_0_1	1.06915	0.314	0.08	4.87E-162	1.20E-157	1
dd_Smed_v4_7850_0_1	1.22446	0.28	0.066	4.97E-162	1.22E-157	1
dd_Smed_v4_657_0_1	0.697819	0.959	0.604	5.17E-162	1.27E-157	1
dd_Smed_v4_1541_0_1	0.903507	0.483	0.166	7.68E-162	1.89E-157	1
dd_Smed_v4_8752_0_1	0.8399	0.419	0.131	1.23E-161	3.03E-157	1
dd_Smed_v4_3014_0_1	0.794432	0.58	0.216	2.02E-161	4.97E-157	1
dd_Smed_v4_1675_0_1	0.735273	0.874	0.448	2.18E-161	5.35E-157	1
dd_Smed_v4_4035_0_1	1.0255	0.398	0.122	2.20E-161	5.42E-157	1
dd_Smed_v4_2254_0_1	0.766195	0.616	0.239	2.24E-161	5.50E-157	1
dd_Smed_v4_13567_0_1	1.2421	0.283	0.068	2.35E-161	5.78E-157	1
dd_Smed_v4_3181_0_1	0.712015	0.543	0.196	3.07E-161	7.56E-157	1
dd_Smed_v4_3130_0_1	0.692345	0.575	0.213	3.26E-161	8.02E-157	1
dd_Smed_v4_3676_0_1	0.753642	0.495	0.17	6.65E-161	1.63E-156	1
dd_Smed_v4_9466_0_1	1.22005	0.303	0.077	1.65E-160	4.05E-156	1
dd_Smed_v4_155_1_1	0.533468	0.996	0.786	1.84E-160	4.52E-156	1
dd_Smed_v4_9623_0_1	1.18653	0.317	0.083	2.03E-160	5.00E-156	1
dd_Smed_v4_4524_0_1	0.938246	0.423	0.133	2.47E-160	6.08E-156	1
dd_Smed_v4_167_0_1	0.629695	0.987	0.711	3.25E-160	8.00E-156	1
dd_Smed_v4_4701_0_1	1.06903	0.359	0.103	3.52E-160	8.66E-156	1
dd_Smed_v4_5442_1_1	0.682442	0.591	0.222	4.10E-160	1.01E-155	1
dd_Smed_v4_2522_0_1	0.649945	0.901	0.473	4.18E-160	1.03E-155	1
dd_Smed_v4_5414_0_1	1.25818	0.331	0.09	5.51E-160	1.35E-155	1
dd_Smed_v4_8892_0_1	0.910555	0.479	0.163	6.22E-160	1.53E-155	1
dd_Smed_v4_9007_0_1	1.30128	0.279	0.067	9.21E-160	2.26E-155	1
dd_Smed_v4_7822_0_1	0.709859	0.594	0.225	1.19E-159	2.92E-155	1
dd_Smed_v4_2890_0_1	0.636037	0.667	0.272	1.84E-159	4.54E-155	1
dd_Smed_v4_3703_0_1	1.3374	0.294	0.074	2.86E-159	7.03E-155	1
dd_Smed_v4_7018_0_1	1.42412	0.251	0.056	3.52E-159	8.66E-155	1
dd_Smed_v4_1437_0_1	0.804562	0.639	0.262	3.64E-159	8.95E-155	1
dd_Smed_v4_2763_0_1	0.940486	0.382	0.113	6.45E-159	1.59E-154	1
dd_Smed_v4_1327_0_1	0.696949	0.912	0.493	1.77E-158	4.34E-154	1
dd_Smed_v4_6765_0_1	0.703839	0.528	0.188	2.03E-158	5.00E-154	1
dd_Smed_v4_4555_0_1	0.7315	0.513	0.183	3.74E-158	9.20E-154	1
dd_Smed_v4_3087_0_1	0.874956	0.372	0.109	4.22E-158	1.04E-153	1
dd_Smed_v4_2144_0_1	0.679282	0.881	0.449	5.89E-158	1.45E-153	1
dd_Smed_v4_3003_0_1	0.619393	0.678	0.283	7.70E-158	1.89E-153	1
dd_Smed_v4_7055_0_1	0.809521	0.44	0.142	7.75E-158	1.91E-153	1
dd_Smed_v4_2863_0_1	0.885554	0.462	0.156	8.27E-158	2.03E-153	1
dd_Smed_v4_1924_0_1	0.791532	0.492	0.169	1.05E-157	2.57E-153	1
dd_Smed_v4_6446_0_1	0.725242	0.281	0.068	1.48E-157	3.64E-153	1
dd_Smed_v4_7594_0_1	0.629633	0.324	0.085	1.70E-157	4.19E-153	1
dd_Smed_v4_2924_0_1	1.04555	0.382	0.115	1.93E-157	4.76E-153	1
dd_Smed_v4_7953_0_1	1.28257	0.28	0.068	2.14E-157	5.26E-153	1
dd_Smed_v4_3789_0_1	0.772016	0.475	0.162	2.89E-157	7.10E-153	1
dd_Smed_v4_8307_0_1	1.27167	0.293	0.074	7.95E-157	1.96E-152	1
dd_Smed_v4_8657_0_1	0.97893	0.353	0.1	1.58E-156	3.89E-152	1
dd_Smed_v4_5100_0_1	0.765956	0.48	0.164	1.83E-156	4.51E-152	1
dd_Smed_v4_5257_0_1	0.725588	0.577	0.215	1.93E-156	4.74E-152	1
dd_Smed_v4_2057_0_1	1.11468	0.322	0.087	2.10E-156	5.16E-152	1
dd_Smed_v4_9087_0_1	1.39251	0.253	0.057	2.30E-156	5.65E-152	1
dd_Smed_v4_6620_0_1	1.12453	0.313	0.083	3.53E-156	8.69E-152	1
dd_Smed_v4_6283_0_1	0.580857	0.705	0.294	3.86E-156	9.48E-152	1
dd_Smed_v4_3033_0_1	1.30415	0.31	0.082	4.39E-156	1.08E-151	1
dd_Smed_v4_9249_0_1	1.22984	0.282	0.07	4.46E-156	1.10E-151	1
dd_Smed_v4_50619_0_1	0.403034	0.579	0.212	9.87E-156	2.43E-151	1
dd_Smed_v4_4658_0_1	0.843016	0.523	0.19	1.03E-155	2.54E-151	1
dd_Smed_v4_9126_0_1	1.05066	0.307	0.079	1.06E-155	2.61E-151	1
dd_Smed_v4_6129_0_1	0.755132	0.474	0.164	1.40E-155	3.43E-151	1
dd_Smed_v4_6787_0_1	0.894148	0.364	0.106	1.45E-155	3.57E-151	1
dd_Smed_v4_3463_0_1	0.652074	0.667	0.273	2.15E-155	5.29E-151	1
dd_Smed_v4_5489_0_1	0.833669	0.399	0.122	2.42E-155	5.94E-151	1
dd_Smed_v4_3916_0_1	0.761974	0.572	0.217	3.51E-155	8.64E-151	1
dd_Smed_v4_14155_0_1	0.761393	0.431	0.139	4.44E-155	1.09E-150	1
dd_Smed_v4_5073_0_1	0.704024	0.539	0.197	4.84E-155	1.19E-150	1
dd_Smed_v4_32328_0_1	1.27808	0.292	0.074	7.94E-155	1.95E-150	1
dd_Smed_v4_11441_0_1	1.07064	0.355	0.104	1.58E-154	3.88E-150	1
dd_Smed_v4_11739_0_1	0.921785	0.29	0.073	1.71E-154	4.20E-150	1
dd_Smed_v4_15639_0_1	1.02408	0.32	0.087	2.23E-154	5.48E-150	1
dd_Smed_v4_461_0_1	0.669669	0.949	0.582	2.84E-154	6.99E-150	1
dd_Smed_v4_7366_0_1	0.73776	0.489	0.169	3.07E-154	7.54E-150	1
dd_Smed_v4_3825_1_1	0.758045	0.514	0.185	3.43E-154	8.43E-150	1
dd_Smed_v4_2898_0_1	1.02927	0.364	0.109	6.10E-154	1.50E-149	1
dd_Smed_v4_1674_0_1	0.747255	0.654	0.267	7.37E-154	1.81E-149	1
dd_Smed_v4_10419_0_1	0.985925	0.377	0.115	1.00E-153	2.46E-149	1
dd_Smed_v4_3593_0_1	0.914957	0.387	0.119	1.26E-153	3.11E-149	1
dd_Smed_v4_13184_0_1	1.07934	0.32	0.087	1.56E-153	3.84E-149	1
dd_Smed_v4_2142_0_1	0.694217	0.616	0.246	1.82E-153	4.48E-149	1
dd_Smed_v4_10065_0_1	1.27957	0.269	0.064	2.14E-153	5.27E-149	1
dd_Smed_v4_9279_0_1	0.82144	0.278	0.067	2.15E-153	5.28E-149	1
dd_Smed_v4_1223_0_1	0.828675	0.547	0.205	2.50E-153	6.16E-149	1
dd_Smed_v4_2119_0_1	0.699833	0.621	0.246	2.67E-153	6.56E-149	1
dd_Smed_v4_1681_0_1	0.83162	0.485	0.169	2.71E-153	6.66E-149	1
dd_Smed_v4_5309_0_1	0.602861	0.645	0.258	4.49E-153	1.10E-148	1
dd_Smed_v4_5618_0_1	0.780503	0.525	0.192	6.66E-153	1.64E-148	1
dd_Smed_v4_1217_0_1	0.870247	0.433	0.142	7.88E-153	1.94E-148	1
dd_Smed_v4_2979_0_1	0.984181	0.341	0.097	7.96E-153	1.96E-148	1
dd_Smed_v4_205_0_1	0.498482	0.998	0.831	1.12E-152	2.76E-148	1
dd_Smed_v4_6867_0_1	1.04811	0.308	0.081	1.47E-152	3.61E-148	1
dd_Smed_v4_4981_0_1	0.794789	0.442	0.145	1.51E-152	3.70E-148	1
dd_Smed_v4_1998_0_1	0.612298	0.623	0.243	1.60E-152	3.94E-148	1
dd_Smed_v4_8212_0_1	1.36978	0.257	0.06	1.66E-152	4.09E-148	1
dd_Smed_v4_2464_0_1	0.731106	0.634	0.254	2.24E-152	5.51E-148	1
dd_Smed_v4_2988_0_1	0.4667	0.535	0.192	2.30E-152	5.66E-148	1
dd_Smed_v4_9735_1_1	0.497624	0.777	0.348	2.33E-152	5.73E-148	1
dd_Smed_v4_7236_0_1	0.981532	0.395	0.123	2.67E-152	6.57E-148	1
dd_Smed_v4_1241_0_1	0.797346	0.515	0.188	3.42E-152	8.42E-148	1
dd_Smed_v4_12330_0_1	0.994033	0.333	0.094	3.87E-152	9.52E-148	1
dd_Smed_v4_15228_0_1	0.86798	0.386	0.118	4.56E-152	1.12E-147	1
dd_Smed_v4_9119_0_1	0.74343	0.333	0.092	5.59E-152	1.37E-147	1
dd_Smed_v4_13212_0_1	1.19547	0.264	0.063	9.12E-152	2.24E-147	1
dd_Smed_v4_4600_0_1	0.706885	0.741	0.337	2.58E-151	6.34E-147	1
dd_Smed_v4_1061_0_1	0.63628	0.958	0.618	7.74E-151	1.90E-146	1
dd_Smed_v4_7459_0_1	0.708995	0.532	0.196	1.46E-150	3.59E-146	1
dd_Smed_v4_2378_0_1	0.687044	0.808	0.387	1.68E-150	4.12E-146	1
dd_Smed_v4_10362_1_1	1.03081	0.306	0.082	2.06E-150	5.05E-146	1
dd_Smed_v4_13374_0_1	0.797269	0.334	0.095	2.52E-150	6.20E-146	1
dd_Smed_v4_2243_0_1	0.715257	0.448	0.149	2.91E-150	7.16E-146	1
dd_Smed_v4_289_0_1	0.482896	1	0.956	3.24E-150	7.97E-146	1
dd_Smed_v4_6781_0_1	0.848135	0.369	0.11	3.86E-150	9.50E-146	1
dd_Smed_v4_3377_0_1	1.08509	0.351	0.104	4.94E-150	1.22E-145	1
dd_Smed_v4_1771_0_1	0.715779	0.528	0.194	7.00E-150	1.72E-145	1
dd_Smed_v4_1328_0_1	0.499197	0.586	0.218	8.38E-150	2.06E-145	1
dd_Smed_v4_11130_0_1	0.8671	0.375	0.114	1.42E-149	3.50E-145	1
dd_Smed_v4_1867_0_1	0.636556	0.654	0.27	1.69E-149	4.15E-145	1
dd_Smed_v4_2751_0_1	0.938631	0.38	0.118	2.80E-149	6.88E-145	1
dd_Smed_v4_4086_0_1	0.756599	0.621	0.254	3.01E-149	7.41E-145	1
dd_Smed_v4_4904_0_1	0.742437	0.465	0.159	3.81E-149	9.37E-145	1
dd_Smed_v4_2372_0_1	1.13793	0.317	0.088	4.19E-149	1.03E-144	1
dd_Smed_v4_2107_0_1	0.596448	0.786	0.37	4.51E-149	1.11E-144	1
dd_Smed_v4_2384_0_1	0.615349	0.832	0.396	5.13E-149	1.26E-144	1
dd_Smed_v4_2558_1_1	0.696847	0.577	0.223	5.37E-149	1.32E-144	1
dd_Smed_v4_11378_0_1	1.21609	0.327	0.093	5.72E-149	1.41E-144	1
dd_Smed_v4_8261_0_1	0.774241	0.491	0.174	1.14E-148	2.81E-144	1
dd_Smed_v4_5577_0_1	1.07669	0.318	0.088	1.52E-148	3.75E-144	1
dd_Smed_v4_10311_0_1	0.530373	0.723	0.315	1.64E-148	4.03E-144	1
dd_Smed_v4_10631_0_1	0.833109	0.389	0.121	1.68E-148	4.13E-144	1
dd_Smed_v4_1648_0_1	0.473959	0.804	0.387	1.71E-148	4.20E-144	1
dd_Smed_v4_2573_0_1	0.778142	0.476	0.166	2.27E-148	5.58E-144	1
dd_Smed_v4_1393_0_1	0.656919	0.527	0.193	3.91E-148	9.61E-144	1
dd_Smed_v4_8644_0_1	1.10838	0.323	0.09	4.93E-148	1.21E-143	1
dd_Smed_v4_1892_0_1	0.582328	0.627	0.247	5.04E-148	1.24E-143	1
dd_Smed_v4_8776_0_1	0.986875	0.364	0.11	6.84E-148	1.68E-143	1
dd_Smed_v4_4998_1_1	1.25224	0.307	0.085	9.43E-148	2.32E-143	1
dd_Smed_v4_26777_0_1	0.932949	0.267	0.065	1.33E-147	3.27E-143	1
dd_Smed_v4_7009_0_1	1.06009	0.308	0.083	1.35E-147	3.32E-143	1
dd_Smed_v4_1558_0_1	0.876141	0.407	0.132	1.44E-147	3.54E-143	1
dd_Smed_v4_7727_0_1	0.886299	0.369	0.112	1.62E-147	3.99E-143	1
dd_Smed_v4_10566_0_1	1.17674	0.263	0.064	1.77E-147	4.35E-143	1
dd_Smed_v4_3717_0_1	0.628816	0.504	0.18	2.20E-147	5.40E-143	1
dd_Smed_v4_5424_0_1	0.614758	0.65	0.263	2.42E-147	5.95E-143	1
dd_Smed_v4_9250_0_1	1.13823	0.3	0.08	2.58E-147	6.35E-143	1
dd_Smed_v4_3176_0_1	0.618922	0.585	0.225	4.03E-147	9.90E-143	1
dd_Smed_v4_12645_0_1	1.13634	0.289	0.075	5.70E-147	1.40E-142	1
dd_Smed_v4_9307_0_1	0.743637	0.38	0.117	5.88E-147	1.45E-142	1
dd_Smed_v4_3588_0_1	0.830617	0.41	0.134	6.10E-147	1.50E-142	1
dd_Smed_v4_4609_0_1	0.831408	0.389	0.123	7.78E-147	1.91E-142	1
dd_Smed_v4_2321_0_1	0.819835	0.485	0.175	8.97E-147	2.21E-142	1
dd_Smed_v4_2220_0_1	0.724957	0.498	0.178	9.00E-147	2.21E-142	1
dd_Smed_v4_2671_0_1	0.637632	0.547	0.206	9.84E-147	2.42E-142	1
dd_Smed_v4_2707_0_1	0.634477	0.622	0.25	1.03E-146	2.54E-142	1
dd_Smed_v4_1030_0_1	0.686318	0.586	0.228	1.29E-146	3.18E-142	1
dd_Smed_v4_4537_0_1	0.677025	0.474	0.165	1.67E-146	4.10E-142	1
dd_Smed_v4_8601_0_1	0.530751	0.572	0.216	2.24E-146	5.51E-142	1
dd_Smed_v4_3384_0_1	0.830726	0.446	0.152	2.81E-146	6.91E-142	1
dd_Smed_v4_1373_1_1	0.62768	0.572	0.222	4.02E-146	9.89E-142	1
dd_Smed_v4_2071_0_1	0.654718	0.607	0.242	4.36E-146	1.07E-141	1
dd_Smed_v4_5221_0_1	0.910719	0.357	0.107	6.85E-146	1.69E-141	1
dd_Smed_v4_3990_0_1	1.05701	0.326	0.093	7.35E-146	1.81E-141	1
dd_Smed_v4_5572_0_1	0.81516	0.395	0.126	1.41E-145	3.47E-141	1
dd_Smed_v4_420_0_1	0.542334	0.984	0.664	1.42E-145	3.50E-141	1
dd_Smed_v4_2244_0_1	0.666635	0.65	0.27	1.62E-145	3.97E-141	1
dd_Smed_v4_27803_0_1	1.12516	0.261	0.063	2.78E-145	6.83E-141	1
dd_Smed_v4_4859_0_1	0.710791	0.568	0.221	2.81E-145	6.91E-141	1
dd_Smed_v4_4095_0_1	0.549464	0.513	0.185	3.31E-145	8.13E-141	1
dd_Smed_v4_4895_0_1	0.583489	0.785	0.366	3.31E-145	8.14E-141	1
dd_Smed_v4_892_0_1	0.722453	0.627	0.261	3.32E-145	8.16E-141	1
dd_Smed_v4_8162_0_1	1.02906	0.301	0.08	4.12E-145	1.01E-140	1
dd_Smed_v4_2190_0_1	0.688825	0.585	0.231	4.30E-145	1.06E-140	1
dd_Smed_v4_11040_0_1	1.10317	0.274	0.069	4.47E-145	1.10E-140	1
dd_Smed_v4_11149_0_1	0.571856	0.767	0.354	5.16E-145	1.27E-140	1
dd_Smed_v4_5837_0_1	0.669777	0.59	0.235	5.97E-145	1.47E-140	1
dd_Smed_v4_4907_0_1	0.910529	0.36	0.109	6.99E-145	1.72E-140	1
dd_Smed_v4_13102_0_1	1.29881	0.267	0.067	9.77E-145	2.40E-140	1
dd_Smed_v4_7014_0_1	0.687605	0.501	0.182	1.08E-144	2.66E-140	1
dd_Smed_v4_5109_0_1	0.666102	0.462	0.16	1.45E-144	3.57E-140	1
dd_Smed_v4_5355_0_1	0.9244	0.346	0.103	1.79E-144	4.41E-140	1
dd_Smed_v4_10590_2_1	0.647383	0.443	0.151	2.48E-144	6.11E-140	1
dd_Smed_v4_5896_0_1	1.16611	0.256	0.062	3.43E-144	8.44E-140	1
dd_Smed_v4_14050_0_1	0.606122	0.568	0.219	3.58E-144	8.80E-140	1
dd_Smed_v4_6237_0_1	0.759983	0.439	0.15	4.16E-144	1.02E-139	1
dd_Smed_v4_11503_0_1	0.796499	0.403	0.131	7.51E-144	1.85E-139	1
dd_Smed_v4_398_0_1	0.36518	0.719	0.311	9.81E-144	2.41E-139	1
dd_Smed_v4_7289_0_1	0.516468	0.818	0.387	1.10E-143	2.71E-139	1
dd_Smed_v4_7045_0_1	0.806166	0.416	0.138	1.21E-143	2.99E-139	1
dd_Smed_v4_8102_0_1	1.2936	0.261	0.064	1.56E-143	3.83E-139	1
dd_Smed_v4_435_0_1	0.608263	0.981	0.705	1.73E-143	4.25E-139	1
dd_Smed_v4_1527_0_1	0.673566	0.621	0.254	1.93E-143	4.74E-139	1
dd_Smed_v4_4141_0_1	0.610734	0.905	0.495	4.97E-143	1.22E-138	1
dd_Smed_v4_8469_0_1	1.15795	0.311	0.087	5.15E-143	1.27E-138	1
dd_Smed_v4_4023_0_1	0.963849	0.349	0.105	5.17E-143	1.27E-138	1
dd_Smed_v4_7867_0_1	1.26273	0.286	0.076	6.55E-143	1.61E-138	1
dd_Smed_v4_8088_0_1	0.652928	0.522	0.196	7.97E-143	1.96E-138	1
dd_Smed_v4_981_0_1	0.594289	0.715	0.315	1.16E-142	2.85E-138	1
dd_Smed_v4_318_0_1	0.58341	0.962	0.614	1.24E-142	3.04E-138	1
dd_Smed_v4_12398_0_1	0.714331	0.428	0.143	1.35E-142	3.31E-138	1
dd_Smed_v4_4127_0_1	0.68832	0.661	0.28	1.57E-142	3.86E-138	1
dd_Smed_v4_10369_0_1	0.650535	0.727	0.327	2.08E-142	5.13E-138	1
dd_Smed_v4_7290_0_1	0.590411	0.621	0.249	2.86E-142	7.05E-138	1
dd_Smed_v4_14072_0_1	0.808528	0.351	0.105	3.41E-142	8.39E-138	1
dd_Smed_v4_8792_0_1	0.935874	0.363	0.112	4.04E-142	9.94E-138	1
dd_Smed_v4_1259_0_1	0.683423	0.605	0.247	4.57E-142	1.12E-137	1
dd_Smed_v4_980_0_1	0.766962	0.593	0.24	5.34E-142	1.31E-137	1
dd_Smed_v4_6684_0_1	0.71582	0.43	0.145	5.67E-142	1.39E-137	1
dd_Smed_v4_1557_0_1	0.761358	0.492	0.18	9.19E-142	2.26E-137	1
dd_Smed_v4_1094_0_1	0.659024	0.623	0.259	1.11E-141	2.72E-137	1
dd_Smed_v4_8723_0_1	0.661994	0.548	0.21	1.26E-141	3.10E-137	1
dd_Smed_v4_2875_0_1	0.668935	0.684	0.295	1.26E-141	3.11E-137	1
dd_Smed_v4_227_0_1	0.541401	0.982	0.711	1.47E-141	3.62E-137	1
dd_Smed_v4_4068_0_1	1.03993	0.332	0.098	1.49E-141	3.67E-137	1
dd_Smed_v4_8817_0_1	1.12546	0.277	0.072	1.57E-141	3.87E-137	1
dd_Smed_v4_7624_0_1	0.755363	0.49	0.179	2.32E-141	5.71E-137	1
dd_Smed_v4_8119_0_1	1.03384	0.299	0.082	2.67E-141	6.57E-137	1
dd_Smed_v4_905_0_1	0.714893	0.815	0.401	2.98E-141	7.34E-137	1
dd_Smed_v4_5219_0_1	0.533079	0.594	0.236	3.32E-141	8.16E-137	1
dd_Smed_v4_11041_0_1	1.24747	0.274	0.071	3.49E-141	8.58E-137	1
dd_Smed_v4_6653_0_1	0.923417	0.406	0.134	5.13E-141	1.26E-136	1
dd_Smed_v4_4873_0_1	0.555753	0.652	0.269	5.40E-141	1.33E-136	1
dd_Smed_v4_952_0_1	0.929021	0.38	0.122	5.60E-141	1.38E-136	1
dd_Smed_v4_1859_0_1	0.670388	0.642	0.271	6.23E-141	1.53E-136	1
dd_Smed_v4_10450_0_1	0.813726	0.431	0.146	7.90E-141	1.94E-136	1
dd_Smed_v4_2313_0_1	0.758971	0.566	0.225	9.20E-141	2.26E-136	1
dd_Smed_v4_5854_0_1	0.786512	0.36	0.11	1.59E-140	3.92E-136	1
dd_Smed_v4_200_0_1	0.600618	0.967	0.615	2.07E-140	5.10E-136	1
dd_Smed_v4_8420_0_1	0.96928	0.319	0.092	2.10E-140	5.16E-136	1
dd_Smed_v4_14413_0_1	0.619983	0.329	0.093	2.12E-140	5.21E-136	1
dd_Smed_v4_1219_1_1	0.538527	0.749	0.334	2.31E-140	5.68E-136	1
dd_Smed_v4_2866_0_1	0.676169	0.516	0.192	2.66E-140	6.54E-136	1
dd_Smed_v4_7557_0_1	0.825445	0.432	0.147	2.84E-140	6.99E-136	1
dd_Smed_v4_11391_0_1	1.10476	0.258	0.064	3.49E-140	8.59E-136	1
dd_Smed_v4_1135_0_1	0.642383	0.625	0.258	3.54E-140	8.70E-136	1
dd_Smed_v4_4140_0_1	1.07514	0.32	0.093	3.87E-140	9.51E-136	1
dd_Smed_v4_599_0_1	0.601485	0.939	0.562	4.72E-140	1.16E-135	1
dd_Smed_v4_6563_0_1	0.324798	0.949	0.596	5.10E-140	1.25E-135	1
dd_Smed_v4_9127_0_1	1.07933	0.301	0.083	5.96E-140	1.47E-135	1
dd_Smed_v4_4010_0_1	0.788938	0.387	0.124	7.10E-140	1.75E-135	1
dd_Smed_v4_7881_0_1	0.851631	0.316	0.09	1.19E-139	2.93E-135	1
dd_Smed_v4_4697_0_1	0.72197	0.465	0.166	1.33E-139	3.27E-135	1
dd_Smed_v4_4139_0_1	0.997543	0.354	0.109	1.55E-139	3.82E-135	1
dd_Smed_v4_11200_0_1	0.764621	0.416	0.139	2.03E-139	5.00E-135	1
dd_Smed_v4_1623_0_1	0.772302	0.543	0.213	2.59E-139	6.36E-135	1
dd_Smed_v4_3743_0_1	0.675963	0.607	0.251	2.81E-139	6.91E-135	1
dd_Smed_v4_10143_0_1	0.932036	0.317	0.091	3.12E-139	7.67E-135	1
dd_Smed_v4_1172_0_1	0.882489	0.427	0.148	3.54E-139	8.71E-135	1
dd_Smed_v4_4082_0_1	0.909989	0.352	0.107	3.58E-139	8.80E-135	1
dd_Smed_v4_3920_0_1	0.823244	0.349	0.106	4.11E-139	1.01E-134	1
dd_Smed_v4_11018_0_1	0.859296	0.302	0.084	4.81E-139	1.18E-134	1
dd_Smed_v4_7431_0_1	0.581743	0.48	0.173	4.90E-139	1.20E-134	1
dd_Smed_v4_3285_0_1	0.770474	0.368	0.114	7.62E-139	1.87E-134	1
dd_Smed_v4_4506_0_1	0.752716	0.514	0.193	9.19E-139	2.26E-134	1
dd_Smed_v4_11359_0_1	1.19375	0.256	0.064	1.17E-138	2.87E-134	1
dd_Smed_v4_2440_0_1	0.846178	0.384	0.123	1.50E-138	3.68E-134	1
dd_Smed_v4_6733_0_1	0.844357	0.36	0.112	1.56E-138	3.83E-134	1
dd_Smed_v4_4470_0_1	0.709914	0.515	0.193	1.78E-138	4.39E-134	1
dd_Smed_v4_6183_0_1	1.22638	0.288	0.078	2.20E-138	5.41E-134	1
dd_Smed_v4_9510_0_1	0.818436	0.332	0.098	2.89E-138	7.10E-134	1
dd_Smed_v4_10053_0_1	1.05849	0.301	0.084	5.58E-138	1.37E-133	1
dd_Smed_v4_4207_0_1	0.727679	0.444	0.155	1.24E-137	3.04E-133	1
dd_Smed_v4_11973_0_1	0.998479	0.279	0.074	1.49E-137	3.66E-133	1
dd_Smed_v4_3021_0_1	0.596747	0.481	0.173	1.66E-137	4.07E-133	1
dd_Smed_v4_231_0_1	0.777297	0.513	0.198	1.69E-137	4.15E-133	1
dd_Smed_v4_4263_0_1	0.811855	0.387	0.126	2.23E-137	5.48E-133	1
dd_Smed_v4_4238_0_1	0.765157	0.389	0.127	2.69E-137	6.61E-133	1
dd_Smed_v4_5142_0_1	0.580569	0.736	0.338	3.41E-137	8.38E-133	1
dd_Smed_v4_9716_1_1	0.303338	0.34	0.1	3.52E-137	8.65E-133	1
dd_Smed_v4_7736_0_1	0.627368	0.325	0.094	4.29E-137	1.05E-132	1
dd_Smed_v4_872_0_1	0.7212	0.512	0.193	6.04E-137	1.48E-132	1
dd_Smed_v4_3857_0_1	0.902385	0.344	0.105	8.52E-137	2.09E-132	1
dd_Smed_v4_2111_0_1	0.613455	0.551	0.214	8.85E-137	2.18E-132	1
dd_Smed_v4_6349_0_1	1.18042	0.292	0.08	1.09E-136	2.67E-132	1
dd_Smed_v4_3545_0_1	0.827327	0.41	0.139	1.14E-136	2.81E-132	1
dd_Smed_v4_2842_0_1	0.527521	0.555	0.215	1.49E-136	3.66E-132	1
dd_Smed_v4_4897_0_1	0.670089	0.446	0.156	1.51E-136	3.71E-132	1
dd_Smed_v4_6960_0_1	0.539479	0.473	0.17	1.72E-136	4.24E-132	1
dd_Smed_v4_5819_0_1	0.703759	0.446	0.157	2.13E-136	5.23E-132	1
dd_Smed_v4_9470_0_1	1.15702	0.283	0.077	2.66E-136	6.55E-132	1
dd_Smed_v4_9897_0_1	0.989324	0.308	0.088	3.15E-136	7.75E-132	1
dd_Smed_v4_1485_0_1	0.595597	0.935	0.565	4.36E-136	1.07E-131	1
dd_Smed_v4_11306_0_1	0.947547	0.327	0.097	4.38E-136	1.08E-131	1
dd_Smed_v4_7132_0_1	0.696135	0.41	0.137	5.45E-136	1.34E-131	1
dd_Smed_v4_8702_1_1	0.625691	0.502	0.186	5.51E-136	1.35E-131	1
dd_Smed_v4_1118_0_1	0.763929	0.572	0.233	6.59E-136	1.62E-131	1
dd_Smed_v4_6082_0_1	0.597196	0.533	0.204	8.07E-136	1.98E-131	1
dd_Smed_v4_986_0_1	0.565107	0.882	0.456	8.92E-136	2.19E-131	1
dd_Smed_v4_5268_0_1	1.03368	0.289	0.08	8.97E-136	2.21E-131	1
dd_Smed_v4_2712_3_1	0.759405	0.481	0.178	1.12E-135	2.75E-131	1
dd_Smed_v4_3955_0_1	0.574154	0.9	0.522	1.45E-135	3.58E-131	1
dd_Smed_v4_2962_0_1	0.910773	0.377	0.123	1.91E-135	4.70E-131	1
dd_Smed_v4_414_0_1	0.513104	0.886	0.474	2.64E-135	6.49E-131	1
dd_Smed_v4_12380_0_1	0.809109	0.374	0.119	2.92E-135	7.19E-131	1
dd_Smed_v4_8517_0_1	0.915075	0.292	0.081	3.03E-135	7.46E-131	1
dd_Smed_v4_5107_0_1	0.52699	0.639	0.267	3.32E-135	8.17E-131	1
dd_Smed_v4_5633_0_1	0.67905	0.437	0.15	3.41E-135	8.40E-131	1
dd_Smed_v4_8680_0_1	0.742595	0.348	0.107	3.96E-135	9.73E-131	1
dd_Smed_v4_7034_0_1	0.604124	0.742	0.349	4.03E-135	9.91E-131	1
dd_Smed_v4_3731_0_1	1.04707	0.294	0.082	4.87E-135	1.20E-130	1
dd_Smed_v4_3626_0_1	0.598814	0.506	0.192	6.40E-135	1.58E-130	1
dd_Smed_v4_5795_0_1	0.930656	0.284	0.077	7.60E-135	1.87E-130	1
dd_Smed_v4_1645_0_1	0.92878	0.325	0.098	7.89E-135	1.94E-130	1
dd_Smed_v4_259_0_1	0.512605	0.99	0.721	9.44E-135	2.32E-130	1
dd_Smed_v4_728_0_1	0.662459	0.782	0.384	9.85E-135	2.42E-130	1
dd_Smed_v4_195_0_1	0.569078	0.981	0.683	1.37E-134	3.36E-130	1
dd_Smed_v4_236_0_1	0.582366	0.933	0.54	1.86E-134	4.57E-130	1
dd_Smed_v4_3677_0_1	0.380308	0.585	0.232	1.87E-134	4.60E-130	1
dd_Smed_v4_1564_0_1	0.957192	0.343	0.106	2.51E-134	6.18E-130	1
dd_Smed_v4_1905_0_1	0.730739	0.49	0.183	3.16E-134	7.78E-130	1
dd_Smed_v4_481_0_1	0.728294	0.503	0.192	3.91E-134	9.61E-130	1
dd_Smed_v4_2124_0_1	0.590757	0.973	0.618	4.86E-134	1.19E-129	1
dd_Smed_v4_2034_0_1	0.787438	0.451	0.163	5.27E-134	1.30E-129	1
dd_Smed_v4_7943_0_1	0.601345	0.469	0.169	7.04E-134	1.73E-129	1
dd_Smed_v4_2137_0_1	0.823782	0.366	0.117	1.38E-133	3.40E-129	1
dd_Smed_v4_9705_0_1	1.1301	0.263	0.068	1.79E-133	4.40E-129	1
[truncated: 14,080 more rows]
[truncated: 3 more columns]
