# Supplementary material for: Single-nucleotide m⁶A mapping uncovers redundant YTHDF function in planarian progenitor fate selection
Source: EMBO J. 2026 Jan 3;45(3):749–88. doi: 10.1038/s44318-025-00662-3 (PMC12864844; doi:10.1038/s44318-025-00662-3)
Supplement: Supplementary file 10 — Source data Fig. 3 [file 44318_2025_662_MOESM10_ESM.zip]

Archive with 371 entries (344 files):
- Figure 3/
- Figure 3/3C-D/
- Figure 3/3C-D/All_ythdf_RNAi_After_10_RNAi_feedings/
- Figure 3/3C-D/All_ythdf_RNAi_After_10_RNAi_feedings/All_ythdf_RNAi_After_10_RNAi_feedings.tsv
- Figure 3/3C-D/All_ythdf_RNAi_After_10_RNAi_feedings/All_ythdf_RNAi_After_10_RNAi_feedings_1.jpg
- Figure 3/3C-D/All_ythdf_RNAi_After_10_RNAi_feedings/All_ythdf_RNAi_After_10_RNAi_feedings_10.jpg
- Figure 3/3C-D/All_ythdf_RNAi_After_10_RNAi_feedings/All_ythdf_RNAi_After_10_RNAi_feedings_11.jpg
- Figure 3/3C-D/All_ythdf_RNAi_After_10_RNAi_feedings/All_ythdf_RNAi_After_10_RNAi_feedings_2-3.jpg
- Figure 3/3C-D/All_ythdf_RNAi_After_10_RNAi_feedings/All_ythdf_RNAi_After_10_RNAi_feedings_4.jpg
- Figure 3/3C-D/All_ythdf_RNAi_After_10_RNAi_feedings/All_ythdf_RNAi_After_10_RNAi_feedings_5.jpg
- Figure 3/3C-D/All_ythdf_RNAi_After_10_RNAi_feedings/All_ythdf_RNAi_After_10_RNAi_feedings_6.jpg
- Figure 3/3C-D/All_ythdf_RNAi_After_10_RNAi_feedings/All_ythdf_RNAi_After_10_RNAi_feedings_7.jpg
- Figure 3/3C-D/All_ythdf_RNAi_After_10_RNAi_feedings/All_ythdf_RNAi_After_10_RNAi_feedings_8.jpg
- Figure 3/3C-D/All_ythdf_RNAi_After_10_RNAi_feedings/All_ythdf_RNAi_After_10_RNAi_feedings_9.jpg
- Figure 3/3C-D/All_ythdf_RNAi_Before_RNAi_feedings/
- Figure 3/3C-D/All_ythdf_RNAi_Before_RNAi_feedings/All_ythdf_RNAi_Before_RNAi_feedings.tsv
- Figure 3/3C-D/All_ythdf_RNAi_Before_RNAi_feedings/All_ythdf_RNAi_Before_RNAi_feedings_1.jpg
- Figure 3/3C-D/All_ythdf_RNAi_Before_RNAi_feedings/All_ythdf_RNAi_Before_RNAi_feedings_10.jpg
- Figure 3/3C-D/All_ythdf_RNAi_Before_RNAi_feedings/All_ythdf_RNAi_Before_RNAi_feedings_11.jpg
- Figure 3/3C-D/All_ythdf_RNAi_Before_RNAi_feedings/All_ythdf_RNAi_Before_RNAi_feedings_12.jpg
- Figure 3/3C-D/All_ythdf_RNAi_Before_RNAi_feedings/All_ythdf_RNAi_Before_RNAi_feedings_13.jpg
- Figure 3/3C-D/All_ythdf_RNAi_Before_RNAi_feedings/All_ythdf_RNAi_Before_RNAi_feedings_14.jpg
- Figure 3/3C-D/All_ythdf_RNAi_Before_RNAi_feedings/All_ythdf_RNAi_Before_RNAi_feedings_15.jpg
- Figure 3/3C-D/All_ythdf_RNAi_Before_RNAi_feedings/All_ythdf_RNAi_Before_RNAi_feedings_2.jpg
- Figure 3/3C-D/All_ythdf_RNAi_Before_RNAi_feedings/All_ythdf_RNAi_Before_RNAi_feedings_3.jpg
- Figure 3/3C-D/All_ythdf_RNAi_Before_RNAi_feedings/All_ythdf_RNAi_Before_RNAi_feedings_4.jpg
- Figure 3/3C-D/All_ythdf_RNAi_Before_RNAi_feedings/All_ythdf_RNAi_Before_RNAi_feedings_5.jpg
- Figure 3/3C-D/All_ythdf_RNAi_Before_RNAi_feedings/All_ythdf_RNAi_Before_RNAi_feedings_6.jpg
- Figure 3/3C-D/All_ythdf_RNAi_Before_RNAi_feedings/All_ythdf_RNAi_Before_RNAi_feedings_7.jpg
- Figure 3/3C-D/All_ythdf_RNAi_Before_RNAi_feedings/All_ythdf_RNAi_Before_RNAi_feedings_8.jpg
- Figure 3/3C-D/All_ythdf_RNAi_Before_RNAi_feedings/All_ythdf_RNAi_Before_RNAi_feedings_9.jpg
- Figure 3/3C-D/Control_After_10_RNAi_feedings/
- Figure 3/3C-D/Control_After_10_RNAi_feedings/Control_After_10_RNAi_feedings.tsv
- Figure 3/3C-D/Control_After_10_RNAi_feedings/Control_After_10_RNAi_feedings_01.jpg
- Figure 3/3C-D/Control_After_10_RNAi_feedings/Control_After_10_RNAi_feedings_02.jpg
- Figure 3/3C-D/Control_After_10_RNAi_feedings/Control_After_10_RNAi_feedings_03.jpg
- Figure 3/3C-D/Control_After_10_RNAi_feedings/Control_After_10_RNAi_feedings_04.jpg
- Figure 3/3C-D/Control_After_10_RNAi_feedings/Control_After_10_RNAi_feedings_05.jpg
- Figure 3/3C-D/Control_After_10_RNAi_feedings/Control_After_10_RNAi_feedings_06.jpg
- Figure 3/3C-D/Control_After_10_RNAi_feedings/Control_After_10_RNAi_feedings_07.jpg
- Figure 3/3C-D/Control_After_10_RNAi_feedings/Control_After_10_RNAi_feedings_08.jpg
- Figure 3/3C-D/Control_After_10_RNAi_feedings/Control_After_10_RNAi_feedings_09.jpg
- Figure 3/3C-D/Control_After_10_RNAi_feedings/Control_After_10_RNAi_feedings_10.jpg
- Figure 3/3C-D/Control_After_10_RNAi_feedings/Control_After_10_RNAi_feedings_11.jpg
- Figure 3/3C-D/Control_After_10_RNAi_feedings/Control_After_10_RNAi_feedings_12.jpg
- Figure 3/3C-D/Control_After_10_RNAi_feedings/Control_After_10_RNAi_feedings_13.jpg
- Figure 3/3C-D/Control_After_10_RNAi_feedings/Control_After_10_RNAi_feedings_14.jpg
- Figure 3/3C-D/Control_After_10_RNAi_feedings/Control_After_10_RNAi_feedings_15.jpg
- Figure 3/3C-D/Control_After_10_RNAi_feedings/Control_After_10_RNAi_feedings_16.jpg
- Figure 3/3C-D/Control_After_10_RNAi_feedings/Control_After_10_RNAi_feedings_17.jpg
- Figure 3/3C-D/Control_Before_RNAi_feedings/
- Figure 3/3C-D/Control_Before_RNAi_feedings/Control_Before_Feedings.tsv
- Figure 3/3C-D/Control_Before_RNAi_feedings/Control_Before_Feedings_1.jpg
- Figure 3/3C-D/Control_Before_RNAi_feedings/Control_Before_Feedings_10.jpg
- Figure 3/3C-D/Control_Before_RNAi_feedings/Control_Before_Feedings_11.jpg
- Figure 3/3C-D/Control_Before_RNAi_feedings/Control_Before_Feedings_12.jpg
- Figure 3/3C-D/Control_Before_RNAi_feedings/Control_Before_Feedings_13.jpg
- Figure 3/3C-D/Control_Before_RNAi_feedings/Control_Before_Feedings_14.jpg
- Figure 3/3C-D/Control_Before_RNAi_feedings/Control_Before_Feedings_15.jpg
- Figure 3/3C-D/Control_Before_RNAi_feedings/Control_Before_Feedings_16.jpg
- Figure 3/3C-D/Control_Before_RNAi_feedings/Control_Before_Feedings_17.jpg
- Figure 3/3C-D/Control_Before_RNAi_feedings/Control_Before_Feedings_18.jpg
- Figure 3/3C-D/Control_Before_RNAi_feedings/Control_Before_Feedings_19.jpg
- Figure 3/3C-D/Control_Before_RNAi_feedings/Control_Before_Feedings_2.jpg
- Figure 3/3C-D/Control_Before_RNAi_feedings/Control_Before_Feedings_20.jpg
- Figure 3/3C-D/Control_Before_RNAi_feedings/Control_Before_Feedings_21.jpg
- Figure 3/3C-D/Control_Before_RNAi_feedings/Control_Before_Feedings_22.jpg
- Figure 3/3C-D/Control_Before_RNAi_feedings/Control_Before_Feedings_3.jpg
- Figure 3/3C-D/Control_Before_RNAi_feedings/Control_Before_Feedings_4.jpg
- Figure 3/3C-D/Control_Before_RNAi_feedings/Control_Before_Feedings_5.jpg
- Figure 3/3C-D/Control_Before_RNAi_feedings/Control_Before_Feedings_6.jpg
- Figure 3/3C-D/Control_Before_RNAi_feedings/Control_Before_Feedings_7.jpg
- Figure 3/3C-D/Control_Before_RNAi_feedings/Control_Before_Feedings_8.jpg
- Figure 3/3C-D/Control_Before_RNAi_feedings/Control_Before_Feedings_9.jpg
- Figure 3/3C-D/Triple_ythdf_RNAi_After_10_RNAi_feedings/
- Figure 3/3C-D/Triple_ythdf_RNAi_After_10_RNAi_feedings/Triple_ythdf_RNAi_After_10_RNAi_feedings.tsv
- Figure 3/3C-D/Triple_ythdf_RNAi_After_10_RNAi_feedings/Triple_ythdf_RNAi_After_10_RNAi_feedings_01.jpg
- Figure 3/3C-D/Triple_ythdf_RNAi_After_10_RNAi_feedings/Triple_ythdf_RNAi_After_10_RNAi_feedings_02.jpg
- Figure 3/3C-D/Triple_ythdf_RNAi_After_10_RNAi_feedings/Triple_ythdf_RNAi_After_10_RNAi_feedings_03.jpg
- Figure 3/3C-D/Triple_ythdf_RNAi_After_10_RNAi_feedings/Triple_ythdf_RNAi_After_10_RNAi_feedings_04.jpg
- Figure 3/3C-D/Triple_ythdf_RNAi_After_10_RNAi_feedings/Triple_ythdf_RNAi_After_10_RNAi_feedings_05.jpg
- Figure 3/3C-D/Triple_ythdf_RNAi_After_10_RNAi_feedings/Triple_ythdf_RNAi_After_10_RNAi_feedings_06.jpg
- Figure 3/3C-D/Triple_ythdf_RNAi_After_10_RNAi_feedings/Triple_ythdf_RNAi_After_10_RNAi_feedings_07.jpg
- Figure 3/3C-D/Triple_ythdf_RNAi_After_10_RNAi_feedings/Triple_ythdf_RNAi_After_10_RNAi_feedings_08.jpg
- Figure 3/3C-D/Triple_ythdf_RNAi_After_10_RNAi_feedings/Triple_ythdf_RNAi_After_10_RNAi_feedings_09.jpg
- Figure 3/3C-D/Triple_ythdf_RNAi_After_10_RNAi_feedings/Triple_ythdf_RNAi_After_10_RNAi_feedings_10.jpg
- Figure 3/3C-D/Triple_ythdf_RNAi_After_10_RNAi_feedings/Triple_ythdf_RNAi_After_10_RNAi_feedings_11.jpg
- Figure 3/3C-D/Triple_ythdf_RNAi_Before_RNAi_feedings/
- Figure 3/3C-D/Triple_ythdf_RNAi_Before_RNAi_feedings/Triple_ythdf_RNAi_Before_RNAi_feedings.tsv
- Figure 3/3C-D/Triple_ythdf_RNAi_Before_RNAi_feedings/Triple_ythdf_RNAi_Before_RNAi_feedings_1.jpg
- Figure 3/3C-D/Triple_ythdf_RNAi_Before_RNAi_feedings/Triple_ythdf_RNAi_Before_RNAi_feedings_10.jpg
- Figure 3/3C-D/Triple_ythdf_RNAi_Before_RNAi_feedings/Triple_ythdf_RNAi_Before_RNAi_feedings_11.jpg
- Figure 3/3C-D/Triple_ythdf_RNAi_Before_RNAi_feedings/Triple_ythdf_RNAi_Before_RNAi_feedings_12.jpg
- Figure 3/3C-D/Triple_ythdf_RNAi_Before_RNAi_feedings/Triple_ythdf_RNAi_Before_RNAi_feedings_13.jpg
- Figure 3/3C-D/Triple_ythdf_RNAi_Before_RNAi_feedings/Triple_ythdf_RNAi_Before_RNAi_feedings_14.jpg
- Figure 3/3C-D/Triple_ythdf_RNAi_Before_RNAi_feedings/Triple_ythdf_RNAi_Before_RNAi_feedings_15.jpg
- Figure 3/3C-D/Triple_ythdf_RNAi_Before_RNAi_feedings/Triple_ythdf_RNAi_Before_RNAi_feedings_2.jpg
- Figure 3/3C-D/Triple_ythdf_RNAi_Before_RNAi_feedings/Triple_ythdf_RNAi_Before_RNAi_feedings_3.jpg
- Figure 3/3C-D/Triple_ythdf_RNAi_Before_RNAi_feedings/Triple_ythdf_RNAi_Before_RNAi_feedings_4.jpg
- Figure 3/3C-D/Triple_ythdf_RNAi_Before_RNAi_feedings/Triple_ythdf_RNAi_Before_RNAi_feedings_5.jpg
- Figure 3/3C-D/Triple_ythdf_RNAi_Before_RNAi_feedings/Triple_ythdf_RNAi_Before_RNAi_feedings_6.jpg
- Figure 3/3C-D/Triple_ythdf_RNAi_Before_RNAi_feedings/Triple_ythdf_RNAi_Before_RNAi_feedings_7.jpg
- Figure 3/3C-D/Triple_ythdf_RNAi_Before_RNAi_feedings/Triple_ythdf_RNAi_Before_RNAi_feedings_8.jpg
- Figure 3/3C-D/Triple_ythdf_RNAi_Before_RNAi_feedings/Triple_ythdf_RNAi_Before_RNAi_feedings_9.jpg
- Figure 3/3C-D/ythdf-a-b_RNAi_After_10_RNAi_feedings/
- Figure 3/3C-D/ythdf-a-b_RNAi_After_10_RNAi_feedings/ythdf_a-b_RNAi_After_10_RNAi_feedings.tsv
- Figure 3/3C-D/ythdf-a-b_RNAi_After_10_RNAi_feedings/ythdf_a-b_RNAi_After_10_RNAi_feedings_01.jpg
- Figure 3/3C-D/ythdf-a-b_RNAi_After_10_RNAi_feedings/ythdf_a-b_RNAi_After_10_RNAi_feedings_02.jpg
- Figure 3/3C-D/ythdf-a-b_RNAi_After_10_RNAi_feedings/ythdf_a-b_RNAi_After_10_RNAi_feedings_03.jpg
- Figure 3/3C-D/ythdf-a-b_RNAi_After_10_RNAi_feedings/ythdf_a-b_RNAi_After_10_RNAi_feedings_04.jpg
- Figure 3/3C-D/ythdf-a-b_RNAi_After_10_RNAi_feedings/ythdf_a-b_RNAi_After_10_RNAi_feedings_05.jpg
- Figure 3/3C-D/ythdf-a-b_RNAi_After_10_RNAi_feedings/ythdf_a-b_RNAi_After_10_RNAi_feedings_06.jpg
- Figure 3/3C-D/ythdf-a-b_RNAi_After_10_RNAi_feedings/ythdf_a-b_RNAi_After_10_RNAi_feedings_07.jpg
- Figure 3/3C-D/ythdf-a-b_RNAi_After_10_RNAi_feedings/ythdf_a-b_RNAi_After_10_RNAi_feedings_08.jpg
- Figure 3/3C-D/ythdf-a-b_RNAi_After_10_RNAi_feedings/ythdf_a-b_RNAi_After_10_RNAi_feedings_09.jpg
- Figure 3/3C-D/ythdf-a-b_RNAi_After_10_RNAi_feedings/ythdf_a-b_RNAi_After_10_RNAi_feedings_10.jpg
- Figure 3/3C-D/ythdf-a-b_RNAi_After_10_RNAi_feedings/ythdf_a-b_RNAi_After_10_RNAi_feedings_11.jpg
- Figure 3/3C-D/ythdf-a-b_RNAi_After_10_RNAi_feedings/ythdf_a-b_RNAi_After_10_RNAi_feedings_12.jpg
- Figure 3/3C-D/ythdf-a-b_RNAi_After_10_RNAi_feedings/ythdf_a-b_RNAi_After_10_RNAi_feedings_13.jpg
- Figure 3/3C-D/ythdf-a-b_RNAi_Before_RNAi_feedings/
- Figure 3/3C-D/ythdf-a-b_RNAi_Before_RNAi_feedings/ythdf-a-b_RNAi_Before_RNAi_feedings.tsv
- Figure 3/3C-D/ythdf-a-b_RNAi_Before_RNAi_feedings/ythdf-a-b_RNAi_Before_RNAi_feedings_1.jpg
- Figure 3/3C-D/ythdf-a-b_RNAi_Before_RNAi_feedings/ythdf-a-b_RNAi_Before_RNAi_feedings_10.jpg
- Figure 3/3C-D/ythdf-a-b_RNAi_Before_RNAi_feedings/ythdf-a-b_RNAi_Before_RNAi_feedings_11.jpg
- Figure 3/3C-D/ythdf-a-b_RNAi_Before_RNAi_feedings/ythdf-a-b_RNAi_Before_RNAi_feedings_12.jpg
- Figure 3/3C-D/ythdf-a-b_RNAi_Before_RNAi_feedings/ythdf-a-b_RNAi_Before_RNAi_feedings_13.jpg
- Figure 3/3C-D/ythdf-a-b_RNAi_Before_RNAi_feedings/ythdf-a-b_RNAi_Before_RNAi_feedings_14.jpg
- Figure 3/3C-D/ythdf-a-b_RNAi_Before_RNAi_feedings/ythdf-a-b_RNAi_Before_RNAi_feedings_2.jpg
- Figure 3/3C-D/ythdf-a-b_RNAi_Before_RNAi_feedings/ythdf-a-b_RNAi_Before_RNAi_feedings_3.jpg
- Figure 3/3C-D/ythdf-a-b_RNAi_Before_RNAi_feedings/ythdf-a-b_RNAi_Before_RNAi_feedings_4.jpg
- Figure 3/3C-D/ythdf-a-b_RNAi_Before_RNAi_feedings/ythdf-a-b_RNAi_Before_RNAi_feedings_5.jpg
- Figure 3/3C-D/ythdf-a-b_RNAi_Before_RNAi_feedings/ythdf-a-b_RNAi_Before_RNAi_feedings_6.jpg
- Figure 3/3C-D/ythdf-a-b_RNAi_Before_RNAi_feedings/ythdf-a-b_RNAi_Before_RNAi_feedings_7.jpg
- Figure 3/3C-D/ythdf-a-b_RNAi_Before_RNAi_feedings/ythdf-a-b_RNAi_Before_RNAi_feedings_8.jpg
- Figure 3/3C-D/ythdf-a-b_RNAi_Before_RNAi_feedings/ythdf-a-b_RNAi_Before_RNAi_feedings_9.jpg
- Figure 3/3C-D/ythdf-a-c_RNAi_After_10_RNAi_feedings/
- Figure 3/3C-D/ythdf-a-c_RNAi_After_10_RNAi_feedings/ythdf_a-c_RNAi_After_10_RNAi_feedings.tsv
- Figure 3/3C-D/ythdf-a-c_RNAi_After_10_RNAi_feedings/ythdf_a-c_RNAi_After_10_RNAi_feedings_01.jpg
- Figure 3/3C-D/ythdf-a-c_RNAi_After_10_RNAi_feedings/ythdf_a-c_RNAi_After_10_RNAi_feedings_02.jpg
- Figure 3/3C-D/ythdf-a-c_RNAi_After_10_RNAi_feedings/ythdf_a-c_RNAi_After_10_RNAi_feedings_03.jpg
- Figure 3/3C-D/ythdf-a-c_RNAi_After_10_RNAi_feedings/ythdf_a-c_RNAi_After_10_RNAi_feedings_04.jpg
- Figure 3/3C-D/ythdf-a-c_RNAi_After_10_RNAi_feedings/ythdf_a-c_RNAi_After_10_RNAi_feedings_05.jpg
- Figure 3/3C-D/ythdf-a-c_RNAi_After_10_RNAi_feedings/ythdf_a-c_RNAi_After_10_RNAi_feedings_06.jpg
- Figure 3/3C-D/ythdf-a-c_RNAi_After_10_RNAi_feedings/ythdf_a-c_RNAi_After_10_RNAi_feedings_07.jpg
- Figure 3/3C-D/ythdf-a-c_RNAi_After_10_RNAi_feedings/ythdf_a-c_RNAi_After_10_RNAi_feedings_08.jpg
- Figure 3/3C-D/ythdf-a-c_RNAi_After_10_RNAi_feedings/ythdf_a-c_RNAi_After_10_RNAi_feedings_09.jpg
- Figure 3/3C-D/ythdf-a-c_RNAi_After_10_RNAi_feedings/ythdf_a-c_RNAi_After_10_RNAi_feedings_10.jpg
- Figure 3/3C-D/ythdf-a-c_RNAi_Before_RNAi_feedings/
- Figure 3/3C-D/ythdf-a-c_RNAi_Before_RNAi_feedings/ythdf-a-c_RNAi_Before_RNAi_feedings.tsv
- Figure 3/3C-D/ythdf-a-c_RNAi_Before_RNAi_feedings/ythdf-a-c_RNAi_Before_RNAi_feedings_1.jpg
- Figure 3/3C-D/ythdf-a-c_RNAi_Before_RNAi_feedings/ythdf-a-c_RNAi_Before_RNAi_feedings_10.jpg
- Figure 3/3C-D/ythdf-a-c_RNAi_Before_RNAi_feedings/ythdf-a-c_RNAi_Before_RNAi_feedings_11.jpg
- Figure 3/3C-D/ythdf-a-c_RNAi_Before_RNAi_feedings/ythdf-a-c_RNAi_Before_RNAi_feedings_12.jpg
- Figure 3/3C-D/ythdf-a-c_RNAi_Before_RNAi_feedings/ythdf-a-c_RNAi_Before_RNAi_feedings_13.jpg
- Figure 3/3C-D/ythdf-a-c_RNAi_Before_RNAi_feedings/ythdf-a-c_RNAi_Before_RNAi_feedings_14.jpg
- Figure 3/3C-D/ythdf-a-c_RNAi_Before_RNAi_feedings/ythdf-a-c_RNAi_Before_RNAi_feedings_15.jpg
- Figure 3/3C-D/ythdf-a-c_RNAi_Before_RNAi_feedings/ythdf-a-c_RNAi_Before_RNAi_feedings_2.jpg
- Figure 3/3C-D/ythdf-a-c_RNAi_Before_RNAi_feedings/ythdf-a-c_RNAi_Before_RNAi_feedings_3.jpg
- Figure 3/3C-D/ythdf-a-c_RNAi_Before_RNAi_feedings/ythdf-a-c_RNAi_Before_RNAi_feedings_4.jpg
- Figure 3/3C-D/ythdf-a-c_RNAi_Before_RNAi_feedings/ythdf-a-c_RNAi_Before_RNAi_feedings_5.jpg
- Figure 3/3C-D/ythdf-a-c_RNAi_Before_RNAi_feedings/ythdf-a-c_RNAi_Before_RNAi_feedings_6.jpg
- Figure 3/3C-D/ythdf-a-c_RNAi_Before_RNAi_feedings/ythdf-a-c_RNAi_Before_RNAi_feedings_7.jpg
- Figure 3/3C-D/ythdf-a-c_RNAi_Before_RNAi_feedings/ythdf-a-c_RNAi_Before_RNAi_feedings_8.jpg
- Figure 3/3C-D/ythdf-a-c_RNAi_Before_RNAi_feedings/ythdf-a-c_RNAi_Before_RNAi_feedings_9.jpg
- Figure 3/3C-D/ythdf-a_RNAi_After_10_RNAi_feedings/
- Figure 3/3C-D/ythdf-a_RNAi_After_10_RNAi_feedings/ythdf-a_RNAi_After_10_RNAi_feedings.tsv
- Figure 3/3C-D/ythdf-a_RNAi_After_10_RNAi_feedings/ythdf-a_RNAi_After_10_RNAi_feedings_01.jpg
- Figure 3/3C-D/ythdf-a_RNAi_After_10_RNAi_feedings/ythdf-a_RNAi_After_10_RNAi_feedings_02.jpg
- Figure 3/3C-D/ythdf-a_RNAi_After_10_RNAi_feedings/ythdf-a_RNAi_After_10_RNAi_feedings_03.jpg
- Figure 3/3C-D/ythdf-a_RNAi_After_10_RNAi_feedings/ythdf-a_RNAi_After_10_RNAi_feedings_04.jpg
- Figure 3/3C-D/ythdf-a_RNAi_After_10_RNAi_feedings/ythdf-a_RNAi_After_10_RNAi_feedings_05.jpg
- Figure 3/3C-D/ythdf-a_RNAi_After_10_RNAi_feedings/ythdf-a_RNAi_After_10_RNAi_feedings_06.jpg
- Figure 3/3C-D/ythdf-a_RNAi_After_10_RNAi_feedings/ythdf-a_RNAi_After_10_RNAi_feedings_07.jpg
- Figure 3/3C-D/ythdf-a_RNAi_After_10_RNAi_feedings/ythdf-a_RNAi_After_10_RNAi_feedings_08.jpg
- Figure 3/3C-D/ythdf-a_RNAi_After_10_RNAi_feedings/ythdf-a_RNAi_After_10_RNAi_feedings_09.jpg
- Figure 3/3C-D/ythdf-a_RNAi_After_10_RNAi_feedings/ythdf-a_RNAi_After_10_RNAi_feedings_10.jpg
- Figure 3/3C-D/ythdf-a_RNAi_After_10_RNAi_feedings/ythdf-a_RNAi_After_10_RNAi_feedings_11.jpg
- Figure 3/3C-D/ythdf-a_RNAi_After_10_RNAi_feedings/ythdf-a_RNAi_After_10_RNAi_feedings_12.jpg
- Figure 3/3C-D/ythdf-a_RNAi_Before_RNAi_feedings/
- Figure 3/3C-D/ythdf-a_RNAi_Before_RNAi_feedings/ythdf-a_RNAi_Before_RNAi_feedings.tsv
- Figure 3/3C-D/ythdf-a_RNAi_Before_RNAi_feedings/ythdf-a_RNAi_Before_RNAi_feedings_1.jpg
- Figure 3/3C-D/ythdf-a_RNAi_Before_RNAi_feedings/ythdf-a_RNAi_Before_RNAi_feedings_10.jpg
- Figure 3/3C-D/ythdf-a_RNAi_Before_RNAi_feedings/ythdf-a_RNAi_Before_RNAi_feedings_11.jpg
- Figure 3/3C-D/ythdf-a_RNAi_Before_RNAi_feedings/ythdf-a_RNAi_Before_RNAi_feedings_12.jpg
- Figure 3/3C-D/ythdf-a_RNAi_Before_RNAi_feedings/ythdf-a_RNAi_Before_RNAi_feedings_13.jpg
- Figure 3/3C-D/ythdf-a_RNAi_Before_RNAi_feedings/ythdf-a_RNAi_Before_RNAi_feedings_14.jpg
- Figure 3/3C-D/ythdf-a_RNAi_Before_RNAi_feedings/ythdf-a_RNAi_Before_RNAi_feedings_15.jpg
- Figure 3/3C-D/ythdf-a_RNAi_Before_RNAi_feedings/ythdf-a_RNAi_Before_RNAi_feedings_2.jpg
- Figure 3/3C-D/ythdf-a_RNAi_Before_RNAi_feedings/ythdf-a_RNAi_Before_RNAi_feedings_3.jpg
- Figure 3/3C-D/ythdf-a_RNAi_Before_RNAi_feedings/ythdf-a_RNAi_Before_RNAi_feedings_4.jpg
- Figure 3/3C-D/ythdf-a_RNAi_Before_RNAi_feedings/ythdf-a_RNAi_Before_RNAi_feedings_5.jpg
- Figure 3/3C-D/ythdf-a_RNAi_Before_RNAi_feedings/ythdf-a_RNAi_Before_RNAi_feedings_6.jpg
- Figure 3/3C-D/ythdf-a_RNAi_Before_RNAi_feedings/ythdf-a_RNAi_Before_RNAi_feedings_7.jpg
- Figure 3/3C-D/ythdf-a_RNAi_Before_RNAi_feedings/ythdf-a_RNAi_Before_RNAi_feedings_8.jpg
- Figure 3/3C-D/ythdf-a_RNAi_Before_RNAi_feedings/ythdf-a_RNAi_Before_RNAi_feedings_9.jpg
- Figure 3/3C-D/ythdf-b-c_RNAi_After_10_RNAi_feedings/
- Figure 3/3C-D/ythdf-b-c_RNAi_After_10_RNAi_feedings/ythdf_b-c_RNAi_After_10_RNAi_feedings.tsv
- Figure 3/3C-D/ythdf-b-c_RNAi_After_10_RNAi_feedings/ythdf_b-c_RNAi_After_10_RNAi_feedings_01.jpg
- Figure 3/3C-D/ythdf-b-c_RNAi_After_10_RNAi_feedings/ythdf_b-c_RNAi_After_10_RNAi_feedings_02.jpg
- Figure 3/3C-D/ythdf-b-c_RNAi_After_10_RNAi_feedings/ythdf_b-c_RNAi_After_10_RNAi_feedings_03.jpg
- Figure 3/3C-D/ythdf-b-c_RNAi_After_10_RNAi_feedings/ythdf_b-c_RNAi_After_10_RNAi_feedings_04.jpg
- Figure 3/3C-D/ythdf-b-c_RNAi_After_10_RNAi_feedings/ythdf_b-c_RNAi_After_10_RNAi_feedings_05.jpg
- Figure 3/3C-D/ythdf-b-c_RNAi_After_10_RNAi_feedings/ythdf_b-c_RNAi_After_10_RNAi_feedings_06-07.jpg
- Figure 3/3C-D/ythdf-b-c_RNAi_After_10_RNAi_feedings/ythdf_b-c_RNAi_After_10_RNAi_feedings_08.jpg
- Figure 3/3C-D/ythdf-b-c_RNAi_After_10_RNAi_feedings/ythdf_b-c_RNAi_After_10_RNAi_feedings_09.jpg
- Figure 3/3C-D/ythdf-b-c_RNAi_After_10_RNAi_feedings/ythdf_b-c_RNAi_After_10_RNAi_feedings_10.jpg
- Figure 3/3C-D/ythdf-b-c_RNAi_After_10_RNAi_feedings/ythdf_b-c_RNAi_After_10_RNAi_feedings_11.jpg
- Figure 3/3C-D/ythdf-b-c_RNAi_After_10_RNAi_feedings/ythdf_b-c_RNAi_After_10_RNAi_feedings_12.jpg
- Figure 3/3C-D/ythdf-b-c_RNAi_After_10_RNAi_feedings/ythdf_b-c_RNAi_After_10_RNAi_feedings_13.jpg
- Figure 3/3C-D/ythdf-b-c_RNAi_Before_RNAi_feedings/
- Figure 3/3C-D/ythdf-b-c_RNAi_Before_RNAi_feedings/ythdf-b-c_RNAi_Before_RNAi_feedings.tsv
- Figure 3/3C-D/ythdf-b-c_RNAi_Before_RNAi_feedings/ythdf-b-c_RNAi_Before_RNAi_feedings_1.jpg
- Figure 3/3C-D/ythdf-b-c_RNAi_Before_RNAi_feedings/ythdf-b-c_RNAi_Before_RNAi_feedings_10.jpg
- Figure 3/3C-D/ythdf-b-c_RNAi_Before_RNAi_feedings/ythdf-b-c_RNAi_Before_RNAi_feedings_11.jpg
- Figure 3/3C-D/ythdf-b-c_RNAi_Before_RNAi_feedings/ythdf-b-c_RNAi_Before_RNAi_feedings_12.jpg
- Figure 3/3C-D/ythdf-b-c_RNAi_Before_RNAi_feedings/ythdf-b-c_RNAi_Before_RNAi_feedings_13.jpg
- Figure 3/3C-D/ythdf-b-c_RNAi_Before_RNAi_feedings/ythdf-b-c_RNAi_Before_RNAi_feedings_14.jpg
- Figure 3/3C-D/ythdf-b-c_RNAi_Before_RNAi_feedings/ythdf-b-c_RNAi_Before_RNAi_feedings_15.jpg
- Figure 3/3C-D/ythdf-b-c_RNAi_Before_RNAi_feedings/ythdf-b-c_RNAi_Before_RNAi_feedings_2.jpg
- Figure 3/3C-D/ythdf-b-c_RNAi_Before_RNAi_feedings/ythdf-b-c_RNAi_Before_RNAi_feedings_3.jpg
- Figure 3/3C-D/ythdf-b-c_RNAi_Before_RNAi_feedings/ythdf-b-c_RNAi_Before_RNAi_feedings_4.jpg
- Figure 3/3C-D/ythdf-b-c_RNAi_Before_RNAi_feedings/ythdf-b-c_RNAi_Before_RNAi_feedings_5.jpg
- Figure 3/3C-D/ythdf-b-c_RNAi_Before_RNAi_feedings/ythdf-b-c_RNAi_Before_RNAi_feedings_6.jpg
- Figure 3/3C-D/ythdf-b-c_RNAi_Before_RNAi_feedings/ythdf-b-c_RNAi_Before_RNAi_feedings_7.jpg
- Figure 3/3C-D/ythdf-b-c_RNAi_Before_RNAi_feedings/ythdf-b-c_RNAi_Before_RNAi_feedings_8.jpg
- Figure 3/3C-D/ythdf-b-c_RNAi_Before_RNAi_feedings/ythdf-b-c_RNAi_Before_RNAi_feedings_9.jpg
- Figure 3/3C-D/ythdf-b_RNAi_After_10_RNAi_feedings/
- Figure 3/3C-D/ythdf-b_RNAi_After_10_RNAi_feedings/ythdf-b_RNAi_After_10_RNAi_feedings.tsv
- Figure 3/3C-D/ythdf-b_RNAi_After_10_RNAi_feedings/ythdf-b_RNAi_After_10_RNAi_feedings_01.jpg
- Figure 3/3C-D/ythdf-b_RNAi_After_10_RNAi_feedings/ythdf-b_RNAi_After_10_RNAi_feedings_02.jpg
- Figure 3/3C-D/ythdf-b_RNAi_After_10_RNAi_feedings/ythdf-b_RNAi_After_10_RNAi_feedings_03.jpg
- Figure 3/3C-D/ythdf-b_RNAi_After_10_RNAi_feedings/ythdf-b_RNAi_After_10_RNAi_feedings_04.jpg
- Figure 3/3C-D/ythdf-b_RNAi_After_10_RNAi_feedings/ythdf-b_RNAi_After_10_RNAi_feedings_05.jpg
- Figure 3/3C-D/ythdf-b_RNAi_After_10_RNAi_feedings/ythdf-b_RNAi_After_10_RNAi_feedings_06.jpg
- Figure 3/3C-D/ythdf-b_RNAi_After_10_RNAi_feedings/ythdf-b_RNAi_After_10_RNAi_feedings_07.jpg
- Figure 3/3C-D/ythdf-b_RNAi_After_10_RNAi_feedings/ythdf-b_RNAi_After_10_RNAi_feedings_08.jpg
- Figure 3/3C-D/ythdf-b_RNAi_After_10_RNAi_feedings/ythdf-b_RNAi_After_10_RNAi_feedings_09.jpg
- Figure 3/3C-D/ythdf-b_RNAi_After_10_RNAi_feedings/ythdf-b_RNAi_After_10_RNAi_feedings_10.jpg
- Figure 3/3C-D/ythdf-b_RNAi_After_10_RNAi_feedings/ythdf-b_RNAi_After_10_RNAi_feedings_11.jpg
- Figure 3/3C-D/ythdf-b_RNAi_After_10_RNAi_feedings/ythdf-b_RNAi_After_10_RNAi_feedings_12.jpg
- Figure 3/3C-D/ythdf-b_RNAi_After_10_RNAi_feedings/ythdf-b_RNAi_After_10_RNAi_feedings_13.jpg
- Figure 3/3C-D/ythdf-b_RNAi_After_10_RNAi_feedings/ythdf-b_RNAi_After_10_RNAi_feedings_14.jpg
- Figure 3/3C-D/ythdf-b_RNAi_Before_RNAi_feedings/
- Figure 3/3C-D/ythdf-b_RNAi_Before_RNAi_feedings/ythdf-b_RNAi_Before_RNAi_feedings.tsv
- Figure 3/3C-D/ythdf-b_RNAi_Before_RNAi_feedings/ythdf-b_RNAi_Before_RNAi_feedings_1.jpg
- Figure 3/3C-D/ythdf-b_RNAi_Before_RNAi_feedings/ythdf-b_RNAi_Before_RNAi_feedings_10.jpg
- Figure 3/3C-D/ythdf-b_RNAi_Before_RNAi_feedings/ythdf-b_RNAi_Before_RNAi_feedings_11.jpg
- Figure 3/3C-D/ythdf-b_RNAi_Before_RNAi_feedings/ythdf-b_RNAi_Before_RNAi_feedings_12.jpg
- Figure 3/3C-D/ythdf-b_RNAi_Before_RNAi_feedings/ythdf-b_RNAi_Before_RNAi_feedings_13.jpg
- Figure 3/3C-D/ythdf-b_RNAi_Before_RNAi_feedings/ythdf-b_RNAi_Before_RNAi_feedings_14.jpg
- Figure 3/3C-D/ythdf-b_RNAi_Before_RNAi_feedings/ythdf-b_RNAi_Before_RNAi_feedings_15.jpg
- Figure 3/3C-D/ythdf-b_RNAi_Before_RNAi_feedings/ythdf-b_RNAi_Before_RNAi_feedings_2.jpg
- Figure 3/3C-D/ythdf-b_RNAi_Before_RNAi_feedings/ythdf-b_RNAi_Before_RNAi_feedings_3.jpg
- Figure 3/3C-D/ythdf-b_RNAi_Before_RNAi_feedings/ythdf-b_RNAi_Before_RNAi_feedings_4.jpg
- Figure 3/3C-D/ythdf-b_RNAi_Before_RNAi_feedings/ythdf-b_RNAi_Before_RNAi_feedings_5.jpg
- Figure 3/3C-D/ythdf-b_RNAi_Before_RNAi_feedings/ythdf-b_RNAi_Before_RNAi_feedings_6.jpg
- Figure 3/3C-D/ythdf-b_RNAi_Before_RNAi_feedings/ythdf-b_RNAi_Before_RNAi_feedings_7.jpg
- Figure 3/3C-D/ythdf-b_RNAi_Before_RNAi_feedings/ythdf-b_RNAi_Before_RNAi_feedings_8.jpg
- Figure 3/3C-D/ythdf-b_RNAi_Before_RNAi_feedings/ythdf-b_RNAi_Before_RNAi_feedings_9.jpg
- Figure 3/3C-D/ythdf-c_RNAi_After_10_RNAi_feedings/
- Figure 3/3C-D/ythdf-c_RNAi_After_10_RNAi_feedings/ythdf_c_RNAi_After_10_RNAi_feedings.tsv
- Figure 3/3C-D/ythdf-c_RNAi_After_10_RNAi_feedings/ythdf_c_RNAi_After_10_RNAi_feedings_01.jpg
- Figure 3/3C-D/ythdf-c_RNAi_After_10_RNAi_feedings/ythdf_c_RNAi_After_10_RNAi_feedings_02.jpg
- Figure 3/3C-D/ythdf-c_RNAi_After_10_RNAi_feedings/ythdf_c_RNAi_After_10_RNAi_feedings_03.jpg
- Figure 3/3C-D/ythdf-c_RNAi_After_10_RNAi_feedings/ythdf_c_RNAi_After_10_RNAi_feedings_04.jpg
- Figure 3/3C-D/ythdf-c_RNAi_After_10_RNAi_feedings/ythdf_c_RNAi_After_10_RNAi_feedings_05.jpg
- Figure 3/3C-D/ythdf-c_RNAi_After_10_RNAi_feedings/ythdf_c_RNAi_After_10_RNAi_feedings_06.jpg
- Figure 3/3C-D/ythdf-c_RNAi_After_10_RNAi_feedings/ythdf_c_RNAi_After_10_RNAi_feedings_07.jpg
- Figure 3/3C-D/ythdf-c_RNAi_After_10_RNAi_feedings/ythdf_c_RNAi_After_10_RNAi_feedings_08.jpg
- Figure 3/3C-D/ythdf-c_RNAi_After_10_RNAi_feedings/ythdf_c_RNAi_After_10_RNAi_feedings_09.jpg
- Figure 3/3C-D/ythdf-c_RNAi_After_10_RNAi_feedings/ythdf_c_RNAi_After_10_RNAi_feedings_10.jpg
- Figure 3/3C-D/ythdf-c_RNAi_After_10_RNAi_feedings/ythdf_c_RNAi_After_10_RNAi_feedings_11.jpg
- Figure 3/3C-D/ythdf-c_RNAi_After_10_RNAi_feedings/ythdf_c_RNAi_After_10_RNAi_feedings_12.jpg
- Figure 3/3C-D/ythdf-c_RNAi_After_10_RNAi_feedings/ythdf_c_RNAi_After_10_RNAi_feedings_13.jpg
- Figure 3/3C-D/ythdf-c_RNAi_Before_RNAi_feedings/
- Figure 3/3C-D/ythdf-c_RNAi_Before_RNAi_feedings/ythdf-c_RNAi_Before_RNAi_feedings.tsv
- Figure 3/3C-D/ythdf-c_RNAi_Before_RNAi_feedings/ythdf-c_RNAi_Before_RNAi_feedings_1.jpg
- Figure 3/3C-D/ythdf-c_RNAi_Before_RNAi_feedings/ythdf-c_RNAi_Before_RNAi_feedings_10.jpg
- Figure 3/3C-D/ythdf-c_RNAi_Before_RNAi_feedings/ythdf-c_RNAi_Before_RNAi_feedings_11.jpg
- Figure 3/3C-D/ythdf-c_RNAi_Before_RNAi_feedings/ythdf-c_RNAi_Before_RNAi_feedings_12.jpg
- Figure 3/3C-D/ythdf-c_RNAi_Before_RNAi_feedings/ythdf-c_RNAi_Before_RNAi_feedings_13.jpg
- Figure 3/3C-D/ythdf-c_RNAi_Before_RNAi_feedings/ythdf-c_RNAi_Before_RNAi_feedings_14.jpg
- Figure 3/3C-D/ythdf-c_RNAi_Before_RNAi_feedings/ythdf-c_RNAi_Before_RNAi_feedings_15.jpg
- Figure 3/3C-D/ythdf-c_RNAi_Before_RNAi_feedings/ythdf-c_RNAi_Before_RNAi_feedings_2.jpg
- Figure 3/3C-D/ythdf-c_RNAi_Before_RNAi_feedings/ythdf-c_RNAi_Before_RNAi_feedings_3.jpg
- Figure 3/3C-D/ythdf-c_RNAi_Before_RNAi_feedings/ythdf-c_RNAi_Before_RNAi_feedings_4.jpg
- Figure 3/3C-D/ythdf-c_RNAi_Before_RNAi_feedings/ythdf-c_RNAi_Before_RNAi_feedings_5.jpg
- Figure 3/3C-D/ythdf-c_RNAi_Before_RNAi_feedings/ythdf-c_RNAi_Before_RNAi_feedings_6.jpg
- Figure 3/3C-D/ythdf-c_RNAi_Before_RNAi_feedings/ythdf-c_RNAi_Before_RNAi_feedings_7.jpg
- Figure 3/3C-D/ythdf-c_RNAi_Before_RNAi_feedings/ythdf-c_RNAi_Before_RNAi_feedings_8.jpg
- Figure 3/3C-D/ythdf-c_RNAi_Before_RNAi_feedings/ythdf-c_RNAi_Before_RNAi_feedings_9.jpg
- Figure 3/3C-D/ythdf-d_RNAi_After_10_RNAi_feedings/
- Figure 3/3C-D/ythdf-d_RNAi_After_10_RNAi_feedings/ythdf_d_RNAi_After_10_RNAi_feedings.tsv
- Figure 3/3C-D/ythdf-d_RNAi_After_10_RNAi_feedings/ythdf_d_RNAi_After_10_RNAi_feedings_01.jpg
- Figure 3/3C-D/ythdf-d_RNAi_After_10_RNAi_feedings/ythdf_d_RNAi_After_10_RNAi_feedings_02.jpg
- Figure 3/3C-D/ythdf-d_RNAi_After_10_RNAi_feedings/ythdf_d_RNAi_After_10_RNAi_feedings_03.jpg
- Figure 3/3C-D/ythdf-d_RNAi_After_10_RNAi_feedings/ythdf_d_RNAi_After_10_RNAi_feedings_04.jpg
- Figure 3/3C-D/ythdf-d_RNAi_After_10_RNAi_feedings/ythdf_d_RNAi_After_10_RNAi_feedings_05.jpg
- Figure 3/3C-D/ythdf-d_RNAi_After_10_RNAi_feedings/ythdf_d_RNAi_After_10_RNAi_feedings_06.jpg
- Figure 3/3C-D/ythdf-d_RNAi_After_10_RNAi_feedings/ythdf_d_RNAi_After_10_RNAi_feedings_07.jpg
[truncated: 71 more entries]
