# Supplementary material for: Single-nucleotide m⁶A mapping uncovers redundant YTHDF function in planarian progenitor fate selection
Source: EMBO J. 2026 Jan 3;45(3):749–88. doi: 10.1038/s44318-025-00662-3 (PMC12864844; doi:10.1038/s44318-025-00662-3)
Supplement: Supplementary file 10 — Source data Fig. 3 [file 44318_2025_662_MOESM10_ESM.zip › Figure 3/3C-D/All_ythdf_RNAi_After_10_RNAi_feedings/All_ythdf_RNAi_After_10_RNAi_feedings.tsv]

Timepoint	T10F
scale size	141
1mm	scale 2.00
worm number	size	size/scale
1	172.54	1.223687943
2	291.18	2.065106383
3	169.753	1.203921986
4	424.134	3.008042553
5	203.226	1.441319149
6	352.919	2.502971631
7	473.396	3.35741844
8	241.771	1.714687943
9	391.212	2.774553191
10	288.267	2.044446809
11	127.318	0.902964539
