# Supplementary material for: Single-nucleotide m⁶A mapping uncovers redundant YTHDF function in planarian progenitor fate selection
Source: EMBO J. 2026 Jan 3;45(3):749–88. doi: 10.1038/s44318-025-00662-3 (PMC12864844; doi:10.1038/s44318-025-00662-3)
Supplement: Supplementary file 10 — Source data Fig. 3 [file 44318_2025_662_MOESM10_ESM.zip › Figure 3/3C-D/All_ythdf_RNAi_Before_RNAi_feedings/All_ythdf_RNAi_Before_RNAi_feedings.tsv]

Timepoint	T0
scale size	217
1mm	scale 3.00
worm number	size	size/scale
1	217.624	1.002875576
2	305.11	1.406036866
3	519.198	2.392617512
4	213.413	0.983470046
5	238.872	1.100792627
6	327.232	1.507981567
7	199.31	0.918479263
8	283.323	1.305635945
9	253.653	1.168907834
10	213.928	0.985843318
11	242.495	1.117488479
12	249.558	1.150036866
13	238.918	1.101004608
14	310.957	1.432981567
15	259.114	1.194073733
