# Supplementary material for: Single-nucleotide m⁶A mapping uncovers redundant YTHDF function in planarian progenitor fate selection
Source: EMBO J. 2026 Jan 3;45(3):749–88. doi: 10.1038/s44318-025-00662-3 (PMC12864844; doi:10.1038/s44318-025-00662-3)
Supplement: Supplementary file 10 — Source data Fig. 3 [file 44318_2025_662_MOESM10_ESM.zip › Figure 3/3C-D/Control_After_10_RNAi_feedings/Control_After_10_RNAi_feedings.tsv]

Timepoint	T10F
scale size	141
1mm	scale 2.00
worm number	size	size/scale
1	419.44	2.974751773
2	429.886	3.048836879
3	697.68	4.948085106
4	396.611	2.812843972
5	452.111	3.206460993
6	248.163	1.760021277
7	454.657	3.22451773
8	672.45	4.769148936
9	542.264	3.845843972
10	390.487	2.769411348
11	695.578	4.933177305
12	426.42	3.024255319
13	291.926	2.070397163
14	460.196	3.263801418
15	385.13	2.73141844
16	390.387	2.768702128
17	610.614	4.330595745
