# Supplementary material for: Single-nucleotide m⁶A mapping uncovers redundant YTHDF function in planarian progenitor fate selection
Source: EMBO J. 2026 Jan 3;45(3):749–88. doi: 10.1038/s44318-025-00662-3 (PMC12864844; doi:10.1038/s44318-025-00662-3)
Supplement: Supplementary file 10 — Source data Fig. 3 [file 44318_2025_662_MOESM10_ESM.zip › Figure 3/3C-D/Control_Before_RNAi_feedings/Control_Before_Feedings.tsv]

Timepoint	T0
scale size	217
1mm	scale 3.00
worm number	size	size/scale
1	289.558	1.334368664
2	234.798	1.082018433
3	196.459	0.905341014
4	251.241	1.157792627
5	216.4	0.997235023
6	280.216	1.291317972
7	314.582	1.449686636
8	244.79	1.128064516
9	240.853	1.109921659
10	261.397	1.20459447
11	268.961	1.239451613
12	254.376	1.172239631
13	243.439	1.12183871
14	220.229	1.014880184
15	319.232	1.471115207
16	318.297	1.466806452
17	334.341	1.540741935
18	306.834	1.413981567
19	326.339	1.503866359
20	386.974	1.783290323
21	292.364	1.347299539
22	303.449	1.398382488
