# Supplementary material for: Single-nucleotide m⁶A mapping uncovers redundant YTHDF function in planarian progenitor fate selection
Source: EMBO J. 2026 Jan 3;45(3):749–88. doi: 10.1038/s44318-025-00662-3 (PMC12864844; doi:10.1038/s44318-025-00662-3)
Supplement: Supplementary file 10 — Source data Fig. 3 [file 44318_2025_662_MOESM10_ESM.zip › Figure 3/3C-D/Triple_ythdf_RNAi_After_10_RNAi_feedings/Triple_ythdf_RNAi_After_10_RNAi_feedings.tsv]

Timepoint	T10F
scale size	141
1mm	scale 2.00
worm number	size	size/scale
1	195.243	1.384702128
2	313.753	2.225198582
3	206.197	1.462390071
4	463.166	3.284865248
5	249.61	1.770283688
6	464.66	3.295460993
7	463.072	3.284198582
8	254.922	1.807957447
9	236.814	1.679531915
10	305.236	2.164794326
11	193.546	1.372666667
