# Supplementary material for: Single-nucleotide m⁶A mapping uncovers redundant YTHDF function in planarian progenitor fate selection
Source: EMBO J. 2026 Jan 3;45(3):749–88. doi: 10.1038/s44318-025-00662-3 (PMC12864844; doi:10.1038/s44318-025-00662-3)
Supplement: Supplementary file 10 — Source data Fig. 3 [file 44318_2025_662_MOESM10_ESM.zip › Figure 3/3C-D/Triple_ythdf_RNAi_Before_RNAi_feedings/Triple_ythdf_RNAi_Before_RNAi_feedings.tsv]

Timepoint	T0
scale size	217
1mm	scale 3.00
worm number	size	size/scale
1	277.982	1.281023041
2	276.848	1.275797235
3	274.882	1.266737327
4	356.507	1.642889401
5	261.859	1.206723502
6	242.539	1.117691244
7	320.22	1.475668203
8	218.156	1.005327189
9	297.674	1.371769585
10	266.18	1.226635945
11	244.24	1.125529954
12	270.414	1.246147465
13	299.723	1.381211982
14	277.445	1.278548387
15	234.139	1.078981567
