# Supplementary material for: Single-nucleotide m⁶A mapping uncovers redundant YTHDF function in planarian progenitor fate selection
Source: EMBO J. 2026 Jan 3;45(3):749–88. doi: 10.1038/s44318-025-00662-3 (PMC12864844; doi:10.1038/s44318-025-00662-3)
Supplement: Supplementary file 10 — Source data Fig. 3 [file 44318_2025_662_MOESM10_ESM.zip › Figure 3/3C-D/ythdf-a-b_RNAi_After_10_RNAi_feedings/ythdf_a-b_RNAi_After_10_RNAi_feedings.tsv]

Timepoint	T10F
scale size	141
1mm	scale 2.00
worm number	size	size/scale
1	332.08	2.355177305
2	360.694	2.558113475
3	388.959	2.758574468
4	336.341	2.385397163
5	596.272	4.228879433
6	466.412	3.307886525
7	429.348	3.045021277
8	458.246	3.249971631
9	386.374	2.740241135
10	432.911	3.07029078
11	653.814	4.636978723
12	679.571	4.819652482
13	498.704	3.536907801
