# Supplementary material for: Single-nucleotide m⁶A mapping uncovers redundant YTHDF function in planarian progenitor fate selection
Source: EMBO J. 2026 Jan 3;45(3):749–88. doi: 10.1038/s44318-025-00662-3 (PMC12864844; doi:10.1038/s44318-025-00662-3)
Supplement: Supplementary file 10 — Source data Fig. 3 [file 44318_2025_662_MOESM10_ESM.zip › Figure 3/3C-D/ythdf-a-b_RNAi_Before_RNAi_feedings/ythdf-a-b_RNAi_Before_RNAi_feedings.tsv]

Timepoint	T0
scale size	217
1mm	scale 3.00
worm number	size	size/scale
1	326.014	1.502368664
2	282.335	1.301082949
3	295.264	1.360663594
4	303.191	1.397193548
5	296.624	1.366930876
6	418.116	1.926801843
7	323.472	1.490654378
8	277.332	1.27802765
9	337.818	1.556764977
10	315.653	1.45462212
11	322.219	1.484880184
12	352.619	1.62497235
13	343.472	1.582820276
14	331.995	1.529930876
