# Supplementary material for: Single-nucleotide m⁶A mapping uncovers redundant YTHDF function in planarian progenitor fate selection
Source: EMBO J. 2026 Jan 3;45(3):749–88. doi: 10.1038/s44318-025-00662-3 (PMC12864844; doi:10.1038/s44318-025-00662-3)
Supplement: Supplementary file 10 — Source data Fig. 3 [file 44318_2025_662_MOESM10_ESM.zip › Figure 3/3C-D/ythdf-a-c_RNAi_After_10_RNAi_feedings/ythdf_a-c_RNAi_After_10_RNAi_feedings.tsv]

Timepoint	T10F
scale size	141
1mm	scale 2.00
worm number	size	size/scale
1	211.4	1.49929078
2	363.487	2.577921986
3	281.949	1.999638298
4	348.484	2.47151773
5	399.49	2.833262411
6	308.133	2.185340426
7	167.075	1.184929078
8	262.545	1.862021277
9	598.703	4.246120567
10	274.357	1.945794326
