# Supplementary material for: Single-nucleotide m⁶A mapping uncovers redundant YTHDF function in planarian progenitor fate selection
Source: EMBO J. 2026 Jan 3;45(3):749–88. doi: 10.1038/s44318-025-00662-3 (PMC12864844; doi:10.1038/s44318-025-00662-3)
Supplement: Supplementary file 10 — Source data Fig. 3 [file 44318_2025_662_MOESM10_ESM.zip › Figure 3/3C-D/ythdf-a-c_RNAi_Before_RNAi_feedings/ythdf-a-c_RNAi_Before_RNAi_feedings.tsv]

Timepoint	T0
scale size	217
1mm	scale 3.00
worm number	size	size/scale
1	234.094	1.078774194
2	231.657	1.067543779
3	367.904	1.695410138
4	287.235	1.323663594
5	209.755	0.966612903
6	274.213	1.263654378
7	210.297	0.969110599
8	310.749	1.432023041
9	270.49	1.246497696
10	290.071	1.336732719
11	298.319	1.374741935
12	249.257	1.14864977
13	264.979	1.221101382
14	286.248	1.319115207
15	230.556	1.062470046
