# Supplementary material for: Single-nucleotide m⁶A mapping uncovers redundant YTHDF function in planarian progenitor fate selection
Source: EMBO J. 2026 Jan 3;45(3):749–88. doi: 10.1038/s44318-025-00662-3 (PMC12864844; doi:10.1038/s44318-025-00662-3)
Supplement: Supplementary file 10 — Source data Fig. 3 [file 44318_2025_662_MOESM10_ESM.zip › Figure 3/3C-D/ythdf-a_RNAi_After_10_RNAi_feedings/ythdf-a_RNAi_After_10_RNAi_feedings.tsv]

Timepoint	T10F
scale size	141
1mm	scale 2.00
worm number	size	size/scale
1	323.707	2.295794326
2	381.923	2.708673759
3	351.104	2.490099291
4	271.647	1.926574468
5	482.249	3.420205674
6	557.391	3.95312766
7	484.285	3.43464539
8	418.244	2.966269504
9	472.603	3.351794326
10	555.922	3.94270922
11	330.606	2.344723404
12	390.09	2.766595745
