# Supplementary material for: Single-nucleotide m⁶A mapping uncovers redundant YTHDF function in planarian progenitor fate selection
Source: EMBO J. 2026 Jan 3;45(3):749–88. doi: 10.1038/s44318-025-00662-3 (PMC12864844; doi:10.1038/s44318-025-00662-3)
Supplement: Supplementary file 10 — Source data Fig. 3 [file 44318_2025_662_MOESM10_ESM.zip › Figure 3/3C-D/ythdf-a_RNAi_Before_RNAi_feedings/ythdf-a_RNAi_Before_RNAi_feedings.tsv]

Timepoint	T0
scale size	217
1mm	scale 3.00
worm number	size	size/scale
1	211.237	0.973442396
2	221.045	1.018640553
3	225.61	1.039677419
4	287.094	1.323013825
5	279.946	1.290073733
6	352.537	1.62459447
7	300.222	1.383511521
8	441.712	2.035539171
9	334.862	1.543142857
10	358.912	1.65397235
11	284.607	1.311552995
12	361.316	1.665050691
13	319.169	1.470824885
14	277.852	1.280423963
15	292.549	1.348152074
