# Supplementary material for: Single-nucleotide m⁶A mapping uncovers redundant YTHDF function in planarian progenitor fate selection
Source: EMBO J. 2026 Jan 3;45(3):749–88. doi: 10.1038/s44318-025-00662-3 (PMC12864844; doi:10.1038/s44318-025-00662-3)
Supplement: Supplementary file 10 — Source data Fig. 3 [file 44318_2025_662_MOESM10_ESM.zip › Figure 3/3C-D/ythdf-b-c_RNAi_After_10_RNAi_feedings/ythdf_b-c_RNAi_After_10_RNAi_feedings.tsv]

Timepoint	T10F
scale size	141
1mm	scale 2.00
worm number	size	size/scale
1	469.401	3.329085106
2	369.77	2.62248227
3	423.265	3.001879433
4	394.614	2.798680851
5	394.02	2.794468085
6	408.534	2.897404255
7	355.823	2.523567376
8	329.439	2.336446809
9	331.593	2.351723404
10	269.818	1.913602837
11	303.664	2.15364539
12	525.952	3.730156028
13	307.787	2.182886525
