# Supplementary material for: Single-nucleotide m⁶A mapping uncovers redundant YTHDF function in planarian progenitor fate selection
Source: EMBO J. 2026 Jan 3;45(3):749–88. doi: 10.1038/s44318-025-00662-3 (PMC12864844; doi:10.1038/s44318-025-00662-3)
Supplement: Supplementary file 10 — Source data Fig. 3 [file 44318_2025_662_MOESM10_ESM.zip › Figure 3/3C-D/ythdf-b-c_RNAi_Before_RNAi_feedings/ythdf-b-c_RNAi_Before_RNAi_feedings.tsv]

Timepoint	T0
scale size	217
1mm	scale 3.00
worm number	size	size/scale
1	267.367	1.232105991
2	224.201	1.033184332
3	292.674	1.348728111
4	233.38	1.075483871
5	264.824	1.220387097
6	321.84	1.483133641
7	247.929	1.142529954
8	303.269	1.397552995
9	314.224	1.448036866
10	279.973	1.290198157
11	278.821	1.284889401
12	512.495	2.361728111
13	238.019	1.096861751
14	304.082	1.401299539
15	319.422	1.471990783
