# Supplementary material for: Single-nucleotide m⁶A mapping uncovers redundant YTHDF function in planarian progenitor fate selection
Source: EMBO J. 2026 Jan 3;45(3):749–88. doi: 10.1038/s44318-025-00662-3 (PMC12864844; doi:10.1038/s44318-025-00662-3)
Supplement: Supplementary file 11 — Source data Fig. 4 [file 44318_2025_662_MOESM11_ESM.zip]

Archive with 34 entries (31 files):
- Figure 4/
- Figure 4/4A/
- Figure 4/4A/wildtype_ythdf-A_FITC-green_ythdf-b_Rhod-magenta_10x_stitched.jpg
- Figure 4/4A/wildtype_ythdf-A_FITC-green_ythdf-b_Rhod-magenta_20x_Brain_FITC_channel.jpg
- Figure 4/4A/wildtype_ythdf-A_FITC-green_ythdf-b_Rhod-magenta_20x_Brain_Magenta_channel.jpg
- Figure 4/4A/wildtype_ythdf-A_FITC-green_ythdf-b_Rhod-magenta_20x_Brain_Merged.jpg
- Figure 4/4A/wildtype_ythdf-A_FITC-green_ythdf-b_Rhod-magenta_20x_Epidermis_FITC_channel.jpg
- Figure 4/4A/wildtype_ythdf-A_FITC-green_ythdf-b_Rhod-magenta_20x_Epidermis_Magenta_channel.jpg
- Figure 4/4A/wildtype_ythdf-A_FITC-green_ythdf-b_Rhod-magenta_20x_Epidermis_Merged.jpg
- Figure 4/4A/wildtype_ythdf-A_FITC-green_ythdf-b_Rhod-magenta_20x_Intestine_FITC_channel.jpg
- Figure 4/4A/wildtype_ythdf-A_FITC-green_ythdf-b_Rhod-magenta_20x_Intestine_Magenta_channel.jpg
- Figure 4/4A/wildtype_ythdf-A_FITC-green_ythdf-b_Rhod-magenta_20x_Intestine_Merged.jpg
- Figure 4/4A/wildtype_ythdf-b_FITC-green_ythdf-c_Rhod-magenta_10x_stitched.jpg
- Figure 4/4A/wildtype_ythdf-b_FITC-green_ythdf-c_Rhod-magenta_20x_Brain_FITC_channel.jpg
- Figure 4/4A/wildtype_ythdf-b_FITC-green_ythdf-c_Rhod-magenta_20x_Brain_Magenta_channel.jpg
- Figure 4/4A/wildtype_ythdf-b_FITC-green_ythdf-c_Rhod-magenta_20x_Brain_Merged.jpg
- Figure 4/4A/wildtype_ythdf-b_FITC-green_ythdf-c_Rhod-magenta_20x_Epidermis_FITC_channel.jpg
- Figure 4/4A/wildtype_ythdf-b_FITC-green_ythdf-c_Rhod-magenta_20x_Epidermis_Magenta_channel.jpg
- Figure 4/4A/wildtype_ythdf-b_FITC-green_ythdf-c_Rhod-magenta_20x_Epidermis_Merged.jpg
- Figure 4/4A/wildtype_ythdf-b_FITC-green_ythdf-c_Rhod-magenta_20x_intestine_FITC_channel.jpg
- Figure 4/4A/wildtype_ythdf-b_FITC-green_ythdf-c_Rhod-magenta_20x_intestine_Magenta_channel.jpg
- Figure 4/4A/wildtype_ythdf-b_FITC-green_ythdf-c_Rhod-magenta_20x_intestine_Merged.jpg
- Figure 4/4A/wildtype_ythdf-c_FITC-green_ythdf-a_Rhod-magenta_10x_stitched.jpg
- Figure 4/4A/wildtype_ythdf-c_FITC-green_ythdf-a_Rhod-magenta_20x_Brain_FITC_channel.jpg
- Figure 4/4A/wildtype_ythdf-c_FITC-green_ythdf-a_Rhod-magenta_20x_Brain_Magenta_channel.jpg
- Figure 4/4A/wildtype_ythdf-c_FITC-green_ythdf-a_Rhod-magenta_20x_Brain_Merged.jpg
- Figure 4/4A/wildtype_ythdf-c_FITC-green_ythdf-a_Rhod-magenta_20x_Epidermis_FITC_channel.jpg
- Figure 4/4A/wildtype_ythdf-c_FITC-green_ythdf-a_Rhod-magenta_20x_Epidermis_Magenta_channel.jpg
- Figure 4/4A/wildtype_ythdf-c_FITC-green_ythdf-a_Rhod-magenta_20x_Epidermis_Merged.jpg
- Figure 4/4A/wildtype_ythdf-c_FITC-green_ythdf-a_Rhod-magenta_20x_Intestine_FITC_channel.jpg
- Figure 4/4A/wildtype_ythdf-c_FITC-green_ythdf-a_Rhod-magenta_20x_Intestine_Magenta_channel.jpg
- Figure 4/4A/wildtype_ythdf-c_FITC-green_ythdf-a_Rhod-magenta_20x_Intestine_Merged.jpg
- Figure 4/4B/
- Figure 4/4B/Source data for 4B (numerical).xlsx
