# Supplementary material for: Single-nucleotide m⁶A mapping uncovers redundant YTHDF function in planarian progenitor fate selection
Source: EMBO J. 2026 Jan 3;45(3):749–88. doi: 10.1038/s44318-025-00662-3 (PMC12864844; doi:10.1038/s44318-025-00662-3)
Supplement: Supplementary file 11 — Source data Fig. 4 [file 44318_2025_662_MOESM11_ESM.zip › Figure 4/4B/Source data for 4B (numerical).xlsx]

## Sheet: Figure 4. YTH frequency
Source data for Figure 4B
Top
Count region #	Raw counting						Area scaled counting						Normalized counts
	Area (sq.µ.)	# ythdf-b+ /ythdf-a+ cells	# ythdf-b+ cells (Magenta)	# ythdf-a+ cells (green)	# ythdf-b-/ythdf-a- cells	Total cell counted	Area scaling factor	ythdf-b+ /ythdf-a+ cells	ythdf-b+ cells (Magenta)	ythdf-a+ cells (green)	ythdf-b-/ythdf-a- cells	Scaled cell count	% ythdf-b+ /ythdf-a+ cells	% ythdf-b+ cells (Magenta)	% ythdf-a+ cells (green)	% ythdf-b-/ythdf-a- cells
1	8489	70	19	13	5	107	0.943222	66.0256	17.9212	12.2619	4.71611	100.925	65.4206	17.757	12.1495	4.6729
2	9688	58	29	14	7	108	1.07644	62.4338	31.2169	15.0702	7.53511	116.256	53.7037	26.8519	12.963	6.48148
3	6627	55	10	7	2	74	0.736333	40.4983	7.36333	5.15433	1.47267	54.4887	74.3243	13.5135	9.45946	2.7027
4	9121	80	16	5	7	108	1.01344	81.0756	16.2151	5.06722	7.09411	109.452	74.0741	14.8148	4.62963	6.48148
5	5407	39	2	6	0	47	0.600778	23.4303	1.20156	3.60467	0	28.2366	82.9787	4.25532	12.766	0
6	10472	82	21	8	7	118	1.16356	95.4116	24.4347	9.30844	8.14489	137.3	69.4915	17.7966	6.77966	5.9322
7	9405	86	25	7	4	122	1.045	89.87	26.125	7.315	4.18	127.49	70.4918	20.4918	5.7377	3.27869
8	11806	105	13	9	4	131	1.31178	137.737	17.0531	11.806	5.24711	171.843	80.1527	9.92366	6.87023	3.05344
9	12521	98	6	77	7	188	1.39122	136.34	8.34733	107.124	9.73856	261.55	52.1277	3.19149	40.9574	3.7234
10	10038	72	17	11	4	104	1.11533	80.304	18.9607	12.2687	4.46133	115.995	69.2308	16.3462	10.5769	3.84615
												Summary	69.1996	14.4942	12.289	4.01724
Middle
Count region #	Raw counting						Area scaled counting						Normalized counts
	Area (sq.µ.)	# ythdf-c+ /ythdf-a+ cells	# ythdf-a+ cells (Magenta)	# ythdf-c+ cells (green)	# ythdf-c-/ythdf-a- cells	Total cell counted	Area scaling factor	ythdf-c+ /ythdf-a+ cells	ythdf-a+ cells (Magenta)	ythdf-c+ cells (green)	ythdf-c-/ythdf-a- cells	Scaled cell count	% ythdf-c+ /ythdf-a+ cells	% ythdf-a+ cells (Magenta)	% ythdf-c+ cells (green)	% ythdf-c-/ythdf-a- cells
1	11692	79	9	14	3	105	1.29911	102.63	11.692	18.1876	3.89733	136.407	75.2381	8.57143	13.3333	2.85714
2	10780	73	14	3	4	94	1.19778	87.4378	16.7689	3.59333	4.79111	112.591	77.6596	14.8936	3.19149	4.25532
3	11165	73	14	7	6	100	1.24056	90.5606	17.3678	8.68389	7.44333	124.056	73	14	7	6
4	9126	56	8	11	3	78	1.014	56.784	8.112	11.154	3.042	79.092	71.7949	10.2564	14.1026	3.84615
5	9156	51	17	7	8	83	1.01733	51.884	17.2947	7.12133	8.13867	84.4387	61.4458	20.4819	8.43373	9.63855
6	11027	62	21	5	5	93	1.22522	75.9638	25.7297	6.12611	6.12611	113.946	66.6667	22.5806	5.37634	5.37634
7	7774	49	4	11	6	70	0.863778	42.3251	3.45511	9.50156	5.18267	60.4644	70	5.71429	15.7143	8.57143
8	13346	90	13	20	4	127	1.48289	133.46	19.2776	29.6578	5.93156	188.327	70.8661	10.2362	15.748	3.14961
9	12453	75	14	19	5	113	1.38367	103.775	19.3713	26.2897	6.91833	156.354	66.3717	12.3894	16.8142	4.42478
10	13573	95	12	15	5	127	1.50811	143.271	18.0973	22.6217	7.54056	191.53	74.8031	9.44882	11.811	3.93701
												Summary	70.7846	12.8573	11.1525	5.20563
Bottom
Count region #	Raw counting						Area scaled counting						Normalized counts
	Area (sq.µ.)	# ythdf-c+ /ythdf-b+ cells	# ythdf-c+ cells (Magenta)	# ythdf-b+ cells (green)	# ythdf-c-/ythdf-b- cells	Total cell counted	Area scaling factor	ythdf-c+ /ythdf-b+ cells	ythdf-c+ cells (Magenta)	ythdf-b+ cells (green)	ythdf-c-/ythdf-b- cells	Scaled cell count	% ythdf-c+ /ythdf-b+ cells	% ythdf-c+ cells (Magenta)	% ythdf-b+ cells (green)	% ythdf-c-/ythdf-b- cells
1	9814	61	7	10	7	85	0.917057	55.9405	6.4194	9.17057	6.4194	77.9499	71.7647	8.23529	11.7647	8.23529
2	11923	50	8	19	9	86	1.32478	66.2389	10.5982	25.1708	11.923	113.931	58.1395	9.30233	22.093	10.4651
3	8920	39	14	13	18	84	0.991111	38.6533	13.8756	12.8844	17.84	83.2533	46.4286	16.6667	15.4762	21.4286
4	8144	51	15	12	9	87	0.904889	46.1493	13.5733	10.8587	8.144	78.7253	58.6207	17.2414	13.7931	10.3448
5	7614	50	15	5	8	78	0.846	42.3	12.69	4.23	6.768	65.988	64.1026	19.2308	6.41026	10.2564
6	7871	51	5	4	7	67	0.874556	44.6023	4.37278	3.49822	6.12189	58.5952	76.1194	7.46269	5.97015	10.4478
7	7958	53	12	5	7	77	0.884222	46.8638	10.6107	4.42111	6.18956	68.0851	68.8312	15.5844	6.49351	9.09091
8	7439	59	8	8	8	83	0.826556	48.7668	6.61244	6.61244	6.61244	68.6041	71.0843	9.63855	9.63855	9.63855
9	7777	54	18	13	5	90	0.864111	46.662	15.554	11.2334	4.32056	77.77	60	20	14.4444	5.55556
10	7699	44	23	6	7	80	0.855444	37.6396	19.6752	5.13267	5.98811	68.4356	55	28.75	7.5	8.75
												Summary	63.0091	15.2112	11.3584	10.4213
