# Supplementary material for: Single-nucleotide m⁶A mapping uncovers redundant YTHDF function in planarian progenitor fate selection
Source: EMBO J. 2026 Jan 3;45(3):749–88. doi: 10.1038/s44318-025-00662-3 (PMC12864844; doi:10.1038/s44318-025-00662-3)
Supplement: Supplementary file 12 — Source data Fig. 5 [file 44318_2025_662_MOESM12_ESM.zip › Figure 5/5D/Source data for Fig 5D.xlsx]

## Sheet: Figure 5. dd_3451
Source data for Figure 5D. Counting of dd_3451+ cells in different RNAi conditions
Row id corresponds to image counter
Control	Cells	Area	N.Cells
1	490	1291872	379.295
2	382	1032869	369.844
3	359	844681	425.013
4	159	323008	492.248
5	162	285937	566.558
6	212	422133	502.211
7	416	1284085	323.966
8	345	895624	385.206
9	99	242535	408.189
10	111	213361	520.245
11	78	224684	347.154
ythdf-C (RNAi)	Cells	Area	N.Cells
1	118	393713	299.711
3	320	1330161	240.572
4	166	371770	446.513
5	169	326096	518.252
6	131	317696	412.344
7	222	634591	349.832
8	300	658002	455.926
9	287	816711	351.409
10	128	338494	378.146
11	151	461400	327.265
12	139	292630	475.003
ythdf-B (RNAi)	Cells	Area	N.Cells
1	587	1348564	435.278
2	346	1149533	300.992
3	510	1567778	325.301
4	154	343231	448.677
5	348	1166915	298.222
6	238	655840	362.893
7	296	1090608	271.408
8	326	1002319	325.246
9	285	749074	380.47
10	177	397396	445.4
ythdf-A (RNAi)	Cells	Area	N.Cells
1	184	303395	606.47
2	526	1474374	356.762
3	416	969652	429.02
4	230	502149	458.031
5	206	385382	534.535
7	273	794059	343.803
8	172	276666	621.688
9	220	686896	320.281
Triple (RNAi)	Cells	Area	N.Cells
1	62	280566	220.982
2	61	170150	358.507
3	59	171969	343.085
4	164	731055	224.333
5	129	446690	288.791
6	162	903865	179.23
7	146	487944	299.215
9	117	322747	362.513
10	92	329912	278.862
11	150	541069	277.229
13	124	361004	343.486

## Sheet: Figure 5D. dd_356
Source data for Figure 5D. Counting of dd_356+ cells in different RNAi conditions
Row id corresponds to image counter
Control	Cells	Area	N.Cells
1	1120	1348778	830.381
2	925	1722352	537.056
3	486	737229	659.225
4	1165	1484180	784.945
5	894	1384633	645.658
6	1180	2145021	550.111
10	605	757813	798.35
11	360	565258	636.877
ythdf-C (RNAi)	Cells	Area	N.Cells
1	1164	1995930	583.187
4	890	1520048	585.508
5	1354	2079830	651.015
7	319	497229	641.556
8	379	473900	799.747
9	1270	2053943	618.323
10	1785	2204764	809.61
ythdf-B (RNAi)	Cells	Area	N.Cells
1	1408	1922977	732.198
2	965	1445251	667.704
4	513	637129	805.174
5	804	1322316	608.024
6	1264	1558345	811.117
7	1470	1736697	846.434
8	1278	1833463	697.042
ythdf-A (RNAi)	Cells	Area	N.Cells
1	286	411609	694.834
2	263	338282	777.458
5	187	299055	625.303
6	213	291278	731.26
7	330	489982	673.494
9	451	695611	648.351
11	563	682509	824.898
Triple (RNAi)	Cells	Area	N.Cells
1	1026	1473194	696.446
2	241	489196	492.645
3	121	296532	408.05
4	735	1290394	569.593
5	556	1054828	527.1
6	102	281784	361.979
7	123	355602	345.892

## Sheet: Figure 5D. dd_924
Source data for Figure 5D. Counting of dd_924+ cells in different RNAi conditions
Row id corresponds to image counter
Control	Cells	Area	N.Cells
1	5	53073	9.42099
2	21	165984	12.6518
3	19	64531	29.4432
4	20	151932	13.1638
5	15	86944	17.2525
6	34	284418	11.9542
7	60	448132	13.3889
8	27	119544	22.5858
9	27	268773	10.0457
10	30	174056	17.2358
ythdf-C (RNAi)	Cells	Area	N.Cells
1	1	34381	2.90858
2	2	31447	6.35991
3	2	120704	1.65695
4	53	414245	12.7944
5	21	326657	6.42876
6	11	250868	4.38478
7	55	352583	15.5992
ythdf-B (RNAi)	Cells	Area	N.Cells
1	1	63536	1.57391
2	2	84516	2.36642
3	44	413926	10.6299
4	6	51852	11.5714
5	8	48405	16.5272
6	10	185865	5.38025
7	33	169690	19.4472
8	17	124147	13.6934
ythdf-A (RNAi)	Cells	Area	N.Cells
1	55	346375	15.8787
2	19	114169	16.642
3	10	70221	14.2408
4	4	52581	7.60731
5	51	332977	15.3164
6	58	381716	15.1945
7	31	246496	12.5763
Triple (RNAi)	Cells	Area	N.Cells
1	4	95303	4.19714
2	2	54490	3.6704
3	3	191980	1.56266
4	13	210619	6.17228
5	1	65502	1.52667
6	2	67541	2.96116
7	1	84508	1.18332
8	2	86867	2.30237
9	15	244856	6.12605
