# Supplementary material for: Single-nucleotide m⁶A mapping uncovers redundant YTHDF function in planarian progenitor fate selection
Source: EMBO J. 2026 Jan 3;45(3):749–88. doi: 10.1038/s44318-025-00662-3 (PMC12864844; doi:10.1038/s44318-025-00662-3)
Supplement: Supplementary file 12 — Source data Fig. 5 [file 44318_2025_662_MOESM12_ESM.zip › Figure 5/5E/Source data for Fig 5E.xlsx]

## Sheet: Sheet1
Source data for Figure 5E. Counting of dd_626+ cells
Row id corresponds to image counter
Control	dd_626+	Area	F. factor	N. cells
1	127	25512	0.862339	109.517
2	115	25512	0.862339	99.169
3	145	23768	0.925614	134.214
4	150	25512	0.862339	129.351
5	113	23641	0.930587	105.156
6	111	21700	1.01382	112.535
Triple (RNAi)	dd_626+	Area	F. factor	N. cells
1	102	25512	0.862339	87.9586
2	94	25512	0.862339	81.0599
3	96	20301	1.08369	104.034
4	137	25512	0.862339	118.14
5	128	25512	0.862339	110.379
6	87	25512	0.862339	75.0235
7	112	25512	0.862339	96.582
