# Supplementary material for: Single-nucleotide m⁶A mapping uncovers redundant YTHDF function in planarian progenitor fate selection
Source: EMBO J. 2026 Jan 3;45(3):749–88. doi: 10.1038/s44318-025-00662-3 (PMC12864844; doi:10.1038/s44318-025-00662-3)
Supplement: Supplementary file 13 — Source data Fig. 6 [file 44318_2025_662_MOESM13_ESM.zip]

Archive with 26 entries (23 files):
- Figure 6/
- Figure 6/6B/
- Figure 6/6B/ID_1_Triple_RNAi_Probe_dd1837_rhod_DAPI_10x.jpg
- Figure 6/6B/ID_2_Control_RNAi_Probe_dd1837_rhod_DAPI_10x.jpg
- Figure 6/6B/ID_2_Triple_RNAi_Probe_dd1837_rhod_DAPI_10x.jpg
- Figure 6/6B/ID_3_Control_RNAi_Probe_dd1837_rhod_DAPI_10x.jpg
- Figure 6/6B/ID_3_Triple_RNAi_Probe_dd1837_rhod_DAPI_10x.jpg
- Figure 6/6B/ID_4_Control_RNAi_Probe_dd1837_rhod_DAPI_10x.jpg
- Figure 6/6B/ID_4_Triple_RNAi_Probe_dd1837_rhod_DAPI_10x.jpg
- Figure 6/6B/ID_5_Control_RNAi_Probe_dd1837_rhod_DAPI_10x.jpg
- Figure 6/6B/ID_5_Triple_RNAi_Probe_dd1837_rhod_DAPI_10x.jpg
- Figure 6/6B/ID_6_Control_RNAi_Probe_dd1837_rhod_DAPI_10x.jpg
- Figure 6/6B/ID_6_Triple_RNAi_Probe_dd1837_rhod_DAPI_10x.jpg
- Figure 6/6B/ID_7 _Triple_RNAi_Probe_dd1837_rhod_DAPI_10x.jpg
- Figure 6/6B/ID_7_Control_RNAi_Probe_dd1837_rhod_DAPI_10x.jpg
- Figure 6/6B/ID_8_Control_RNAi_Probe_dd1837_rhod_DAPI_10x.jpg
- Figure 6/6B/ID_8_Triple_RNAi_Probe_dd1837_rhod_DAPI_10x.jpg
- Figure 6/6B/ID_9_Control_RNAi_Probe_dd1837_rhod_DAPI_10x.jpg
- Figure 6/6B/ID_9_Triple_RNAi_Probe_dd1837_rhod_DAPI_10x.jpg
- Figure 6/6B/Source data for Fig 6B.xlsx
- Figure 6/6C/
- Figure 6/6C/ID_Control_3_RNAi_Probe_1837_rhod_DAPI_20x_z2_Neural.jpg
- Figure 6/6C/ID_Control_3_RNAi_Probe_1837_rhod_DAPI_20x_z2_Parenchyma.jpg
- Figure 6/6C/ID_Triple_2_RNAi_Probe_1837_rhod_DAPI_20x_z2_Neural.jpg
- Figure 6/6C/ID_Triple_2_RNAi_Probe_1837_rhod_DAPI_20x_z2_Parenchyma.jpg
- Figure 6/6C/README
