# Supplementary material for: Single-nucleotide m⁶A mapping uncovers redundant YTHDF function in planarian progenitor fate selection
Source: EMBO J. 2026 Jan 3;45(3):749–88. doi: 10.1038/s44318-025-00662-3 (PMC12864844; doi:10.1038/s44318-025-00662-3)
Supplement: Supplementary file 13 — Source data Fig. 6 [file 44318_2025_662_MOESM13_ESM.zip › Figure 6/6B/Source data for Fig 6B.xlsx]

## Sheet: Figure 6. dd_1837 
Source data for Figure 6B. Counting of dd_1837+ cells
Row id corresponds to image counter
Control	Cells	Area	N.factor	N.cells
2	66	204673	1.09443	72.232
3	153	320824	0.698202	106.825
4	52	348103	0.643488	33.461
5	24	105055	2.13222	51.173
6	18	180363	1.24194	22.355
7	18	122459	1.82918	32.925
8	29	311724	0.718584	20.839
9	48	198825	1.12662	54.078
Triple (RNAi)	Cells	Area	N.factor	N.cells
1	269	256660	0.87275	234.77
2	132	142823	1.56837	207.025
3	37	68849	3.2535	120.379
4	90	143298	1.56318	140.686
5	149	141534	1.58266	235.816
6	104	94139	2.37946	247.464
7	42	60855	3.68088	154.597
8	45	127051	1.76307	79.338
9	144	298619	0.75012	108.017
