# Supplementary material for: Single-nucleotide m⁶A mapping uncovers redundant YTHDF function in planarian progenitor fate selection
Source: EMBO J. 2026 Jan 3;45(3):749–88. doi: 10.1038/s44318-025-00662-3 (PMC12864844; doi:10.1038/s44318-025-00662-3)
Supplement: Supplementary file 13 — Source data Fig. 6 [file 44318_2025_662_MOESM13_ESM.zip › Figure 6/6C/README]

Description of figure panel Figure 6C:
Higher magnification image of dd_1837 expression in Control and triple (RNAi)
