# Supplementary material for: Single-nucleotide m⁶A mapping uncovers redundant YTHDF function in planarian progenitor fate selection
Source: EMBO J. 2026 Jan 3;45(3):749–88. doi: 10.1038/s44318-025-00662-3 (PMC12864844; doi:10.1038/s44318-025-00662-3)
Supplement: Supplementary file 14 — Source data Fig. 7 [file 44318_2025_662_MOESM14_ESM.zip › Figure 7/7A/Source data for Fig 7A. FACS gate proportions.xlsx]

## Sheet: Sheet1
Source data for Figure 7A. Proportion of events in FACS gates
Gate	Control replicate #1 (%)	Control replicate #2 (%)
X1	22.74	12.31
X2	3.35	10.59
Xins	65.97	67.7
Gate	Triple (RNAi) replicate #1 (%)	Triple (RNAi) replicate #2 (%)
X1	14.75	22.99
X2	8.84	2.23
Xins	68.27	67.46
