# Supplementary material for: Single-nucleotide m⁶A mapping uncovers redundant YTHDF function in planarian progenitor fate selection
Source: EMBO J. 2026 Jan 3;45(3):749–88. doi: 10.1038/s44318-025-00662-3 (PMC12864844; doi:10.1038/s44318-025-00662-3)
Supplement: Supplementary file 14 — Source data Fig. 7 [file 44318_2025_662_MOESM14_ESM.zip › Figure 7/7B/Source data for Fig 7B. Mitotic cells count by H3P labeling.xlsx]

## Sheet: Figure 7. H3P
Source data for Figure 7B. Counting of H3P+ cells
Control
Cells	Area	N. factor	N. cells
24	598696	0.668119	16.0348
14	544248	0.734959	10.2894
24	524330	0.762878	18.3091
28	553787	0.722299	20.2244
20	608117	0.657768	13.1554
27	419397	0.95375	25.7513
42	608376	0.657488	27.6145
31	577547	0.692584	21.4701
25	620972	0.644151	16.1038
21	253639	1.57704	33.1179
22	489059	0.817897	17.9937
19	480151	0.833071	15.8284
18	588093	0.680165	12.243
21	580630	0.688907	14.467
34	536895	0.745025	25.3308
52	620808	0.644322	33.5047
Triple (RNAi)
Cells	Area	N. factor	N. cells
39	586369	0.682164	26.6044
30	487375	0.820723	24.6217
34	603070	0.663273	22.5513
19	575587	0.694943	13.2039
32	588642	0.67953	21.745
50	578370	0.691599	34.5799
19	568124	0.704072	13.3774
23	489709	0.816812	18.7867
29	620972	0.644151	18.6804
23	588552	0.679634	15.6316
17	371660	1.07625	18.2963
26	467260	0.856054	22.2574
27	446820	0.895215	24.1708
32	434864	0.919828	29.4345
