# Supplementary material for: Single-nucleotide m⁶A mapping uncovers redundant YTHDF function in planarian progenitor fate selection
Source: EMBO J. 2026 Jan 3;45(3):749–88. doi: 10.1038/s44318-025-00662-3 (PMC12864844; doi:10.1038/s44318-025-00662-3)
Supplement: Supplementary file 14 — Source data Fig. 7 [file 44318_2025_662_MOESM14_ESM.zip › Figure 7/7C/Source data for Fig 7C.xlsx]

## Sheet: Figure 7. SMEDWI-1
Source data for Figure 7C. Counting of SMEDWI-1+
Row id corresponds to image counter
Control
ID	SMEDWI1+	Area	N.factor	N.cells
1	320	78834	1.01479	324.733
2	381	93729	0.853525	325.193
3	411	88190	0.907132	372.831
4	432	79550	1.00566	434.444
5	317	112808	0.70917	224.807
6	242	88570	0.90324	218.584
7	235	55552	1.44009	338.422
8	365	84782	0.943597	344.413
9	263	59890	1.33578	351.311
Triple (RNAi)
ID	SMEDWI1+	Area	N.factor	N.cells
1	240	51591	1.55066	372.158
2	244	51033	1.56761	382.498
3	225	73911	1.08238	243.536
4	183	51498	1.55346	284.283
5	150	32377	2.47089	370.633
6	173	35837	2.23233	386.193
7	235	76812	1.0415	244.753
