# Supplementary material for: Single-nucleotide m⁶A mapping uncovers redundant YTHDF function in planarian progenitor fate selection
Source: EMBO J. 2026 Jan 3;45(3):749–88. doi: 10.1038/s44318-025-00662-3 (PMC12864844; doi:10.1038/s44318-025-00662-3)
Supplement: Supplementary file 14 — Source data Fig. 7 [file 44318_2025_662_MOESM14_ESM.zip › Figure 7/7D/Source data for Fig 7D.xlsx]

## Sheet: Figure 7. dd_1837 SMEDWI-1
Source data for Figure 7D. Counting of SMEDWI-1+/dd_1837+ cells
Row id corresponds to image counter, scale = 200 micron
Control
ID	SMEDWI-1+ / dd_1837+	Area	N.factor	N.cells
1	0	59725	1.67434	0
2	15	263415	0.379629	5.69444
3	16	306882	0.325858	5.21373
4	6	349550	0.286082	1.71649
5	2	138302	0.723055	1.44611
6	3	167681	0.59637	1.78911
7	5	129511	0.772135	3.86068
8	8	303724	0.329246	2.63397
9	13	252404	0.39619	5.15047
Triple (RNAi)
ID	SMEDWI-1+ / dd_1837+	Area	N.factor	N.cells
1	49	236363	0.423078	20.7308
2	38	167309	0.597696	22.7125
3	5	73732	1.35626	6.78132
4	36	146182	0.684079	24.6268
5	28	123156	0.811978	22.7354
6	50	107102	0.933689	46.6845
7	13	60931	1.6412	21.3356
8	44	119550	0.83647	36.8047
9	43	278925	0.358519	15.4163
10	66	284643	0.351317	23.1869
11	55	275797	0.362586	19.9422
12	56	159972	0.625109	35.0061
