# Supplementary material for: Single-nucleotide m⁶A mapping uncovers redundant YTHDF function in planarian progenitor fate selection
Source: EMBO J. 2026 Jan 3;45(3):749–88. doi: 10.1038/s44318-025-00662-3 (PMC12864844; doi:10.1038/s44318-025-00662-3)
Supplement: Supplementary file 14 — Source data Fig. 7 [file 44318_2025_662_MOESM14_ESM.zip › Figure 7/7E/Source data for Fig 7E.xlsx]

## Sheet: Figure 7. dd_940 SMEDWI-1
Source data for Figure 7E. Counting of SMEDWI-1+/dd_940+ cells
Row id corresponds to image counter, scale = 200 micron
Control
ID	SMEDWI-1+/ dd_940+	Area	N.factor	N.cells
1	27	457732	0.655405	17.6959
2	30	593917	0.505121	15.1536
3	46	873450	0.343466	15.7994
4	21	226847	1.32248	27.772
5	76	481281	0.623336	47.3736
6	27	412625	0.727052	19.6304
Triple (RNAi)
ID	SMEDWI-1+/ dd_940+	Area	N.factor	N.cells
1	9	296890	1.01048	9.09428
2	24	527602	0.56861	13.6466
3	9	302586	0.991454	8.92308
4	0	226639	1.32369	0
5	2	228210	1.31458	2.62916
6	8	488124	0.614598	4.91678
7	5	235101	1.27605	6.38024
