# Supplementary material for: Single-nucleotide m⁶A mapping uncovers redundant YTHDF function in planarian progenitor fate selection
Source: EMBO J. 2026 Jan 3;45(3):749–88. doi: 10.1038/s44318-025-00662-3 (PMC12864844; doi:10.1038/s44318-025-00662-3)
Supplement: Supplementary file 14 — Source data Fig. 7 [file 44318_2025_662_MOESM14_ESM.zip › Figure 7/7F/Source data for Fig 7F.xlsx]

## Sheet: Sheet1
Source data for Figure 7F. Counting of prog-2+ cells
Row id corresponds to image counter; counting was performed on a 319.5x319.5 sq.µ.
Control
ID	# prog-2+ cells
1	286
2	325
3	133
4	154
5	240
6	108
7	152
8	239
9	195
10	174
Triple (RNAi)
ID	# prog-2+ cells
1	189
2	163
3	176
4	108
5	200
6	251
7	204
8	198
9	118
10	142
