# Supplementary material for: Single-nucleotide m⁶A mapping uncovers redundant YTHDF function in planarian progenitor fate selection
Source: EMBO J. 2026 Jan 3;45(3):749–88. doi: 10.1038/s44318-025-00662-3 (PMC12864844; doi:10.1038/s44318-025-00662-3)
Supplement: Supplementary file 14 — Source data Fig. 7 [file 44318_2025_662_MOESM14_ESM.zip › Figure 7/7G/Source data for Fig 7G.xlsx]

## Sheet: Sheet1
Source data for Figure 7G. Counting of SMEDWI-1+/dd_234+ cells
Row id and region corresponds to image file name; counting was performed on a 394x394 sq.µ.
Control
Specimen #	Region #	SMEDWI-1+/dd_234+ cells
1	1	18
1	2	16
2	1	25
3	1	20
3	2	23
4	1	17
5	1	8
6	1	21
7	1	12
7	2	15
8	1	13
8	2	18
9	1	19
10	1	7
10	2	13
11	1	15
11	2	8
Triple (RNAi)
Specimen #	Region #	SMEDWI-1+/dd_234+ cells
1	1	13
2	1	11
2	2	17
3	1	13
3	2	14
4	1	9
4	2	7
5	1	13
5	2	12
6	1	12
6	2	18
7	1	16
9	1	14
10	1	15
10	2	24
11	1	16
12	1	17
